# Supplementary material for: Photoperiodic history modulates the response of the saccus vasculosus transcriptome to seawater exposure in Atlantic salmon
Source: J Comp Physiol A Neuroethol Sens Neural Behav Physiol. 2025 Nov 6;212(1):69–78. doi: 10.1007/s00359-025-01779-w (PMC13038667; doi:10.1007/s00359-025-01779-w)
Supplement: Supplementary file 2 — Supplementary file2 (XLSX 15494 KB) [file 359_2025_1779_MOESM2_ESM.xlsx]

## Sheet: TPM List
Atlantic Salmon Gene ID	Atlantic Salmon Transcript ID	Atlantic Salmon Gene Name	Mouse Gene ID	Mouse Gene Name	Zebrafish Gene ID	Zebrafish Gene Name	Gene description	Chromosome / Scaffold	Gene start	Gene end	Transcript Length	logFC.SPHold.FWvsSPHold.SW	logFC.SPHold.FWvsSPLL.FW	logFC.SPHold.FWvsSPLL.SW	logFC.SPHold.SWvsSPLL.FW	logFC.SPHold.SWvsSPLL.SW	logFC.SPLL.FWvsSPLL.SW	Log2 TPM	Mean TPM	F	PValue	FDR	SP-hold_FW1	SP-hold_FW2	SP-hold_FW3	SP-hold_FW4	SP-hold_SW1	SP-hold_SW2	SP-hold_SW3	SPLL_FW1	SPLL_FW2	SPLL_SW1	SPLL_SW2	SPLL_SW3	SPLL_SW4
ENSSSAG00000073991	ENSSSAT00000133334	epd			ENSDARG00000103498	epd	ependymin [Source:ZFIN;Acc:ZDB-GENE-980526-111]	13	84007139	84010008	1165	-0.0492357	0.95261	0.360957	1.00185	0.410193	-0.591652	16.6399	102117	6.67226	0.00408469	0.0503398	83503.4	103270	90934.7	75874.9	119446	83599.4	91997.5	118791	157253	80048.5	104583	95060.1	123163
ENSSSAG00000052638	ENSSSAT00000082883	epd			ENSDARG00000103498	epd	ependymin [Source:ZFIN;Acc:ZDB-GENE-980526-111]	4	50798147	50810048	4054	-0.495513	0.378797	0.18034	0.874309	0.675853	-0.198457	15.7805	56285.4	3.94229	0.0283328	0.134641	52731.1	63552.2	66960.1	49671.6	39901.4	45530.3	55118.8	55378.1	67372.4	54537.9	58811.2	53060.6	69084
ENSSSAG00000117422	ENSSSAT00000249225				ENSDARG00000111458			CAJNNT020001558.1	13315	27748	1434	-0.0569569	0.239339	-0.493404	0.296296	-0.436448	-0.732744	14.9416	31467.6	0.510633	0.682604	0.796373	32427.9	27586.2	24124.6	58968.4	24697.9	64024.2	22345	37065.9	32979	27001.7	14483.4	29040.2	14334.8
ENSSSAG00000084894	ENSSSAT00000248573				ENSDARG00000111458			11	51871111	51872617	840	0.022726	0.272452	0.337192	0.249726	0.314466	0.0647407	14.4843	22920.4	0.238068	0.868124	0.916747	27559.4	13639.7	12340.5	33956.4	16972.8	37568.9	17711.9	22484.5	20938.9	32518.5	17191	26415.3	18666.9
ENSSSAG00000019239	ENSSSAT00000233977							16	60149761	60154983	2854	-0.0553412	0.37259	-0.673987	0.427931	-0.618646	-1.04658	14.3593	21017.3	1.05439	0.404497	0.59176	30019.9	18143.7	19744.1	29801.3	16746.4	41060.1	17655.6	25012.8	26544.6	10287.5	10194.1	20947.6	7066.63
ENSSSAG00000045065	ENSSSAT00000236787	HBB	ENSMUSG00000052187	Hbb-y	ENSDARG00000089087	hbba1		6	37584853	37672987	719	-0.728491	0.203649	1.00606	0.93214	1.73455	0.802407	13.5625	12098.5	3.74061	0.0430309	0.168611	11358.4	8652.86	12156.1	11367.9	4792.25	9872.1	6963.42	14159.2	6602.39	23871	13292.7	25597.1	8595.1
ENSSSAG00000044737	ENSSSAT00000207347	HBA4	ENSMUSG00000052217	Hbb-bh1	ENSDARG00000069735		hemoglobin, alpha adult 2 [Source:ZFIN;Acc:ZDB-GENE-081104-38]	3	64103296	64136135	679	-0.539412	0.486765	1.2577	1.02618	1.79711	0.770934	13.5257	11793.4	2.94916	0.0812168	0.23871	13200.3	6805.73	8874.46	9621.51	5540.49	7316.7	9554.2	16819.6	5440.18	18381.2	10229.8	33516.6	8012.93
ENSSSAG00000044618	ENSSSAT00000224628							CAJNNT020000845.1	476076	495278	3488	-0.0949118	0.158214	0.241722	0.253126	0.336634	0.0835084	13.4542	11223.3	1.9209	0.167736	0.357459	11769.9	10693.7	10531	10079.2	13927.2	8885.45	12321.8	9904.81	9603.52	12071.4	15585.3	6367.71	14161.9
ENSSSAG00000065233	ENSSSAT00000109040		ENSMUSG00000052187	Hbb-y	ENSDARG00000089087	hbba1		3	64132728	64133649	571	-0.732	-0.138551	0.870223	0.593448	1.60222	1.00877	13.449	11182.6	3.30948	0.0592168	0.200871	13114.2	10214.4	11068.7	9463.53	5137.62	6433.32	10947.7	10518.5	5764.6	17969.3	10022.7	26491.5	8227.16
ENSSSAG00000056172	ENSSSAT00000091084	prvt					Parvalbumin, thymic [Source:NCBI gene (formerly Entrezgene);Acc:100195649]	28	15864677	15876130	610	-0.526507	0.307742	0.209297	0.834249	0.735804	-0.0984457	13.2137	9500.11	4.50148	0.0183349	0.106405	9454.17	9796.98	10289.6	10244.4	8117.02	7678.16	7860.18	9661.03	10408.5	10249.1	9548.9	10667.3	9526.09
ENSSSAG00000050385	ENSSSAT00000078639	ppia1	ENSMUSG00000071866	Ppia	ENSDARG00000103994	ppiab	2-peptidylprolyl isomerase A [Source:NCBI gene (formerly Entrezgene);Acc:100196660]	1	156653631	156660620	936	-0.000925442	0.153003	0.0208261	0.153928	0.0217515	-0.132177	13.2131	9496.27	0.214501	0.884856	0.927688	9906.31	9652.79	9587.76	9393.39	11979.5	10326.7	10705.3	9245.95	8211.82	8433.62	9105.21	8386.63	8516.5
ENSSSAG00000080668	ENSSSAT00000153314	fabp7	ENSMUSG00000019874	Fabp7	ENSDARG00000034650	fabp7b	fatty acid-binding protein, brain [Source:NCBI gene (formerly Entrezgene);Acc:100196877]	15	37526558	37528548	713	-0.475023	0.631836	0.645655	1.10686	1.12068	0.0138189	13.0961	8756.55	7.90799	0.00194096	0.0354227	7209.63	8480.25	8524.44	7403.05	5310.83	6587.5	7374.61	9270.59	10630.8	9079.52	13190.9	11787	8986.11
ENSSSAG00000110171	ENSSSAT00000238496				ENSDARG00000115988			15	206636	207810	503	-0.0621137	0.44599	0.345009	0.508104	0.407122	-0.100982	12.7694	6981.75	0.393579	0.760101	0.848777	7227.32	4572.57	3922.29	10600.1	4298.06	11610.5	4365.62	7360.83	7409.83	10423.7	5828.41	7139.31	6004.21
ENSSSAG00000056172	ENSSSAT00000001133	prvt					Parvalbumin, thymic [Source:NCBI gene (formerly Entrezgene);Acc:100195649]	28	15864677	15876130	933	-1.00216	-0.192509	0.488653	0.809649	1.49081	0.681162	12.7534	6904.73	7.48669	0.00285077	0.0421028	6989.2	8399.14	7578.02	7361.13	3380.68	4464.96	4936.87	4476.64	6258.81	9053.53	6854.79	11088.4	8919.32
ENSSSAG00000103747	ENSSSAT00000220739		ENSMUSG00000052187	Hbb-y	ENSDARG00000069734	hbba2		3	64127956	64129475	1367	-0.589707	0.138241	1.06754	0.727948	1.65725	0.929301	12.5524	6006.8	3.95108	0.0365246	0.154331	5447.3	4244.75	6046.43	5434.4	3112.74	4234.66	4576.53	6470.58	3172.64	10256	5970.56	14459.4	4662.38
ENSSSAG00000073113	ENSSSAT00000130855	vim	ENSMUSG00000026728	Vim	ENSDARG00000010008	vim	vimentin [Source:NCBI gene (formerly Entrezgene);Acc:100195446]	19	15232759	15240820	2039	0.0345168	0.0871224	0.19709	0.0526056	0.162574	0.109968	12.4624	5643.61	0.773087	0.526189	0.686932	5527.82	5858.61	5717.07	4823.78	6906.41	5767.31	6598.13	4676.58	4769.1	5549.71	6609.12	4562.21	6001.03
ENSSSAG00000082965	ENSSSAT00000239583				ENSDARG00000115978			CAJNNT020001558.1	27379	32248	1713	-0.152981	0.507997	-1.67786	0.660977	-1.52488	-2.18585	12.4058	5426.32	2.77804	0.094199	0.259124	8400.66	5937.94	5747.47	7832.46	4514.88	11064.3	4469.82	8321.53	7838.99	1239.59	728.121	3605.54	840.917
ENSSSAG00000106900	ENSSSAT00000168257				ENSDARG00000115978			9	101942342	101950520	1931	-0.234092	-0.0448679	-0.925471	0.189224	-0.691379	-0.880603	12.2201	4771.16	0.896105	0.474518	0.649174	5977.62	4598.71	3376.58	10460.1	2738.62	10849	2738.18	4954.25	4831.88	4796.94	2373.13	2395.63	1934.42
ENSSSAG00000071927	ENSSSAT00000127395	CYT	ENSMUSG00000033156	Cst10	ENSDARG00000007795	cst3		1	85897840	85900524	773	-0.441309	0.119933	0.0424755	0.561242	0.483784	-0.0774576	12.0658	4287	1.56933	0.237175	0.433192	4295.13	4861.56	5263.45	4416.14	3709.16	3378.9	4896.5	4221.93	4124.86	3685.63	3528.83	4969.26	4379.62
ENSSSAG00000048536	ENSSSAT00000243753		ENSMUSG00000052187	Hbb-y	ENSDARG00000089087	hbba1		3	64080590	64081769	875	0.216699	0.227191	0.802683	0.0104915	0.585983	0.575492	12.0613	4273.74	1.50747	0.262349	0.459848	2992.22	1928.86	4856.75	3958	3056.01	6041.91	4232.41	4405.66	2328.42	7358.52	6495.58	4547.82	3356.54
ENSSSAG00000070566	ENSSSAT00000176949	c8g	ENSMUSG00000015083	C8g	ENSDARG00000032098	c8g	complement component 8, gamma polypeptide [Source:NCBI gene (formerly Entrezgene);Acc:100286491]	19	7945437	7954670	4418	-0.413858	0.635684	0.491002	1.04954	0.90486	-0.144682	12.0166	4143.5	6.44641	0.00471719	0.0537839	3400.56	3974.29	4479.62	3563.08	3177.54	3104.6	3646.07	4944.54	4831.55	4335.92	4393.68	5234.98	4779.06
ENSSSAG00000045065	ENSSSAT00000213943	HBB	ENSMUSG00000052187	Hbb-y	ENSDARG00000089087	hbba1		6	37584853	37672987	860	-1.37446	-0.00905462	0.907787	1.3654	2.28225	0.916842	12.0022	4102.23	3.87697	0.0425616	0.167565	4295.92	3363.9	4548.47	4486.69	1042.07	2111.39	2231.9	4811.06	2070.62	7315.7	2816.77	10909.3	3325.21
ENSSSAG00000091865	ENSSSAT00000243398				ENSDARG00000115978			CAJNNT020001558.1	12061	13018	788	-0.212009	0.477317	-0.729653	0.689326	-0.517644	-1.20697	11.8449	3678.43	1.23651	0.344208	0.538783	5015.11	3272.14	1962	6822.45	3106.63	6878.2	1813.75	6024.72	3796.09	3634.95	1549.4	1935.69	2008.47
ENSSSAG00000040446	ENSSSAT00000014134		ENSMUSG00000047675	Rps8	ENSDARG00000055996	rps8a		14	54100313	54105933	680	-0.453672	0.257696	0.0751617	0.711368	0.528834	-0.182534	11.7558	3458.17	1.96835	0.162148	0.351507	3198.91	3711.53	4198.7	3787.3	2385.16	3499.64	3266.47	3497.64	3778.61	3453.71	3305.34	3722.4	3150.82
ENSSSAG00000105984	ENSSSAT00000221035				ENSDARG00000115978			14	50117603	50118803	900	0.115268	0.284844	-0.7996	0.169575	-0.914869	-1.08444	11.7501	3444.59	1.37443	0.302154	0.500483	3302.66	3228.29	2681.3	6393.51	3271.12	7725.17	2712.18	4163.5	3721.05	2107.99	1786.54	2517.23	1169.09
ENSSSAG00000061234	ENSSSAT00000109104	HBA4	ENSMUSG00000052217	Hbb-bh1				3	64083406	64084267	606	-0.437923	0.075201	0.706012	0.513124	1.14394	0.630811	11.7425	3426.52	3.14603	0.0630943	0.208034	3580.4	2250.37	3658.05	3385.21	2213.28	3004.62	2805.09	3768.42	1846.84	6546.19	3778.09	4861.3	2846.93
ENSSSAG00000087677	ENSSSAT00000218925		ENSMUSG00000045193	Cirbp				20	4221512	4225210	944	-0.462555	0.177271	-0.0818898	0.639826	0.380665	-0.259161	11.6804	3282.09	3.8191	0.0312794	0.14189	3511.26	3820.52	3816.28	3392.24	3434.4	2786.59	2846.93	3649.78	3056.3	3622.16	2698.41	2467.7	3564.61
ENSSSAG00000067727	ENSSSAT00000115794		ENSMUSG00000062006	Rpl34	ENSDARG00000029500	rpl34		7	32300313	32325222	411	-0.461731	0.429498	0.740303	0.89123	1.20203	0.310804	11.576	3052.98	4.04778	0.0316152	0.142641	2491.66	2599.03	2981.26	3093.73	1830.19	2557.81	2464.42	3067.07	3094.35	3512.21	2908.54	5449.82	3638.65
ENSSSAG00000089462	ENSSSAT00000203168				ENSDARG00000111458			16	59943811	60154983	818	-0.789304	-0.143595	-0.537648	0.645709	0.251656	-0.394053	11.5095	2915.44	0.39545	0.759166	0.848248	4332.52	2892.67	2991.51	5585.05	330.639	4114.07	2833.56	1515.64	4266.83	2140.01	2082.8	3231.1	1584.35
ENSSSAG00000120281	ENSSSAT00000006701	apoeb	ENSMUSG00000002985	Apoe	ENSDARG00000040295	apoeb	apolipoprotein Eb [Source:ZFIN;Acc:ZDB-GENE-980526-368]	5	69645255	69650463	1921	0.228848	0.904929	0.333877	0.67608	0.105029	-0.571051	11.4835	2863.36	7.08618	0.00315777	0.0440369	2287.84	2678.05	2683.7	1932.38	3016	3426.12	3003.13	3622.88	3651.32	2661.82	3297.74	2184.15	2778.55
ENSSSAG00000046508	ENSSSAT00000071083	RL17	ENSMUSG00000063316	Rpl27				6	29847682	29848779	347	-0.563112	0.268278	0.35377	0.83139	0.916882	0.0854913	11.3876	2679.19	3.12417	0.0608547	0.203904	2300.15	2955.53	3166.65	2638.14	1649.14	2279.38	2396.18	2356.7	3059.47	2762.52	2731.86	3704.4	2829.33
ENSSSAG00000066776	ENSSSAT00000113096	rpl12	ENSMUSG00000038900	Rpl12	ENSDARG00000006691	rpl12	ribosomal protein L12 [Source:NCBI gene (formerly Entrezgene);Acc:100196361]	1	159714930	159717850	641	-0.326379	0.293675	0.445183	0.620054	0.771562	0.151508	11.1111	2211.93	2.33991	0.118164	0.29464	1871.38	2116.82	2411.72	2242.2	1803.13	2126.65	1916.92	2108.21	2223.49	2233.19	2093.72	3227.16	2380.48
ENSSSAG00000080819	ENSSSAT00000153729				ENSDARG00000013351	cirbpb		14	39319606	39326568	472	-0.129377	0.141267	0.462393	0.270644	0.591771	0.321126	11.1016	2197.47	7.78774	0.00207836	0.0367204	2311.2	2217.96	1787.35	1803.15	2503.21	1891.22	1960.84	1633.8	1969.91	2465.43	3293.27	1479.24	3250.48
ENSSSAG00000069593	ENSSSAT00000121013	RPS3A	ENSMUSG00000028081	Rps3a1	ENSDARG00000035692	rps3a	ribosomal protein S3A [Source:HGNC Symbol;Acc:HGNC:10421]	8	12927428	12943868	905	-0.281538	0.186338	0.300661	0.467876	0.582199	0.114323	11.0617	2137.53	1.40076	0.283231	0.481735	1843.38	2065.4	2364.82	2360.68	1591.62	2396.03	1972.35	2056.84	1973.57	2287.78	2023.86	2653.08	2198.47
ENSSSAG00000040303	ENSSSAT00000057059	UBIQ	ENSMUSG00000019505	Ubb	ENSDARG00000002369	si:ch211-202a12.4		11	70146376	70149338	1147	-0.383372	-0.260508	0.0133663	0.122864	0.396738	0.273874	11.0364	2100.37	1.18435	0.348038	0.542518	2133.44	2689.49	2659.45	2057.29	1757.5	1996.83	2468.99	1550.98	1681.31	1928.76	2303.81	2317.63	1759.38
ENSSSAG00000088798	ENSSSAT00000230327	hbba2	ENSMUSG00000052187	Hbb-y	ENSDARG00000069734	hbba2	hemoglobin, beta adult 2 [Source:ZFIN;Acc:ZDB-GENE-040801-164]	3	64074703	64079214	2377	-0.760706	0.0396201	0.912423	0.800327	1.67313	0.872803	11.0305	2091.78	3.30526	0.0601971	0.202664	2157.97	1513.51	2090.22	2228.55	1144.29	1517.5	1314.93	2263.99	1135.39	3179.06	1890.44	5164.84	1592.47
ENSSSAG00000018086	ENSSSAT00000154026	RPL10A	ENSMUSG00000037805	Rpl10a	ENSDARG00000042905	rpl10a	ribosomal protein L10a [Source:HGNC Symbol;Acc:HGNC:10299]	12	53781883	53783889	730	-0.247483	0.346386	0.31106	0.59387	0.558543	-0.0353263	11.0029	2052.16	1.9514	0.165225	0.354783	1809.76	1981.91	2201.3	2093.75	1774.66	2132.25	1855.97	2124.71	2080.53	2102.34	1885.54	2503.44	2131.98
ENSSSAG00000039434	ENSSSAT00000055330		ENSMUSG00000046330	Rpl37a				3	1975521	2017968	587	-0.609987	0.187745	0.466816	0.797732	1.0768	0.279071	10.984	2025.4	3.17629	0.0603338	0.202939	1617.91	2277.97	2170.12	2236.23	1536.11	1605.41	1501.2	1886.5	1980.47	2100.37	1910.75	3378.83	2128.35
ENSSSAG00000111938	ENSSSAT00000159368	hbba2	ENSMUSG00000052187	Hbb-y	ENSDARG00000069734	hbba2	hemoglobin, beta adult 2 [Source:ZFIN;Acc:ZDB-GENE-040801-164]	3	64142847	64143922	922	-0.647201	0.131432	0.966469	0.778632	1.61367	0.835037	10.983	2023.99	4.29335	0.0294164	0.137303	1966.98	1449.53	2017.73	1919.12	1074.7	1360.26	1558.83	2232.18	1098.42	3394.2	2044.07	4411.99	1783.89
ENSSSAG00000064642	ENSSSAT00000107653							5	23159399	23162869	399	-0.0986424	0.719428	0.0793646	0.818071	0.178007	-0.640064	10.972	2008.57	2.68003	0.0863799	0.246455	1800.77	1823.09	2040.87	2064.32	2478.9	2003.72	1737.57	2819.26	2399.33	1652.05	1586.57	2154.86	1550.15
ENSSSAG00000065629	ENSSSAT00000110046	SPRC	ENSMUSG00000018593	Sparc	ENSDARG00000019353	sparc	secreted protein, acidic, cysteine-rich (osteonectin) [Source:ZFIN;Acc:ZDB-GENE-030131-9]	5	9121431	9138616	1722	0.00485329	0.670445	0.294735	0.665592	0.289881	-0.375711	10.9633	1996.53	8.17179	0.0016678	0.0333484	1898.77	2088.95	1790.42	1408.99	2148.58	1725.69	2311.93	2325	2291.94	1911.68	2274	1545.9	2233.11
ENSSSAG00000063156	ENSSSAT00000103463	rplp1	ENSMUSG00000007892	Rplp1	ENSDARG00000021864	rplp1	ribosomal protein, large, P1 [Source:ZFIN;Acc:ZDB-GENE-030131-8663]	27	34254205	34256964	512	-0.549685	0.340055	0.471668	0.88974	1.02135	0.131613	10.954	1983.76	2.34523	0.123976	0.302982	1736.64	1882.4	2204.95	2145.68	1194.44	1798.51	1582.91	2096.31	2039.53	1993.45	1641.05	3350	2122.99
ENSSSAG00000042831	ENSSSAT00000062785		ENSMUSG00000025794	Rpl14	ENSDARG00000103433	rpl14		14	92810703	92814258	484	-0.549405	0.198843	0.136387	0.748248	0.685792	-0.0624558	10.9268	1946.73	2.51665	0.0993869	0.267408	1844.72	2150.74	2356.16	2116.72	1442.13	1766.28	1692.99	1915.73	2051.57	2034.82	1664.32	2334.84	1936.47
ENSSSAG00000010802	ENSSSAT00000018350				ENSDARG00000076221	fthl28		3	52359857	52558439	1124	-0.310009	-0.0492941	0.339509	0.260715	0.649518	0.388803	10.904	1916.1	1.68951	0.213944	0.408449	1911.61	2229.95	1842.66	1893.35	1293.23	1788.82	2285.76	1514.95	1572.46	2664.62	2276.84	2275.05	1360.04
ENSSSAG00000044191	ENSSSAT00000065812							14	80966284	80968612	429	-0.651364	0.0279872	0.588256	0.679351	1.23962	0.560269	10.8743	1877.13	4.2495	0.0272089	0.131716	1680.48	1968.26	2116.58	1796.96	803.031	1602.88	1600.79	1475.11	1663.65	2111.09	2109.7	2953.8	2520.34
ENSSSAG00000085443	ENSSSAT00000197933	apoeb	ENSMUSG00000002985	Apoe	ENSDARG00000040295	apoeb	apolipoprotein Eb [Source:ZFIN;Acc:ZDB-GENE-980526-368]	2	24280904	24288587	2339	0.140907	0.836111	0.0690284	0.695204	-0.0718788	-0.767083	10.8594	1857.78	5.11703	0.0116402	0.0845539	1845.82	1998.25	1711.31	1161.75	1839.81	2178.42	2171.92	2786.04	2061.77	1527.19	1380.93	1144.33	2343.55
ENSSSAG00000044188	ENSSSAT00000116374	rl19	ENSMUSG00000017404	Rpl19	ENSDARG00000013307	rpl19	60S ribosomal protein L19 [Source:NCBI gene (formerly Entrezgene);Acc:100196552]	6	42230389	42233041	697	-0.563349	0.00611646	-0.115009	0.569465	0.44834	-0.121125	10.844	1838.1	1.58849	0.235444	0.431412	1737.65	2171.86	2498.48	2181.85	1362.3	1788.17	1776.31	1647.24	1878.21	1728.5	1501.86	1939.57	1683.28
ENSSSAG00000118663	ENSSSAT00000221811				ENSDARG00000115978			10	109048074	109052263	646	-1.92624	-1.75833	-1.32714	0.167906	0.599094	0.431188	10.779	1757.12	0.669227	0.591313	0.733136	2134.72	3178.75	2584.95	5872.38	2.06229	1857.22	995.483	23.8847	1616.28	2036.67	297.433	1484.06	758.704
ENSSSAG00000044191	ENSSSAT00000065768							14	80966284	80968612	297	-0.852673	0.802866	0.521613	1.65554	1.37429	-0.281253	10.7547	1727.79	5.42038	0.0137859	0.0920738	1178.92	1418.36	2055.88	1895.99	1485.86	926.812	785.203	2577.95	2156.26	1993.09	1282.81	2591.89	2112.27
ENSSSAG00000086145	ENSSSAT00000141342	UBIQ	ENSMUSG00000019505	Ubb	ENSDARG00000002369	si:ch211-202a12.4		1	151524477	151532366	1551	-0.270998	-0.043038	0.252644	0.22796	0.523641	0.295682	10.7201	1686.78	2.25533	0.122071	0.30028	1593.49	1809.37	1957.95	1585.44	1611.88	1568.65	1744.71	1198.94	1535.97	1572.74	1898.9	1794.88	2055.21
ENSSSAG00000008474	ENSSSAT00000018919	RPS2	ENSMUSG00000044533	Rps2	ENSDARG00000077291	rps2	ribosomal protein S2 [Source:HGNC Symbol;Acc:HGNC:10404]	6	21267607	21270250	831	-0.0152691	0.828273	-0.316272	0.843542	-0.301002	-1.14454	10.6614	1619.61	1.70866	0.221243	0.415981	1626.52	1570.48	1992.28	1404.42	1607.55	2058.65	1817.52	2494.32	2279.74	605.452	968.045	1845.81	784.215
ENSSSAG00000078329	ENSSSAT00000146185		ENSMUSG00000012848	Rps5	ENSDARG00000043453	rps5		27	3689451	3694131	732	-0.29861	0.248617	0.243513	0.547227	0.542123	-0.00510407	10.6494	1606.18	1.01203	0.418599	0.603415	1446.34	1526.91	1902.97	1716.42	1466.25	1629.82	1467.54	1672.6	1541.23	1577.96	1224.94	2231.6	1475.84
ENSSSAG00000076506	ENSSSAT00000060905	rps7			ENSDARG00000042566	rps7	ribosomal protein S7 [Source:NCBI gene (formerly Entrezgene);Acc:393725]	6	79119244	79125442	629	-0.354335	0.409845	0.468778	0.76418	0.823113	0.0589333	10.6447	1600.98	4.69805	0.0162061	0.100202	1356.95	1534.43	1623.86	1595.19	1382.89	1382.78	1318.32	1646.42	1670.89	1784.57	1670.66	2065.54	1780.23
ENSSSAG00000071589	ENSSSAT00000126400	rpl35a	ENSMUSG00000060636	Rpl35a	ENSDARG00000088030	rpl35a	ribosomal protein L35a [Source:ZFIN;Acc:ZDB-GENE-040718-190]	20	43782214	43804178	562	-0.234362	0.480294	0.521054	0.714656	0.755417	0.0407607	10.6433	1599.35	1.54443	0.254144	0.451379	1340.45	1385.2	1600.66	1671.16	1573.21	1559.16	1218.5	1818.45	1617.73	1454.78	1280.36	2743.84	1528.06
ENSSSAG00000077892	ENSSSAT00000103036				ENSDARG00000020850	eef1a1l1		14	62152124	62155755	1463	0.15606	0.418036	-0.0496787	0.261976	-0.205739	-0.467715	10.621	1574.84	1.65368	0.217611	0.412009	1398.79	1435.38	1615.12	1646.31	2073.59	2036.73	1685.55	1668.18	1664.66	1163.59	1450.16	1261.32	1373.56
ENSSSAG00000093966	ENSSSAT00000232847				ENSDARG00000111458			CAJNNT020002971.1	50331	50894	198	-0.522919	0.296917	-1.14239	0.819836	-0.619468	-1.4393	10.6203	1574.12	1.81151	0.207927	0.402001	1881.27	1828.33	1669.08	2890.99	356.176	2646.07	1582.53	1385.81	2747.34	1343.03	1014.54	536.667	581.74
ENSSSAG00000119246	ENSSSAT00000203072							16	26677751	26679956	884	0.073353	0.313023	-0.53933	0.23967	-0.612683	-0.852353	10.6022	1554.42	4.83512	0.0142896	0.0937613	1329.96	1704.84	1818.73	1817.06	1873.92	1962.66	2189.28	2018.02	1399.9	1238.69	964.007	918.778	971.635
ENSSSAG00000073156	ENSSSAT00000130996	RPS20	ENSMUSG00000028234	Rps20			ribosomal protein S20 [Source:HGNC Symbol;Acc:HGNC:10405]	29	15817723	15820893	504	-0.593075	0.368635	0.291629	0.96171	0.884704	-0.0770061	10.5875	1538.67	4.04789	0.0284161	0.134906	1389.86	1651.98	1678.31	1650.84	1164.65	1326.36	1081.88	1638.01	1719.86	1556.37	1299.49	1948.14	1896.97
ENSSSAG00000008668	ENSSSAT00000019353	RPL27A	ENSMUSG00000046364	Rpl27a			ribosomal protein L27a [Source:HGNC Symbol;Acc:HGNC:10329]	10	74790135	74792964	738	-0.262194	0.399239	0.180056	0.661433	0.44225	-0.219183	10.5696	1519.69	0.95214	0.4447	0.624823	1382.77	1561.16	1717.46	1553.21	1475.85	1557.27	1373.27	1648.14	1698.3	1247.9	1144.25	2130.27	1266.11
ENSSSAG00000046371	ENSSSAT00000070847	rpl6	ENSMUSG00000029614	Rpl6	ENSDARG00000058451	rpl6	ribosomal protein L6 [Source:NCBI gene (formerly Entrezgene);Acc:100196668]	24	14171788	14177169	873	-0.349418	0.22692	0.261327	0.576338	0.610745	0.0344071	10.5691	1519.23	1.47382	0.265091	0.462666	1346.26	1502.27	1792.49	1612.01	1285.45	1498.41	1387.08	1444.9	1548.64	1506.49	1341.74	2040.49	1443.74
ENSSSAG00000031075	ENSSSAT00000049778	rpl5a	ENSMUSG00000058558	Rpl5			ribosomal protein L5 [Source:HGNC Symbol;Acc:HGNC:10360]	10	36428931	36433676	1017	-0.0877605	0.433389	0.328913	0.521149	0.416673	-0.104476	10.5681	1518.1	2.0862	0.143237	0.327976	1272.06	1396.34	1582.51	1470.67	1503.38	1574.05	1517.25	1595.22	1565.65	1472.13	1512.74	1703.65	1569.65
ENSSSAG00000072884	ENSSSAT00000238680				ENSDARG00000041435	uba52		16	43271894	43286391	609	-0.400492	0.425695	0.393937	0.826188	0.794429	-0.0317584	10.5525	1501.85	2.65866	0.090228	0.252595	1354.15	1286.39	1636.87	1621.61	1203.63	1452.44	1123.89	1725.52	1530.45	1618.7	1326.94	2058.46	1585.02
ENSSSAG00000082932	ENSSSAT00000218545				ENSDARG00000115978			16	60135404	60156076	3077	0.064921	0.318791	-0.560381	0.25387	-0.625302	-0.879172	10.5517	1500.99	0.80951	0.514553	0.679172	1890.77	1200.19	1208.3	2404.48	1294.07	2885.02	1544.17	1712.74	1719.88	841.564	685.403	1507.37	618.889
ENSSSAG00000062741	ENSSSAT00000102538	rps14	ENSMUSG00000024608	Rps14	ENSDARG00000036629	rps14	ribosomal protein S14 [Source:ZFIN;Acc:ZDB-GENE-030131-8631]	11	97037803	97040797	996	-0.222779	0.29503	0.31352	0.517808	0.536299	0.0184903	10.5494	1498.61	1.65225	0.220343	0.414985	1412.8	1463.32	1581.38	1474.18	1481.88	1513.54	1325.44	1568.11	1405.55	1479.56	1402.58	1932.36	1441.24
ENSSSAG00000070873	ENSSSAT00000124522	hmgb3	ENSMUSG00000015217	Hmgb3	ENSDARG00000056725	hmgb3a	High mobility group protein B3 [Source:NCBI gene (formerly Entrezgene);Acc:100195470]	18	74557210	74563357	2062	-0.161358	0.00376604	-0.0164394	0.165124	0.144918	-0.0202054	10.5492	1498.38	0.741918	0.54282	0.699257	1605.07	1697.54	1630.52	1349.2	1942.39	1248.67	1694.49	1267.68	1284.35	1418.36	1714.42	923.683	1702.53
ENSSSAG00000063229	ENSSSAT00000103672	rs6	ENSMUSG00000028495	Rps6	ENSDARG00000019778	rps6		8	298735	308347	873	-0.24551	0.298337	-0.0231581	0.543847	0.222352	-0.321495	10.545	1494.07	0.894547	0.467806	0.643423	1399.45	1619.96	1740.67	1600.41	1388.12	1605.45	1561.99	1598.79	1596.53	1277.71	1091.52	1646.87	1295.41
ENSSSAG00000087439	ENSSSAT00000187484		ENSMUSG00000052217	Hbb-bh1				6	37669287	37681277	3337	-0.597328	0.0837705	0.653013	0.681099	1.25034	0.569242	10.5336	1482.28	2.33516	0.126149	0.305745	1648.43	1083.49	1607.65	1495.42	747.049	1235.2	1252.3	1761.68	796.283	2799.87	1441.16	2407.91	993.248
ENSSSAG00000044737	ENSSSAT00000067127	HBA4	ENSMUSG00000052217	Hbb-bh1	ENSDARG00000069735		hemoglobin, alpha adult 2 [Source:ZFIN;Acc:ZDB-GENE-081104-38]	3	64103296	64136135	561	-0.592897	-0.87974	0.491723	-0.286843	1.08462	1.37146	10.5303	1478.94	0.324677	0.807639	0.878654	29.5775	1552.02	2210.84	2168.16	1212.59	1920.19	137.845	156.31	1175.5	4176.69	2474.44	115.959	1896.1
ENSSSAG00000074553	ENSSSAT00000085787	rps24	ENSMUSG00000025290	Rps24	ENSDARG00000039347	rps24	ribosomal protein S24 [Source:ZFIN;Acc:ZDB-GENE-040109-5]	18	28489876	28494083	542	-0.252454	0.520115	-0.0569827	0.772569	0.195471	-0.577098	10.5144	1462.66	1.808	0.19275	0.385231	1294.28	1526.44	1595.58	1680.72	1382.7	1634.56	1314.38	1954.37	1637.32	1246.97	1066.83	1529.19	1151.29
ENSSSAG00000077632	ENSSSAT00000144199	rpl8	ENSMUSG00000003970	Rpl8	ENSDARG00000014867	rpl8	ribosomal protein L8 [Source:NCBI gene (formerly Entrezgene);Acc:393686]	25	40946011	40951341	1312	-0.211119	0.431374	0.273591	0.642493	0.48471	-0.157783	10.5115	1459.71	1.20494	0.345445	0.539928	1278.94	1387.62	1603.7	1494.22	1247.64	1568.29	1394.38	1536.81	1640.48	1294.45	1276.78	1993.65	1259.23
ENSSSAG00000073308	ENSSSAT00000131420		ENSMUSG00000063457	Rps15	ENSDARG00000070849	rps15		3	15046229	15051738	540	-0.535688	0.268278	0.313131	0.803966	0.848818	0.0448527	10.511	1459.25	2.22361	0.134664	0.316398	1351.35	1445.64	1701.47	1592.9	1176.98	1293.57	1100.84	1488.69	1513.85	1363.19	1227.36	2200.15	1514.22
ENSSSAG00000075783	ENSSSAT00000138552		ENSMUSG00000041119	Pde9a	ENSDARG00000060280	PDE9A	phosphodiesterase 9A [Source:ZFIN;Acc:ZDB-GENE-130920-1]	21	19094446	19130558	1855	0.000329925	0.0346136	0.189273	0.0342836	0.188943	0.15466	10.487	1435.19	0.964632	0.433972	0.615694	1525.48	1402.23	1441.51	1277.45	1650.97	1477.71	1704.82	1161.36	1184.21	1374.66	1752.08	1165.2	1539.78
ENSSSAG00000051583	ENSSSAT00000078374	rps13					ribosomal protein S13 [Source:NCBI gene (formerly Entrezgene);Acc:100194506]	11	25197401	25208103	508	-0.855494	0.133861	0.429487	0.989355	1.28498	0.295625	10.4234	1373.3	5.17965	0.0139614	0.0925656	1279.76	1395.29	1697.81	1466.74	737.705	1047.88	930.516	1246.56	1371.66	1609.29	1314.1	2080.85	1674.7
ENSSSAG00000004286	ENSSSAT00000009266	TDX	ENSMUSG00000028691	Prdx1	ENSDARG00000058734	prdx1	peroxiredoxin 1 [Source:ZFIN;Acc:ZDB-GENE-050320-35]	14	33948224	33953884	788	-0.192189	0.365038	0.41186	0.557227	0.604049	0.0468222	10.4145	1364.85	1.92015	0.172265	0.36223	1167.55	1352.06	1438.63	1269.01	1229.86	1325.24	1340.26	1188.11	1546.63	1492.35	1275.05	1826.87	1291.43
ENSSSAG00000046058	ENSSSAT00000070013	rpl6	ENSMUSG00000029614	Rpl6	ENSDARG00000058451	rpl6	ribosomal protein L6 [Source:ZFIN;Acc:ZDB-GENE-030131-8671]	20	31353516	31358015	883	-0.158701	0.378109	0.152665	0.53681	0.311366	-0.225444	10.4076	1358.3	1.30072	0.310248	0.508409	1190.8	1266.23	1550.44	1407.32	1375.47	1440.65	1325.39	1476.01	1408.83	1246.49	1189.65	1466.94	1313.63
ENSSSAG00000079662	ENSSSAT00000150510	EF2			ENSDARG00000100371	eef2b	eukaryotic translation elongation factor 2b [Source:ZFIN;Acc:ZDB-GENE-030131-5128]	14	38352680	38361549	3004	0.242345	0.186208	-0.0260453	-0.0561372	-0.26839	-0.212253	10.3963	1347.71	1.31066	0.30611	0.504403	1261.68	1294.98	1383.51	1268.55	1616.13	1725.03	1911.9	1271.31	1147.55	1105.19	1296.55	942.228	1295.61
ENSSSAG00000073991	ENSSSAT00000133331	epd			ENSDARG00000103498	epd	ependymin [Source:ZFIN;Acc:ZDB-GENE-980526-111]	13	84007139	84010008	1149	-0.472428	1.42323	-0.446422	1.89566	0.0260065	-1.86965	10.3865	1338.63	11.3236	0.000608644	0.020944	1022.54	1376.53	1588.22	1150.97	1917.07	727.097	671.826	2361.76	3238.63	768.717	601.595	796.425	1180.77
ENSSSAG00000066580	ENSSSAT00000098305		ENSMUSG00000037563	Rps16	ENSDARG00000045487	rps16		17	63260825	63268105	531	-0.519015	0.090299	0.359875	0.609314	0.878889	0.269576	10.3805	1333.06	3.91121	0.0306305	0.140276	1312.28	1431.33	1367.25	1437.81	976.7	1186.3	1107.55	1200.99	1206.66	1495.78	1351.58	1770.1	1485.5
ENSSSAG00000066053	ENSSSAT00000111206	rpl30	ENSMUSG00000058600	Rpl30	ENSDARG00000035871	rpl30	ribosomal protein L30 [Source:ZFIN;Acc:ZDB-GENE-030131-8657]	27	42344107	42347875	437	-0.572855	0.354586	0.940848	0.927441	1.5137	0.586262	10.3803	1332.87	3.6121	0.0490041	0.181231	909.91	1055.22	1447.72	1331.57	697.011	1116.62	864.999	1117.31	1373.64	1653.31	1286.28	2949.32	1524.34
ENSSSAG00000047422	ENSSSAT00000073182	RL29	ENSMUSG00000048758	Rpl29	ENSDARG00000077717	rpl29	ribosomal protein L29 [Source:ZFIN;Acc:ZDB-GENE-040801-167]	22	59669587	59678802	493	-0.403208	0.584358	0.219023	0.987566	0.622231	-0.365335	10.3764	1329.22	2.89414	0.0735576	0.225989	1146.34	1290.58	1412.84	1458.95	1396.56	1151.97	907.584	1663.46	1599.69	1327.12	1020.98	1625.51	1278.28
ENSSSAG00000080562	ENSSSAT00000152957		ENSMUSG00000098274	Rpl24	ENSDARG00000099104	rpl24		21	23171813	23177295	800	-0.510413	0.403307	-0.0151006	0.91372	0.495312	-0.418408	10.3747	1327.71	2.90365	0.0703435	0.220686	1370.11	1453.05	1501.44	1473.87	1061.17	1281.02	1090.48	1590.72	1538.9	1182.26	1150.21	1462.83	1104.1
ENSSSAG00000056353	ENSSSAT00000091484	sparc	ENSMUSG00000018593	Sparc	ENSDARG00000019353	sparc	secreted protein, acidic, cysteine-rich (osteonectin) [Source:ZFIN;Acc:ZDB-GENE-030131-9]	9	92792277	92815321	1720	0.0184179	0.676993	0.357601	0.658575	0.339183	-0.319392	10.368	1321.51	7.79155	0.00207377	0.0366917	1196.67	1359.85	1208.71	912.05	1450.78	1099.65	1530.44	1580.86	1444.49	1221.9	1631.92	1102.72	1439.56
ENSSSAG00000060203	ENSSSAT00000098877	rl21	ENSMUSG00000041453	Rpl21	ENSDARG00000010516	rpl21	ribosomal protein L21 [Source:ZFIN;Acc:ZDB-GENE-030131-8512]	29	26213283	26215669	566	-0.486365	0.175417	-0.0811688	0.661782	0.405197	-0.256586	10.348	1303.36	1.61659	0.229608	0.425166	1318.43	1392.2	1683.87	1493.72	1132.5	1258.35	1187.11	1371.59	1350.01	1221.81	1098.52	1424.8	1010.78
ENSSSAG00000085618	ENSSSAT00000176102							2	38962181	38965770	794	-0.42238	0.330213	0.299276	0.752593	0.721656	-0.0309375	10.3277	1285.09	11.7163	0.000279234	0.0154344	1234.15	1348.39	1415.98	1091.53	1291.53	910.627	1088.37	1264.25	1332.78	1492.93	1752.77	1044.3	1438.52
ENSSSAG00000045463	ENSSSAT00000068663	rpl26	ENSMUSG00000060938	Rpl26	ENSDARG00000102317	rpl26	ribosomal protein L26 [Source:ZFIN;Acc:ZDB-GENE-040426-2117]	9	88226928	88232756	609	-0.473975	0.185302	0.209573	0.659277	0.683548	0.0242714	10.2999	1260.63	1.50598	0.259783	0.457098	1239.52	1226.54	1504.04	1417.23	1037.78	1183.57	1075.53	1230.12	1276.27	1226.14	981.049	1779.95	1210.45
ENSSSAG00000044737	ENSSSAT00000109136	HBA4	ENSMUSG00000052217	Hbb-bh1	ENSDARG00000069735		hemoglobin, alpha adult 2 [Source:ZFIN;Acc:ZDB-GENE-081104-38]	3	64103296	64136135	622	-0.778786	-0.153571	0.73505	0.625215	1.51384	0.888621	10.276	1239.91	3.71942	0.0445206	0.17205	1425.78	985.759	1357.01	1158.54	409.772	880.861	1110.83	1230.22	594.024	2560.24	1298.47	1925.76	1181.51
ENSSSAG00000051514	ENSSSAT00000080635	prdx5	ENSMUSG00000024953	Prdx5	ENSDARG00000055064	prdx5	peroxiredoxin 5 [Source:ZFIN;Acc:ZDB-GENE-050522-159]	11	90123787	90136427	970	-0.544656	0.117696	0.415397	0.662352	0.960053	0.297702	10.2592	1225.52	6.25671	0.00533475	0.0574328	1390.48	1188.95	1200.16	1231.99	879.325	977.059	1056.8	1079.7	1127.08	1228.38	1589.16	1581.78	1400.88
ENSSSAG00000046078	ENSSSAT00000070037		ENSMUSG00000043144	Aqp6				28	15154709	15161911	1374	-0.255416	0.164437	0.0104061	0.419853	0.265822	-0.154031	10.2526	1219.98	1.21018	0.338671	0.533659	1377.56	1236.31	1294.02	1287.4	1330.48	1213.5	1173.42	1183.96	1184.58	1110.64	1112.2	1165.78	1189.82
ENSSSAG00000024307	ENSSSAT00000203619				ENSDARG00000053058	rps11		3	61942659	61945889	655	-0.582662	0.436271	0.334624	1.01893	0.917286	-0.101648	10.2338	1204.12	2.26733	0.132501	0.313929	993.896	1055.64	1423.84	1445.85	916.851	1150.6	703.227	1297.68	1440.29	1301.79	991.114	1748.07	1184.67
ENSSSAG00000098459	ENSSSAT00000017445	rpl31			ENSDARG00000053365	rpl31	ribosomal protein L31 [Source:ZFIN;Acc:ZDB-GENE-060331-121]	25	28012096	28026622	575	-0.461654	0.751025	0.467014	1.21268	0.928668	-0.284011	10.1801	1160.18	2.25419	0.137375	0.319889	957.108	946.706	1178.71	1315.1	971.957	1017.81	732.785	1526.81	1517.5	1045.32	892.534	2005.03	974.944
ENSSSAG00000003049	ENSSSAT00000006521	RS19	ENSMUSG00000040952	Rps19	ENSDARG00000030602	rps19	ribosomal protein S19 [Source:ZFIN;Acc:ZDB-GENE-040426-1716]	5	69487397	69501640	477	-0.432086	0.317071	0.295191	0.749157	0.727277	-0.0218796	10.1504	1136.53	1.03854	0.412607	0.598563	1108.06	1073.78	1276.12	1274.44	909.87	1197.29	835.071	1289.15	1129.58	1005.92	829.914	1896.61	949.109
ENSSSAG00000006701	ENSSSAT00000014331	ADT2						11	93440439	93442757	1254	-0.0897576	0.33132	0.284723	0.421077	0.37448	-0.0465967	10.1398	1128.16	2.3185	0.11508	0.290281	1012.09	1153.62	1159.57	1000.01	1201.72	1080.59	1202.63	1120.79	1094.19	1167.56	1224.16	1129.77	1119.36
ENSSSAG00000056402	ENSSSAT00000091609				ENSDARG00000054818	rpl32		13	20741310	20746454	659	-0.335698	0.542109	0.204948	0.877807	0.540646	-0.337161	10.1202	1112.93	1.4585	0.274297	0.471872	945.264	1069.95	1175.69	1295.84	1002.49	1085.28	945.331	1265.6	1410.86	1012.67	804.778	1553.01	901.368
ENSSSAG00000010392	ENSSSAT00000022909	rps19	ENSMUSG00000040952	Rps19	ENSDARG00000030602	rps19	ribosomal protein S19 [Source:NCBI gene (formerly Entrezgene);Acc:100196277]	2	24478792	24482466	452	-0.258648	0.382426	0.341567	0.641074	0.600215	-0.0408589	10.1108	1105.78	0.801326	0.518116	0.68151	987.438	1020.18	1149.29	1250.23	967.738	1242.23	890.183	1245.61	1113.87	938.201	809.955	1834.06	926.115
ENSSSAG00000116649	ENSSSAT00000003752	ACTB	ENSMUSG00000029580	Actb			actin beta [Source:HGNC Symbol;Acc:HGNC:132]	3	101422453	101428992	1844	-0.256711	0.337609	-0.13955	0.59432	0.117161	-0.477159	10.1063	1102.32	3.59037	0.0377026	0.157059	1147.57	1352.92	1236.87	971.584	1040.27	1126.63	1164.77	1175.58	1232.2	996.137	1239.58	737.447	908.642
ENSSSAG00000032246	ENSSSAT00000047244	rpl9	ENSMUSG00000062456	Rpl9-ps6	ENSDARG00000037350	rpl9	ribosomal protein L9 [Source:NCBI gene (formerly Entrezgene);Acc:100194531]	CAJNNT020000253.1	63262	78916	820	-0.424876	0.133226	0.26448	0.558102	0.689356	0.131254	10.0951	1093.78	1.11513	0.380791	0.570887	624.087	1307.69	1402.69	1229.53	883.558	947.579	1101.82	780.467	1264.77	1106.2	991.883	1477.81	1101.02
ENSSSAG00000066273	ENSSSAT00000111753						ribosomal protein L35 [Source:HGNC Symbol;Acc:HGNC:10344]	1	159338144	159348707	432	-0.362897	0.456007	0.61497	0.818904	0.977867	0.158963	10.0798	1082.21	4.05785	0.0298726	0.138435	886.299	1036.52	1075.51	1009.99	969.642	905.999	787.854	1119.4	1125.51	1217.35	1033.91	1693.98	1206.72
ENSSSAG00000107836	ENSSSAT00000089810				ENSDARG00000032725	rps27a		1	71515043	71517489	573	-0.485628	0.169262	0.700064	0.65489	1.18569	0.530802	10.0661	1072	3.76639	0.0397638	0.161692	904.885	954.346	1099.21	1119.09	637.703	927.835	891.807	871.516	1002.89	1281.75	1131.87	1909.71	1203.36
ENSSSAG00000081086	ENSSSAT00000154604		ENSMUSG00000067274	Rplp0	ENSDARG00000051783	rplp0		12	59416514	59421675	904	-0.211101	0.443828	0.277504	0.65493	0.488605	-0.166325	10.0507	1060.61	1.2971	0.316417	0.514269	987.887	961.255	1098.89	1124.07	834.529	1179.91	1014.45	1227.14	1098.47	1044.06	843.668	1375.29	998.349
ENSSSAG00000074172	ENSSSAT00000133855	rps10	ENSMUSG00000052146	Rps10	ENSDARG00000034897	rps10	ribosomal protein S10 [Source:ZFIN;Acc:ZDB-GENE-040426-1481]	22	7737623	7750511	695	-0.418613	0.323257	0.101122	0.74187	0.519735	-0.222135	10.0496	1059.82	1.39744	0.287487	0.485447	1028.18	1130.11	1229.42	1146.72	863.767	1074.04	924.106	1130.97	1184.39	936.402	877.951	1372.19	879.473
ENSSSAG00000071691	ENSSSAT00000126722	rpl13	ENSMUSG00000000740	Rpl13	ENSDARG00000099380	rpl13	ribosomal protein L13 [Source:NCBI gene (formerly Entrezgene);Acc:100196262]	11	18949151	18953344	657	-0.0696393	0.539169	-0.0542266	0.608808	0.0154128	-0.593396	10.0445	1056.07	1.39877	0.285499	0.483503	978.222	1036.57	1188.55	1066.3	1073.68	1274.11	1091.92	1307.83	1229.61	711.852	845.977	1124.36	799.968
ENSSSAG00000095264	ENSSSAT00000228458		ENSMUSG00000052217	Hbb-bh1	ENSDARG00000069735		hemoglobin, alpha adult 2 [Source:ZFIN;Acc:ZDB-GENE-081104-38]	3	64073525	64077785	1798	-0.740139	-0.475362	0.623929	0.264776	1.36407	1.09929	10.044	1055.74	4.24842	0.0287274	0.135719	1191.87	941.128	1242.47	1092.59	590.103	870.144	780.592	841.389	481.616	1634.17	1270.31	1951.75	836.456
ENSSSAG00000065229	ENSSSAT00000031074		ENSMUSG00000052217	Hbb-bh1	ENSDARG00000069735		hemoglobin, alpha adult 2 [Source:ZFIN;Acc:ZDB-GENE-081104-38]	6	37608558	37639361	788	-0.628988	0.159799	0.738189	0.788787	1.36718	0.57839	10.0356	1049.57	1.72474	0.222666	0.41748	1160.42	792.122	1170.4	969.46	498.347	772.556	964.812	1447.03	450.161	1742.71	831.848	2180.78	663.738
ENSSSAG00000070973	ENSSSAT00000124877	RL7A	ENSMUSG00000062647	Rpl7a				11	59642988	59648239	609	-0.111045	0.295334	0.064091	0.406379	0.175136	-0.231243	10.0197	1038.04	0.81351	0.505665	0.672842	1055.36	1041.24	1047.3	1082.59	961.064	1326.12	977.404	1051.74	1060.92	905.278	969.667	969.362	1046.51
ENSSSAG00000003176	ENSSSAT00000006835	rpl13a	ENSMUSG00000074129	Rpl13a	ENSDARG00000044093	rpl13a	ribosomal protein L13a [Source:ZFIN;Acc:ZDB-GENE-030131-168]	9	8819695	8823224	743	-0.536579	0.122276	0.04889	0.658854	0.585469	-0.0733857	10.0111	1031.93	2.70474	0.0816535	0.239334	1030.32	1152.86	1244.92	1151.08	913.813	896.07	890.062	964.899	1067.13	1084.94	850.358	1112.32	1056.36
ENSSSAG00000072189	ENSSSAT00000128108	RPL35	ENSMUSG00000062997	Rpl35			ribosomal protein L35 [Source:HGNC Symbol;Acc:HGNC:10344]	24	25504569	25506889	396	-0.605909	0.331045	0.445805	0.936954	1.05171	0.11476	9.96648	1000.48	3.12818	0.0645117	0.210543	922.657	960.278	1139.9	1036.14	691.599	727.462	869.4	928.27	1152.67	1068.29	885.755	1625.1	998.726
ENSSSAG00000100294	ENSSSAT00000136070				ENSDARG00000032725	rps27a		18	25896597	25899554	500	-0.210798	0.0751332	0.38654	0.285931	0.597338	0.311407	9.92596	972.773	2.05028	0.151314	0.338188	860.441	892.208	1092.47	986.42	818.665	981.667	1017.72	754.194	893.539	1123.85	1035.46	1193.06	996.35
ENSSSAG00000065665	ENSSSAT00000110136	RPS25	ENSMUSG00000009927	Rps25	ENSDARG00000041811	rps25	ribosomal protein S25 [Source:HGNC Symbol;Acc:HGNC:10413]	9	134291625	134296688	1457	-0.545963	0.0856106	0.348444	0.631574	0.894407	0.262833	9.90446	958.384	4.64528	0.0167135	0.10203	898.866	1018.21	1101.34	971.49	658.432	878.112	760.445	827.715	897.609	1006.4	1112.4	1166.69	1161.28
ENSSSAG00000049829	ENSSSAT00000021867				ENSDARG00000053457	rpl23		3	65337881	65340421	448	-0.465419	0.291522	0.144938	0.756941	0.610357	-0.146585	9.81712	902.087	2.44946	0.105876	0.276807	863.496	989.332	1043.78	937.725	804.807	782.847	786.77	970.513	945.07	861.965	787.631	1106.29	846.901
ENSSSAG00000054819	ENSSSAT00000087933	rpl10	ENSMUSG00000060499	Rpl10l	ENSDARG00000025581	rpl10	ribosomal protein L10 [Source:NCBI gene (formerly Entrezgene);Acc:100195651]	13	3726624	3738961	799	-0.43696	0.132567	0.258566	0.569527	0.695526	0.125999	9.8111	898.328	2.36073	0.114071	0.288679	811.542	918.652	1082.99	939.29	623.894	910.475	793.88	788.314	891.325	1022.83	891.02	1033.28	970.771
ENSSSAG00000026076	ENSSSAT00000041045		ENSMUSG00000030432	Rpl28	ENSDARG00000005791	rpl28		1	120687636	120698781	754	-0.421731	0.316193	0.152078	0.737924	0.573809	-0.164115	9.79492	888.312	1.63129	0.229059	0.424425	900.736	987.218	1004.4	876.093	736.267	822.824	825.183	943.724	964.417	759.58	699.775	1182.68	845.165
ENSSSAG00000081086	ENSSSAT00000154603		ENSMUSG00000067274	Rplp0	ENSDARG00000051783	rplp0		12	59416514	59421675	898	-0.0912087	0.534378	0.0712771	0.625587	0.162486	-0.463101	9.7933	887.312	1.48556	0.260694	0.457842	745.013	872.023	1042.72	841.538	739.368	981.859	1066.62	969.585	1099.94	830.273	692.305	889.21	764.608
ENSSSAG00000046051	ENSSSAT00000069964		ENSMUSG00000057863	Rpl36	ENSDARG00000100588	rpl36		10	51894950	51898648	738	-0.623527	0.523816	0.164186	1.14734	0.787712	-0.359631	9.79047	885.572	1.80391	0.202424	0.395942	803.604	875.115	1076.22	1021.86	706.057	770.239	609.018	1128.61	1100.32	700.707	575.652	1388.27	756.758
ENSSSAG00000067926	ENSSSAT00000071486	rpl19	ENSMUSG00000017404	Rpl19	ENSDARG00000013307	rpl19	ribosomal protein L19 [Source:NCBI gene (formerly Entrezgene);Acc:406489]	3	59532604	59537845	660	-0.475889	-0.094057	-0.345052	0.381832	0.130837	-0.250995	9.7823	880.572	1.0696	0.394538	0.583127	926.35	1032.63	1259.49	1076.94	844.655	898.694	895.662	803.225	842.973	711.833	543.79	898.794	712.387
ENSSSAG00000122008	ENSSSAT00000213434							2	34867596	34878749	2998	0.303131	-0.303787	0.00398155	-0.606917	-0.299149	0.307768	9.7769	877.286	6.25169	0.00535177	0.0574807	992.827	879.626	818.263	743.338	1395.13	962.622	1306.04	552.277	571.385	740.001	1016.32	523.705	903.184
ENSSSAG00000100926	ENSSSAT00000119979	cndp1	ENSMUSG00000056162	Cndp1			Beta-Ala-His dipeptidase [Source:NCBI gene (formerly Entrezgene);Acc:100196692]	5	64908357	64912939	1982	-0.295412	0.569144	0.0801721	0.864557	0.375584	-0.488972	9.76702	871.297	3.88439	0.0296771	0.137941	774.653	1029.76	841.267	858.174	648.663	801.003	971.92	1155.97	963.89	672.474	799.998	791.502	1017.58
ENSSSAG00000078712	ENSSSAT00000147278	st1s3	ENSMUSG00000030711	Sult1a1	ENSDARG00000003181	sult1st4	Cytosolic sulfotransferase 3 [Source:NCBI gene (formerly Entrezgene);Acc:100196324]	13	21926558	21935583	1404	0.156894	0.0407285	0.234357	-0.116165	0.0774639	0.193629	9.76673	871.118	0.729338	0.549665	0.704325	882.409	991.198	622.924	738.549	1426.56	666.692	1075.24	620.976	716.608	873.696	964.067	458.532	1287.09
ENSSSAG00000008702	ENSSSAT00000019987	RPL5	ENSMUSG00000058558	Rpl5			ribosomal protein L5 [Source:HGNC Symbol;Acc:HGNC:10360]	23	16977735	16983555	1105	-0.210951	0.342881	0.153474	0.553832	0.364426	-0.189407	9.76612	870.752	1.62162	0.22513	0.420288	797.605	861.92	962.165	891.913	850.072	869.568	874.002	941.247	881.64	838.292	758.889	929.185	863.283
ENSSSAG00000000847	ENSSSAT00000001607		ENSMUSG00000066551	Hmgb1				4	85382362	85386683	542	0.0391132	0.122991	-0.0386936	0.0838774	-0.0778068	-0.161684	9.76009	867.124	0.346531	0.792135	0.869449	992.867	928.95	743.081	818.926	1460.16	823.206	827.107	740.272	791.406	760.468	977.907	493.959	914.303
ENSSSAG00000078018	ENSSSAT00000145290	RPS25	ENSMUSG00000009927	Rps25	ENSDARG00000041811	rps25	ribosomal protein S25 [Source:HGNC Symbol;Acc:HGNC:10413]	20	67794726	67797620	642	-0.223221	0.597413	0.343396	0.820634	0.566617	-0.254017	9.72469	846.104	3.42398	0.0451042	0.17316	707.11	776.265	900.917	801.633	934.606	784.27	625.086	977.907	992.825	795.944	849.433	992.954	860.398
ENSSSAG00000082932	ENSSSAT00000221624				ENSDARG00000115978			16	60135404	60156076	2106	-0.460232	-0.360808	0.305893	0.0994243	0.766125	0.666701	9.71003	837.548	0.686254	0.57959	0.724575	920.647	565.007	435.991	1693.99	637.421	1136.6	390.583	662.453	511.057	1450.37	707.479	980.447	796.076
ENSSSAG00000064249	ENSSSAT00000106426		ENSMUSG00000045193	Cirbp				10	20681072	20687836	1428	-0.484636	0.144701	0.157489	0.629337	0.642125	0.012788	9.69944	831.425	12.0927	0.00023602	0.0142655	955.537	927.176	875.985	742.895	757.939	612.851	778.287	799.107	767.881	959.092	1010.65	594.42	1026.71
ENSSSAG00000056484	ENSSSAT00000091836							5	67959341	67974856	1437	-0.442201	0.535368	-0.112186	0.977569	0.330015	-0.647554	9.69023	826.132	11.2301	0.000348858	0.0169597	835.256	994.714	926.997	754.841	703.963	647.107	865.878	949.843	1109.25	714.032	820.978	568.783	848.075
ENSSSAG00000046934	ENSSSAT00000071938							5	55590597	55594183	824	-0.566315	0.430777	0.424743	0.997092	0.991058	-0.00603431	9.68963	825.788	22.2251	6.7988e-06	0.00356678	763.071	833.82	868.782	728.159	721.785	514.697	635.121	823.359	924.612	1005.91	1192.55	725.725	997.659
ENSSSAG00000076952	ENSSSAT00000142044	ITM2B	ENSMUSG00000022108	Itm2b	ENSDARG00000007098	itm2ba	integral membrane protein 2Ba [Source:ZFIN;Acc:ZDB-GENE-030131-2352]	17	13703107	13711734	1415	-0.183487	0.0186861	-0.0859764	0.202173	0.0975109	-0.104663	9.63294	793.971	0.565263	0.645911	0.771634	837.901	957.499	919.392	712.091	826.425	711.442	1061.47	716.09	691.764	695.027	849.047	626.282	717.183
ENSSSAG00000113207	ENSSSAT00000102985				ENSDARG00000075015		heme-binding protein soul5 [Source:ZFIN;Acc:ZDB-GENE-110718-2]	3	53410250	53412844	1166	-0.467922	0.58364	0.211861	1.05156	0.679783	-0.371779	9.63259	793.778	6.10946	0.00588088	0.0604946	689.331	821.332	903.027	738.631	599.982	621.732	729.268	755.657	1158.37	753.712	714.774	689.355	1143.94
ENSSSAG00000084909	ENSSSAT00000243163							4	39378263	39379421	498	-0.406174	0.368021	0.452214	0.774194	0.858388	0.0841934	9.62569	789.992	5.29704	0.0106873	0.0811264	721.097	741.313	799.803	795.871	641.743	597.533	749.585	748.434	859.655	864.91	871.636	1020.79	857.528
ENSSSAG00000096533	ENSSSAT00000228639							1	90539179	90543014	2509	-0.244749	-1.0396	0.418628	-0.794851	0.663377	1.45823	9.62159	787.745	31.1737	7.62999e-07	0.00132726	918.334	899.773	750.244	661.458	852.604	670.208	810.536	306.479	326.28	1056.65	1276.16	545.967	1166
ENSSSAG00000076201	ENSSSAT00000139761	rpl13	ENSMUSG00000000740	Rpl13	ENSDARG00000099380	rpl13	ribosomal protein L13 [Source:NCBI gene (formerly Entrezgene);Acc:378961]	26	19315181	19319977	886	0.0260588	0.477474	-0.128826	0.451416	-0.154885	-0.606301	9.61213	782.601	1.81055	0.188498	0.380391	709.706	771.942	899.939	770.755	924.942	945.039	866.406	947.991	848.615	572.112	613.584	713.269	589.512
ENSSSAG00000114984	ENSSSAT00000199270							3	70106235	70132548	2384	0.00566653	-0.0441073	0.0452551	-0.0497738	0.0395886	0.0893624	9.58208	766.47	0.128523	0.941743	0.962945	784.959	778.028	768.739	772.056	969.706	771.29	950.698	585.553	637.555	641.49	930.446	545.667	827.917
ENSSSAG00000070997	ENSSSAT00000124831	fkbp1aa			ENSDARG00000022684	fkbp1aa	FKBP prolyl isomerase 1Aa [Source:ZFIN;Acc:ZDB-GENE-030131-7275]	15	87069512	87073286	971	-0.484474	0.249158	0.0440561	0.733631	0.52853	-0.205101	9.56559	757.757	3.25518	0.0499569	0.18293	869.696	848.923	903.604	682.786	667.969	619.945	729.867	857.264	738.832	713.569	684.852	807.189	726.347
ENSSSAG00000052749	ENSSSAT00000083087							20	55241102	55244856	1182	0.0963736	-0.152884	0.109696	-0.249258	0.0133227	0.26258	9.5644	757.132	0.953347	0.438945	0.619638	783.08	843.705	655.035	753.26	977.509	861.272	933.981	563.612	543.644	679	822.225	640.871	785.529
ENSSSAG00000092128	ENSSSAT00000178593		ENSMUSG00000006333	Rps9				5	73676620	73679484	673	-0.196887	-0.111775	0.241725	0.0851116	0.438612	0.353501	9.55687	753.191	0.605282	0.623641	0.756319	773.035	585.351	856.903	913.057	770.355	744.501	842.073	595.504	593.979	576.225	587.817	1065.99	886.689
ENSSSAG00000040582	ENSSSAT00000057622	pde6d	ENSMUSG00000026239	Pde6d	ENSDARG00000074892	pde6d	phosphodiesterase 6D, cGMP-specific, rod, delta [Source:ZFIN;Acc:ZDB-GENE-040718-463]	10	50709299	50714527	1032	-0.417087	-0.172358	0.12439	0.244729	0.541477	0.296748	9.54409	746.55	7.1111	0.00311002	0.0436843	828.73	799.561	875.535	727.289	723.363	612.145	746.675	581.272	583.963	842.254	878.708	577.514	928.141
ENSSSAG00000039662	ENSSSAT00000055638							2	26084829	26098077	1356	-0.401633	0.512411	-0.119881	0.914044	0.281752	-0.632292	9.54102	744.962	8.0375	0.00179998	0.0343723	803.286	868.566	847.563	661.212	633.051	625.221	796.475	880.551	955.164	616.164	690.489	571.194	735.563
ENSSSAG00000109945	ENSSSAT00000253081				ENSDARG00000015551	fth1a		11	24835302	24841920	2871	-0.607974	0.35472	0.48828	0.962694	1.09625	0.13356	9.52286	735.64	8.18015	0.00165994	0.0333484	709.383	615.22	769.884	791.801	579.671	510.325	543.96	733.431	776.264	788.54	922.908	967.335	854.596
ENSSSAG00000001506	ENSSSAT00000003136							4	37499010	37514587	1786	-0.215736	0.477265	0.448506	0.693001	0.664242	-0.0287587	9.52168	735.041	1.76034	0.203993	0.397692	589.267	637.545	769.764	775.632	699.639	744.819	589.553	825.75	760.78	702.52	670.659	1098.12	691.493
ENSSSAG00000119924	ENSSSAT00000131402	rs15	ENSMUSG00000063457	Rps15	ENSDARG00000070849	rps15	40S ribosomal protein S15 [Source:NCBI gene (formerly Entrezgene);Acc:100195714]	14	12898567	12900604	479	-0.516527	-0.315617	0.334187	0.200911	0.850714	0.649803	9.51954	733.95	1.90876	0.182266	0.373031	653.909	907.514	977.964	678.938	464.104	701.94	723.707	426.176	621.054	782.075	739.561	1141.58	722.826
ENSSSAG00000007965	ENSSSAT00000017671				ENSDARG00000023298	rps27.1	ribosomal protein S27, isoform 2 [Source:ZFIN;Acc:ZDB-GENE-040426-1735]	5	75093097	75099023	1705	-0.506713	0.130934	0.261713	0.637648	0.768426	0.130779	9.50006	724.107	2.95986	0.0664461	0.213726	653.108	786.468	817.026	800.022	505.745	662.987	651.104	649.847	716.543	767.022	729.788	889.931	783.795
ENSSSAG00000008630	ENSSSAT00000019306				ENSDARG00000011405	rps9		2	20463859	20466276	638	-0.536742	0.155638	0.0774786	0.692379	0.61422	-0.078159	9.49931	723.734	2.05056	0.153248	0.340801	712.707	904.606	872.021	714.683	453.997	728.222	657.058	695.269	754.111	767.158	636.836	794.519	717.348
ENSSSAG00000007374	ENSSSAT00000016155	ybx1	ENSMUSG00000028639	Ybx1	ENSDARG00000004757	ybx1	Y box binding protein 1 [Source:NCBI gene (formerly Entrezgene);Acc:795398]	15	70649892	70657886	1199	0.0977947	0.328135	-0.381879	0.23034	-0.479673	-0.710013	9.4935	720.821	5.37963	0.00965978	0.07708	776.94	740.537	866.484	628.408	958.108	856.402	944.831	771.76	764.372	439.463	609.007	472.934	541.434
ENSSSAG00000060046	ENSSSAT00000098625	m4a8a			ENSDARG00000074390	tmem176l.4	Membrane-spanning 4-domains subfamily A member 8A [Source:NCBI gene (formerly Entrezgene);Acc:100196566]	5	58988990	58992388	1163	-0.501108	-0.0701732	0.0341455	0.430935	0.535253	0.104319	9.49011	719.132	4.1923	0.0232586	0.121358	792.649	900.137	802.399	723.322	601.789	549.713	803.041	608.73	633.57	727.469	788.908	652.854	764.139
ENSSSAG00000005282	ENSSSAT00000011350	gbrap			ENSDARG00000052082	gabarapb	Gamma-aminobutyric acid receptor-associated protein [Source:NCBI gene (formerly Entrezgene);Acc:100217350]	7	15384504	15392717	1156	-0.162455	0.149109	-0.00604424	0.311564	0.156411	-0.155154	9.48743	717.796	1.01973	0.410479	0.597042	697.312	781.266	849.668	663.142	876.705	646.48	793.587	684.777	665.917	646.463	768.806	582.745	674.478
ENSSSAG00000001376	ENSSSAT00000002863	calm2a			ENSDARG00000031427	calm2a	calmodulin 2a (phosphorylase kinase, delta) [Source:ZFIN;Acc:ZDB-GENE-030804-3]	1	55129697	55133851	855	-0.113286	0.225801	0.294553	0.339087	0.407839	0.0687516	9.47161	709.966	2.13548	0.13665	0.31891	744.911	721.561	615.352	681.883	811.739	681.779	692.156	673.501	638.189	682.243	836.517	749.616	700.111
ENSSSAG00000078009	ENSSSAT00000145231	SAT1	ENSMUSG00000025283	Sat1	ENSDARG00000032272	sat1b	spermidine/spermine N1-acetyltransferase 1 [Source:HGNC Symbol;Acc:HGNC:10540]	29	27167464	27170097	1001	-0.136987	0.205608	0.412	0.342595	0.548986	0.206391	9.47034	709.341	3.51799	0.0400318	0.162515	672.608	637.653	762.447	620.404	781.011	635.645	694.29	659.456	607.439	818.41	820.038	777.065	734.972
ENSSSAG00000120722	ENSSSAT00000187234	RL17			ENSDARG00000015128	rpl27	ribosomal protein L27 [Source:NCBI gene (formerly Entrezgene);Acc:325618]	3	72014356	72019661	342	-0.332263	0.0825559	0.564632	0.414818	0.896894	0.482076	9.44826	698.569	2.53648	0.10437	0.274862	540.456	748.5	796.412	583.481	320.618	606.431	863.409	462.599	682.525	829.787	1005.6	874.998	766.582
ENSSSAG00000038683	ENSSSAT00000054094							5	59646557	59662871	3049	0.417528	-0.156229	-0.00243231	-0.573757	-0.41996	0.153797	9.44314	696.094	6.49241	0.00457994	0.0530013	782.1	690.865	610.932	541.77	1214.11	771.004	1050.98	480.474	469.825	558.302	815.246	374.396	689.21
ENSSSAG00000008291	ENSSSAT00000018497	eif1	ENSMUSG00000035530	Eif1	ENSDARG00000012688	eif1	eukaryotic translation initiation factor 1 [Source:ZFIN;Acc:ZDB-GENE-030131-956]	3	58288529	58294550	1080	-0.418396	0.0440686	0.238812	0.462465	0.657208	0.194744	9.43473	692.051	4.2336	0.0225224	0.119197	702.002	748.9	732.843	719.229	583.287	585.103	689.57	605.399	612.906	772.141	759.35	733.548	752.388
ENSSSAG00000049739	ENSSSAT00000253075	UBIQ			ENSDARG00000041435	uba52	ubiquitin A-52 residue ribosomal protein fusion product 1 [Source:ZFIN;Acc:ZDB-GENE-051023-7]	10	16596966	16599459	535	-0.259424	0.63473	0.521551	0.894155	0.780976	-0.113179	9.42111	685.547	1.90711	0.183918	0.375134	549.373	584.563	673.89	720.413	617.853	671.867	505.665	855.56	758.574	632.135	560.61	1136.89	644.726
ENSSSAG00000097501	ENSSSAT00000184078		ENSMUSG00000059895	Ptp4a3	ENSDARG00000054814		protein tyrosine phosphatase 4A3b [Source:ZFIN;Acc:ZDB-GENE-030131-2635]	5	86246468	86318626	2704	-0.115214	-0.118939	0.000228855	-0.00372532	0.115443	0.119168	9.41722	683.702	0.25578	0.856072	0.909016	704.765	688.066	669.031	822.583	636.642	794.874	827.154	556.232	529.81	771.008	730.859	457.423	699.683
ENSSSAG00000069798	ENSSSAT00000121983							13	28505919	28509037	449	-0.670244	0.284141	0.114191	0.954385	0.784435	-0.16995	9.41035	680.454	3.69088	0.0380859	0.15786	604.563	756.212	801.042	818.771	476.757	561.327	557.832	722.996	763.535	701.885	597.527	800.821	682.641
ENSSSAG00000053883	ENSSSAT00000085542							4	33978646	33979298	652	-0.418691	0.301222	0.0800409	0.719913	0.498732	-0.221182	9.4093	679.955	2.55665	0.0938722	0.258806	661.543	793.252	839.977	598.505	603.459	523.971	739.016	749.114	701.408	623.882	578.231	741.5	685.558
ENSSSAG00000005944	ENSSSAT00000012855		ENSMUSG00000046330	Rpl37a				14	52934473	52941065	1146	-0.495982	0.191813	0.284643	0.687795	0.780625	0.0928298	9.39952	675.364	4.04181	0.0265864	0.130132	635.446	741.369	785.808	648.718	527.524	568.308	600.946	631.594	675.223	730.324	660.302	808.181	765.99
ENSSSAG00000002887	ENSSSAT00000006168	atp5h	ENSMUSG00000034566	Atp5pd	ENSDARG00000098355	atp5pd	ATP synthase, H+ transporting, mitochondrial F0 complex, subunit d [Source:NCBI gene (formerly Entrezgene);Acc:100194602]	6	9603922	9611409	717	-0.200604	0.502812	0.636033	0.703416	0.836637	0.133221	9.38063	666.58	5.44505	0.00987382	0.0780264	555.6	591.694	643.593	578.519	552.394	636.181	554.845	705.917	664.828	749.794	765.875	892.471	773.828
ENSSSAG00000009468	ENSSSAT00000020789	rpl21	ENSMUSG00000041453	Rpl21	ENSDARG00000010516	rpl21	ribosomal protein L21 [Source:ZFIN;Acc:ZDB-GENE-030131-8512]	19	70875260	70879626	1230	-0.380178	0.0986128	-0.167729	0.47879	0.212449	-0.266342	9.38005	666.31	1.27252	0.318907	0.516423	684.052	752.036	864.103	727.525	601.148	703.208	667.688	659.197	664.276	562.208	559.31	641.721	575.565
ENSSSAG00000003697	ENSSSAT00000120188	rpl38	ENSMUSG00000057322	Rpl38	ENSDARG00000006413	rpl38	ribosomal protein L38 [Source:HGNC Symbol;Acc:HGNC:10349]	1	92121689	92136735	400	-0.905876	0.2813	0.625507	1.18718	1.53138	0.344208	9.37473	663.859	4.33368	0.0289892	0.136252	576.4	667.934	690.543	750.743	381.626	466.214	363.139	624.225	709.834	836.752	506.794	1254.49	801.477
ENSSSAG00000009857	ENSSSAT00000021914	rl23	ENSMUSG00000071415	Rpl23			60S ribosomal protein L23 [Source:NCBI gene (formerly Entrezgene);Acc:100195636]	6	36486473	36489416	469	-0.363311	-0.0170851	0.249109	0.346226	0.61242	0.266194	9.36507	659.427	2.26149	0.123619	0.302504	610.881	751.754	753.577	656.775	648.664	578.448	623.936	524.324	590.28	718.208	618.481	802.543	694.677
ENSSSAG00000045683	ENSSSAT00000069241		ENSMUSG00000028495	Rps6	ENSDARG00000019778	rps6		4	29773982	29777462	789	-0.182092	-0.0527604	0.108804	0.129331	0.290896	0.161564	9.35622	655.394	0.419725	0.741635	0.836027	632.293	747.053	778.45	626.22	573.441	714.16	790.142	537.933	554.107	613.661	588.923	754.198	609.534
ENSSSAG00000118024	ENSSSAT00000017457							17	31571577	31576080	351	-0.618002	0.0097661	0.475334	0.627769	1.09334	0.465568	9.34877	652.021	3.96947	0.033081	0.145959	598.814	720.934	706.77	681.504	472.046	517.241	511.392	484.286	623.383	781.977	640.195	1030.4	707.33
ENSSSAG00000042048	ENSSSAT00000060893		ENSMUSG00000061477	Rps7			ribosomal protein S7 [Source:NCBI gene (formerly Entrezgene);Acc:393725]	15	50585279	50590127	1622	-0.425385	0.374097	0.468004	0.799482	0.893389	0.0939078	9.32989	643.543	3.98426	0.0295178	0.137535	558.287	598.829	698.524	645.36	513.146	547.746	527.878	652.9	672.659	727.071	626.206	895.006	702.44
ENSSSAG00000004292	ENSSSAT00000009334	RPS2	ENSMUSG00000044533	Rps2	ENSDARG00000077291	rps2	ribosomal protein S2 [Source:HGNC Symbol;Acc:HGNC:10404]	3	80720247	80722581	1024	-0.219308	0.479934	-0.331379	0.699242	-0.112071	-0.811312	9.32337	640.639	1.12239	0.380123	0.570391	694.584	693.845	851.264	601.512	433.626	837.696	748.902	800.97	811.416	337.94	456.825	691.42	368.312
ENSSSAG00000071376	ENSSSAT00000125841		ENSMUSG00000079104	Prps1l3			phosphoribosyl pyrophosphate synthetase 2 [Source:HGNC Symbol;Acc:HGNC:9465]	16	70274686	70292394	2006	-0.121981	0.31595	-0.18392	0.437931	-0.0619384	-0.49987	9.31655	637.617	3.57966	0.0380373	0.157746	584.822	766.07	752.251	565.497	758.591	579.133	785.728	699.797	651.824	557.259	655.101	397.915	535.036
ENSSSAG00000078865	ENSSSAT00000147780	rpl11	ENSMUSG00000059291	Rpl11	ENSDARG00000043509	rpl11	ribosomal protein L11 [Source:ZFIN;Acc:ZDB-GENE-040625-147]	27	8210181	8213015	572	-0.730417	-0.18775	0.057786	0.542668	0.788203	0.245536	9.30757	633.66	1.43733	0.281913	0.480103	569.264	762.508	962.024	711.793	348.25	581.318	595.861	458.818	617.725	618.218	472.772	874.375	664.659
ENSSSAG00000056054	ENSSSAT00000090724	rpl15	ENSMUSG00000012405	Rpl15	ENSDARG00000009285	rpl15	ribosomal protein L15 [Source:ZFIN;Acc:ZDB-GENE-040801-183]	14	74053338	74056816	1347	-0.108937	0.442385	-0.376082	0.551322	-0.267144	-0.818466	9.30287	631.601	1.59207	0.239816	0.435719	624.64	690.422	803.6	634.04	704.661	728.028	744.67	785.369	742.048	323.515	421.195	639.596	369.028
ENSSSAG00000066671	ENSSSAT00000112786				ENSDARG00000077813		si:dkey-34f9.3 [Source:ZFIN;Acc:ZDB-GENE-081104-410]	25	9394853	9395617	537	0.858685	-0.20239	-0.79443	-1.06107	-1.65311	-0.59204	9.30079	630.69	19.7978	1.60292e-05	0.00518508	831.503	605.474	376.578	547.539	1777.34	739.218	1245.55	436.191	388.048	246.734	472.17	212.726	319.898
ENSSSAG00000100279	ENSSSAT00000231425				ENSDARG00000037870	actb2	actin, beta 2 [Source:ZFIN;Acc:ZDB-GENE-000329-3]	CAJNNT020002803.1	198775	203712	1403	0.11158	0.250832	-0.448215	0.139252	-0.559795	-0.699047	9.30023	630.447	5.28675	0.0103135	0.0796075	676.946	554.997	778.568	642.314	897.708	734.666	847.164	765.77	531.698	419.667	416.093	358.818	571.404
ENSSSAG00000003126	ENSSSAT00000006689							2	24292741	24293768	378	-0.362241	0.366761	0.413993	0.729001	0.776233	0.0472321	9.27298	618.649	2.53341	0.101966	0.270841	396.609	645.729	705.18	651.508	547.745	594.148	449.03	580.668	688.172	753.319	602.334	763.824	664.176
ENSSSAG00000000556	ENSSSAT00000001046				ENSDARG00000013351	cirbpb		3	45117648	45126649	345	0.265987	0.506216	0.253502	0.240229	-0.0124846	-0.252713	9.26749	616.3	3.15292	0.0545111	0.192012	570.793	567.815	506.049	510.461	996.693	633.218	615.07	667.969	576.274	476.229	828.906	430.353	632.073
ENSSSAG00000075108	ENSSSAT00000136732	SELENOP	ENSMUSG00000064373	Selenop			selenoprotein P [Source:HGNC Symbol;Acc:HGNC:10751]	20	41308663	41316378	2661	0.0811257	0.424347	0.00714957	0.343222	-0.0739761	-0.417198	9.26669	615.96	3.04976	0.0595972	0.201463	573.669	665.526	632.877	501.481	687.037	615.253	854.611	615.379	674.155	553.374	665.851	386.889	581.384
ENSSSAG00000079825	ENSSSAT00000150695	rpl22l1	ENSMUSG00000039221	Rpl22l1	ENSDARG00000010244	rpl22l1	ribosomal protein L22-like 1 [Source:ZFIN;Acc:ZDB-GENE-060804-3]	29	27880168	27886329	664	-0.544014	0.516735	0.585569	1.06075	1.12958	0.0688335	9.26544	615.425	7.22213	0.00346896	0.0463504	473.493	590.424	665.574	576.867	413.31	492.267	435.223	613.272	733.204	714.435	748.997	834.4	709.055
ENSSSAG00000066907	ENSSSAT00000113414		ENSMUSG00000048758	Rpl29	ENSDARG00000077717	rpl29		12	98712860	98720053	387	-0.513413	0.442453	0.483259	0.955866	0.996672	0.0408059	9.25384	610.498	2.66417	0.0957861	0.261849	501.828	579.609	634.353	674.083	532.34	521.469	375.169	729.306	607.139	654.64	478.195	973.757	674.586
ENSSSAG00000063001	ENSSSAT00000103181	rpl11	ENSMUSG00000059291	Rpl11	ENSDARG00000043509	rpl11	ribosomal protein L11 [Source:ZFIN;Acc:ZDB-GENE-040625-147]	14	62170130	62174503	942	-0.567098	0.156989	0.0862999	0.724086	0.653398	-0.0706886	9.2414	605.256	2.03877	0.155841	0.343813	605.901	677.246	747.765	658.88	520.399	513.04	519.192	578.116	644.051	545.645	484.342	782.072	591.675
ENSSSAG00000092066	ENSSSAT00000244232							19	57178622	57180048	1425	-1.41155	0.141945	0.115244	1.5535	1.52679	-0.0267008	9.24115	605.15	29.9788	9.8871e-07	0.00138556	787.995	650.866	850.1	573.208	347.781	236.929	351.636	625.942	654.936	735.014	646.993	566.945	838.611
ENSSSAG00000114272	ENSSSAT00000070182	rps21	ENSMUSG00000039001	Rps21	ENSDARG00000025850	rps21	ribosomal protein S21 [Source:NCBI gene (formerly Entrezgene);Acc:394166]	15	104402426	104417966	643	-0.56761	0.294318	0.683012	0.861928	1.25062	0.388694	9.24035	604.815	5.12415	0.0149773	0.0962551	463.962	578.039	588.395	657.574	420.977	470.084	424.846	584.195	567.341	789.838	559.74	991.05	766.555
ENSSSAG00000069320	ENSSSAT00000120253	reep5	ENSMUSG00000005873	Reep5	ENSDARG00000100742	reep5	receptor accessory protein 5 [Source:NCBI gene (formerly Entrezgene);Acc:337237]	1	164546748	164554201	663	-0.336901	0.121988	0.261221	0.458889	0.598122	0.139233	9.23044	600.677	3.41603	0.0435898	0.169952	521.76	619.942	695.873	604.944	492.379	569.275	584.328	516.505	568.539	628.232	766.253	582.13	658.634
ENSSSAG00000009700	ENSSSAT00000021312	oaz1s	ENSMUSG00000035242	Oaz1	ENSDARG00000071403	oaz1a	ornithine decarboxylase antizyme 1S [Source:NCBI gene (formerly Entrezgene);Acc:100217364]	23	32449423	32461144	862	-0.316996	-0.0379905	0.0170802	0.279005	0.334076	0.0550707	9.22892	600.04	1.47376	0.260038	0.457204	679.591	702.13	682.984	561.397	617.17	520.777	672.952	527.758	509.311	565.524	570.843	576.236	613.851
ENSSSAG00000082968	ENSSSAT00000147086		ENSMUSG00000030744	Rps3				9	126091693	126100431	906	-0.496675	0.469506	0.343927	0.966181	0.840602	-0.125579	9.21935	596.074	2.21058	0.138867	0.322084	534.852	591.462	684.17	600.085	369.119	545.813	522.326	621.552	739.026	582.792	501.929	889.074	566.76
ENSSSAG00000069022	ENSSSAT00000119415							12	71050521	71060146	494	-0.607662	0.22776	0.389944	0.835421	0.997606	0.162184	9.21673	594.994	2.85537	0.0800919	0.236921	533.278	606.73	649.879	680.588	447.663	502.866	427.088	571.116	612.515	624.94	528.923	929.768	619.563
ENSSSAG00000068449	ENSSSAT00000117779	RL24	ENSMUSG00000098274	Rpl24	ENSDARG00000099104	rpl24	ribosomal protein L24 [Source:HGNC Symbol;Acc:HGNC:10325]	25	40666757	40671040	1825	-0.271437	0.642469	0.240606	0.913906	0.512043	-0.401863	9.21657	594.927	3.1288	0.0582892	0.198868	521.42	551.688	618.293	612.989	583.677	553.395	497.51	776	698.328	570.954	500.633	706.879	542.287
ENSSSAG00000006134	ENSSSAT00000013279		ENSMUSG00000090733	Rps27			ribosomal protein S27, isoform 2 [Source:ZFIN;Acc:ZDB-GENE-040426-1735]	2	18926536	18931041	518	-0.548972	0.0689396	0.229037	0.617912	0.778009	0.160097	9.21071	592.515	3.69755	0.0360274	0.153042	559.841	661.172	725.601	583.838	346.994	539.847	566.48	488.086	590.966	656.697	713.035	612.17	657.971
ENSSSAG00000057006	ENSSSAT00000092893	rpl31			ENSDARG00000053365	rpl31	ribosomal protein L31 [Source:ZFIN;Acc:ZDB-GENE-060331-121]	21	34430678	34436272	1164	-0.638105	0.283063	-0.164284	0.921168	0.47382	-0.447348	9.20069	588.417	2.61966	0.0926545	0.256969	554.335	675.081	804.354	692.246	465.425	518.428	510.948	654.867	702.757	500.588	446.712	642.801	480.878
ENSSSAG00000072044	ENSSSAT00000248854	rps28	ENSMUSG00000067288	Rps28	ENSDARG00000035860	rps28	ribosomal protein S28 [Source:NCBI gene (formerly Entrezgene);Acc:406307]	14	12786259	12794976	408	-0.800602	0.177409	0.462416	0.97801	1.26302	0.285007	9.18119	580.516	4.07176	0.0325774	0.144915	528.596	576.548	693.223	633.378	381.434	433.589	371.161	535.336	589.437	663.516	471.678	948.922	719.89
ENSSSAG00000015295	ENSSSAT00000028312	MDK	ENSMUSG00000027239	Mdk			midkine [Source:HGNC Symbol;Acc:HGNC:6972]	26	10122019	10132452	1491	-0.0800882	0.3847	0.355965	0.464789	0.436053	-0.0287355	9.17858	579.467	5.5865	0.0083643	0.0714668	536.097	614.355	581.568	416.725	686.29	447.387	630.999	560.383	573.957	617.257	724.493	487.168	656.389
ENSSSAG00000050777	ENSSSAT00000079298	cox6c			ENSDARG00000038577	cox6c	cytochrome c oxidase subunit 6C [Source:ZFIN;Acc:ZDB-GENE-040724-95]	22	4234753	4253380	500	-0.586619	0.46289	0.638783	1.04951	1.2254	0.175893	9.17802	579.241	5.01665	0.0163073	0.100535	541.399	535.887	580.318	541.149	501.618	389.246	371.339	654.605	582.901	636.88	538.75	997.865	658.172
ENSSSAG00000074192	ENSSSAT00000133932	H2AW	ENSMUSG00000020086	Macroh2a2	ENSDARG00000087897	macroh2a2	macroH2A.2 histone [Source:ZFIN;Acc:ZDB-GENE-050913-114]	18	14754762	14760608	1616	0.0339864	0.197419	0.122028	0.163432	0.0880419	-0.0753905	9.17411	577.674	0.96931	0.431927	0.614191	592.081	568.719	589.376	493.07	747.951	542.194	697.245	521.829	521.613	522.257	694.249	410.914	608.256
ENSSSAG00000048938	ENSSSAT00000076175				ENSDARG00000088251	lgals17		14	65171692	65181589	1387	-0.732569	0.189905	0.386802	0.922473	1.11937	0.196897	9.16211	572.887	5.36218	0.0111879	0.0828156	538.772	611.726	658.288	599.871	352.292	476.375	387.742	537.84	582.511	652.813	604.271	788.436	656.59
ENSSSAG00000073156	ENSSSAT00000131003	RPS20	ENSMUSG00000028234	Rps20			ribosomal protein S20 [Source:HGNC Symbol;Acc:HGNC:10405]	29	15817723	15820893	376	-0.727555	-0.0738056	0.285185	0.653749	1.01274	0.35899	9.16154	572.663	2.28941	0.131418	0.312617	532.076	626.193	749.205	638.702	268.932	527.479	485.633	463.589	525.187	620.36	501.741	839.156	666.366
ENSSSAG00000008263	ENSSSAT00000018542				ENSDARG00000076221	fthl28		3	52552283	52663632	770	-0.67061	-0.292136	0.382808	0.378475	1.05342	0.674944	9.16098	572.439	1.33584	0.314675	0.512635	496.523	862.24	656.737	465.019	97.9037	473.519	715.607	428.405	391.851	888.059	815.642	628.068	522.131
ENSSSAG00000080980	ENSSSAT00000154204	gpx1b	ENSMUSG00000018339	Gpx3	ENSDARG00000006207	gpx1b	glutathione peroxidase 1b [Source:ZFIN;Acc:ZDB-GENE-040912-60]	12	64820724	64823389	2073	-0.0988595	0.322313	0.496413	0.421173	0.595272	0.1741	9.15648	570.659	4.23105	0.022567	0.119222	507.197	510.98	567.602	502.169	549.947	530.177	589.517	503.044	559.034	629.041	751.21	640.448	578.196
ENSSSAG00000077892	ENSSSAT00000103011				ENSDARG00000020850	eef1a1l1		14	62152124	62155755	2575	-0.196581	0.279168	0.0139083	0.475749	0.210489	-0.26526	9.15474	569.968	1.16517	0.354397	0.548092	517.73	595.158	662.288	593.41	525.869	620.444	608.511	536.506	634.969	496.378	549.585	523.667	545.068
ENSSSAG00000046375	ENSSSAT00000070856		ENSMUSG00000028832	Stmn1				27	19056644	19063286	1605	-0.191334	0.288597	0.362767	0.479931	0.5541	0.0741698	9.14881	567.632	6.82089	0.00372058	0.0479413	506.139	607.448	584.444	457.908	529.959	463.805	630.157	525.322	542.742	627.763	746.062	469.218	688.25
ENSSSAG00000057842	ENSSSAT00000094847	gnb2l1	ENSMUSG00000020372	Rack1	ENSDARG00000041619	rack1		5	41182930	41186722	1093	-0.306281	0.323142	0.335173	0.629423	0.641454	0.0120313	9.14331	565.471	1.97399	0.164902	0.354619	463.296	567.155	655.683	557.179	431.924	571.356	529.779	564.028	583.982	587.319	522.838	719.178	597.401
ENSSSAG00000015449	ENSSSAT00000028602	rs17	ENSMUSG00000061787	Rps17	ENSDARG00000046157	RPS17	40S ribosomal protein S17 [Source:NCBI gene (formerly Entrezgene);Acc:100286555]	10	101934589	101940872	470	-0.478828	0.188916	0.577768	0.667743	1.0566	0.388853	9.12605	558.745	4.06471	0.0304367	0.139951	523.155	543.235	570.426	548.493	394.461	490.305	437.589	503.48	512.033	638.791	591.419	894.854	615.447
ENSSSAG00000001376	ENSSSAT00000002879	calm2a			ENSDARG00000031427	calm2a	calmodulin 2a (phosphorylase kinase, delta) [Source:ZFIN;Acc:ZDB-GENE-030804-3]	1	55129697	55133851	1034	-0.450664	-0.16549	-0.0728855	0.285174	0.377779	0.0926046	9.1076	551.645	4.29579	0.0214625	0.115927	668.769	665.868	603.457	572.385	509.145	466.124	597.032	430.408	474.939	611.618	662.119	380.229	529.287
ENSSSAG00000061643	ENSSSAT00000101049		ENSMUSG00000045128	Rpl18a	ENSDARG00000025073	rpl18a		CAJNNT020004117.1	63058	70754	685	-0.915458	-0.115061	-0.0599778	0.800397	0.85548	0.0550831	9.07738	540.211	2.55612	0.102663	0.272011	562.305	590.895	805.803	699.634	376.368	417.226	412.331	441.897	562.18	594.501	359.139	686.552	513.907
ENSSSAG00000074784	ENSSSAT00000135789	CA8	ENSMUSG00000041261	Car8	ENSDARG00000039098	ca8	carbonic anhydrase VIII [Source:ZFIN;Acc:ZDB-GENE-050417-26]	3	18584927	18597512	1560	-0.00883472	0.201606	0.234753	0.21044	0.243588	0.0331476	9.07124	537.915	1.56283	0.238028	0.434141	532.494	529.669	534.628	476.171	654.132	555.183	554.497	475.984	491.623	527.977	620.008	469.405	571.126
ENSSSAG00000065688	ENSSSAT00000110168	SELENOP	ENSMUSG00000064373	Selenop			selenoprotein P [Source:HGNC Symbol;Acc:HGNC:10751]	24	5782091	5785711	2412	-0.0364415	0.344761	-0.257346	0.381202	-0.220905	-0.602107	9.07018	537.522	2.2996	0.117124	0.293185	502.61	572.886	632.319	545.954	499.059	575.159	810.038	611.442	558.694	382.042	424.719	394.849	478.014
ENSSSAG00000107879	ENSSSAT00000142808						ribosomal protein, large P2 [Source:ZFIN;Acc:ZDB-GENE-031018-2]	22	8929006	8937018	586	-0.904246	0.261658	0.336284	1.1659	1.24053	0.0746256	9.05942	533.529	3.87675	0.0376463	0.156983	464.069	558.45	676.385	610.807	335.069	389.078	324.538	555.742	579.909	592.211	399.385	826.999	623.24
ENSSSAG00000051581	ENSSSAT00000080793	cenpj	ENSMUSG00000052469	Tcp10c	ENSDARG00000018121			21	29876705	29913713	4205	0.402891	-0.246763	0.0121351	-0.649654	-0.390756	0.258898	9.05853	533.197	6.18975	0.0055733	0.0586825	665.571	493.882	420.112	454.967	874.877	635.67	799.816	366.11	325.983	458.354	625.369	303.065	507.792
ENSSSAG00000113886	ENSSSAT00000195356	nup93	ENSMUSG00000032939	Nup93	ENSDARG00000003487	nup93	nucleoporin 93 [Source:NCBI gene (formerly Entrezgene);Acc:30172]	16	31777023	31820746	3781	-0.864388	0.0571574	0.576705	0.921546	1.44109	0.519547	9.02882	522.33	3.47975	0.0506995	0.184403	500.374	559.161	543.652	597.114	289.896	383.884	344.418	424.616	507.709	494.003	453.711	1082.21	609.539
ENSSSAG00000075399	ENSSSAT00000137429	RPL35	ENSMUSG00000062997	Rpl35			ribosomal protein L35 [Source:HGNC Symbol;Acc:HGNC:10344]	20	19396606	19401656	1014	-0.622472	0.724679	0.745389	1.34715	1.36786	0.0207099	9.00247	512.878	3.04817	0.0745641	0.227744	409.216	398.469	550.692	512.168	335.056	394.679	300.829	608.295	660.098	513.296	403.867	1084.25	496.495
ENSSSAG00000073777	ENSSSAT00000132787		ENSMUSG00000012848	Rps5	ENSDARG00000043453	rps5		14	59689447	59694364	1604	-0.174151	0.196475	0.327388	0.370626	0.501539	0.130913	9.00068	512.241	2.22952	0.12506	0.30455	440.625	504.946	576.942	477.192	456.205	500.831	555.811	453.169	481.654	555.665	529.634	546.634	579.823
ENSSSAG00000040575	ENSSSAT00000242826		ENSMUSG00000026202	Tuba4a	ENSDARG00000094466	tuba8l5	tubulin, alpha 8 like 5 [Source:ZFIN;Acc:ZDB-GENE-100921-8]	25	50469768	50496599	1552	-0.0328636	0.0720026	0.0769255	0.104866	0.109789	0.00492288	9.00021	512.074	0.160257	0.921471	0.950278	495.874	531.261	579.592	475.948	545.654	585.829	598.785	471.686	421.321	432.174	532.259	463.867	522.717
ENSSSAG00000068721	ENSSSAT00000118620	GLRK			ENSDARG00000007275	si:ch211-251b21.1		13	48829357	48837571	2079	0.324836	0.0132677	-0.293364	-0.311568	-0.6182	-0.306632	8.9813	505.406	3.64224	0.0361261	0.153274	469.319	750.62	429.896	374.007	738.246	497.751	957.285	426.1	394.843	338.169	507.184	232.432	454.421
ENSSSAG00000082977	ENSSSAT00000235646							9	101946050	101951585	1678	-0.119193	0.454795	-2.60182	0.573989	-2.48263	-3.05662	8.97516	503.259	1.74009	0.226159	0.421495	744.108	362.576	459.663	1095.08	653.87	995.246	383.839	774.7	735.102	2.11175	143.779	188.878	3.41426
ENSSSAG00000069972	ENSSSAT00000121977		ENSMUSG00000042745	Id1				13	13013785	13014984	1037	-0.321624	0.126246	0.333481	0.44787	0.655105	0.207235	8.97229	502.26	5.43446	0.00929576	0.0754875	479.336	501.254	563.041	461.363	491.534	401.822	492.337	431.507	458.983	587.881	604.071	511.528	544.727
ENSSSAG00000097028	ENSSSAT00000019976	tba	ENSMUSG00000026202	Tuba4a	ENSDARG00000094466	tuba8l5	tubulin, alpha 8 like 3-1 [Source:NCBI gene (formerly Entrezgene);Acc:100380276]	21	54030335	54068013	1993	-0.0510259	0.171937	0.181406	0.222963	0.232432	0.00946842	8.96878	501.039	0.895534	0.465303	0.641489	461.11	478.635	562.684	467.061	489.458	552.177	575.267	477.005	429.927	473.24	553.319	424.335	569.29
ENSSSAG00000120722	ENSSSAT00000071027	RL17			ENSDARG00000015128	rpl27	ribosomal protein L27 [Source:NCBI gene (formerly Entrezgene);Acc:325618]	3	72014356	72019661	1027	-0.655295	0.53053	0.409736	1.18583	1.06503	-0.120794	8.96604	500.088	5.03437	0.0149685	0.0962551	452.644	493.573	539.833	513.899	371.884	395.827	309.156	582.379	597.65	497.74	487.535	724.492	534.528
ENSSSAG00000098898	ENSSSAT00000238126	gja1b	ENSMUSG00000050953	Gja1	ENSDARG00000041799	gja1b	gap junction protein alpha 1b [Source:ZFIN;Acc:ZDB-GENE-991105-4]	15	37744054	37752031	5397	-0.307997	0.154879	-0.346954	0.462876	-0.038957	-0.501833	8.96338	499.167	4.77918	0.0148911	0.0960133	501.131	614.709	550.455	584.396	542.698	415.562	624.053	527.05	495.511	380.247	440.616	289.67	523.077
ENSSSAG00000064610	ENSSSAT00000107454	un119	ENSMUSG00000046562	Unc119b			unc-119 homolog [Source:NCBI gene (formerly Entrezgene);Acc:100380832]	22	36009477	36013866	2363	0.110539	-0.191849	-0.0509771	-0.302388	-0.161516	0.140872	8.9629	499.002	1.385	0.284129	0.482325	532.888	548.492	476.161	463.658	769.952	471.578	660.062	371.898	345.685	429.153	600.977	245.332	571.183
ENSSSAG00000001120	ENSSSAT00000002339	rpl3	ENSMUSG00000060036	Rpl3	ENSDARG00000003599	rpl3	ribosomal protein L3 [Source:ZFIN;Acc:ZDB-GENE-030131-1291]	3	71970444	71975719	1265	-0.203309	0.0498003	0.196047	0.253109	0.399355	0.146247	8.95057	494.753	0.832699	0.497015	0.665965	467.7	493.328	560.918	519.724	404.125	590.214	491.336	412.785	449.681	505.874	475.978	539.658	520.473
ENSSSAG00000041526	ENSSSAT00000059638	tcp4					Activated RNA polymerase II transcriptional coactivator p15 [Source:NCBI gene (formerly Entrezgene);Acc:100195976]	1	126631397	126650056	780	-0.270225	0.463759	0.228741	0.733985	0.498966	-0.235018	8.9277	486.973	5.81787	0.0071411	0.066466	473.802	477.049	527.844	430.998	481.237	420.679	456.608	502.664	566.578	477.355	519.355	454.573	541.908
ENSSSAG00000038397	ENSSSAT00000053933	ndufb9	ENSMUSG00000022354	Ndufb9	ENSDARG00000041314	ndufb9		27	11530456	11534491	877	-0.0911615	0.251987	-0.0623804	0.343148	0.0287811	-0.314367	8.92699	486.733	0.319466	0.811179	0.880729	626.869	493.988	514.828	424.327	628.619	552.202	456.81	438.959	548.051	308.66	472.483	554.042	307.69
ENSSSAG00000103564	ENSSSAT00000160855							12	24548788	24556626	775	-0.301286	0.461897	0.401927	0.763183	0.703214	-0.0599691	8.91974	484.293	2.81957	0.0779226	0.233323	399.368	422.233	523.706	509.821	402.819	475.227	400.649	521.293	527.282	545.113	463.891	611.554	492.847
ENSSSAG00000062385	ENSSSAT00000102050	rbp4	ENSMUSG00000024990	Rbp4	ENSDARG00000101199	rbp4	retinol binding protein 4, plasma [Source:ZFIN;Acc:ZDB-GENE-000210-19]	28	6369154	6370689	832	-0.465939	0.282572	0.130506	0.748511	0.596445	-0.152065	8.91123	481.446	2.18407	0.135455	0.317509	455.198	534.321	524.167	529.554	370.957	438.449	446.297	527.662	488.242	371.032	377.294	543.171	652.455
ENSSSAG00000067529	ENSSSAT00000115281	rps4x	ENSMUSG00000031320	Rps4x	ENSDARG00000014690	rps4x	ribosomal protein S4 X-linked [Source:NCBI gene (formerly Entrezgene);Acc:449547]	7	29765250	29775838	857	-0.13047	-0.0712844	-0.235889	0.0591859	-0.105419	-0.164605	8.90773	480.28	0.414313	0.745202	0.838297	420.558	624.043	643.977	452.525	464.55	501.709	711.752	405.583	424.151	398.096	392.856	402.691	401.144
ENSSSAG00000091795	ENSSSAT00000214212							1	8963091	9111476	328	-0.0736998	-1.08412	0.169849	-1.01042	0.243548	1.25397	8.90139	478.174	6.82121	0.00418947	0.0508133	634.956	617.915	347.527	414.21	631.965	411.4	601.462	205.147	176.042	423.005	964.195	231.305	557.133
ENSSSAG00000041248	ENSSSAT00000058902		ENSMUSG00000062006	Rpl34	ENSDARG00000029500	rpl34		18	50145116	50154512	456	-0.176298	0.219155	0.0774875	0.395453	0.253785	-0.141667	8.8977	476.951	0.432508	0.733306	0.830249	476.569	482.247	513.914	516.821	543.527	481.172	488.198	474.291	471.2	379.895	355.202	600.551	416.775
ENSSSAG00000100741	ENSSSAT00000141364				ENSDARG00000002369	si:ch211-202a12.4		4	57366830	57370919	835	0.53605	0.280902	0.427207	-0.255149	-0.108843	0.146305	8.89336	475.519	1.54767	0.246168	0.442275	544.872	374.749	349.202	268.573	828.819	315.9	825.362	515.391	241.701	547.974	503.842	253.728	611.637
ENSSSAG00000048236	ENSSSAT00000074780	CKB	ENSMUSG00000001270	Ckb	ENSDARG00000043257	ckbb	creatine kinase B [Source:HGNC Symbol;Acc:HGNC:1991]	15	25570949	25577643	1445	0.204286	0.254979	-0.144723	0.0506933	-0.349008	-0.399702	8.88968	474.307	1.95692	0.162021	0.351395	493.089	491.155	491.539	408.372	595.158	576.508	679.793	477.016	435.872	317.212	500.657	352.451	347.17
ENSSSAG00000002154	ENSSSAT00000004674	rpl39	ENSMUSG00000079641	Rpl39	ENSDARG00000036316	rpl39	ribosomal protein L39 [Source:ZFIN;Acc:ZDB-GENE-040625-51]	5	25069983	25071603	289	-1.18952	-0.779436	1.13667	0.410088	2.32619	1.9161	8.87958	470.998	7.78354	0.00507169	0.0558368	323.348	496.057	459.687	520.952	126.925	246.996	291.982	183.745	244.739	781.062	441.59	1242.83	763.065
ENSSSAG00000116103	ENSSSAT00000174794		ENSMUSG00000030744	Rps3	ENSDARG00000103007	rps3		20	59764698	59774259	1403	-0.503764	0.354813	0.193623	0.858577	0.697387	-0.16119	8.87329	468.951	1.8217	0.19404	0.387014	414.029	486.856	532.361	545.903	328.088	438.865	414.501	492.288	543.518	419.968	365.065	641.255	473.672
ENSSSAG00000016215	ENSSSAT00000030048	COF2	ENSMUSG00000056201	Cfl1	ENSDARG00000021124	cfl1		11	89707291	89710790	1524	-0.460664	0.103579	0.129286	0.564243	0.589951	0.0257073	8.86495	466.248	7.71401	0.00216957	0.0374367	464.732	558.474	542.964	409.061	418.417	344.434	474.398	418.784	441.346	514.922	582.676	338.449	552.562
ENSSSAG00000079373	ENSSSAT00000149275	rpl8	ENSMUSG00000003970	Rpl8	ENSDARG00000014867	rpl8	ribosomal protein L8 [Source:NCBI gene (formerly Entrezgene);Acc:393686]	21	22819896	22824060	1110	-0.00653542	0.225675	0.165614	0.23221	0.172149	-0.0600611	8.84283	459.152	0.2057	0.890579	0.931145	439.145	432.651	493.668	470.033	395.74	590.22	547.797	432.052	444.169	369.887	381.464	583.92	388.228
ENSSSAG00000069027	ENSSSAT00000119423	TFPI2	ENSMUSG00000029664	Tfpi2	ENSDARG00000061351	tfpi2	tissue factor pathway inhibitor 2 [Source:ZFIN;Acc:ZDB-GENE-060503-38]	27	30980170	30984558	1328	-0.46685	0.28124	0.251409	0.74809	0.718259	-0.0298308	8.83076	455.326	8.1586	0.00168029	0.0333745	411.318	532.487	535.271	372.261	403.381	305.557	452.348	489.048	426.575	519.402	504.473	394.526	572.592
ENSSSAG00000013807	ENSSSAT00000026834	RLA2	ENSMUSG00000025508	Rplp2	ENSDARG00000011201	rplp2l		11	24812586	24814975	738	-0.596391	0.0959265	0.178968	0.692317	0.775359	0.0830413	8.81717	451.06	3.18999	0.0559497	0.194263	469.627	519.564	530.837	457.895	297.179	398.04	406.432	428.539	431.509	458.405	418.98	547.476	499.296
ENSSSAG00000110723	ENSSSAT00000236431		ENSMUSG00000023274	Cd4	ENSDARG00000035101	dicp2.1		6	77099241	77141419	348	-1.26887	0.459163	0.0853109	1.72803	1.35418	-0.373852	8.79243	443.388	3.94985	0.0391064	0.160473	419.775	441.542	582.852	609.597	305.344	265.424	162.972	598.537	565.999	443.133	238.013	647.237	483.625
ENSSSAG00000075790	ENSSSAT00000169874	ATP5J	ENSMUSG00000022890	Atp5pf	ENSDARG00000077967	si:ch211-140m22.7	si:ch211-140m22.7 [Source:ZFIN;Acc:ZDB-GENE-070912-73]	21	19149189	19162379	887	-0.371332	0.304219	0.328914	0.675551	0.700246	0.0246945	8.78694	441.705	3.6502	0.0366672	0.154676	374.622	441.707	523.261	420.287	420.622	363.229	389.717	455.209	434.047	449.452	456.613	531.857	481.535
ENSSSAG00000074883	ENSSSAT00000136072	RL37	ENSMUSG00000041841	Rpl37	ENSDARG00000034291	rpl37		20	39273859	39280062	402	-0.97146	0.0733932	-0.244414	1.04485	0.727046	-0.317807	8.78623	441.489	3.10302	0.0660806	0.213261	449.369	569.608	640.504	569.578	360.092	330.417	285.135	456.332	502.906	349.463	304.583	540.176	381.19
ENSSSAG00000046482	ENSSSAT00000070980		ENSMUSG00000033307	Mif	ENSDARG00000071336	mif		5	39308673	39312775	687	-0.577852	0.26605	0.245183	0.843902	0.823035	-0.0208668	8.76668	435.546	4.12556	0.0264265	0.129774	415.007	438.949	537.612	442.654	314.023	360.763	371.196	433.471	466.966	474.441	417.257	522.846	466.909
ENSSSAG00000065595	ENSSSAT00000109986	RPS10	ENSMUSG00000052146	Rps10	ENSDARG00000034897	rps10	ribosomal protein S10 [Source:HGNC Symbol;Acc:HGNC:10383]	13	33432080	33439106	724	-0.370551	0.367181	0.392266	0.737733	0.762817	0.0250848	8.75181	431.081	2.07831	0.153857	0.341536	389.569	433.789	442.228	444.761	324.324	419.091	371.674	443.704	456.687	384.446	425.037	642.062	426.679
ENSSSAG00000077660	ENSSSAT00000144217		ENSMUSG00000068749	Psma5	ENSDARG00000003526	psma5		22	26043060	26047052	1167	-0.278509	0.371805	0.3934	0.650314	0.671909	0.0215951	8.74967	430.44	4.70437	0.0157415	0.0985966	405.141	401.357	455.024	392.145	353.198	398.273	405.91	432.658	439.058	439.39	508.088	479.513	485.967
ENSSSAG00000113195	ENSSSAT00000066874				ENSDARG00000068434	h3f3b.1		19	57070760	57073164	833	-0.462879	0.0247345	0.245049	0.487613	0.707928	0.220314	8.7374	426.796	4.52382	0.0180271	0.105472	486.408	420.165	473.69	427.445	364.194	357.406	398.314	373.435	374.297	473.414	469.269	475.773	454.533
ENSSSAG00000007374	ENSSSAT00000016112	ybx1	ENSMUSG00000028639	Ybx1	ENSDARG00000004757	ybx1	Y box binding protein 1 [Source:NCBI gene (formerly Entrezgene);Acc:795398]	15	70649892	70657886	468	0.133066	0.526815	-0.108371	0.393749	-0.241437	-0.635186	8.73223	425.267	2.26176	0.123649	0.302541	426.768	395.246	432.763	401.858	674.876	446.863	456.319	496.145	476.166	284.54	316.839	384.24	335.852
ENSSSAG00000087662	ENSSSAT00000209450		ENSMUSG00000028832	Stmn1				14	72915040	72922883	1489	-0.139384	0.212185	0.336364	0.351569	0.475748	0.124179	8.71634	420.61	4.67605	0.0160774	0.0997916	362.793	445.721	467.731	327.203	450.649	336.934	474.762	392.39	363.313	465.032	509.924	345.942	525.543
ENSSSAG00000007422	ENSSSAT00000016187							13	99963884	99973107	1082	-0.278134	0.372646	0.416911	0.650779	0.695044	0.044265	8.70607	417.628	7.05797	0.00321281	0.0445041	397.427	420.446	412.542	360.586	381.705	361.536	375.351	422.813	413.944	435.157	541.93	443.671	462.055
ENSSSAG00000007090	ENSSSAT00000015362	rps23	ENSMUSG00000049517	Rps23	ENSDARG00000021838	rps23	ribosomal protein S23 [Source:NCBI gene (formerly Entrezgene);Acc:100194653]	22	7532540	7534394	653	-0.275608	0.779038	0.0686027	1.05465	0.34421	-0.710436	8.69903	415.595	3.69097	0.0389752	0.1602	407.036	370.785	431.45	427.577	455.909	399.626	300.829	615.709	534.296	341.653	321.159	451.994	344.707
ENSSSAG00000044776	ENSSSAT00000067028	S10A1	ENSMUSG00000040808	S100g				2	18230986	18231795	618	-0.676503	0.640617	0.681025	1.31712	1.35753	0.040408	8.69195	413.559	7.96611	0.00271374	0.0410302	371.431	366.668	418.045	371.618	233.644	293.94	279.629	474.453	496.2	500.618	433.371	651.292	485.357
ENSSSAG00000120001	ENSSSAT00000216459		ENSMUSG00000005362	Crbn	ENSDARG00000054250	crbn		22	29257383	29326583	6471	-0.645802	0.474909	0.670488	1.12071	1.31629	0.195579	8.68021	410.207	6.96513	0.00401318	0.0499209	315.69	387.974	419.097	415.374	283.51	296.792	258.156	428.223	447.045	523.734	403.133	643.765	510.191
ENSSSAG00000054548	ENSSSAT00000087090	hmgb2a	ENSMUSG00000054717	Hmgb2	ENSDARG00000029722	hmgb2a	high mobility group box 2a [Source:ZFIN;Acc:ZDB-GENE-051120-126]	4	16346683	16353074	1504	-0.270423	0.423537	0.403397	0.69396	0.67382	-0.02014	8.66546	406.036	8.75432	0.00120785	0.02863	376.846	409.232	421.979	326.74	401.41	316.313	378.71	424.981	411.111	426.183	503.298	404.769	476.897
ENSSSAG00000093728	ENSSSAT00000004631	RL18	ENSMUSG00000059070	Rpl18	ENSDARG00000029533	rpl18	ribosomal protein L18 [Source:ZFIN;Acc:ZDB-GENE-040801-165]	2	20272958	20286003	890	-0.45183	0.362595	0.0806272	0.814425	0.532457	-0.281968	8.65281	402.491	1.88716	0.180575	0.371132	369.47	444.303	489.849	417.04	362.464	384.45	321.459	482.415	423.389	373.99	305.211	487.598	370.746
ENSSSAG00000062948	ENSSSAT00000102983				ENSDARG00000089645	si:ch1073-406l10.2	si:ch1073-406l10.2 [Source:ZFIN;Acc:ZDB-GENE-141212-315]	29	13241763	13245131	1317	-0.0340941	0.367906	0.337792	0.402	0.371886	-0.0301139	8.65118	402.036	2.92918	0.0662211	0.213452	423.301	314.277	433.332	302.187	579.135	326.255	351.365	356.619	413.201	464.953	537.681	273.915	450.245
ENSSSAG00000116484	ENSSSAT00000093403		ENSMUSG00000001105	Ift20	ENSDARG00000040556	ift20		9	154865238	154879724	1109	-0.0745858	0.235221	0.26427	0.309807	0.338856	0.0290493	8.6467	400.788	3.66873	0.0353496	0.15161	406.57	376.987	398.86	353.183	485.765	344.848	433.37	343.074	389.499	420.479	495.887	321.648	440.078
ENSSSAG00000055680	ENSSSAT00000089837	rpl15	ENSMUSG00000012405	Rpl15	ENSDARG00000009285	rpl15	ribosomal protein L15 [Source:ZFIN;Acc:ZDB-GENE-040801-183]	27	20259682	20263570	1844	-0.190015	0.33773	-0.218719	0.527746	-0.0287033	-0.556449	8.63519	397.605	1.04177	0.405802	0.592869	393.094	439.133	495.834	406.292	402.819	452.57	434.846	457.33	437.456	253.28	300.568	421.48	274.163
ENSSSAG00000076561	ENSSSAT00000140936		ENSMUSG00000040978	Gm11992				25	12398324	12407689	1165	-0.203977	0.293588	0.365873	0.497565	0.56985	0.072285	8.61727	392.697	5.3667	0.00974794	0.0774253	357.61	375.852	408.96	359.502	418.251	340.817	364.8	375.339	374.941	434.538	459.008	387.574	447.864
ENSSSAG00000007368	ENSSSAT00000016027	cox6b2	ENSMUSG00000051811	Cox6b2	ENSDARG00000037860	cox6b2	cytochrome c oxidase subunit 6B2 [Source:ZFIN;Acc:ZDB-GENE-040426-1566]	5	72643425	72646312	499	-0.621006	0.348945	0.464616	0.969951	1.08562	0.115671	8.61458	391.964	4.66937	0.0197009	0.110453	354.609	392.269	420.596	405.241	293.922	302.349	275.569	416.229	402.8	408.057	378.593	594.482	450.82
ENSSSAG00000069505	ENSSSAT00000120771						basic transcription factor 3 [Source:ZFIN;Acc:ZDB-GENE-030131-8731]	11	66037038	66055951	1095	-0.105083	0.231054	0.237996	0.336137	0.343079	0.0069421	8.6103	390.803	0.804641	0.511445	0.676957	271.167	423.261	476.446	364.407	414.971	376.27	442.431	383.97	355.298	430.469	352.164	427.511	362.08
ENSSSAG00000055444	ENSSSAT00000089192	ran	ENSMUSG00000028287	1700009N14Rik	ENSDARG00000057026	ran	RAN, member RAS onco family [Source:NCBI gene (formerly Entrezgene);Acc:30572]	5	33093439	33097369	1044	-0.107123	0.241717	-0.084698	0.348841	0.0224255	-0.326415	8.60947	390.578	1.35594	0.292518	0.491187	363.013	412.543	465.68	382.98	440.381	417.9	433.779	410.024	374.951	340.219	362.325	299.894	373.825
ENSSSAG00000085388	ENSSSAT00000019949	si:ch211-114n24.6	ENSMUSG00000026202	Tuba4a	ENSDARG00000036700	si:ch211-114n24.6	si:ch211-114n24.6 [Source:ZFIN;Acc:ZDB-GENE-120214-26]	CAJNNT020001151.1	51816	61860	1842	0.251498	0.344495	0.247516	0.0929969	-0.00398141	-0.0969783	8.60164	388.464	1.64083	0.220381	0.415033	344.608	344.995	353.787	358.209	476.135	463.121	487.414	357.032	367.965	342.831	445.819	328.089	380.031
ENSSSAG00000009241	ENSSSAT00000020371	ncl			ENSDARG00000002710	ncl	nucleolin [Source:ZFIN;Acc:ZDB-GENE-030131-6986]	16	53290732	53305065	2904	0.0699054	-0.0809698	-0.0927702	-0.150875	-0.162676	-0.0118003	8.5973	387.299	0.660972	0.588202	0.731056	430.508	413.814	398.669	344.11	536.726	401.985	497.002	341.908	268.094	345.601	411.892	189.246	455.329
ENSSSAG00000000556	ENSSSAT00000195689				ENSDARG00000013351	cirbpb		3	45117648	45126649	3092	-0.045061	0.211255	-0.197142	0.256316	-0.152081	-0.408396	8.59073	385.539	2.98663	0.0629685	0.207735	408.418	421.617	427.632	348.034	539.396	373.724	433.926	428.631	328.89	316.158	417.202	208.573	359.8
ENSSSAG00000090349	ENSSSAT00000201367							13	81454943	81457848	597	-0.129424	0.348898	0.276626	0.478322	0.406049	-0.0722729	8.57613	381.656	4.59991	0.0170214	0.102885	377.767	405.122	369.871	300.245	527.944	264.885	373.398	388.551	360.993	400.885	463.824	308.53	419.509
ENSSSAG00000079820	ENSSSAT00000150663							29	27867275	27876520	1309	-0.00293992	0.394361	0.162429	0.397301	0.165369	-0.231932	8.57511	381.387	2.13446	0.136782	0.319128	369.489	356.095	412.349	323.661	404.268	380.173	466.415	393.744	387.839	375.785	403.505	318.404	366.307
ENSSSAG00000010103	ENSSSAT00000022245	SOD1	ENSMUSG00000022982	Sod1	ENSDARG00000043848	sod1	superoxide dismutase 1, soluble [Source:NCBI gene (formerly Entrezgene);Acc:30553]	11	105281198	105288650	1056	-0.02606	0.228212	0.300407	0.254272	0.326467	0.072195	8.57415	381.132	1.1402	0.36397	0.55598	360.808	368.055	359.503	374.101	489.012	398.791	344.385	354.992	343.174	429.577	350.024	412.576	369.719
ENSSSAG00000095487	ENSSSAT00000231562				ENSDARG00000053990	hmgb2b		CAJNNT020001248.1	62928	77074	858	0.309305	0.556859	0.199887	0.247554	-0.109417	-0.356972	8.56663	379.151	2.33478	0.113349	0.287824	382.699	348.029	302.878	311	487.966	467.581	456.767	449.847	353.489	284.527	473.004	324.736	286.435
ENSSSAG00000002418	ENSSSAT00000005282		ENSMUSG00000063130	Calml3	ENSDARG00000034187	calm1b		9	29691216	29709196	1708	-0.172061	0.158809	0.140265	0.330869	0.312326	-0.0185431	8.56649	379.115	1.68824	0.210343	0.404589	350.224	364.919	424.172	383.648	411.125	346.755	411.142	306.154	385.994	402.512	383.054	277.663	481.13
ENSSSAG00000001403	ENSSSAT00000002883							6	27475080	27478090	1445	0.0221116	0.0284973	0.0208467	0.00638574	-0.00126491	-0.00765064	8.56243	378.049	0.0112547	0.998293	0.999019	385.966	353.855	426.492	370.79	455.163	403.629	485.743	330.318	309.693	319.416	385.044	320.401	368.124
ENSSSAG00000078245	ENSSSAT00000145913	rpl14	ENSMUSG00000025794	Rpl14	ENSDARG00000103433	rpl14	ribosomal protein L14 [Source:NCBI gene (formerly Entrezgene);Acc:100195751]	27	22970996	22973786	472	-0.253583	0.154755	0.208719	0.408338	0.462303	0.0539646	8.54382	373.203	1.81467	0.186475	0.377669	312.199	425.779	426.281	353.864	312.005	365.638	405.662	297.779	388.618	408.505	420.713	356.89	377.711
ENSSSAG00000074455	ENSSSAT00000134745	rbp5	ENSMUSG00000062515	Fabp4	ENSDARG00000101481	rbp5	retinol binding protein 1a, cellular [Source:ZFIN;Acc:ZDB-GENE-020320-1]	5	71908979	71912538	1937	-0.476052	0.247047	0.151313	0.723099	0.627365	-0.0957336	8.53763	371.607	6.59692	0.00428444	0.0512817	371.93	405.873	443.772	337.944	327.478	277.282	361.946	354.519	396.72	410.214	385.712	327.751	429.752
ENSSSAG00000032139	ENSSSAT00000047075	serbp1a	ENSMUSG00000036371	Serbp1	ENSDARG00000074242	serbp1a	SERPINE1 mRNA binding protein 1a [Source:ZFIN;Acc:ZDB-GENE-030131-7389]	23	20010995	20019538	2853	0.0233632	0.223446	-0.214117	0.200082	-0.23748	-0.437562	8.5359	371.16	3.12304	0.0559329	0.194257	431.084	376.452	396.158	340.938	473.64	406.916	463.661	386.138	346.136	280.546	357.799	242.756	322.859
ENSSSAG00000054925	ENSSSAT00000088015	MARCS	ENSMUSG00000069662	Marcks	ENSDARG00000004049	marcksa	myristoylated alanine rich protein kinase C substrate [Source:HGNC Symbol;Acc:HGNC:6759]	6	59456256	59459649	2197	-0.0859836	0.124626	-0.272917	0.21061	-0.186934	-0.397543	8.53015	369.685	2.32876	0.113986	0.288679	422.31	439.411	420.595	296.205	517.27	295.725	485.801	371.766	324.682	287.794	417.335	164.96	362.045
ENSSSAG00000056046	ENSSSAT00000090687	sc61g	ENSMUSG00000078974	Sec61g			transport protein Sec61 subunit gamma [Source:NCBI gene (formerly Entrezgene);Acc:100196855]	3	27035953	27038969	345	-0.739055	0.55158	0.952092	1.29063	1.69115	0.400512	8.52895	369.377	11.358	0.000596536	0.0208195	298.84	323.564	367.809	292.625	273.642	199.078	192.609	371.194	394.606	445.234	469.678	688.188	484.836
ENSSSAG00000055243	ENSSSAT00000235306		ENSMUSG00000090733	Rps27				27	1649373	1656950	818	-0.618759	0.111247	0.394818	0.730005	1.01358	0.283571	8.52165	367.512	7.22927	0.00299691	0.0429473	365.652	388.976	410.966	354.588	250.882	311.334	270.639	293.621	372.145	433.178	458.507	434.645	432.518
ENSSSAG00000084507	ENSSSAT00000022873	ctsk	ENSMUSG00000028111	Ctsk	ENSDARG00000040251	ctsk	cathepsin K [Source:ZFIN;Acc:ZDB-GENE-001205-4]	5	59486484	59504326	1835	0.137457	0.163232	0.226843	0.0257753	0.0893859	0.0636106	8.52148	367.469	1.00726	0.415682	0.600753	353.553	405.046	353.136	275.628	402.569	395.621	500.521	308.767	318.59	368.319	407.282	288.054	400.005
ENSSSAG00000037619	ENSSSAT00000053009	FKBP2			ENSDARG00000044540	fkbp2	FKBP prolyl isomerase 2 [Source:ZFIN;Acc:ZDB-GENE-040912-126]	11	89871804	89879085	1142	-0.304022	0.280271	0.307509	0.584293	0.611531	0.0272379	8.51474	365.755	8.43568	0.00143867	0.03118	332.761	381.318	377.318	341.354	347.337	300.319	350.836	339.544	367.905	389.357	477.585	314.553	434.633
ENSSSAG00000007510	ENSSSAT00000016471	TCTP						CAJNNT020004214.1	210968	216377	857	-0.0665343	0.400918	-0.151733	0.467453	-0.0851982	-0.552651	8.51213	365.096	1.50499	0.254857	0.452116	301.68	331.911	411.016	455.682	396.208	429.997	402.975	442.384	376.048	285.787	268.674	303.459	340.433
ENSSSAG00000091498	ENSSSAT00000185870	tmsb4x			ENSDARG00000077777	tmsb4x	thymosin beta 4 X-linked [Source:NCBI gene (formerly Entrezgene);Acc:100195705]	21	19716566	19717332	630	-0.610157	0.390159	0.0548363	1.00032	0.664993	-0.335323	8.49569	360.959	4.46102	0.0203938	0.11264	351.411	380.617	439.223	391.987	344.196	260.724	283.802	453.639	386.216	391.536	281.876	389.036	338.201
ENSSSAG00000075425	ENSSSAT00000137504	RL36	ENSMUSG00000057863	Rpl36	ENSDARG00000100588	rpl36		23	4028862	4031426	939	-0.318212	0.567955	0.172287	0.886167	0.490498	-0.395669	8.49429	360.608	1.83384	0.191985	0.384494	299.558	386.155	396.274	370.079	319.128	344.193	329.012	424.684	454.443	291.894	306.341	474.809	291.338
ENSSSAG00000006985	ENSSSAT00000015099		ENSMUSG00000066551	Hmgb1				11	100608634	100612694	2364	0.0392507	0.199286	0.237622	0.160035	0.198371	0.0383358	8.48554	358.428	1.37954	0.285686	0.483745	349.017	344.867	355.878	315.936	485.052	350.22	377.511	330.672	307.282	354.569	387.314	311.02	390.225
ENSSSAG00000052388	ENSSSAT00000082430	FABPH	ENSMUSG00000027530	Fabp12	ENSDARG00000017299	fabp4a		CAJNNT020001978.1	21765	23350	894	-0.820982	0.24132	0.2678	1.0623	1.08878	0.0264792	8.48364	357.955	8.72003	0.00129779	0.0296873	376.222	421.572	404.562	342.314	187.637	237.173	317.199	371.746	369.533	390.539	416.703	413.668	404.552
ENSSSAG00000086777	ENSSSAT00000171206	fabp7b	ENSMUSG00000019874	Fabp7	ENSDARG00000034650	fabp7b	fatty acid binding protein 7, brain, b [Source:ZFIN;Acc:ZDB-GENE-040614-4]	6	61824725	61827644	2786	-0.301152	0.726461	0.606896	1.02761	0.908049	-0.119564	8.47967	356.973	15.7487	5.42476e-05	0.00773482	291.911	315.006	343.225	290.759	311.903	240.18	321.721	396.372	438.749	385.253	451.157	381.805	472.604
ENSSSAG00000008321	ENSSSAT00000018551	ptn	ENSMUSG00000029838	Ptn	ENSDARG00000102340	ptn	pleiotrophin [Source:ZFIN;Acc:ZDB-GENE-030624-1]	17	64759039	64838617	1700	-0.124938	0.591529	0.0825808	0.716467	0.207519	-0.508948	8.47742	356.417	7.50436	0.00245451	0.0397166	340.388	403.116	353.268	284.471	345.642	314.279	424.542	413.341	428.308	314.299	362.947	255.85	392.971
ENSSSAG00000067428	ENSSSAT00000115011	SMD2	ENSMUSG00000040824	Snrpd2	ENSDARG00000040440	snrpd2		4	72575544	72578186	1302	-0.217209	0.391396	0.318763	0.608605	0.535972	-0.0726337	8.47607	356.082	6.78845	0.00379682	0.0483029	305.458	367.409	393.94	289.922	360.953	299.188	344.903	374.561	350.341	367.844	475.332	300.29	398.928
ENSSSAG00000049977	ENSSSAT00000078064	fth1a			ENSDARG00000015551	fth1a	ferritin, heavy polypeptide 1a [Source:ZFIN;Acc:ZDB-GENE-000831-2]	26	25184344	25189694	1461	-0.443975	0.570066	0.207349	1.01404	0.651324	-0.362717	8.45884	351.855	4.59071	0.0181843	0.105983	313.318	292.694	395.931	395.59	374.415	255.742	269.652	480.303	375.791	434.259	291.405	350.677	344.344
ENSSSAG00000071185	ENSSSAT00000125321							9	55658260	55663595	1878	-0.759726	0.201789	0.447347	0.961515	1.20707	0.245557	8.45597	351.156	5.15092	0.0137576	0.0920682	331.895	353.35	394.363	382.003	236.066	266.52	229.611	336.818	350.124	421.922	318.324	532.138	411.894
ENSSSAG00000077245	ENSSSAT00000143008	NRK2	ENSMUSG00000004939	Nmrk2	ENSDARG00000101844	mibp2	muscle-specific beta 1 integrin binding protein 2 [Source:ZFIN;Acc:ZDB-GENE-031113-14]	26	32434700	32438368	1736	-0.126119	-0.0373625	0.530796	0.0887569	0.656916	0.568159	8.44036	347.377	2.21351	0.133284	0.314702	300.514	243.527	418.477	328.344	239.563	324.798	450.676	317.182	203.507	606.742	406.884	325.489	350.197
ENSSSAG00000077586	ENSSSAT00000152175	neff1			ENSDARG00000012281	neff1	zgc:65851 [Source:ZFIN;Acc:ZDB-GENE-030131-9669]	20	35162033	35168563	3023	0.36438	-0.0430351	-0.211892	-0.407415	-0.576272	-0.168857	8.42959	344.793	6.94938	0.00343502	0.0461133	400.612	327.503	310.41	316.192	638.178	355.615	532.43	274.371	258.344	239.353	313.493	197.676	318.133
ENSSSAG00000040415	ENSSSAT00000057229	ATP5L	ENSMUSG00000096486	Atg5lrt	ENSDARG00000011841	atp5l		10	60735035	60744105	431	-0.360549	0.468647	0.51276	0.829195	0.873308	0.044113	8.42316	343.261	3.2679	0.056173	0.194738	306.526	307.138	352.29	334.004	319.578	296.573	249.909	384.414	351.888	354.939	320.292	515.286	369.549
ENSSSAG00000072903	ENSSSAT00000130204	COX7C	ENSMUSG00000017778	Cox7c	ENSDARG00000104537	cox7c	cytochrome c oxidase subunit 7C [Source:HGNC Symbol;Acc:HGNC:2292]	24	32492588	32495733	486	-0.687761	0.270994	0.290918	0.958755	0.978679	0.0199237	8.41941	342.368	3.54702	0.0454216	0.173834	308.986	348.715	393.145	400.888	237.377	276.868	252.731	368.597	350.421	367.403	275.947	469.619	400.093
ENSSSAG00000003806	ENSSSAT00000008281							1	24190444	24191634	505	-0.597315	-0.20831	0.58681	0.389005	1.18413	0.79512	8.41763	341.947	2.873	0.0832945	0.241764	209.09	380.963	426.048	375.592	261.572	310.781	207.796	197.268	295.663	326.108	492.428	594.999	367
ENSSSAG00000002283	ENSSSAT00000004877	ATP1B4	ENSMUSG00000016327	Atp1b4	ENSDARG00000053262	ATP1B4	ATPase Na+/K+ transporting family member beta 4 [Source:HGNC Symbol;Acc:HGNC:808]	5	25122419	25130173	2865	0.00378313	0.433498	0.214535	0.429715	0.210752	-0.218963	8.41124	340.436	4.10903	0.024826	0.125559	337.1	346.664	297.116	286.35	417.451	275.297	411.499	318.749	372.13	308.309	381.403	220.395	453.202
ENSSSAG00000067160	ENSSSAT00000120142		ENSMUSG00000030730	Atp2a1				24	24922974	24952489	9163	-0.0513196	-0.640417	-0.254219	-0.589098	-0.2029	0.386198	8.40523	339.021	6.17969	0.00561026	0.0588585	409.742	437.637	331.83	350.803	477.713	351.04	442.922	192.258	204.017	295.405	416.223	162.197	335.487
ENSSSAG00000003751	ENSSSAT00000008144	ccka	ENSMUSG00000032532	Cck	ENSDARG00000070810	ccka	cholecystokinin a [Source:ZFIN;Acc:ZDB-GENE-100922-79]	5	80271608	80289912	949	-0.100796	0.195049	-0.218564	0.295845	-0.117768	-0.413613	8.40493	338.951	0.656955	0.592097	0.733624	378.75	312.99	431.424	342.403	482.292	338.908	366.291	325.862	357.594	215.804	258.95	339.019	256.071
ENSSSAG00000109472	ENSSSAT00000166642				ENSDARG00000013351	cirbpb		24	2518020	2520400	2350	-0.294023	0.390593	-0.00257599	0.684617	0.291447	-0.393169	8.402	338.263	5.53874	0.00864515	0.0727051	360.198	360.309	372.204	307.661	382.646	315.492	277.968	389.762	356.412	311.467	334.383	237.903	391.016
ENSSSAG00000044487	ENSSSAT00000066580		ENSMUSG00000030718	Ppme1	ENSDARG00000009771	ppme1		4	50258763	50285435	1804	-0.266264	-0.0934048	0.0362803	0.17286	0.302545	0.129685	8.39646	336.965	1.86984	0.176216	0.366463	399.642	382.148	357.291	316.538	356.705	299.569	381.843	272.918	278.943	317.276	383.304	286.637	347.733
ENSSSAG00000051618	ENSSSAT00000080875	rpl10	ENSMUSG00000060499	Rpl10l	ENSDARG00000025581	rpl10	ribosomal protein L10 [Source:NCBI gene (formerly Entrezgene);Acc:100195651]	15	109315193	109322936	763	-0.402072	0.214363	0.253217	0.616435	0.655289	0.0388541	8.38441	334.164	1.59939	0.237787	0.433892	299.736	365.681	364.295	358.487	204.029	361.252	309.093	287.727	367.538	344.621	334.604	408.393	338.677
ENSSSAG00000065477	ENSSSAT00000061856	rps29					ribosomal protein S29 [Source:NCBI gene (formerly Entrezgene);Acc:100194514]	15	52445996	52448264	264	-1.39712	0.151571	0.907268	1.54869	2.30438	0.755697	8.38314	333.869	5.53037	0.015732	0.0985966	256.495	330.094	374.469	361.32	115.669	174.935	131.267	314.61	289.841	429.702	222.46	835.583	503.847
ENSSSAG00000044827	ENSSSAT00000067532	gapdhs	ENSMUSG00000061099	Gapdhs	ENSDARG00000039914	gapdhs	glyceraldehyde-3-phosphate dehydrogenase, spermatogenic [Source:ZFIN;Acc:ZDB-GENE-020913-1]	2	26242250	26248141	1683	0.134905	0.297338	-0.140262	0.162433	-0.275167	-0.4376	8.37735	332.532	2.26826	0.120602	0.298177	309.861	339.512	372.317	304.723	419.556	380.503	451.69	334.693	329.487	236.105	318.704	241.282	284.489
ENSSSAG00000108862	ENSSSAT00000172244							12	93555841	93558462	569	-0.588041	0.454281	0.242178	1.04232	0.830219	-0.212104	8.36401	329.471	10.4573	0.000503663	0.0197001	353.896	338.919	343.376	314.944	299.803	246.798	222.745	378.488	373.511	363.703	338.72	332.508	375.716
ENSSSAG00000089518	ENSSSAT00000219355	myl12.1			ENSDARG00000099766	myl12.1	myosin, light chain 12, genome duplicate 1 [Source:ZFIN;Acc:ZDB-GENE-030131-4918]	29	12175652	12179630	1525	-0.249531	0.343814	0.177062	0.593345	0.426593	-0.166752	8.35774	328.043	5.74835	0.00748615	0.0681544	308.475	343.197	365.696	287.537	327.57	286.176	328.973	333.557	339.814	348.218	377.612	255.387	362.346
ENSSSAG00000095974	ENSSSAT00000082425		ENSMUSG00000028207	Asph				3	18347328	18377362	3797	0.0464133	-0.10594	-0.123633	-0.152353	-0.170047	-0.0176939	8.35495	327.408	0.955076	0.43818	0.619059	356.406	368.068	312.135	320.705	487.841	314.669	415.696	260.442	250.938	279.158	366.702	168.489	355.062
ENSSSAG00000064063	ENSSSAT00000105853	ppib	ENSMUSG00000032383	Ppib	ENSDARG00000092798	ppib	peptidylprolyl isomerase B (cyclophilin B) [Source:NCBI gene (formerly Entrezgene);Acc:100195841]	10	71057853	71062713	980	-0.484673	0.278788	0.189478	0.763461	0.674151	-0.0893095	8.35455	327.318	4.44281	0.0192027	0.108919	308.117	368.607	391.51	299.239	218.733	286.928	320.424	315.341	358.478	357.422	371.569	315.327	343.437
ENSSSAG00000069860	ENSSSAT00000121689	SC61G	ENSMUSG00000078974	Sec61g				14	25608514	25610709	724	-0.758919	0.507512	0.752121	1.26643	1.51104	0.244609	8.35128	326.577	16.1859	5.27437e-05	0.00767482	271.737	321.761	308.398	296.632	196.351	202.178	205.108	328.833	364.361	413.414	420.573	479.929	436.234
ENSSSAG00000117310	ENSSSAT00000001858	SFRS2	ENSMUSG00000034120	Srsf2			serine and arginine rich splicing factor 2b [Source:ZFIN;Acc:ZDB-GENE-030131-2420]	6	31672981	31676146	1316	0.00331784	-0.0569188	-0.102042	-0.0602366	-0.10536	-0.0451229	8.34839	325.924	0.413762	0.745467	0.838498	331.697	366.002	362.795	302.824	430.876	334.54	414.145	272.039	260.63	275.821	346.659	216.919	322.061
ENSSSAG00000053970	ENSSSAT00000085834	rps24	ENSMUSG00000025290	Rps24	ENSDARG00000039347	rps24	ribosomal protein S24 [Source:ZFIN;Acc:ZDB-GENE-040109-5]	1	73622706	73632546	612	-0.354798	0.850882	0.288759	1.20568	0.643557	-0.562123	8.34824	325.89	2.11036	0.156109	0.343973	255.416	290.068	357.714	340.93	296.005	322.019	207.348	481.107	442.062	271.698	223.717	480.613	267.87
ENSSSAG00000095652	ENSSSAT00000224578	TCTP					tumor protein, translationally-controlled 1 [Source:NCBI gene (formerly Entrezgene);Acc:30723]	16	93457260	93469014	1121	0.415377	0.601806	0.0140692	0.186429	-0.401308	-0.587737	8.34645	325.487	0.572271	0.645303	0.771259	197.909	388.842	83.1652	481.05	263.874	504.939	519.188	270.979	440.004	268.749	337.263	188.363	287.003
ENSSSAG00000070356	ENSSSAT00000123062	hnrnpk	ENSMUSG00000021546	Hnrnpk	ENSDARG00000018914	hnrnpk	heterogeneous nuclear ribonucleoprotein K [Source:ZFIN;Acc:ZDB-GENE-040426-1926]	24	29880115	29890726	2175	0.176857	0.132633	-0.170868	-0.0442241	-0.347725	-0.303501	8.34616	325.421	3.4677	0.0417445	0.166128	343.47	334.115	328.336	301.932	505.429	343.863	433.605	308.583	274.447	250.568	318.038	204.846	283.242
ENSSSAG00000068268	ENSSSAT00000244840	nup93	ENSMUSG00000032939	Nup93	ENSDARG00000003487	nup93	nucleoporin 93 [Source:NCBI gene (formerly Entrezgene);Acc:30172]	10	87106954	87147129	3614	-0.610123	0.228745	0.425473	0.838868	1.0356	0.196728	8.33515	322.945	4.21148	0.0254758	0.127383	294.939	336.441	344.136	346.788	275.449	236.236	233.888	322.4	311.032	362.857	269.853	478.651	385.616
ENSSSAG00000116888	ENSSSAT00000012881		ENSMUSG00000063130	Calml3	ENSDARG00000034187	calm1b		1	35258101	35272673	471	0.241248	0.343385	0.0149753	0.102137	-0.226272	-0.328409	8.32951	321.686	3.53153	0.0395842	0.161319	306.771	298.913	309.302	292.431	430.239	364.451	434.109	341.353	283.921	248.575	332.596	208.464	330.792
ENSSSAG00000004292	ENSSSAT00000009291	RPS2	ENSMUSG00000044533	Rps2	ENSDARG00000077291	rps2	ribosomal protein S2 [Source:HGNC Symbol;Acc:HGNC:10404]	3	80720247	80722581	699	-0.824553	0.505007	-0.111775	1.32956	0.712778	-0.616782	8.32329	320.301	1.81567	0.203992	0.397692	326.924	352.476	463.33	348.345	222.199	276.761	210.511	445.328	421.288	201.27	176.84	479.301	239.345
ENSSSAG00000092041	ENSSSAT00000078622		ENSMUSG00000074457	S100a16	ENSDARG00000055514	icn2		5	75464634	75473201	1013	-0.431494	0.181154	0.134936	0.612648	0.56643	-0.046218	8.3221	320.039	1.94661	0.167618	0.357321	291.301	397.138	376.163	302.887	228.335	292.934	336.797	304.142	325.87	381.902	333.537	335.294	254.209
ENSSSAG00000005184	ENSSSAT00000011126	stxb6	ENSMUSG00000046314	Stxbp6	ENSDARG00000028354	stxbp6l	Syntaxin-binding protein 6 [Source:NCBI gene (formerly Entrezgene);Acc:100196694]	6	81637039	81643854	3023	0.132918	0.013646	0.0369775	-0.119272	-0.09594	0.0233315	8.32021	319.618	0.442542	0.725878	0.824604	309.777	370.451	292.629	277.472	457.806	282.275	455.855	257.386	253.453	296.192	370.96	176.877	353.907
ENSSSAG00000004303	ENSSSAT00000009283	ubb	ENSMUSG00000008348	Ubc	ENSDARG00000102632	ubc	ubiquitin B [Source:ZFIN;Acc:ZDB-GENE-050411-10]	13	77338673	77342153	2209	0.0938255	-0.0538592	0.155819	-0.147685	0.0619938	0.209678	8.31531	318.535	0.413287	0.745792	0.838778	348.231	329.357	329.662	255.679	442.894	316.737	403.455	268.67	224.806	272.113	354.378	322.336	272.64
ENSSSAG00000007692	ENSSSAT00000016968		ENSMUSG00000058546	Rpl23a	ENSDARG00000006316	rpl23a		11	109504086	109511754	565	-0.611041	0.100203	0.0563772	0.711243	0.667418	-0.0438254	8.30352	315.944	1.09229	0.39163	0.580385	312.62	349.978	423.341	351.239	140.56	338.996	297.829	288.362	340.163	285.406	276.77	408.763	293.243
ENSSSAG00000109524	ENSSSAT00000161912	hmgb2a	ENSMUSG00000054717	Hmgb2	ENSDARG00000029722	hmgb2a	high mobility group box 2a [Source:ZFIN;Acc:ZDB-GENE-051120-126]	8	11872101	11878503	1524	-0.200947	0.24795	0.369654	0.448897	0.570601	0.121705	8.29819	314.779	5.14659	0.011396	0.0835344	286.504	346.342	311.987	264.301	277.266	271.682	350.281	309.545	274.063	375.76	396.007	292.581	335.803
ENSSSAG00000004738	ENSSSAT00000018492				ENSDARG00000076221	fthl28		3	52677560	52707216	1108	-0.856745	-0.318206	0.0249848	0.538539	0.88173	0.34319	8.29587	314.272	3.06337	0.0657889	0.212782	288.549	463.52	408.612	358.218	241.517	214.846	266.22	149.999	340.13	453.32	279.891	320.207	300.504
ENSSSAG00000010774	ENSSSAT00000018300	FRIM			ENSDARG00000076221	fthl28		3	52341743	52404185	1023	-0.741476	0.0402399	0.100167	0.781715	0.841642	0.0599271	8.29402	313.869	2.78898	0.0820011	0.23988	266.284	420.198	404.318	331.978	146.435	245.168	328.488	294.678	302.28	398.029	338.279	325.924	278.241
ENSSSAG00000070541	ENSSSAT00000123532							19	7880386	7889308	1961	-0.0381325	0.701622	0.395324	0.739755	0.433457	-0.306298	8.29399	313.862	7.51045	0.00244566	0.0396622	277.861	283.713	292.962	258.296	341.223	266.575	328.431	387.27	349.843	304.578	353.203	310.76	325.498
ENSSSAG00000070023	ENSSSAT00000122095	clus	ENSMUSG00000022037	Clu	ENSDARG00000010434	clu	Clusterin [Source:NCBI gene (formerly Entrezgene);Acc:100380352]	15	39704799	39712580	2275	-0.596558	0.133418	-0.158896	0.729976	0.437662	-0.292314	8.2928	313.603	7.415	0.00258856	0.0404322	350.373	359.076	386.922	336.019	371.233	197.977	264.942	293.776	344.13	284.345	322.012	221.74	344.298
ENSSSAG00000074797	ENSSSAT00000135833	atp1b4	ENSMUSG00000016327	Atp1b4	ENSDARG00000053262	ATP1B4	ATPase Na+/K+ transporting subunit beta 4 [Source:NCBI gene (formerly Entrezgene);Acc:100380834]	9	58120208	58127190	2537	-0.0697903	0.388765	0.164575	0.458556	0.234366	-0.22419	8.28613	312.157	3.85455	0.0303977	0.139881	298.351	332.719	309.002	254.935	339.937	262.078	382.018	306.142	327.094	278.469	360.433	198.722	408.141
ENSSSAG00000111954	ENSSSAT00000243564				ENSDARG00000015887	b2ml		CAJNNT020001489.1	28556	31268	384	-0.800204	0.0625587	-0.0987628	0.862762	0.701441	-0.161322	8.27212	309.14	0.514506	0.681565	0.795732	536.079	370.612	297.608	258.133	94.2039	80.8589	559.275	388.516	226.503	480.368	416.299	221.294	89.0731
ENSSSAG00000007721	ENSSSAT00000017074	rbp4	ENSMUSG00000024990	Rbp4	ENSDARG00000101199	rbp4	retinol binding protein 4, plasma [Source:ZFIN;Acc:ZDB-GENE-000210-19]	19	50055283	50057813	1134	-0.48256	0.928704	0.487778	1.41126	0.970338	-0.440925	8.27203	309.122	15.0457	7.05133e-05	0.00844396	226.817	303.528	323.156	244.74	230.934	208.363	236.531	444.06	409.754	271.991	332.145	303.333	483.23
ENSSSAG00000008596	ENSSSAT00000019253	rpl4	ENSMUSG00000032399	Rpl4	ENSDARG00000041182	rpl4	ribosomal protein L4 [Source:NCBI gene (formerly Entrezgene);Acc:100196761]	23	49466959	49477178	1252	0.0945563	0.273216	0.0165939	0.178659	-0.0779624	-0.256622	8.26213	307.007	0.235923	0.869732	0.917937	256.704	297.018	308.692	346.129	220.658	430.547	428.779	275.447	321.773	172.83	310.638	258.681	363.2
ENSSSAG00000100974	ENSSSAT00000231011	rps12	ENSMUSG00000061983	Rps12	ENSDARG00000036875	rps12	ribosomal protein S12 [Source:ZFIN;Acc:ZDB-GENE-030131-8951]	15	17574465	17583962	1758	-0.738294	0.0662515	0.139267	0.804545	0.877561	0.0730158	8.26208	306.996	0.900071	0.47332	0.648256	326.222	355.29	407.659	345.514	175.041	278.941	266.556	290.915	321.319	209.472	190.414	587.436	236.175
ENSSSAG00000003215	ENSSSAT00000006936	rpl37	ENSMUSG00000041841	Rpl37	ENSDARG00000034291	rpl37	ribosomal protein L37 [Source:ZFIN;Acc:ZDB-GENE-040625-39]	1	156108862	156111138	315	-0.373357	0.0912645	1.0997	0.464622	1.47306	1.00843	8.25433	305.351	3.82689	0.0433737	0.16947	238.804	233.776	279.186	292.215	178.234	266.09	234.207	238.157	218.563	363.979	293.892	763.801	368.664
ENSSSAG00000002391	ENSSSAT00000005086		ENSMUSG00000028790	Khdrbs1	ENSDARG00000052856	khdrbs1a		9	18281195	18288527	2501	0.0782598	0.100416	-0.0435804	0.0221559	-0.12184	-0.143996	8.25172	304.8	0.60434	0.621828	0.755062	316.843	334.722	310.952	253.749	425.847	289.979	396.738	276.206	252.252	264.228	364.678	161.538	314.663
ENSSSAG00000009173	ENSSSAT00000020260	prdx1					peroxiredoxin 1 [Source:NCBI gene (formerly Entrezgene);Acc:100195794]	2	63631760	63636148	1186	-0.182564	0.39636	0.311618	0.578924	0.494182	-0.0847424	8.24569	303.529	4.12859	0.0244474	0.124519	276.02	299.268	316.447	271.576	269.212	278.693	327.874	322.724	301.466	324.55	341.372	296.753	319.916
ENSSSAG00000070973	ENSSSAT00000124884	RL7A	ENSMUSG00000062647	Rpl7a				11	59642988	59648239	2315	-0.302021	0.24999	0.0371432	0.552011	0.339164	-0.212847	8.24347	303.062	1.35379	0.29442	0.493299	277.361	324.478	366.189	315.961	255.845	323.229	301.551	312.314	311.811	279.908	258.22	303.64	309.3
ENSSSAG00000115182	ENSSSAT00000104833	eif3i	ENSMUSG00000028798	Eif3i	ENSDARG00000017445	eif3i	eukaryotic translation initiation factor 3, subunit I [Source:NCBI gene (formerly Entrezgene);Acc:100194772]	27	39097559	39102657	1309	-0.0108824	0.33545	0.332954	0.346332	0.343837	-0.00249554	8.24321	303.009	2.68916	0.0819754	0.239873	269.783	280.499	313.155	265.259	306.075	314.842	334.768	298.661	282.263	296.551	355.875	284.911	336.471
ENSSSAG00000077005	ENSSSAT00000142276	MLRN	ENSMUSG00000024048	Myl12a	ENSDARG00000025326	myl12.2	myosin light chain 12B [Source:HGNC Symbol;Acc:HGNC:29827]	19	29193985	29200029	963	-0.347401	0.336722	0.0446076	0.684123	0.392008	-0.292115	8.24227	302.811	3.12249	0.0559591	0.194276	323.94	297.701	352.797	298.557	309.313	264.746	286.21	344.883	311.105	299.218	280.747	293.741	273.586
ENSSSAG00000006908	ENSSSAT00000014857	NDUB2	ENSMUSG00000002416	Ndufb2	ENSDARG00000045490	ndufb2	NADH:ubiquinone oxidoreductase subunit B2 [Source:ZFIN;Acc:ZDB-GENE-040426-1762]	17	63853621	63855031	542	-0.48781	0.385226	0.502516	0.873037	0.990327	0.11729	8.24119	302.584	3.12053	0.065042	0.211543	312.818	284.071	299.468	293.378	259.961	239.449	224.783	334.927	298.495	316.541	283.384	499.543	286.777
ENSSSAG00000060426	ENSSSAT00000099226	ATP6V0C	ENSMUSG00000024121	Atp6v0c	ENSDARG00000036577	atp6v0cb	ATPase H+ transporting V0 subunit c [Source:HGNC Symbol;Acc:HGNC:855]	19	58671613	58682685	539	0.0182321	0.362507	0.236935	0.344274	0.218703	-0.125571	8.23634	301.568	4.1985	0.0231463	0.121026	318.609	280.972	267.73	255.38	395.776	265.069	323.459	277.291	306.021	274.528	395.628	197.049	362.872
ENSSSAG00000002926	ENSSSAT00000006254	EIF1B	ENSMUSG00000035530	Eif1	ENSDARG00000012688	eif1	eukaryotic translation initiation factor 1 [Source:ZFIN;Acc:ZDB-GENE-030131-956]	6	43454759	43457139	675	-0.149293	0.407127	0.251262	0.556419	0.400555	-0.155864	8.23477	301.239	1.8857	0.175869	0.366134	301.728	283.615	294.852	281.128	464.415	236.517	218.72	336.386	291.449	285.499	293.414	313.062	315.323
ENSSSAG00000105782	ENSSSAT00000193735							10	50885968	50895022	1415	-0.474312	0.152768	0.302594	0.62708	0.776905	0.149826	8.23181	300.622	11.2202	0.000350473	0.0169597	325.721	320.431	339.422	226.627	279.301	185.257	293.584	257.349	286.555	343.335	419.921	207.591	422.989
ENSSSAG00000079889	ENSSSAT00000150852		ENSMUSG00000030218	Mgp	ENSDARG00000086189	mgp		3	67089079	67116584	1050	-0.202645	1.15247	0.0340994	1.35511	0.236744	-1.11837	8.21689	297.53	3.37442	0.0565981	0.195486	208.944	370.511	236.504	269.247	207.944	284.271	300.622	601.153	385.874	104.928	465.688	241.514	190.689
ENSSSAG00000063475	ENSSSAT00000104381							4	47841056	47844236	394	-0.536222	0.294809	0.534095	0.831031	1.07032	0.239286	8.21037	296.187	9.54785	0.000811807	0.0237475	269.322	301.473	289.668	288.206	231.435	220.306	225.863	274.832	298.586	369.253	332.929	379.232	369.333
ENSSSAG00000052774	ENSSSAT00000083128	h3f3a						20	55299663	55301975	1842	-0.1258	0.132424	-0.00861089	0.258224	0.117189	-0.141035	8.21002	296.117	1.21507	0.337007	0.532081	304.93	306.63	329.071	278.16	375.699	245.434	353.978	273.416	269.953	280.033	322.309	199.346	310.559
ENSSSAG00000046616	ENSSSAT00000071341							9	69826140	69829276	986	-0.0500813	0.282248	0.0860199	0.332329	0.136101	-0.196228	8.20672	295.439	0.658658	0.589775	0.732108	241.774	298.312	349.952	285.881	273.088	339.335	352.897	257.661	325.321	265.375	311.05	259.363	280.698
ENSSSAG00000046077	ENSSSAT00000070039	itm2ba	ENSMUSG00000022108	Itm2b	ENSDARG00000007098	itm2ba	integral membrane protein 2Ba [Source:ZFIN;Acc:ZDB-GENE-030131-2352]	16	67098448	67107676	1419	-0.42198	0.0423566	-0.205658	0.464337	0.216322	-0.248015	8.20604	295.3	4.95669	0.0130716	0.0899089	340.753	370.813	358.029	276.156	278.462	244.145	339.944	283.8	277.661	263.375	327.296	190.287	288.179
ENSSSAG00000064404	ENSSSAT00000106880	nkx2.1	ENSMUSG00000001496	Nkx2-1	ENSDARG00000019835	nkx2.1	NK2 homeobox 1 [Source:ZFIN;Acc:ZDB-GENE-010404-1]	9	38455909	38461608	4674	0.0392033	-0.0521428	-0.0942757	-0.0913461	-0.133479	-0.0421329	8.20445	294.976	0.519433	0.675039	0.791148	329.061	317.285	286.766	282.319	439.201	273.781	374.53	229.855	244.621	247.362	338.773	170.509	300.624
ENSSSAG00000057703	ENSSSAT00000214928	srsf5a			ENSDARG00000029818	srsf5a	serine and arginine rich splicing factor 5a [Source:ZFIN;Acc:ZDB-GENE-030131-7336]	1	5861219	5868419	1826	-0.213374	-0.0520231	-0.177085	0.161351	0.0362892	-0.125062	8.19988	294.042	1.26635	0.320048	0.51729	367.594	367.236	300.055	269.473	395.215	244.373	335.652	268.724	239.534	251.325	283.719	210.189	289.455
ENSSSAG00000011338	ENSSSAT00000024064	tuba8l4	ENSMUSG00000026202	Tuba4a	ENSDARG00000006260	tuba8l4	tubulin, alpha 8 like 4 [Source:ZFIN;Acc:ZDB-GENE-040426-860]	CAJNNT020001151.1	64692	67912	2080	-0.0459669	0.245372	0.247094	0.291339	0.293061	0.00172154	8.19224	292.489	1.95863	0.161754	0.351141	266.323	313.674	293.038	254.115	311.797	294.404	326.28	292.621	251.407	278.122	347.002	262.086	311.486
ENSSSAG00000097022	ENSSSAT00000210039				ENSDARG00000111458			10	109041901	109043090	924	2.15178	1.97204	-1.61608	-0.179742	-3.76786	-3.58812	8.18784	291.599	3.4345	0.0637595	0.209142	283.827	135.832	85.8008	91.972	430.013	1090.74	541.935	535.605	391.805	14.959	183.892	0	4.40915
ENSSSAG00000041550	ENSSSAT00000059784	cdka1	ENSMUSG00000078154	Cdk2ap1rt	ENSDARG00000115248	CDK2AP1	Cyclin-dependent kinase 2-associated protein 1 [Source:NCBI gene (formerly Entrezgene);Acc:100195909]	13	96343562	96345459	1009	-0.359843	0.00781607	0.242088	0.367659	0.60193	0.234271	8.1869	291.41	5.03658	0.0123352	0.0871507	308.228	296.807	337.528	262.54	252.152	247.45	303.701	228.315	262.926	309.453	394.541	264.257	320.428
ENSSSAG00000062862	ENSSSAT00000102750		ENSMUSG00000023010	Tmbim6	ENSDARG00000077934	TMBIM6		12	60901149	60928535	1190	0.327796	0.222942	0.147175	-0.104854	-0.180622	-0.0757676	8.18511	291.047	2.36105	0.110618	0.283634	300.311	295.174	242.222	214.726	465.969	246.184	444.283	255.461	240.064	269.596	339.114	166.152	304.362
ENSSSAG00000103389	ENSSSAT00000227969	rps10	ENSMUSG00000052146	Rps10	ENSDARG00000034897	rps10	ribosomal protein S10 [Source:ZFIN;Acc:ZDB-GENE-040426-1481]	12	88574957	88579165	2183	-0.165483	0.507434	0.265898	0.672917	0.431381	-0.241536	8.18026	290.07	1.36462	0.296592	0.49526	257.584	263.397	304.305	300.233	305.248	298.357	253.657	324.333	330.267	261.183	234.459	382.337	255.552
ENSSSAG00000059523	ENSSSAT00000097768	ATPO	ENSMUSG00000022956	Atp5po	ENSDARG00000001788	atp5po	ATP synthase peripheral stalk subunit OSCP [Source:ZFIN;Acc:ZDB-GENE-050522-147]	25	33418053	33423653	774	-0.421079	0.278566	0.512972	0.699645	0.934052	0.234407	8.17176	288.367	2.38627	0.119812	0.297157	247.793	275.436	299.043	308.511	223.944	270.229	220.337	276.103	285.293	331.791	254.559	466.111	289.621
ENSSSAG00000046066	ENSSSAT00000069976		ENSMUSG00000052217	Hbb-bh1				28	15144957	15146643	1395	-0.416763	0.201001	0.104206	0.617764	0.520969	-0.0967949	8.16736	287.488	1.72538	0.206817	0.400749	344.168	319.944	307.19	270.948	272.186	270.194	244.315	324.825	255.467	228.797	272.237	351.644	275.426
ENSSSAG00000064486	ENSSSAT00000107140							9	17517563	17520140	1232	0.0756435	-0.785715	0.130921	-0.861358	0.0552779	0.916636	8.1599	286.006	17.8277	2.61903e-05	0.00601121	332.719	302.556	307.289	237.28	405.169	297.524	368.039	147.58	129.659	305.865	374.174	196.209	314.015
ENSSSAG00000071236	ENSSSAT00000090636	setb			ENSDARG00000003920	setb	SET nuclear proto-oncogene b [Source:ZFIN;Acc:ZDB-GENE-030131-433]	1	158830862	158833188	1171	-0.117984	0.193295	0.157378	0.311279	0.275362	-0.0359171	8.15969	285.964	3.00651	0.0618846	0.205573	276.864	310.778	291.84	250.687	320.389	268.973	304.172	265.064	259.463	285.263	362.669	190.059	331.306
ENSSSAG00000063714	ENSSSAT00000104974				ENSDARG00000091579		si:ch211-66e2.5 [Source:ZFIN;Acc:ZDB-GENE-131121-180]	3	64443059	64445144	1237	-0.0535584	0.110976	0.0576141	0.164534	0.111172	-0.0533615	8.14595	283.254	0.458887	0.71488	0.818013	295.897	303.902	288.508	261.529	350.509	270.237	334.825	244.291	258.958	273.358	305.7	225.943	268.65
ENSSSAG00000000955	ENSSSAT00000001855	SFRS2	ENSMUSG00000034120	Srsf2			serine and arginine rich splicing factor 2b [Source:ZFIN;Acc:ZDB-GENE-030131-2420]	3	70149237	70152599	1676	-0.0479953	0.0393159	-0.101387	0.0873112	-0.0533921	-0.140703	8.14535	283.137	0.475685	0.70368	0.810444	290.527	304.146	331.303	256.113	368.077	263.747	361.088	256.106	238.196	246.19	308.754	183.005	273.523
ENSSSAG00000043281	ENSSSAT00000138874	tpi1b	ENSMUSG00000023456	Tpi1	ENSDARG00000040988	tpi1b	triosephosphate isomerase 1b [Source:NCBI gene (formerly Entrezgene);Acc:100194617]	5	52489145	52495807	1377	-0.0668352	0.199782	-0.0357011	0.266618	0.0311341	-0.235483	8.13937	281.965	0.974246	0.429779	0.612296	290.613	309.25	333.063	222.754	332.506	254.791	366.38	258.841	278.383	245.442	283.258	203.488	286.782
ENSSSAG00000039626	ENSSSAT00000055611	rl28	ENSMUSG00000030432	Rpl28	ENSDARG00000005791	rpl28		10	60273453	60278646	762	-0.446031	0.139834	0.436105	0.585865	0.882136	0.296271	8.13553	281.214	1.52855	0.260136	0.457309	216.656	285.763	334.239	305.328	161.424	246.625	305.741	243.029	272.796	323.029	229.241	452.62	279.296
ENSSSAG00000056405	ENSSSAT00000091585		ENSMUSG00000028691	Prdx1	ENSDARG00000058734	prdx1		3	35977439	35987799	1329	0.326354	0.073381	0.0697109	-0.252973	-0.256644	-0.00367015	8.13297	280.716	1.0122	0.413612	0.59928	328.483	312.015	217.112	209.603	499.236	287.417	369.797	181.515	266.003	231.16	245.742	232.043	269.181
ENSSSAG00000120886	ENSSSAT00000006586	SLIRP	ENSMUSG00000021040	Slirp	ENSDARG00000097753	slirp	SRA stem-loop interacting RNA binding protein [Source:ZFIN;Acc:ZDB-GENE-030729-30]	9	43229630	43231743	786	-0.493562	0.159216	-0.0217332	0.652778	0.471829	-0.180949	8.13062	280.26	3.4648	0.0418458	0.166365	268.5	414.133	309.063	251.533	308.628	204.919	250.548	274.745	286.368	265.727	296.002	259.878	253.33
ENSSSAG00000067594	ENSSSAT00000160019	calm2a	ENSMUSG00000063130	Calml3	ENSDARG00000034187	calm1b	calmodulin 2a (phosphorylase kinase, delta) [Source:NCBI gene (formerly Entrezgene);Acc:100194628]	15	47899503	47915949	1493	-0.069766	0.0974205	0.218898	0.167186	0.288664	0.121478	8.13054	280.243	1.76977	0.194212	0.387218	246.98	282.566	288.82	270.129	301.991	261.563	331.991	210.033	263.178	317.226	356.228	179.924	332.531
ENSSSAG00000055276	ENSSSAT00000088786	fkbp1aa			ENSDARG00000022684	fkbp1aa	FKBP prolyl isomerase 1Aa [Source:ZFIN;Acc:ZDB-GENE-030131-7275]	13	35980643	35982936	1153	-0.292682	0.255588	-0.0717868	0.54827	0.220895	-0.327375	8.12725	279.606	3.27708	0.0490184	0.181231	281.458	301.444	327.138	284.824	291.962	255.434	292.028	295.406	286.322	259.238	270.044	222.924	266.659
ENSSSAG00000057052	ENSSSAT00000092933	txndc9	ENSMUSG00000058407	Txndc9	ENSDARG00000069853	txndc9	thioredoxin domain containing 9 [Source:HGNC Symbol;Acc:HGNC:24110]	25	39368894	39372510	1406	-0.254755	0.127149	0.247519	0.381904	0.502274	0.12037	8.12633	279.427	2.93363	0.0659623	0.213053	293.06	276.315	311.185	251.336	287.097	242.769	285.783	247.297	254.832	293.635	314.452	288.253	286.537
ENSSSAG00000091315	ENSSSAT00000160990		ENSMUSG00000035215	Lsm7	ENSDARG00000058328	lsm7		14	43792922	43797490	1026	-0.173337	0.309126	0.334523	0.482463	0.507861	0.0253975	8.12422	279.019	2.03048	0.153341	0.340917	273.403	279.112	315.475	217.685	280.262	253.378	290.201	294.249	253.059	282.567	263.572	337.725	286.557
ENSSSAG00000005941	ENSSSAT00000012832	atp5mc1			ENSDARG00000056008	atp5mc1	ATP synthase membrane subunit c locus 1 [Source:ZFIN;Acc:ZDB-GENE-040426-1966]	6	43812238	43821483	668	-0.257099	0.305516	0.00757789	0.562615	0.264677	-0.297938	8.11363	276.979	1.41127	0.278941	0.477041	273.391	325.802	314.787	255.902	280.938	256.463	301.228	286.023	300.822	244.851	229.357	292.432	238.736
ENSSSAG00000099702	ENSSSAT00000143568		ENSMUSG00000026471	Mr1	ENSDARG00000075963	mhc1uba		27	10474942	10510971	1173	0.218604	0.058003	0.222798	-0.160601	0.00419387	0.164795	8.11358	276.97	1.02496	0.408314	0.595152	335.076	283.966	245.033	176.961	403.238	318.601	304.079	200.937	232.297	240.996	345.672	203.698	310.05
ENSSSAG00000061483	ENSSSAT00000100853	oaz1	ENSMUSG00000035242	Oaz1	ENSDARG00000071403	oaz1a	ornithine decarboxylase antizyme 1 [Source:NCBI gene (formerly Entrezgene);Acc:100196403]	10	22239587	22243653	717	-0.358619	0.232166	-0.00354138	0.590785	0.355078	-0.235707	8.10933	276.154	3.21562	0.0516562	0.186304	297.78	288.413	322.41	275.145	284.898	231.603	280.258	288.264	278.019	250.794	258.416	252.163	281.836
ENSSSAG00000020386	ENSSSAT00000034457	pgs2	ENSMUSG00000019929	Dcn	ENSDARG00000012066	dcn	Decorin [Source:NCBI gene (formerly Entrezgene);Acc:100380277]	17	66740653	66775385	3184	-0.0624333	-0.0223855	-0.290737	0.0400479	-0.228304	-0.268351	8.10869	276.032	2.71692	0.0799568	0.236657	296.857	345.733	294.845	262.583	359.992	275.919	354.439	243.479	235.264	214.723	311.397	135.797	257.392
ENSSSAG00000077295	ENSSSAT00000143138	COF2	ENSMUSG00000056201	Cfl1	ENSDARG00000021124	cfl1		4	43133493	43149382	1477	-0.367759	0.219021	0.170999	0.58678	0.538758	-0.0480218	8.10199	274.753	6.31504	0.00513538	0.0562576	273.268	290.524	323.766	241.467	265.71	224.39	262.456	254.718	278.766	297.214	338.269	221.708	299.535
ENSSSAG00000002140	ENSSSAT00000077554	RL18	ENSMUSG00000059070	Rpl18	ENSDARG00000029533	rpl18	ribosomal protein L18 [Source:ZFIN;Acc:ZDB-GENE-040801-165]	5	73833029	73844604	562	-0.875658	-0.236084	0.37277	0.639574	1.24843	0.608854	8.09777	273.95	2.44361	0.119388	0.296662	260.871	312.124	364.85	307.811	129.922	231.803	205.065	204.069	228.026	274.783	218.187	508.296	315.549
ENSSSAG00000112459	ENSSSAT00000143776	roa1			ENSDARG00000011020	hnrnpa1a		13	41168268	41183009	2847	-0.00602244	0.0241829	0.0135093	0.0302053	0.0195318	-0.0106736	8.09477	273.381	0.0175984	0.996685	0.998225	294.883	288.742	288.526	229.309	386.639	259.36	302.883	242.588	211.917	258.946	328.763	139.895	321.504
ENSSSAG00000063055	ENSSSAT00000103253	rpl7a	ENSMUSG00000062647	Rpl7a			ribosomal protein L7a [Source:NCBI gene (formerly Entrezgene);Acc:100195727]	1	157467486	157471710	878	0.430924	0.511409	0.263832	0.0804851	-0.167092	-0.247577	8.07961	270.523	1.85735	0.180061	0.370574	264.71	235.837	192.282	241.545	341.681	405.527	306.094	307.549	234.733	205.073	300.267	247.322	234.182
ENSSSAG00000008206	ENSSSAT00000018247	pgam1b	ENSMUSG00000011752	Pgam1	ENSDARG00000014068	pgam1b	phosphoglycerate mutase 1b [Source:ZFIN;Acc:ZDB-GENE-030131-5376]	2	71455475	71458571	1708	0.135416	0.0392302	-0.0295807	-0.0961855	-0.164996	-0.0688109	8.07631	269.905	0.521346	0.673804	0.790361	254.126	266.433	296.846	260.129	350.237	309.439	359.378	231.707	220.262	220.487	286.911	194.831	257.981
ENSSSAG00000046586	ENSSSAT00000071177	s10ag					S100-A16 [Source:NCBI gene (formerly Entrezgene);Acc:100196316]	2	17041064	17049473	975	-0.436165	0.319624	0.383859	0.75579	0.820025	0.0642354	8.06439	267.685	7.48212	0.00248713	0.0398653	232.548	307.51	281.89	233.951	195.04	220.478	246.887	273.771	262.201	328.471	310.697	273.095	313.371
ENSSSAG00000015608	ENSSSAT00000028955	GSTP1	ENSMUSG00000060803	Gstp1				9	58784210	58787854	937	-0.525146	0.407439	0.390653	0.932585	0.915799	-0.016786	8.06223	267.284	6.32935	0.0054271	0.0578989	242.23	264.758	293.207	257.163	157.848	225.666	236.111	290.697	281.99	315.504	281.177	295.267	333.069
ENSSSAG00000078619	ENSSSAT00000147034		ENSMUSG00000008668	Rps18	ENSDARG00000100392	rps18		27	10785521	10788325	318	-0.783327	-0.0830287	0.798263	0.700299	1.58159	0.881291	8.05848	266.591	7.70943	0.00349451	0.046486	208.595	296.234	256.566	274.728	196.566	181.354	136.656	180.32	218.175	357.561	303.074	498.821	357.033
ENSSSAG00000052047	ENSSSAT00000085727	idh2	ENSMUSG00000030541	Idh2	ENSDARG00000003795	idh2	isocitrate dehydrogenase (NADP(+)) 2 [Source:NCBI gene (formerly Entrezgene);Acc:100194639]	16	27046944	27055621	1701	-0.173016	0.255425	0.23155	0.428442	0.404566	-0.0238756	8.05842	266.579	3.11185	0.0564759	0.195157	244.091	286.834	275.373	242.825	246.918	258.53	287.051	241.123	267.269	283.242	328.705	223.308	280.253
ENSSSAG00000042708	ENSSSAT00000064429	hsp90aa1.2	ENSMUSG00000021270	Hsp90aa1	ENSDARG00000024746	hsp90aa1.2	heat shock protein 90, alpha (cytosolic), class A member 1, tandem duplicate 2 [Source:ZFIN;Acc:ZDB-GENE-031001-3]	6	77237170	77250568	2684	0.54667	0.355797	0.494128	-0.190873	-0.0525415	0.138331	8.05651	266.227	6.70027	0.0040131	0.0499209	246.3	258.568	179.439	169.639	413.49	309.725	341.111	226.194	213.244	289.453	372.442	178.932	262.41
ENSSSAG00000000896	ENSSSAT00000180897	st6galnac2	ENSMUSG00000057286	St6galnac2	ENSDARG00000101405		ST6 N-acetylgalactosaminide alpha-2,6-sialyltransferase 2 [Source:HGNC Symbol;Acc:HGNC:10867]	6	31700852	31743885	4137	-0.0335494	-0.157749	-0.0434561	-0.1242	-0.00990675	0.114293	8.04995	265.018	0.299042	0.825579	0.889816	311.183	229.42	285.354	284.02	305.234	263.551	369.052	220.817	185.872	224.143	293.541	183.187	289.86
ENSSSAG00000006051	ENSSSAT00000013026		ENSMUSG00000026032	Ndufb3	ENSDARG00000075709	ndufb3		14	52905050	52907097	465	-0.514309	0.665185	0.615461	1.17949	1.12977	-0.0497243	8.04725	264.523	3.63773	0.0457507	0.17454	215.651	209.041	272.592	277.804	215.487	215.732	151.989	328.232	307.968	258.359	256.361	449.208	280.38
ENSSSAG00000072320	ENSSSAT00000128491	PSMB1	ENSMUSG00000014769	Psmb1	ENSDARG00000009640	psmb1	proteasome 20S subunit beta 1 [Source:HGNC Symbol;Acc:HGNC:9537]	28	19756961	19760236	842	-0.364427	0.114986	0.296799	0.479413	0.661226	0.181813	8.04368	263.87	4.54261	0.0177728	0.104745	230.4	293.521	281.926	266.04	235.657	211.236	271.397	224.509	248.259	306.36	296.042	274.931	290.031
ENSSSAG00000108414	ENSSSAT00000195004							1	144780921	144828460	956	0.182183	-1.1193	-0.261408	-1.30148	-0.443591	0.857893	8.04237	263.631	5.57844	0.00997814	0.0784088	366.263	338.993	238.452	206.375	572.367	222.284	352.377	87.9856	122.594	249.742	331.601	82.7539	255.413
ENSSSAG00000060520	ENSSSAT00000099339	efhd1	ENSMUSG00000026255	Efhd1	ENSDARG00000043446	efhd1	EF-hand domain family, member D1 [Source:NCBI gene (formerly Entrezgene);Acc:100286515]	9	141984566	142001235	1480	0.118743	0.0180162	0.189461	-0.100727	0.0707176	0.171445	8.03389	262.084	1.23049	0.33181	0.528081	289.073	246.253	238.908	230.924	368.684	239.699	340.277	209.033	203.286	245.874	316.79	201.07	277.225
ENSSSAG00000009542	ENSSSAT00000020992	nme1	ENSMUSG00000037601	Nme1	ENSDARG00000099420	nme2b.2	non-metastatic cells 1 protein [Source:NCBI gene (formerly Entrezgene);Acc:100194591]	3	58576556	58579175	703	-0.400907	0.27643	0.468125	0.677337	0.869031	0.191694	8.0314	261.634	3.30496	0.0530627	0.189107	232.253	224.533	304.894	258.868	203.347	223.178	234.719	207.325	296.175	272.239	280.311	360.528	302.867
ENSSSAG00000056009	ENSSSAT00000091152	sahhb	ENSMUSG00000048087	Ahcyl	ENSDARG00000005191	ahcy	Adenosylhomocysteinase B [Source:NCBI gene (formerly Entrezgene);Acc:100195346]	22	651185	672422	2025	-0.0190627	0.222723	0.130909	0.241786	0.149971	-0.0918142	8.03134	261.621	1.18019	0.349068	0.543385	261.13	264.608	269.742	231.933	296.938	261.457	311.483	253.333	234.209	238.331	302.422	209.266	266.227
ENSSSAG00000004542	ENSSSAT00000009762							3	57928351	57935948	699	-0.214713	0.331193	-0.0303401	0.545906	0.184373	-0.361533	8.02914	261.224	1.26613	0.322756	0.519448	259.239	292.619	301.016	247.892	288.726	263.218	258.766	287.522	276.236	212.902	217.246	273.857	216.668
ENSSSAG00000089325	ENSSSAT00000083135	h3f3a			ENSDARG00000020504	h3f3a		20	55303820	55305733	1248	-0.0794793	0.19751	-0.00356476	0.27699	0.0759146	-0.201075	8.02498	260.472	0.956701	0.437461	0.618414	292.733	271.709	286.634	212.412	342.087	212.504	322.143	270.719	224.284	232.024	278.847	200	240.035
ENSSSAG00000064265	ENSSSAT00000106467	ATPD	ENSMUSG00000003072	Atp5f1d	ENSDARG00000019404	atp5f1d	ATP synthase F1 subunit delta [Source:ZFIN;Acc:ZDB-GENE-030131-7649]	10	20866829	20873058	755	-0.43804	0.307651	0.0316804	0.745691	0.469721	-0.27597	8.02229	259.985	1.34508	0.303946	0.502361	277.011	289.721	307.888	260.054	241.853	224.737	250.655	265.509	304.542	220.034	198.314	338.422	201.069
ENSSSAG00000121955	ENSSSAT00000158500	h3f3a			ENSDARG00000068436	si:ch1073-429i10.3		28	11587863	11592480	1225	-0.123373	0.187271	0.219417	0.310644	0.34279	0.0321461	8.022	259.933	2.15071	0.134695	0.316427	262.835	274.046	283.074	207.404	294.902	223.247	296.07	247.09	227.566	257.928	292.131	239.856	272.983
ENSSSAG00000070190	ENSSSAT00000122528	ldhb	ENSMUSG00000030246	Ldhb			L-lactate dehydrogenase B chain [Source:NCBI gene (formerly Entrezgene);Acc:100195468]	17	51172756	51189122	1601	-0.13154	0.288075	0.0534182	0.419615	0.184959	-0.234657	8.02073	259.706	1.04891	0.398566	0.586536	212.771	287.22	287.345	263.227	213.52	280.933	319.753	269.14	255.508	267.679	224.878	199.433	294.767
ENSSSAG00000046731	ENSSSAT00000071524	rpl3	ENSMUSG00000060036	Rpl3	ENSDARG00000003599	rpl3	ribosomal protein L3 [Source:ZFIN;Acc:ZDB-GENE-030131-1291]	6	29883525	29887356	1257	-0.337342	0.0348258	0.266806	0.372168	0.604149	0.23198	8.01478	258.637	0.883345	0.477237	0.651298	222.89	272.385	306.641	279.659	136.619	323.43	244.116	210.107	242.604	253.288	253.144	325.903	291.493
ENSSSAG00000008630	ENSSSAT00000010241				ENSDARG00000011405	rps9		2	20463859	20466276	288	0.572746	1.46151	0.479819	0.888767	-0.0929266	-0.981693	8.01164	258.073	1.86906	0.196539	0.389372	150.188	142.895	165.968	263.707	602.903	256.631	107.066	441.426	384.335	167.477	186.381	318.328	167.649
ENSSSAG00000049191	ENSSSAT00000079707	hspa8	ENSMUSG00000015656	Hspa8	ENSDARG00000068992	hspa8	heat shock protein 8 [Source:NCBI gene (formerly Entrezgene);Acc:100194521]	13	67646333	67651977	2453	0.251162	0.285471	0.143086	0.0343093	-0.108076	-0.142385	8.00851	257.514	1.24966	0.325469	0.522007	229.835	245.825	248.198	232.132	336.994	319.452	315.035	245.7	229.275	230.219	252.634	208.468	253.922
ENSSSAG00000066906	ENSSSAT00000113519		ENSMUSG00000038274	Fau	ENSDARG00000099022	faua	FAU ubiquitin like and ribosomal protein S30 fusion a [Source:ZFIN;Acc:ZDB-GENE-040426-1700]	15	53294880	53296961	551	0.125355	0.372156	-0.0849887	0.246801	-0.210344	-0.457145	7.99739	255.537	0.981769	0.429057	0.611915	251.592	263.189	286.496	218.672	260.192	340.182	335.357	267.835	268.619	192.015	229.512	233.427	174.897
ENSSSAG00000040393	ENSSSAT00000057307	COF2	ENSMUSG00000056201	Cfl1	ENSDARG00000021124	cfl1	cofilin 1 [Source:ZFIN;Acc:ZDB-GENE-030131-215]	9	69595698	69602280	1285	-0.385699	0.0516591	-0.0412675	0.437358	0.344431	-0.0929266	7.99155	254.505	3.48285	0.0412199	0.164915	284.908	288.742	309.153	226.365	224.098	222.584	277.83	227.671	238.104	245.862	328.37	149.778	285.102
ENSSSAG00000107836	ENSSSAT00000089830				ENSDARG00000032725	rps27a		1	71515043	71517489	572	-0.901287	0.370762	0.386112	1.27205	1.2874	0.0153502	7.99095	254.4	3.08677	0.0714326	0.222581	181.635	276.698	309.513	308.098	186.419	177.622	130.986	262.588	309.097	293.577	181.589	423.767	265.612
ENSSSAG00000063706	ENSSSAT00000104959	fkbp1ab			ENSDARG00000033567	fkbp1ab	FKBP prolyl isomerase 1Ab [Source:ZFIN;Acc:ZDB-GENE-040927-9]	13	11935979	11941433	1605	-0.151166	0.278416	0.165481	0.429582	0.316647	-0.112934	7.98294	252.99	4.35077	0.0205717	0.1131	271.687	256.641	255.836	213.057	320.739	196.216	264.991	246.605	243.254	244.951	300.389	189.313	285.19
ENSSSAG00000065852	ENSSSAT00000154607		ENSMUSG00000067274	Rplp0	ENSDARG00000051783	rplp0		22	36317544	36321148	1219	-0.243708	0.16655	-0.081961	0.410258	0.161747	-0.248511	7.98107	252.662	0.450625	0.721154	0.821387	193.514	278.506	342.715	280.046	187.725	289.949	305.636	248.061	256.703	232.964	198.572	246.894	223.327
ENSSSAG00000011330	ENSSSAT00000024034	h3f3a	ENSMUSG00000016559	H3f3b				13	66529926	66535269	1937	0.0735233	0.274257	-0.0296368	0.200733	-0.10316	-0.303893	7.97801	252.127	2.1366	0.136505	0.318753	242.831	269.258	263.919	214.787	361.175	236.156	309.462	260.069	227.291	213.182	275.21	157.796	246.516
ENSSSAG00000091091	ENSSSAT00000169555		ENSMUSG00000028141	Oaz3	ENSDARG00000104782	oaz1b		13	102613152	102623142	2048	-0.115914	0.0769296	0.0219691	0.192843	0.137883	-0.0549605	7.97235	251.14	0.694766	0.568871	0.717356	252.485	262.732	280.133	238.912	280.899	237.407	304.846	229.352	215.029	260.977	277.822	171.487	252.734
ENSSSAG00000077309	ENSSSAT00000143230	catl1	ENSMUSG00000042243	BC051665	ENSDARG00000007836	ctsla	Cathepsin L1 [Source:NCBI gene (formerly Entrezgene);Acc:100286607]	13	98371728	98375892	1510	-0.107743	0.255488	0.245024	0.363231	0.352768	-0.0104636	7.96929	250.607	3.25675	0.0498738	0.182835	246.344	262.438	260.62	203.818	261.985	246.279	261.016	236.911	234.104	266.528	309.361	203.866	264.627
ENSSSAG00000064249	ENSSSAT00000106418		ENSMUSG00000045193	Cirbp				10	20681072	20687836	917	0.0251519	0.319401	0.129996	0.294249	0.104844	-0.189405	7.96831	250.437	0.662908	0.587402	0.730655	315.224	242.236	228.034	163.454	437.165	184.664	223.931	252.073	223.681	228.212	325.862	112.713	318.436
ENSSSAG00000041501	ENSSSAT00000084137	atl3	ENSMUSG00000024759	Atl3	ENSDARG00000004270	atl3	atlastin 3 [Source:ZFIN;Acc:ZDB-GENE-041010-109]	5	35049038	35077326	2191	-0.0696363	0.325571	0.0965412	0.395208	0.166177	-0.22903	7.94844	247.012	2.74273	0.0781285	0.233707	237.759	259.789	266.585	206.959	294.049	230.921	272.239	248.405	245.694	217.128	292.382	179.453	259.792
ENSSSAG00000087677	ENSSSAT00000184144		ENSMUSG00000045193	Cirbp				20	4221512	4225210	1647	-0.0583653	0.708666	-0.0327216	0.767032	0.0256436	-0.741388	7.94699	246.765	5.22326	0.0107889	0.0815044	250.277	241.787	264.73	201.369	345.459	222.139	230.2	334.122	302.256	208.985	199.617	208.765	198.235
ENSSSAG00000113112	ENSSSAT00000185460		ENSMUSG00000042406	Atf4	ENSDARG00000111939	atf4a		2	68434923	68443052	2606	0.0567109	-0.0916011	-0.185691	-0.148312	-0.242402	-0.0940898	7.93739	245.128	1.95395	0.162483	0.35181	261.665	277.912	260.957	231.225	353.363	261.327	311.605	215.766	178.208	210.357	256.012	144.043	224.225
ENSSSAG00000111902	ENSSSAT00000152565		ENSMUSG00000030744	Rps3				13	66342806	66358739	1150	-0.497191	0.0463447	-0.101952	0.543536	0.395239	-0.148297	7.9306	243.976	0.972648	0.435784	0.617205	236.52	251.8	338.012	298.313	175.138	269.14	225.509	224.84	251.269	219.5	196.1	268.598	216.953
ENSSSAG00000066581	ENSSSAT00000112550	clec3ba	ENSMUSG00000025784	Clec3b	ENSDARG00000076541	CLEC3B	C-type lectin domain family 3, member Ba [Source:NCBI gene (formerly Entrezgene);Acc:100196243]	5	48677859	48679969	776	-0.0701045	0.355465	0.633723	0.42557	0.703827	0.278257	7.92899	243.705	3.47123	0.0450359	0.172999	182.519	212.066	248.559	218.712	221.154	237.487	243.433	214.105	236.709	302.932	264.054	329.134	257.302
ENSSSAG00000009664	ENSSSAT00000021204	mtpn	ENSMUSG00000029840	Mtpn	ENSDARG00000104018	mtpn	myotrophin [Source:NCBI gene (formerly Entrezgene);Acc:100306847]	7	48699084	48715874	1746	-0.149017	0.213086	-0.00759649	0.362103	0.14142	-0.220683	7.92759	243.468	2.14099	0.13594	0.318153	228.774	270.028	276.809	224.023	286.966	220.023	273.124	239.814	231.937	236.991	270.938	162.489	243.17
ENSSSAG00000050779	ENSSSAT00000079301	hsbp1b	ENSMUSG00000031839	Hsbp1	ENSDARG00000041921	hsbp1b	heat shock factor binding protein 1b [Source:ZFIN;Acc:ZDB-GENE-040426-1721]	16	33855716	33856856	258	0.0499792	0.465147	0.398811	0.415168	0.348832	-0.0663357	7.9253	243.081	4.80052	0.014658	0.0950413	235.069	252.233	189.538	195.522	282.091	224.255	267.743	258.607	228.869	253.379	314.545	222.183	236.021
ENSSSAG00000069097	ENSSSAT00000119636	BLVRB	ENSMUSG00000040466	Blvrb	ENSDARG00000096829	blvrb	biliverdin reductase B [Source:ZFIN;Acc:ZDB-GENE-030131-1516]	20	51444080	51447843	1197	-0.356541	-0.232488	0.444132	0.124053	0.800673	0.67662	7.92448	242.944	4.8969	0.0143949	0.0940721	283.834	166.566	297.956	226.402	216.334	181.402	262.717	183.807	155.739	386.579	277.26	250.599	269.082
ENSSSAG00000006816	ENSSSAT00000014668	skp1	ENSMUSG00000036309	Skp1	ENSDARG00000003151	skp1	S-phase kinase-associated protein 1 [Source:ZFIN;Acc:ZDB-GENE-040426-1707]	4	73547739	73551438	540	-0.248307	0.17332	0.172236	0.421627	0.420542	-0.00108454	7.92305	242.704	4.66781	0.0161768	0.10016	269.201	248.079	249.916	219.224	249.809	218.727	241.589	220.617	229.874	265.283	296.594	192.769	253.469
ENSSSAG00000060426	ENSSSAT00000099336	ATP6V0C	ENSMUSG00000024121	Atp6v0c	ENSDARG00000036577	atp6v0cb	ATPase H+ transporting V0 subunit c [Source:HGNC Symbol;Acc:HGNC:855]	19	58671613	58682685	1190	-0.19827	0.0884119	-0.0979578	0.286682	0.100312	-0.18637	7.91803	241.86	1.48039	0.258327	0.455819	242.757	267.935	284.798	238.234	252.384	232.782	289.165	235.494	212.805	212.748	268.993	162.005	244.08
ENSSSAG00000057152	ENSSSAT00000093143		ENSMUSG00000003161	Sri	ENSDARG00000058593	sri		5	60792118	60798416	1158	-0.281509	0.197776	0.176149	0.479284	0.457657	-0.0216272	7.91773	241.809	2.13567	0.136627	0.31888	243.948	267.813	261.099	223.437	209.932	212.596	278.417	227.809	235.964	239.958	228.922	251.261	262.367
ENSSSAG00000040658	ENSSSAT00000057818		ENSMUSG00000014542	Clec4f	ENSDARG00000056379	cldc1		5	52289883	52294431	1506	-0.271864	0.245203	0.0162743	0.517066	0.288138	-0.228928	7.91587	241.499	2.20491	0.127985	0.30802	253.355	326.542	232.142	201.963	185.35	236.4	283.253	243.827	240.599	257.935	247.916	157.619	272.586
ENSSSAG00000078764	ENSSSAT00000147502	VATG1	ENSMUSG00000039105	Atp6v1g1	ENSDARG00000022315	atp6v1g1	ATPase H+ transporting V1 subunit G1 [Source:ZFIN;Acc:ZDB-GENE-030131-6965]	11	73119578	73131927	870	-0.037184	0.400867	0.296685	0.438051	0.333869	-0.104182	7.91326	241.061	5.71502	0.00765817	0.0688073	226.4	239.27	222.134	206.388	306.803	188.482	265.572	248.556	231.169	225.769	306.005	196.311	270.938
ENSSSAG00000006990	ENSSSAT00000015092		ENSMUSG00000014769	Psmb1	ENSDARG00000009640	psmb1		1	95838687	95841922	925	-0.511409	0.266817	0.513281	0.778227	1.02469	0.246464	7.90624	239.892	6.92388	0.00382005	0.0484113	202.06	242.295	260.315	231.236	173.962	186.265	200.675	231.259	228.899	301.463	287.023	312.854	260.285
ENSSSAG00000078549	ENSSSAT00000146790	PSB2	ENSMUSG00000028837	Psmb2	ENSDARG00000031511	psmb2	proteasome 20S subunit beta 2 [Source:HGNC Symbol;Acc:HGNC:9539]	27	8051568	8065282	786	-0.332533	0.263527	0.194339	0.59606	0.526872	-0.0691881	7.90472	239.639	2.23407	0.126788	0.306546	226.855	242.286	277.846	238.721	204.259	222.322	241.385	236.057	246.701	253.141	236.064	265.955	223.708
ENSSSAG00000087271	ENSSSAT00000231672	rpl32			ENSDARG00000054818	rpl32	ribosomal protein L32 [Source:ZFIN;Acc:ZDB-GENE-060331-105]	12	94244835	94255933	2200	-0.260265	0.365126	0.114842	0.625391	0.375108	-0.250284	7.90435	239.578	1.36428	0.29384	0.492611	225.626	239.451	261.315	259.012	222.486	256.311	217.996	279.307	240.819	211.627	208.654	275.579	216.336
ENSSSAG00000048092	ENSSSAT00000074530	snrpg	ENSMUSG00000057278	Snrpg	ENSDARG00000099667	snrpg	small nuclear ribonucleoprotein polypeptide G [Source:ZFIN;Acc:ZDB-GENE-040912-105]	13	10727285	10732895	368	-0.455409	0.328067	0.664712	0.783477	1.12012	0.336645	7.90409	239.534	11.5606	0.00029967	0.0159491	222.669	252.474	219.102	193.845	193.582	178.802	178.978	226.367	225.338	274.582	316.71	325.733	305.766
ENSSSAG00000064339	ENSSSAT00000106681	bsg	ENSMUSG00000023175	Bsg	ENSDARG00000019881	bsg	basigin [Source:ZFIN;Acc:ZDB-GENE-030131-9638]	10	20999470	21013013	1966	0.0876749	0.4048	0.0574593	0.317125	-0.0302156	-0.347341	7.90368	239.466	3.01164	0.0616082	0.205156	214.129	239.738	223.017	229.458	367.739	205.723	273.108	257.615	231.917	225.232	238.363	148.929	258.094
ENSSSAG00000077631	ENSSSAT00000144172	slc31a1	ENSMUSG00000066150	Slc31a1	ENSDARG00000013961	slc31a1	solute carrier family 31 member 1 [Source:ZFIN;Acc:ZDB-GENE-040415-3]	1	148775669	148805249	826	0.422231	0.379217	0.146073	-0.0430137	-0.276157	-0.233144	7.89894	238.682	4.35661	0.0204795	0.112866	257.053	210.362	184.953	188.713	404.393	247.064	326.318	236.722	205.779	178.107	251.068	167.832	244.499
ENSSSAG00000057978	ENSSSAT00000094861	pgfrl					Platelet-derived growth factor receptor-like protein [Source:NCBI gene (formerly Entrezgene);Acc:100380804]	5	8001523	8011485	1930	0.137232	0.297726	0.175102	0.160494	0.0378696	-0.122624	7.89795	238.518	1.38554	0.283974	0.482235	225.442	212.654	241.62	213.391	316.468	247.732	284.598	215.302	231.318	217.668	253.627	188.46	252.455
ENSSSAG00000051891	ENSSSAT00000081476							16	26796790	26799377	832	-0.488909	0.27718	0.111376	0.766089	0.600286	-0.165803	7.89553	238.118	6.67518	0.00407716	0.0503398	238.837	267.168	274.336	228.791	217.64	174.368	229.665	245.915	251.388	241.305	257.664	225.105	243.35
ENSSSAG00000099311	ENSSSAT00000171715	ATPK			ENSDARG00000037867	atp5mf		CAJNNT020002183.1	508640	516473	515	-0.47982	-0.426032	0.453897	0.0537875	0.933717	0.87993	7.88917	237.069	1.24711	0.342216	0.536949	142.566	198.364	386.844	266.293	248.475	202.187	174.065	147.457	159.779	465.687	123.217	353.465	213.505
ENSSSAG00000089347	ENSSSAT00000178348				ENSDARG00000111040			28	17071591	17072642	776	-0.89879	0.490552	0.111722	1.38934	1.01051	-0.378831	7.88742	236.782	3.17822	0.0651795	0.211844	224.954	230.027	303.396	291.848	184.955	168.113	131.232	324.803	283.069	212.707	162.451	348.297	212.318
ENSSSAG00000071292	ENSSSAT00000243893	rpsa	ENSMUSG00000032518	Rpsa	ENSDARG00000019181	rpsa	ribosomal protein SA [Source:NCBI gene (formerly Entrezgene);Acc:394027]	12	28370637	28375220	1397	-0.164023	0.499527	0.286903	0.66355	0.450926	-0.212624	7.88657	236.643	1.81493	0.191404	0.384099	234.721	200.028	237.399	239.663	241.275	244.432	206.703	245.683	279.511	220.311	208.709	290.802	227.125
ENSSSAG00000038629	ENSSSAT00000124778	atp5pb	ENSMUSG00000000563	Atp5pb	ENSDARG00000011553	atp5pb	ATP synthase peripheral stalk-membrane subunit b [Source:ZFIN;Acc:ZDB-GENE-041010-33]	13	8684689	8696145	1021	-0.0819022	0.293486	0.222329	0.375388	0.304231	-0.0711571	7.88478	236.35	1.57517	0.235139	0.431084	223.44	243.219	230.692	224.921	256.352	226.169	266.126	249.651	211.5	223.53	229.507	242.819	244.617
ENSSSAG00000042864	ENSSSAT00000062860		ENSMUSG00000025967	Eef1b2	ENSDARG00000044521	eef1b2		17	27112514	27116380	1092	-0.235125	0.410042	0.534367	0.645167	0.769492	0.124325	7.88236	235.953	4.3817	0.0213419	0.115483	203.219	218.136	247.453	202.867	174.165	227.509	223.178	246.688	226.277	271	274.768	294.719	257.412
ENSSSAG00000084563	ENSSSAT00000144651	fbxo2	ENSMUSG00000041556	Fbxo2	ENSDARG00000099306	fbxo2	F-box protein 2 [Source:ZFIN;Acc:ZDB-GENE-080204-124]	22	26316777	26523314	913	-0.278408	0.23749	-0.0953108	0.515898	0.183097	-0.332801	7.8817	235.846	2.98001	0.0633337	0.208449	273.674	267.073	241.415	234.668	245.03	209.069	265.387	257.718	228.951	203.644	239.958	195.345	204.064
ENSSSAG00000108175	ENSSSAT00000236454		ENSMUSG00000046434	Hnrnpa1				9	78207525	78212112	2175	-0.102187	0.294762	-0.0379942	0.396949	0.0641926	-0.332756	7.87762	235.179	2.76856	0.0763456	0.230897	222.755	245.473	267.925	217.294	272.176	221.596	273.523	236.397	239.819	197.667	272.855	149.07	240.781
ENSSSAG00000071690	ENSSSAT00000126726	GP177	ENSMUSG00000028173	Wls	ENSDARG00000009534	wls	Wnt ligand secretion mediator [Source:ZFIN;Acc:ZDB-GENE-040426-2161]	14	11759093	11783687	2849	0.223583	0.250491	0.313301	0.0269086	0.0897176	0.0628091	7.87329	234.475	2.42358	0.104404	0.274904	198.065	236.235	232.301	174.14	288.24	237.398	320.355	211.902	194.473	251.702	255.243	170.723	277.403
ENSSSAG00000104388	ENSSSAT00000074616				ENSDARG00000015887	b2ml		CAJNNT020004181.1	372964	389115	988	-0.079945	0.159659	0.12188	0.239604	0.201825	-0.0377789	7.87319	234.459	0.831339	0.496348	0.665451	199.363	266.523	261.013	205.585	270.98	260.942	217.988	219.435	205.02	232.509	255.449	155.46	297.707
ENSSSAG00000063055	ENSSSAT00000103299	rpl7a	ENSMUSG00000062647	Rpl7a			ribosomal protein L7a [Source:NCBI gene (formerly Entrezgene);Acc:100195727]	1	157467486	157471710	1070	-0.625946	0.201052	0.0610852	0.826998	0.687032	-0.139966	7.8725	234.347	2.38892	0.115105	0.290281	213.586	266.985	316.686	247.959	154.79	215.787	200.537	216.21	273.472	237.361	196.835	267.871	238.431
ENSSSAG00000121166	ENSSSAT00000107240	tmem50a	ENSMUSG00000028822	Tmem50a	ENSDARG00000015757	tmem50a	transmembrane protein 50A [Source:ZFIN;Acc:ZDB-GENE-040426-2937]	9	17517560	17530225	964	-0.0853193	0.0706321	-0.00215255	0.155951	0.0831667	-0.0727846	7.87063	234.042	0.519412	0.675052	0.791148	237.402	272.892	238.792	215.182	304.031	211.252	272.127	213.523	197.537	215.96	241.005	160.409	262.438
ENSSSAG00000002154	ENSSSAT00000004668	rpl39	ENSMUSG00000079641	Rpl39	ENSDARG00000036316	rpl39	ribosomal protein L39 [Source:ZFIN;Acc:ZDB-GENE-040625-51]	5	25069983	25071603	748	-0.74393	1.00099	0.0912538	1.74492	0.835184	-0.909739	7.86997	233.936	5.34975	0.0146524	0.0950413	200.401	231.197	267.312	244.97	210.349	166.778	107.88	373.605	399.406	215.722	149.373	285.755	188.417
ENSSSAG00000000673	ENSSSAT00000001233		ENSMUSG00000030744	Rps3	ENSDARG00000103007	rps3		4	67562977	67570809	869	-0.507972	0.296529	0.371502	0.8045	0.879474	0.0749735	7.86798	233.614	1.69242	0.223702	0.418805	196.473	240.22	260.872	260.651	125.05	239.759	195.591	217.941	263.017	244.002	211.873	354.833	226.698
ENSSSAG00000002728	ENSSSAT00000005791		ENSMUSG00000005054	Cstb	ENSDARG00000028164	cst14a.1		7	13513344	13515166	775	-0.356245	0.427716	-0.0114046	0.783961	0.344841	-0.43912	7.86794	233.608	4.32748	0.0209438	0.114378	269.312	245.476	267.61	200.702	271.391	167.143	230.34	266.954	268.578	214.867	198.227	215.72	220.581
ENSSSAG00000076232	ENSSSAT00000139842	h3f3a			ENSDARG00000068436	si:ch1073-429i10.3		4	67440092	67444498	2588	-0.0331241	0.266426	0.132808	0.29955	0.165932	-0.133618	7.8649	233.115	2.29721	0.117385	0.293605	229.192	235.341	241.928	196.589	267.142	212.272	282.239	230.059	211.408	232.325	279.035	140.066	272.9
ENSSSAG00000081518	ENSSSAT00000155898		ENSMUSG00000025393	Atp5f1b	ENSDARG00000070083	atp5f1b		17	17887151	17893754	1738	0.0740962	0.343363	0.00519152	0.269267	-0.0689047	-0.338172	7.86159	232.582	1.25773	0.322838	0.51953	215.948	243.924	251.161	202.92	228.972	286.031	297.149	241.437	230.415	199.924	237.454	174.657	213.57
ENSSSAG00000008456	ENSSSAT00000210054	dnajc8	ENSMUSG00000054405	Dnajc8	ENSDARG00000059373	dnajc8	DnaJ (Hsp40) homolog, subfamily C, member 8 [Source:ZFIN;Acc:ZDB-GENE-030131-66]	14	58267396	58285880	1285	-0.124089	0.354503	0.550792	0.478593	0.674881	0.196289	7.85765	231.947	7.89949	0.00194822	0.0355037	218.839	206.513	204.638	205.838	253.049	198.673	208.546	231.98	203.423	267.833	280.285	255.06	280.631
ENSSSAG00000054211	ENSSSAT00000086310	PSB2	ENSMUSG00000028837	Psmb2	ENSDARG00000031511	psmb2	proteasome 20S subunit beta 2 [Source:ZFIN;Acc:ZDB-GENE-040718-353]	14	62007928	62020969	839	-0.307159	0.322634	0.130016	0.629793	0.437175	-0.192618	7.85342	231.267	2.68187	0.0825736	0.240885	222.443	236.28	268.256	224.532	219.88	224.787	210.265	246.409	239.199	227.033	237.438	231.962	217.99
ENSSSAG00000075788	ENSSSAT00000138574	seta			ENSDARG00000031495	seta	SET nuclear proto-oncogene a [Source:ZFIN;Acc:ZDB-GENE-030131-2221]	24	25235124	25243282	1581	-0.499652	-0.0113377	0.0528236	0.488314	0.552475	0.0641613	7.84843	230.469	4.56155	0.0175204	0.104039	230.072	257.598	281.371	240.262	170.741	207.404	227.921	199.907	208.244	261.049	290.904	158.501	262.117
ENSSSAG00000106339	ENSSSAT00000107038	atp5g3					ATP synthase, H+ transporting, mitochondrial F0 complex, subunit c-3 [Source:NCBI gene (formerly Entrezgene);Acc:100194626]	25	15210365	15213000	1298	-0.504041	0.342972	0.211231	0.847013	0.715272	-0.131741	7.84818	230.43	4.98076	0.0130345	0.0898443	200.877	249.741	274.229	229.667	190.904	185.597	200.839	242.293	252.063	234.835	225.983	249.863	258.693
ENSSSAG00000044713	ENSSSAT00000066963	snrpb	ENSMUSG00000027404	Snrpb	ENSDARG00000011125	snrpb	small nuclear ribonucleoprotein polypeptides B and B1 [Source:NCBI gene (formerly Entrezgene);Acc:100196021]	22	51244705	51248370	1084	-0.224248	0.36154	-0.385047	0.585788	-0.160799	-0.746587	7.84659	230.175	2.41087	0.110458	0.283404	249.145	274.701	295.639	211.027	249.609	226.275	280.625	285.032	253.647	141.372	158.458	210.914	155.827
ENSSSAG00000044979	ENSSSAT00000252825		ENSMUSG00000032786	Alas1				13	23647983	23655566	2144	0.401776	-0.00137497	-0.175073	-0.403151	-0.57685	-0.173698	7.84603	230.086	7.32226	0.00273647	0.0411868	238.417	219.661	239.589	196.475	385.297	298.307	333.522	189.56	173.539	166.187	203.85	144.804	201.909
ENSSSAG00000090883	ENSSSAT00000170706	NETO2	ENSMUSG00000036902	Neto2	ENSDARG00000112100	NETO2	neuropilin and tolloid like 2 [Source:HGNC Symbol;Acc:HGNC:14644]	26	13505050	13517440	3236	0.166328	0.0174423	0.179539	-0.148886	0.0132104	0.162097	7.84421	229.797	0.789952	0.517383	0.681144	197.355	258.966	201.238	212.633	336.064	239.526	268.857	145.826	209.687	213.845	279.222	147.409	276.728
ENSSSAG00000100279	ENSSSAT00000228548				ENSDARG00000037870	actb2	actin, beta 2 [Source:ZFIN;Acc:ZDB-GENE-000329-3]	CAJNNT020002803.1	198775	203712	2166	0.0773482	0.0406303	-0.143075	-0.0367179	-0.220423	-0.183705	7.84321	229.636	0.346772	0.791991	0.869349	204.509	195.278	320.799	220.678	244.425	228.995	393.488	222.035	176.951	177.747	177.328	159.094	263.944
ENSSSAG00000002242	ENSSSAT00000004814	tef	ENSMUSG00000022389	Tef	ENSDARG00000039117	tefa	thyrotroph embryonic factor [Source:NCBI gene (formerly Entrezgene);Acc:100306859]	1	88337307	88347961	3306	0.116132	0.129004	0.19788	0.0128722	0.0817479	0.0688756	7.83414	228.197	0.858564	0.48295	0.655452	224.325	229.667	199.644	198.69	311.115	194.75	300.009	195.15	182.934	234.206	295.229	112.953	287.887
ENSSSAG00000101506	ENSSSAT00000207345		ENSMUSG00000050711	Scg2				9	140076246	140078253	1923	0.243181	-0.0900646	-0.3003	-0.333246	-0.543482	-0.210236	7.83377	228.14	5.16881	0.0112162	0.0828986	272.984	220.094	251.899	198.979	403.705	257.264	308.706	184.228	175.284	162.091	217.227	140.147	173.206
ENSSSAG00000073606	ENSSSAT00000133373		ENSMUSG00000041798	Gck	ENSDARG00000068006	gck		20	38935923	38947152	2996	0.108233	-0.101677	0.107815	-0.20991	-0.000418124	0.209492	7.83246	227.932	0.978432	0.427967	0.610871	234.479	252.898	218.745	185.692	319.843	217.686	294.143	170.292	165.753	218.653	316.602	125.301	243.034
ENSSSAG00000001563	ENSSSAT00000003260	aldoaa	ENSMUSG00000030695	Aldoa	ENSDARG00000034470	aldoab	aldolase a, fructose-bisphosphate, a [Source:NCBI gene (formerly Entrezgene);Acc:100380798]	3	51205165	51217816	1220	0.162232	0.031901	-0.0516204	-0.130331	-0.213852	-0.0835214	7.83055	227.631	0.805543	0.509364	0.675638	223.958	229.245	256.544	200.67	301.115	257.819	318.176	177.011	200.765	183.608	218.295	164.651	227.347
ENSSSAG00000049977	ENSSSAT00000232586	fth1a			ENSDARG00000015551	fth1a	ferritin, heavy polypeptide 1a [Source:ZFIN;Acc:ZDB-GENE-000831-2]	26	25184344	25189694	1530	0.064044	0.0817653	1.13804	0.0177213	1.074	1.05628	7.83051	227.624	3.70525	0.0452793	0.173611	199.696	162.986	186.685	156.112	69.8553	246.296	290.267	151.391	151.467	305.839	405.958	367.026	265.527
ENSSSAG00000069437	ENSSSAT00000120607	psmb4	ENSMUSG00000005779	Psmb4	ENSDARG00000054696	psmb4	proteasome 20S subunit beta 4 [Source:ZFIN;Acc:ZDB-GENE-050417-333]	14	66495612	66504508	1088	-0.319237	0.309396	0.466286	0.628632	0.785523	0.15689	7.82818	227.256	4.6035	0.0176358	0.104347	213.784	226.998	244.449	189.798	188.61	200.969	205.793	227.88	213.34	249.92	258.759	289.857	244.177
ENSSSAG00000121215	ENSSSAT00000200022	eloca			ENSDARG00000045355	eloca	elongin C paralog a [Source:ZFIN;Acc:ZDB-GENE-040912-120]	19	84142799	84143519	437	-0.169209	0.400242	0.4981	0.569451	0.667309	0.097858	7.82786	227.207	5.70645	0.00770314	0.0689402	211.102	190.141	217.263	213.619	214.549	205.608	213.634	242.505	206.783	279.701	262.743	249.879	246.161
ENSSSAG00000043043	ENSSSAT00000115265	rps4x	ENSMUSG00000031320	Rps4x	ENSDARG00000014690	rps4x	ribosomal protein S4 X-linked [Source:NCBI gene (formerly Entrezgene);Acc:449547]	18	75894730	75905640	932	-0.432079	0.0979263	0.00899143	0.530006	0.441071	-0.0889349	7.8274	227.135	1.23696	0.334181	0.529991	197.565	281.614	293.109	231.253	218.22	169.1	261.147	192.068	244.734	201.426	201.257	259.348	201.911
ENSSSAG00000073581	ENSSSAT00000132134	nanos1	ENSMUSG00000072437	Nanos1	ENSDARG00000109337	nanos1	nanos homolog 1 [Source:ZFIN;Acc:ZDB-GENE-030131-1623]	9	64427177	64428008	717	0.369779	0.295237	0.398839	-0.0745411	0.0290601	0.103601	7.82568	226.863	3.09063	0.0575217	0.197317	202.839	269.454	162.099	137.721	349.015	204.822	309.066	178.4	200.604	230.521	291.98	148.127	264.569
ENSSSAG00000059594	ENSSSAT00000097816		ENSMUSG00000046364	Rpl27a				23	41460693	41474255	553	-0.379013	0.270704	0.300559	0.649717	0.679573	0.0298557	7.82558	226.847	1.16366	0.365143	0.55721	234.896	209.625	224.743	264.824	184.886	245.554	171.375	245.274	216.315	206.593	210.721	345.217	188.99
ENSSSAG00000071322	ENSSSAT00000125671		ENSMUSG00000090451	Gm6133	ENSDARG00000057556	rpl17		13	93877150	93880057	1365	-0.471692	0.341515	-0.0162535	0.813207	0.455439	-0.357768	7.82019	226.002	2.06153	0.152641	0.339887	229.445	258.874	262.245	240.792	197.861	224.446	180.94	250.746	260.791	203.499	168.445	254.45	205.496
ENSSSAG00000054647	ENSSSAT00000087300	PGDH	ENSMUSG00000031613	Hpgd	ENSDARG00000012016	hpgd	15-hydroxyprostaglandin dehydrogenase [Source:ZFIN;Acc:ZDB-GENE-080728-2]	4	16545148	16568560	1410	-0.43379	-0.0141587	-0.0165573	0.419632	0.417233	-0.00239864	7.8186	225.753	3.25689	0.0498679	0.182835	266.278	266.268	274.227	197.735	248.586	163.278	233.946	193.606	208.423	216.793	252.666	197.286	215.697
ENSSSAG00000007968	ENSSSAT00000017699	cnbpa	ENSMUSG00000030057	Cnbp	ENSDARG00000045776	cnbpa	CCHC-type zinc finger, nucleic acid binding protein a [Source:ZFIN;Acc:ZDB-GENE-030131-5045]	15	64346963	64351252	1682	-0.0274687	0.180677	0.0346257	0.208146	0.0620944	-0.146052	7.81698	225.499	0.898817	0.463766	0.640345	237.554	233.007	239.34	193.675	296.903	215.114	253.487	219.385	196.596	208.021	265.07	154.762	218.571
ENSSSAG00000074195	ENSSSAT00000133948	tpi1a	ENSMUSG00000023456	Tpi1	ENSDARG00000025012	tpi1a	triosephosphate isomerase 1a [Source:NCBI gene (formerly Entrezgene);Acc:192309]	14	63638854	63649702	1386	-0.073798	0.358152	0.0515017	0.43195	0.1253	-0.30665	7.81532	225.24	1.82168	0.18464	0.375927	212.436	234.684	244.018	207.179	227.175	245.626	252.364	255.017	214.998	194.276	241.798	184.795	213.753
ENSSSAG00000062736	ENSSSAT00000102514							11	97005550	97008791	1150	-0.169631	0.127655	0.0493612	0.297286	0.218992	-0.0782941	7.81322	224.912	0.193399	0.898883	0.936572	188.169	316.923	275.447	175.279	182.413	223.156	316.422	213.523	209.776	197.937	177.029	273.016	174.766
ENSSSAG00000103893	ENSSSAT00000239697	otomp	ENSMUSG00000033688	Inhca	ENSDARG00000040306	otomp	otolith matrix protein [Source:NCBI gene (formerly Entrezgene);Acc:565818]	16	72301290	72305946	1761	0.384579	0.0592051	0.411353	-0.325374	0.0267737	0.352148	7.81238	224.782	2.78167	0.075458	0.229351	179.033	299.417	144.299	157.316	300.685	221.121	353.182	170.979	155.726	225.121	258.751	169.636	286.896
ENSSSAG00000050190	ENSSSAT00000080815	RPS13	ENSMUSG00000090862	Rps13			ribosomal protein S13 [Source:HGNC Symbol;Acc:HGNC:10386]	26	25539303	25543128	854	-0.839958	-0.0500583	0.343955	0.7899	1.18391	0.394013	7.81205	224.73	4.28347	0.0268421	0.130738	198.404	250.337	283.098	257.386	118.715	181.492	164.742	188.338	202.838	280.175	207.981	318.684	269.304
ENSSSAG00000007561	ENSSSAT00000016625		ENSMUSG00000090451	Gm6133	ENSDARG00000057556	rpl17		1	131706186	131715495	983	-0.257291	0.173102	0.261985	0.430393	0.519276	0.0888831	7.81205	224.73	1.09841	0.384415	0.574036	196.751	214.888	255.122	244.724	207.399	214.495	232.856	218.802	203.062	223.248	164.199	285.402	260.535
ENSSSAG00000039849	ENSSSAT00000055975		ENSMUSG00000045193	Cirbp				16	38549573	38563586	2036	-0.409888	0.227345	-0.00422275	0.637233	0.405666	-0.231568	7.80944	224.324	4.91081	0.0135168	0.09134	291.638	239.414	237.995	184.834	276.741	153.927	193.62	230.245	220.178	255.575	258.407	118.849	254.786
ENSSSAG00000110017	ENSSSAT00000238322	ANKMY2	ENSMUSG00000036188	Ankmy2	ENSDARG00000093668	ANKMY2	ankyrin repeat and MYND domain containing 2 [Source:HGNC Symbol;Acc:HGNC:25370]	27	22052922	22062364	2278	-0.0625349	-0.20947	0.404838	-0.146935	0.467373	0.614308	7.80836	224.156	6.57743	0.00433787	0.0515265	208.558	235.394	235.229	181.007	215.934	214.884	272.877	135.229	165.591	270	293.895	177.119	308.305
ENSSSAG00000090330	ENSSSAT00000140583	PM14	ENSMUSG00000037361	Sf3b6	ENSDARG00000009753	sf3b6		6	78213087	78222111	1004	-0.257047	0.321223	0.454641	0.57827	0.711688	0.133418	7.80751	224.024	11.5856	0.000296272	0.0158381	214.038	215.761	217.224	191.85	232.797	151.31	228.485	203.315	221.732	258.574	292.527	214.086	270.617
ENSSSAG00000003499	ENSSSAT00000007503	ARL9	ENSMUSG00000063820	Arl9	ENSDARG00000071881	arl9	ADP-ribosylation factor-like 9 [Source:ZFIN;Acc:ZDB-GENE-060825-210]	5	31638341	31643508	1832	-0.0617704	0.106714	0.384895	0.168484	0.446666	0.278182	7.80353	223.408	7.73991	0.00213703	0.0371156	229.115	226.92	190.977	188.217	279.511	166.251	252.137	185.996	177.944	249.811	313.997	164.561	278.862
ENSSSAG00000073744	ENSSSAT00000132686	UBIQ			ENSDARG00000041435	uba52	ubiquitin A-52 residue ribosomal protein fusion product 1 [Source:ZFIN;Acc:ZDB-GENE-051023-7]	14	13392227	13394313	497	-0.5044	0.535945	0.489645	1.04034	0.994045	-0.0462999	7.80279	223.293	6.42665	0.00561171	0.0588585	209.903	216.389	202.051	226.041	169.658	184.328	156.131	257.075	248.037	265.026	207.763	289.938	270.468
ENSSSAG00000050260	ENSSSAT00000078482		ENSMUSG00000036299	BC031181			chromosome 18 open reading frame 32 [Source:HGNC Symbol;Acc:HGNC:31690]	13	103443423	103453712	1065	-0.19661	0.320326	0.483943	0.516936	0.680554	0.163618	7.79991	222.848	4.46586	0.0189791	0.108143	216.063	222.907	212.647	185.917	207.368	188.595	229.532	207.494	216.234	240.947	264.04	277.876	227.4
ENSSSAG00000053014	ENSSSAT00000083651							22	35411288	35415418	1763	-0.180199	0.395462	0.187322	0.57566	0.367521	-0.208139	7.79817	222.578	5.83526	0.00705763	0.0659565	210.996	243.254	224.996	191.056	223.758	188.644	248.46	225.559	238.39	220.675	246.322	175.522	255.887
ENSSSAG00000007510	ENSSSAT00000016458	TCTP						CAJNNT020004214.1	210968	216377	810	0.0511528	0.217211	0.444262	0.166059	0.393109	0.227051	7.79614	222.266	2.00188	0.156196	0.344116	165.154	214.75	231.568	194.431	180.378	235.316	295.884	167.141	214.241	249.837	240.284	208.667	291.802
ENSSSAG00000066401	ENSSSAT00000112102	PSB5	ENSMUSG00000022193	Psmb5	ENSDARG00000075445	psmb5		10	31730417	31734824	1169	-0.0855866	0.583587	0.28681	0.669173	0.372397	-0.296776	7.79526	222.13	4.57615	0.0173286	0.10335	203.517	214.269	223.274	186.224	211.043	214.287	239.33	258.433	245.968	203.221	244.786	217.098	226.232
ENSSSAG00000077575	ENSSSAT00000144169		ENSMUSG00000056553	Ptprn2				3	22365576	22517759	2478	0.165958	0.0119886	0.120726	-0.15397	-0.0452324	0.108737	7.78776	220.978	1.08541	0.384121	0.573781	244.088	227.35	195.237	183.249	320.468	218.884	283.979	182.243	164.33	205.215	278.289	139.854	229.528
ENSSSAG00000091373	ENSSSAT00000073292		ENSMUSG00000024610	Cd74	ENSDARG00000009087	cd74a		5	39745941	39751072	1460	-0.168156	-0.101347	-0.751835	0.0668092	-0.583679	-0.650489	7.78144	220.012	6.40533	0.00484369	0.0545788	230.603	351.943	290.508	199.509	229.124	247.745	334.694	223.219	182.457	151.369	139.863	116.74	162.383
ENSSSAG00000019566	ENSSSAT00000033825	rps26			ENSDARG00000037071	rps26	ribosomal protein S26 [Source:ZFIN;Acc:ZDB-GENE-030131-8606]	15	94305608	94308892	760	0.276969	0.154761	0.159921	-0.122208	-0.117048	0.00516003	7.76753	217.902	0.356253	0.78545	0.865026	223.45	190.777	228.523	184.141	249.426	292.498	305.653	191.272	183.091	165.09	177.302	243.428	198.07
ENSSSAG00000121996	ENSSSAT00000195522		ENSMUSG00000001076	C1ql4	ENSDARG00000011549	C1QL4		13	42698143	42726583	7977	0.0972256	0.432675	0.185805	0.33545	0.0885789	-0.246871	7.75884	216.593	3.12311	0.0559293	0.194257	199.748	230.597	196.522	177.663	247.885	239.394	243.527	219.956	219.838	220.308	239.871	142.852	237.543
ENSSSAG00000065756	ENSSSAT00000110327	PPP2CA	ENSMUSG00000020349	Ppp2ca			protein phosphatase 2 catalytic subunit alpha b [Source:ZFIN;Acc:ZDB-GENE-040426-877]	13	60339360	60364429	4091	-0.111689	0.0537991	0.0497608	0.165488	0.16145	-0.00403831	7.75551	216.093	0.835861	0.494099	0.663651	235.188	236.931	221.603	194.926	253.1	202.037	252.125	194.787	179.323	218.109	242.076	151.864	227.142
ENSSSAG00000064193	ENSSSAT00000106243		ENSMUSG00000018326	Ywhab	ENSDARG00000013078	ywhaba		12	40261574	40271167	1243	0.463677	0.297645	-0.304777	-0.166032	-0.768455	-0.602423	7.7512	215.448	8.48174	0.00140243	0.0308048	209.344	214.675	209.422	178.237	452.146	217.272	317.996	209.868	195.19	119.483	201.548	121.932	153.713
ENSSSAG00000038700	ENSSSAT00000054948	ndfip1	ENSMUSG00000024425	Ndfip1	ENSDARG00000013979	ndfip1	Nedd4 family interacting protein 1 [Source:ZFIN;Acc:ZDB-GENE-030131-2767]	9	91661050	91666459	1229	0.249656	0.230713	0.121264	-0.0189428	-0.128392	-0.109449	7.7499	215.254	2.14827	0.135007	0.316843	206.238	215.82	201.426	170.473	333.228	192.58	300.009	195.502	182.253	204.51	241.071	126.225	228.966
ENSSSAG00000046230	ENSSSAT00000070520				ENSDARG00000035325	srsf7a		9	122227243	122233810	656	-0.367113	0.0428852	0.142309	0.409998	0.509422	0.099424	7.74867	215.072	5.7033	0.00771971	0.0690512	260.153	233.162	220.714	194.798	243.985	165.543	199.039	199.158	179.9	222.329	259.595	186.666	230.89
ENSSSAG00000106562	ENSSSAT00000208554	frzb	ENSMUSG00000027004	Frzb	ENSDARG00000018383	frzb	frizzled related protein [Source:ZFIN;Acc:ZDB-GENE-990715-1]	21	34747306	34751039	2487	-0.148318	0.189141	-0.349044	0.33746	-0.200725	-0.538185	7.74477	214.491	5.12675	0.0115593	0.0842254	218.38	249.634	267.956	200.985	289.291	184.98	264.304	217.011	217.365	184.4	175.097	113.13	205.845
ENSSSAG00000067283	ENSSSAT00000114542	MYL6	ENSMUSG00000039824	Myl6b	ENSDARG00000033738	zgc:153867		12	66779272	66787634	998	-0.25147	0.310408	-0.0952109	0.561878	0.15626	-0.405619	7.74431	214.422	2.99071	0.0627441	0.207336	217.288	244.331	251.188	199.046	194.096	208.031	250.629	232.582	227.174	192.983	201.982	166.944	201.211
ENSSSAG00000035106	ENSSSAT00000050299		ENSMUSG00000024121	Atp6v0c	ENSDARG00000036577	atp6v0cb		3	49615950	49631159	621	0.108657	0.339963	0.0492754	0.231306	-0.0593812	-0.290687	7.74257	214.163	2.33583	0.113239	0.287676	232.499	214.785	199.206	176.589	291.294	216.514	255.375	228.656	193.634	173.496	256.747	147.432	197.894
ENSSSAG00000089658	ENSSSAT00000004707		ENSMUSG00000103711	Tstd1	ENSDARG00000071567	TSTD1		5	17720424	17721655	756	-0.251561	0.322118	0.461622	0.573679	0.713183	0.139505	7.73588	213.172	2.39315	0.114294	0.289009	203.465	200.273	217.369	198	205.355	201.933	178.209	207.452	209.591	219.639	226.51	307.515	195.93
ENSSSAG00000046028	ENSSSAT00000069920	dynll1	ENSMUSG00000009013	Dynll1	ENSDARG00000058454	dynll1	dynein, light chain, LC8-type 1 [Source:ZFIN;Acc:ZDB-GENE-040426-1961]	20	31349518	31352968	698	-0.369998	0.460368	0.208852	0.830366	0.57885	-0.251516	7.73302	212.751	3.92155	0.0296824	0.137941	196.138	218.222	231.833	209.362	223.001	155.2	198.936	241.108	239.256	211.323	203.05	241.826	196.507
ENSSSAG00000010774	ENSSSAT00000023330	FRIM			ENSDARG00000076221	fthl28		3	52341743	52404185	921	0.189614	0.184729	0.349921	-0.00488472	0.160307	0.165192	7.72592	211.706	0.203363	0.891865	0.931962	247.953	202.037	165.714	164.218	100.502	285.483	342.877	219.784	139.511	203.588	385.129	196.808	98.5707
ENSSSAG00000000719	ENSSSAT00000001309		ENSMUSG00000005413	Hmox1				12	22868792	22872609	1785	-0.22793	0.476145	-0.0433953	0.704075	0.184534	-0.519541	7.72185	211.11	0.525262	0.674085	0.790546	177.712	201.967	281.467	199.444	135.877	221.038	265.54	419.34	82.6982	302.702	178.933	132.858	144.851
ENSSSAG00000058186	ENSSSAT00000095277				ENSDARG00000036298	rps13	ribosomal protein S13 [Source:HGNC Symbol;Acc:HGNC:10386]	10	73990219	74016851	504	-0.342575	0.40268	0.641099	0.745255	0.983674	0.238419	7.72132	211.032	3.16507	0.0630306	0.207886	182.247	233.697	182.602	183.397	116.132	210.725	182.962	185.294	232.517	277.596	192.692	306.876	256.673
ENSSSAG00000075719	ENSSSAT00000138351	pdgfrl	ENSMUSG00000031595	Pdgfrl	ENSDARG00000006456	pdgfrl	platelet-derived growth factor receptor-like [Source:ZFIN;Acc:ZDB-GENE-040426-901]	9	82440912	82445862	1296	0.0762786	0.222642	-0.10032	0.146363	-0.176599	-0.322962	7.71198	209.67	1.29536	0.310849	0.509036	213.13	229.674	221.882	185.9	256.356	239.554	269.722	205.677	197.218	171.268	203.572	158.84	172.919
ENSSSAG00000075783	ENSSSAT00000138546		ENSMUSG00000041119	Pde9a	ENSDARG00000060280	PDE9A	phosphodiesterase 9A [Source:ZFIN;Acc:ZDB-GENE-130920-1]	21	19094446	19130558	1540	0.0453399	-0.076064	0.036487	-0.121404	-0.00885287	0.112551	7.70889	209.221	0.275477	0.842207	0.899976	263.166	206.799	187.204	194.048	269.788	227.886	251.75	161.444	164.509	181.804	237.855	150.084	223.542
ENSSSAG00000079874	ENSSSAT00000235953	ITM2B	ENSMUSG00000022108	Itm2b	ENSDARG00000041505	itm2bb	integral membrane protein 2Bb [Source:ZFIN;Acc:ZDB-GENE-040426-2139]	25	28070524	28093522	1886	-0.115297	0.0987313	0.0387152	0.214029	0.154013	-0.060016	7.70624	208.838	0.77595	0.524684	0.685889	206.943	242.553	230.213	172.204	225.374	184.994	267.433	181.433	187.893	205.791	261.082	123.468	225.512
ENSSSAG00000080922	ENSSSAT00000032034	RPL10A	ENSMUSG00000037805	Rpl10a	ENSDARG00000042905	rpl10a	ribosomal protein L10a [Source:HGNC Symbol;Acc:HGNC:10299]	22	41677893	41683703	1038	-0.0282381	0.492258	0.0889816	0.520496	0.11722	-0.403277	7.7034	208.427	1.1265	0.372574	0.56384	217.302	167.734	202.933	227.041	234.801	221.191	229.969	261.05	209.212	182.891	169.202	225.804	160.423
ENSSSAG00000040208	ENSSSAT00000056904	HMGB1	ENSMUSG00000066551	Hmgb1	ENSDARG00000030479	hmgb1b		9	111365140	111370820	1110	-0.100973	0.0275835	0.185203	0.128557	0.286176	0.157619	7.70243	208.288	1.96288	0.161095	0.350287	212.418	218.69	223.667	178.791	246.835	184.224	240.923	171.738	172.914	207.237	257.18	172.091	221.032
ENSSSAG00000001365	ENSSSAT00000002918	tcpd	ENSMUSG00000007739	Cct4	ENSDARG00000013475	cct4	T-complex protein 1 subunit delta [Source:NCBI gene (formerly Entrezgene);Acc:100194981]	2	53137459	53152215	1929	0.172254	0.224174	-0.00365037	0.0519206	-0.175904	-0.227824	7.6957	207.318	0.622978	0.610593	0.746882	201.167	215.731	215.09	181.642	268.177	240.394	276.814	200.551	185.913	149.359	212.025	186.14	162.13
ENSSSAG00000081663	ENSSSAT00000181561	RB24B	ENSMUSG00000027510	Rbm38				22	17662332	17673314	2309	-0.0522899	-0.0561747	0.137308	-0.00388483	0.189598	0.193482	7.69462	207.162	1.09855	0.379057	0.569619	209.562	194.438	225.189	202.544	238.076	204.163	249.636	170.395	156.168	221.506	251.756	147.928	221.746
ENSSSAG00000061169	ENSSSAT00000100306	selenot2			ENSDARG00000023220	selenot2	selenoprotein T, 2 [Source:NCBI gene (formerly Entrezgene);Acc:100194716]	9	81168590	81171409	1735	-0.220636	0.390076	0.314661	0.610712	0.535297	-0.075415	7.69398	207.071	7.12368	0.00308623	0.0435349	182.002	214.466	210.283	185.534	197.994	166.98	222.087	210.189	212.325	216.588	247.46	184.18	241.829
ENSSSAG00000040164	ENSSSAT00000056707	NDUFS4	ENSMUSG00000021764	Ndufs4	ENSDARG00000052840	ndufs4	NADH:ubiquinone oxidoreductase subunit S4 [Source:HGNC Symbol;Acc:HGNC:7711]	15	7362193	7405976	779	-0.242476	0.533083	0.283477	0.775559	0.525952	-0.249607	7.68692	206.06	2.47224	0.105203	0.275823	154.967	193.291	239.556	206	192.37	203.894	177.336	237.238	234.637	191.189	191.76	239.548	216.988
ENSSSAG00000042508	ENSSSAT00000063284		ENSMUSG00000002102	Psmc3	ENSDARG00000007141	psmc3		26	10487527	10498045	1705	-0.270819	0.303888	0.350151	0.574707	0.62097	0.0462628	7.68207	205.368	5.38412	0.00962937	0.0770616	200.301	198.259	220.68	179.74	185.793	179.704	200.465	206.641	194.915	228.313	243.109	209.838	222.025
ENSSSAG00000085724	ENSSSAT00000217377	h1-10	ENSMUSG00000044927	H1f10	ENSDARG00000054058	h1-10	H1.10 linker histone [Source:ZFIN;Acc:ZDB-GENE-030131-1228]	12	65702651	65704052	1366	-1.52268	0.240034	-0.0346074	1.76271	1.48807	-0.274641	7.68204	205.364	22.3833	6.56095e-06	0.00355485	255.961	220.775	313.238	215.87	101.912	83.0752	118.533	237.317	246.606	231.804	172.847	193.141	278.651
ENSSSAG00000072718	ENSSSAT00000129668							17	18539785	18542656	1796	-0.43944	0.296168	-0.197419	0.735608	0.242021	-0.493587	7.67454	204.3	9.08386	0.00101199	0.0263778	219.673	220.14	243.922	218.313	210.935	176.738	184.744	210.595	239.865	176.366	229.451	122.507	202.647
ENSSSAG00000071184	ENSSSAT00000125275	endouc			ENSDARG00000112234	endouc	endonuclease, polyU-specific C [Source:ZFIN;Acc:ZDB-GENE-060503-141]	10	103851744	103861630	2165	-0.0239638	0.258441	0.100925	0.282404	0.124889	-0.157515	7.67427	204.261	1.14897	0.360239	0.552816	191.749	248.429	196.802	167.202	202.029	193.903	280.528	210.499	179.498	203.435	220.294	143.064	217.959
ENSSSAG00000092462	ENSSSAT00000185428						si:ch211-105c13.3 [Source:ZFIN;Acc:ZDB-GENE-030131-4483]	5	76377602	76384788	759	-0.202444	0.424905	0.517636	0.627349	0.72008	0.0927313	7.66918	203.542	6.47178	0.00464093	0.0534268	176.344	181.963	200.698	183.916	168.749	172.932	211.904	185.182	220.577	240.448	229.2	222.492	251.64
ENSSSAG00000094679	ENSSSAT00000086584							25	38820247	38821272	930	0.03599	-0.219138	-0.357501	-0.255128	-0.393491	-0.138363	7.66767	203.329	5.24976	0.0105875	0.0807963	267.624	237.585	200.205	193.182	289.965	211.047	292.309	148.817	161.969	137.894	192.83	116.52	193.332
ENSSSAG00000057023	ENSSSAT00000092892	prdx6			ENSDARG00000043511	prdx6	peroxiredoxin 6 [Source:ZFIN;Acc:ZDB-GENE-040426-1778]	23	23327554	23333679	969	-0.352504	0.366157	0.0619284	0.718661	0.414433	-0.304228	7.66506	202.961	2.55696	0.0940672	0.258969	159.604	247.011	239.79	200.361	162.743	184.265	219.682	218.175	227.339	195.875	187.373	193.172	203.108
ENSSSAG00000118959	ENSSSAT00000221421				ENSDARG00000003032	eif4a1b		7	27840099	27849158	2150	0.307733	0.391816	0.177131	0.0840836	-0.130602	-0.214685	7.66441	202.87	3.49739	0.0407237	0.163925	202.133	208.226	164.685	152.153	270.492	226.766	271.111	213.258	172.835	182.149	255.694	127.751	190.057
ENSSSAG00000116626	ENSSSAT00000162283	rpl9	ENSMUSG00000062456	Rpl9-ps6	ENSDARG00000037350	rpl9	ribosomal protein L9 [Source:ZFIN;Acc:ZDB-GENE-030131-8646]	CAJNNT020001991.1	71540	89320	864	-0.271214	0.640716	0.563719	0.91193	0.834933	-0.076997	7.66413	202.831	2.31552	0.12879	0.309236	320.595	137.419	147.079	118.117	145.178	182.289	164.924	335.4	119.949	346.425	215.895	139.185	264.341
ENSSSAG00000005091	ENSSSAT00000010885		ENSMUSG00000028790	Khdrbs1	ENSDARG00000052856	khdrbs1a		1	24444404	24453640	2374	0.141119	0.0862696	0.185578	-0.0548496	0.0444584	0.099308	7.66328	202.711	0.999123	0.419114	0.603843	200.884	200.338	196.852	164.446	273.129	195.267	259.263	163.462	164.512	185.218	284.793	116.279	230.794
ENSSSAG00000065065	ENSSSAT00000108686	PSA2	ENSMUSG00000015671	Psma2				27	35905039	35909852	962	-0.485338	0.26755	0.479811	0.752888	0.965149	0.212262	7.65595	201.684	5.63483	0.00897482	0.0740087	182.671	206.634	228.209	175.358	137.983	151.387	194.663	176.21	211.301	221.855	239.302	264.992	231.328
ENSSSAG00000007055	ENSSSAT00000015236	rbm8a	ENSMUSG00000078184	Rbm8a2	ENSDARG00000016516	rbm8a	RNA binding motif protein 8A [Source:NCBI gene (formerly Entrezgene);Acc:503767]	5	58519399	58524699	1391	-0.191933	0.338353	0.125062	0.530287	0.316995	-0.213291	7.64713	200.454	3.67773	0.0350901	0.151047	210.852	214.918	213.056	164.223	210.988	187.922	200.646	204.505	206.471	180.217	259.065	159.725	193.317
ENSSSAG00000097550	ENSSSAT00000130401	AT5G3	ENSMUSG00000018770	Atp5mc3	ENSDARG00000017775	atp5mc3a	ATP synthase membrane subunit c locus 3a [Source:ZFIN;Acc:ZDB-GENE-040426-857]	21	51041437	51043586	1054	-0.266851	0.553409	0.316597	0.82026	0.583448	-0.236811	7.64662	200.384	4.23001	0.0232716	0.121387	176.751	201.079	207.563	183.816	195.456	176.746	175.515	228.062	231.891	190.804	198.93	232.356	206.025
ENSSSAG00000073768	ENSSSAT00000132776							15	69289069	69310852	435	-0.828119	-0.19437	0.106413	0.633749	0.934532	0.300783	7.64205	199.75	2.4902	0.109245	0.281737	209.066	234.729	256.546	244.811	106.128	147.088	200.808	143.122	192.994	216.556	155.015	272.974	216.917
ENSSSAG00000007056	ENSSSAT00000015253	sdcbp2	ENSMUSG00000027456	Sdcbp2	ENSDARG00000012513	sdcbp2	syndecan binding protein (syntenin) 2 [Source:ZFIN;Acc:ZDB-GENE-030131-3727]	15	75936070	75948947	1285	0.126002	0.308045	-0.00643068	0.182042	-0.132433	-0.314475	7.63934	199.375	2.4168	0.105059	0.275661	215.102	209.496	191.953	159.874	247.955	214.195	261.927	211.334	178.108	171.473	215.846	132.173	182.434
ENSSSAG00000104990	ENSSSAT00000200393	ponzr1			ENSDARG00000090444	ponzr1	plac8 onzin related protein 1 [Source:ZFIN;Acc:ZDB-GENE-070727-1]	7	20826789	20839562	2931	-0.339004	0.0607444	-0.196733	0.399749	0.142271	-0.257478	7.63836	199.24	2.45762	0.101184	0.269848	213.536	243.984	235.279	201.847	187.611	169.678	252.217	197.903	181.722	201.691	174.722	135.211	194.713
ENSSSAG00000072081	ENSSSAT00000193883		ENSMUSG00000028463	Car9	ENSDARG00000014488	ca2		29	15592877	15609947	2557	0.269226	0.456695	-0.0482393	0.187469	-0.317465	-0.504934	7.63509	198.788	5.04555	0.0122554	0.0868654	174.551	213.316	196.313	154.26	250.19	224.794	287.746	228.291	184.017	165.644	196.034	94.5847	214.503
ENSSSAG00000076707	ENSSSAT00000141293	rl26	ENSMUSG00000060938	Rpl26	ENSDARG00000102317	rpl26	60S ribosomal protein L26 [Source:NCBI gene (formerly Entrezgene);Acc:100195593]	5	13966826	13970936	688	-0.53201	-0.651655	0.258213	-0.119645	0.790223	0.909868	7.634	198.638	2.76157	0.0872582	0.248076	202.978	250.99	228.534	222.989	105.759	204.02	212.011	114.456	120.103	221.87	197.363	280.828	220.389
ENSSSAG00000068348	ENSSSAT00000117531	anp32e	ENSMUSG00000015749	Anp32e	ENSDARG00000054804	anp32e	acidic nuclear phosphoprotein 32 family member E [Source:HGNC Symbol;Acc:HGNC:16673]	14	66611129	66621556	1189	-0.0961793	-0.0214965	-0.26942	0.0746828	-0.173241	-0.247923	7.6332	198.528	1.75846	0.196369	0.389297	259.469	219.281	201.864	182.375	315.549	168.696	220.044	167.689	175.079	152.426	218.436	95.8263	204.125
ENSSSAG00000080260	ENSSSAT00000151962	if2g	ENSMUSG00000069049	Eif2s3y	ENSDARG00000008292	eif2s3	Eukaryotic translation initiation factor 2 subunit 3 [Source:NCBI gene (formerly Entrezgene);Acc:100380383]	19	69906356	69915558	2160	0.00219731	0.3125	0.144987	0.310303	0.14279	-0.167513	7.62942	198.009	1.20671	0.339858	0.534684	175.411	198.378	200.37	193.65	207.248	214.967	234.703	201.214	188.2	190.218	204.047	169.316	196.393
ENSSSAG00000068084	ENSSSAT00000120524	DYNC1I2	ENSMUSG00000027012	Dync1i2			dynein cytoplasmic 1 intermediate chain 2 [Source:HGNC Symbol;Acc:HGNC:2964]	21	16524834	16574348	7855	-0.162805	0.000553956	-0.0928288	0.163359	0.0699766	-0.0933828	7.62878	197.92	0.795858	0.514332	0.679104	218.315	220.702	219.643	186.809	234.628	171.086	249.187	176.244	167.148	168.076	214.709	129.002	217.415
ENSSSAG00000069806	ENSSSAT00000121554	BHLHE40	ENSMUSG00000030103	Bhlhe40			basic helix-loop-helix family member e40 [Source:HGNC Symbol;Acc:HGNC:1046]	12	63210066	63213264	1646	0.705629	-0.0541296	-0.0951449	-0.759759	-0.800774	-0.0410154	7.628	197.814	19.0323	1.7679e-05	0.00528231	193.937	182.279	153.222	169.487	388.106	246.761	357.303	130.572	141.669	142.004	213.1	97.5419	155.597
ENSSSAG00000112416	ENSSSAT00000174923							14	54722053	54731677	2799	0.917085	2.0459	-2.98952	1.12881	-3.9066	-5.03542	7.62261	197.076	11.4922	0.0014503	0.0312681	268.048	82.7936	117.504	128.446	349.358	399.97	172.993	494.252	493.246	14.2797	7.10671	29.5953	4.40093
ENSSSAG00000042243	ENSSSAT00000188434	myef2	ENSMUSG00000049230	Myef2l	ENSDARG00000059398	myef2	myelin expression factor 2 [Source:NCBI gene (formerly Entrezgene);Acc:100380559]	11	32887634	32899546	2086	-0.115632	0.105442	-0.367649	0.221074	-0.252017	-0.473091	7.61762	196.396	3.72175	0.0338507	0.148281	250.332	220.724	216.893	172.519	306.082	180.882	201.715	201.391	173.288	157.695	204.166	80.9776	186.487
ENSSSAG00000077714	ENSSSAT00000144419		ENSMUSG00000020894	Vamp2				22	26113553	26140640	2053	-0.284311	0.212804	0.250428	0.497115	0.534739	0.037624	7.61371	195.865	6.91696	0.00350467	0.0465477	179.123	203.376	203.413	191.306	188.585	154.466	209.623	180.583	186.345	227.934	238.227	151.148	232.109
ENSSSAG00000067168	ENSSSAT00000114159	YWHAQ	ENSMUSG00000076432	Ywhaq			tyrosine 3-monooxygenase/tryptophan 5-monooxygenase activation protein theta [Source:HGNC Symbol;Acc:HGNC:12854]	15	31062689	31144592	2376	-0.0778724	0.18882	-0.0145755	0.266693	0.0632969	-0.203396	7.6094	195.28	1.24884	0.325737	0.522186	215.508	201.991	204.19	178.572	237.46	192.036	221.9	185.368	184.522	172.414	209.409	142.655	192.618
ENSSSAG00000081578	ENSSSAT00000156041		ENSMUSG00000053398	Phgdh	ENSDARG00000001873	phgdh		25	14287096	14297802	2703	-0.310403	-0.0721843	0.0586505	0.238219	0.369053	0.130835	7.60878	195.196	1.50193	0.252851	0.449663	198.063	226.656	220.831	200.484	166.095	194.48	218.47	156.699	170.305	188.771	215.034	178.745	202.908
ENSSSAG00000068141	ENSSSAT00000116952	pdyn	ENSMUSG00000027400	Pdyn	ENSDARG00000087798	pdyn	prodynorphin [Source:NCBI gene (formerly Entrezgene);Acc:100195894]	15	72703077	72705383	1188	-0.35672	0.139394	0.36203	0.496114	0.71875	0.222636	7.60868	195.182	5.4474	0.00921215	0.0750852	173.743	160.128	232.792	201.628	157.904	170.644	186.447	163.508	183.219	231.211	245.784	173.444	256.919
ENSSSAG00000090010	ENSSSAT00000173254				ENSDARG00000037867	atp5mf		CAJNNT020001415.1	190905	198900	798	-0.256138	0.398677	0.663192	0.654816	0.919331	0.264515	7.60865	195.179	1.67817	0.229067	0.424425	228.868	207.619	148.554	141.17	133.517	179.137	192.605	176.857	205.922	118.876	202.45	366.72	235.03
ENSSSAG00000044010	ENSSSAT00000065705	rpl7	ENSMUSG00000043716	Rpl7	ENSDARG00000007320	rpl7	ribosomal protein L7 [Source:NCBI gene (formerly Entrezgene);Acc:100195451]	19	83629510	83635329	859	-0.441786	0.402312	0.121885	0.844098	0.563671	-0.280426	7.6064	194.874	2.66257	0.0886699	0.250248	192.157	182.234	221.209	219.226	188.421	179.781	144.665	228.962	212.513	186.642	159.335	221.103	197.117
ENSSSAG00000069672	ENSSSAT00000121223	RAMAC	ENSMUSG00000038646	Ramac			RNA guanine-7 methyltransferase activating subunit [Source:HGNC Symbol;Acc:HGNC:31022]	26	46722838	46724093	279	-0.115169	0.610589	-0.132197	0.725758	-0.0170278	-0.742786	7.6061	194.834	4.92283	0.0133985	0.0908645	252.732	165.466	216.297	145.311	298.641	172.713	151.527	226.681	252.439	168.067	186.524	110.778	185.662
ENSSSAG00000089221	ENSSSAT00000057303	yjefn3	ENSMUSG00000048967	Yjefn3	ENSDARG00000061692	yjefn3	YjeF N-terminal domain containing 3 [Source:NCBI gene (formerly Entrezgene);Acc:557840]	10	20502099	20580933	2356	0.094213	0.127723	0.281673	0.0335104	0.18746	0.153949	7.60415	194.57	2.0305	0.150993	0.337943	202.803	196.523	183.103	150.798	249.474	190.417	232.621	164.381	159.484	203.978	230.082	163.131	202.62
ENSSSAG00000113166	ENSSSAT00000163301		ENSMUSG00000020733	Nherf1	ENSDARG00000102503	NHERF1		3	69957025	69996782	2658	0.0604653	0.236084	0.22903	0.175619	0.168565	-0.00705344	7.60172	194.243	1.89405	0.172138	0.362054	183.479	178.943	190.258	174.48	280.536	167.366	216.016	173.292	175.198	214.742	219.623	133.239	217.99
ENSSSAG00000100093	ENSSSAT00000225624	marcksl1a			ENSDARG00000039034	marcksl1a	MARCKS-like 1a [Source:ZFIN;Acc:ZDB-GENE-040426-2146]	1	24152139	24169656	3827	-0.211166	0.587381	-0.149053	0.798547	0.0621125	-0.736435	7.60167	194.237	10.2772	0.000550055	0.0204498	187.995	205.125	224.246	177.109	213.105	175.59	202.587	266.846	220.523	154.64	175.738	127.818	193.754
ENSSSAG00000077850	ENSSSAT00000144828	snrpe	ENSMUSG00000090553	Snrpe	ENSDARG00000033175	snrpe	small nuclear ribonucleoprotein polypeptide E [Source:NCBI gene (formerly Entrezgene);Acc:393979]	22	26643797	26648989	252	-0.554517	0.57052	0.802369	1.12504	1.35689	0.231849	7.60131	194.187	11.9425	0.000278042	0.0154344	149.223	181.187	169.987	181.424	144.318	113.022	146.163	191.455	221.476	260.216	224.702	294.051	247.212
ENSSSAG00000008263	ENSSSAT00000018594				ENSDARG00000076221	fthl28		3	52552283	52663632	910	0.217454	0.585726	0.0187598	0.368273	-0.198694	-0.566967	7.59264	193.025	1.28666	0.320059	0.51729	171.603	187.875	164.148	199.937	268.394	225.204	230.566	257.675	187.637	158.977	143.481	199.265	114.561
ENSSSAG00000067773	ENSSSAT00000172128	rpsa	ENSMUSG00000032518	Rpsa	ENSDARG00000019181	rpsa	ribosomal protein SA [Source:NCBI gene (formerly Entrezgene);Acc:394027]	2	58821842	58826642	1054	-0.333045	-0.0355488	-0.275142	0.297496	0.0579026	-0.239593	7.5915	192.872	0.376267	0.771818	0.856339	198.227	232.528	271.066	200.797	92.3335	246.903	253.127	142.95	213.921	136.515	181.134	171.601	166.24
ENSSSAG00000078210	ENSSSAT00000205445	ncaph	ENSMUSG00000034906	Ncaph	ENSDARG00000061468	ncaph	non-SMC condensin I complex, subunit H [Source:ZFIN;Acc:ZDB-GENE-070112-652]	20	35604027	35642079	1365	-0.322192	0.0615192	0.164931	0.383711	0.487123	0.103412	7.59139	192.857	3.11432	0.0563553	0.19503	192.245	212.645	200.857	200.84	178.267	176.649	196.407	165.476	176.821	203.686	221.897	181.316	200.032
ENSSSAG00000065477	ENSSSAT00000109677	rps29					ribosomal protein S29 [Source:NCBI gene (formerly Entrezgene);Acc:100194514]	15	52445996	52448264	208	-0.656855	1.29196	0.163719	1.94882	0.820574	-1.12824	7.58997	192.668	7.03496	0.00513724	0.0562594	158.021	144.203	231.387	181.985	158.983	141.623	89.9988	396.494	326.81	175.466	136.157	230.063	133.495
ENSSSAG00000116104	ENSSSAT00000231090							CAJNNT020000526.1	22169	23355	429	0.338909	0.528055	0.103303	0.189147	-0.235606	-0.424752	7.58935	192.585	0.0365753	0.990018	0.993978	251.45	272.458	173.487	0	545.568	205.99	0	210.496	183.15	0	275.749	154.145	231.111
ENSSSAG00000070305	ENSSSAT00000122914	hmgb1b	ENSMUSG00000066551	Hmgb1	ENSDARG00000030479	hmgb1b	high mobility group box 1b [Source:ZFIN;Acc:ZDB-GENE-030131-8480]	20	43594075	43598853	1668	-0.0527046	0.141979	0.348315	0.194684	0.40102	0.206336	7.5856	192.084	4.51008	0.0182157	0.105999	176.991	199.555	190.469	159.252	236.414	152.693	221.23	166.497	158.966	204.46	235.242	169.064	226.263
ENSSSAG00000053757	ENSSSAT00000085235	hspe1	ENSMUSG00000117621	Hspe1-rs1	ENSDARG00000056167	hspe1	heat shock 10 protein 1 [Source:ZFIN;Acc:ZDB-GENE-000906-2]	25	21329344	21330789	461	-0.723157	0.512657	0.448667	1.23581	1.17182	-0.0639901	7.58447	191.935	9.37007	0.00101858	0.0264041	170.301	195.962	212.39	181.404	119.351	132.59	140.359	200.04	241.185	220.715	201.698	245.503	233.651
ENSSSAG00000078842	ENSSSAT00000147756	EF1A			ENSDARG00000020850	eef1a1l1		27	8196427	8204582	2789	0.223057	0.445692	0.131714	0.222635	-0.0913436	-0.313979	7.58258	191.683	1.621	0.22473	0.41985	159.956	174.881	197.857	173.778	221.577	246.736	232.241	204.241	189.25	163.619	178.207	159.148	190.391
ENSSSAG00000041178	ENSSSAT00000058748	eef1b2	ENSMUSG00000025967	Eef1b2	ENSDARG00000044521	eef1b2	eukaryotic translation elongation factor 1 beta 2 [Source:ZFIN;Acc:ZDB-GENE-030131-7310]	16	79478671	79481290	553	-0.379267	0.556002	0.480956	0.935269	0.860223	-0.0750464	7.58188	191.59	4.08603	0.0290162	0.136307	165.919	175.811	175.385	204.465	148.509	175.787	145.423	240.608	195.039	196.372	186.335	259.948	221.07
ENSSSAG00000121827	ENSSSAT00000156738	hnrnpa0a	ENSMUSG00000059005	Hnrnpa3	ENSDARG00000089302	hnrnpa0a	heterogeneous nuclear ribonucleoprotein A0, like [Source:ZFIN;Acc:ZDB-GENE-030131-618]	9	78205014	78207524	2481	-0.301467	0.089256	-0.365906	0.390722	-0.0644393	-0.455162	7.57975	191.308	7.52695	0.00242187	0.0394945	225.156	240.622	224.674	181.05	224.227	170.293	214.554	189.453	185.897	153.555	200.795	94.8207	181.906
ENSSSAG00000095268	ENSSSAT00000174736				ENSDARG00000074289	tuba4l		12	61322262	61325895	1973	-0.2294	0.144308	0.113601	0.373708	0.343001	-0.0307069	7.57899	191.207	1.46373	0.262648	0.460104	178.748	209.104	225.769	178.096	186.301	179.041	213.792	184.337	172.504	179.571	200.952	182.906	194.574
ENSSSAG00000044798	ENSSSAT00000202378	QCR6	ENSMUSG00000063882	Uqcrh	ENSDARG00000059128	uqcrh		16	47110880	47118389	982	-0.547622	0.404062	0.413245	0.951684	0.960867	0.00918283	7.577	190.944	1.77332	0.209986	0.40423	161.771	199.129	210.803	205.029	140.473	156.949	155.782	195.439	224.383	192.57	137.613	338.443	163.886
ENSSSAG00000074044	ENSSSAT00000133473	PINK1	ENSMUSG00000028756	Pink1	ENSDARG00000001929	pink1	PTEN induced kinase 1 [Source:ZFIN;Acc:ZDB-GENE-041212-53]	15	90264164	90268840	2672	-0.0426128	-0.10062	0.0247998	-0.0580071	0.0674126	0.12542	7.57622	190.84	0.341716	0.795514	0.871675	208.305	210.881	194.661	175.337	223.904	177.552	259.925	152.689	145.69	171.016	222.897	137.778	200.285
ENSSSAG00000105721	ENSSSAT00000142931		ENSMUSG00000061787	Rps17				11	39394458	39402001	957	-0.452686	-0.0472065	0.0481288	0.405479	0.500815	0.0953353	7.57355	190.488	1.05422	0.401588	0.589173	215.656	205.256	230.424	207.402	172.665	189.733	169.064	153.457	184.076	151.412	180.39	245.017	171.788
ENSSSAG00000010200	ENSSSAT00000241594		ENSMUSG00000031839	Hsbp1				CAJNNT020002945.1	134301	143082	1112	-0.261549	0.233954	0.260089	0.495503	0.521639	0.0261353	7.57295	190.408	5.04692	0.0122433	0.0867979	200.573	194.04	188.985	175.461	205.302	161.015	178.365	186.546	176.023	189.543	209.703	183.279	226.472
ENSSSAG00000075879	ENSSSAT00000138894	tpi1b	ENSMUSG00000023456	Tpi1	ENSDARG00000040988	tpi1b	triosephosphate isomerase 1b [Source:NCBI gene (formerly Entrezgene);Acc:560753]	2	42053202	42059160	1288	-0.124305	0.0703993	0.106368	0.194704	0.230673	0.0359687	7.57276	190.383	0.359122	0.783369	0.863783	162.329	202.976	218.745	199.528	162.93	211.169	237.124	159.342	176.71	174.933	193.1	188.894	187.205
ENSSSAG00000000481	ENSSSAT00000001061	si:ch211-271b14.1	ENSMUSG00000037236	Matr3	ENSDARG00000101808	si:ch211-271b14.1	si:ch211-271b14.1 [Source:ZFIN;Acc:ZDB-GENE-141212-386]	4	40147874	40159535	3109	-0.0797777	-0.0286716	0.24482	0.0511061	0.324597	0.273491	7.56579	189.465	4.02757	0.0264746	0.12994	199.305	199.727	175.61	171.369	211.773	183.639	208.279	151.341	145.067	200.758	248.44	134.687	233.055
ENSSSAG00000044857	ENSSSAT00000067330	cd63	ENSMUSG00000025351	Cd63	ENSDARG00000025147	cd63	Cd63 antigen [Source:NCBI gene (formerly Entrezgene);Acc:100195573]	15	87982576	88004243	1377	-0.55599	0.14717	0.0632883	0.70316	0.619278	-0.0838818	7.55985	188.687	5.55937	0.00852254	0.0721928	205.174	231.003	221.255	167.207	121.571	154.627	198.008	176.48	192.82	196.026	228.27	145.772	214.722
ENSSSAG00000068386	ENSSSAT00000117627	dad1	ENSMUSG00000022174	Dad1			defender against cell death 1 [Source:NCBI gene (formerly Entrezgene);Acc:100846962]	23	24273873	24274810	693	-0.501119	0.379187	0.397962	0.880306	0.899081	0.0187757	7.5589	188.563	4.55275	0.0198727	0.110948	163.75	215.964	199.663	173.471	154.023	137.264	166.093	204.806	194.159	198.775	190.077	259.154	194.117
ENSSSAG00000095049	ENSSSAT00000169870	h3f3a						9	122070311	122071916	1143	0.0305606	0.0992666	-0.0949924	0.068706	-0.125553	-0.194259	7.55848	188.507	0.653277	0.592681	0.734044	203.133	186.744	195.827	190.118	232.6	201.49	247.847	175.67	162.841	162.631	178.435	137.012	176.249
ENSSSAG00000075653	ENSSSAT00000138102	psmd9	ENSMUSG00000029440	Psmd9	ENSDARG00000006300	psmd9	proteasome 26S subunit, non-ATPase 9 [Source:NCBI gene (formerly Entrezgene);Acc:100196156]	24	18077586	18083028	852	-0.626466	0.00592994	0.434397	0.632396	1.06086	0.428467	7.55774	188.411	8.67344	0.00130087	0.0297133	178.984	183.267	231.36	182.877	134.549	136.825	160.124	160.535	158.139	230.118	228.865	234.226	229.47
ENSSSAG00000065852	ENSSSAT00000110661		ENSMUSG00000067274	Rplp0	ENSDARG00000051783	rplp0		22	36317544	36321148	564	-0.133569	0.551771	-0.350236	0.68534	-0.216666	-0.902006	7.5557	188.145	8.63178	0.00129129	0.0296828	196.541	190.534	226.373	180.835	200.301	204.837	212.272	254.658	220.856	139.477	159.131	123.118	136.957
ENSSSAG00000053624	ENSSSAT00000084895	cox6a1	ENSMUSG00000030785	Cox6a2	ENSDARG00000022438	cox6a1	cytochrome c oxidase subunit 6A1 [Source:ZFIN;Acc:ZDB-GENE-030131-7715]	24	24280732	24284160	1150	-0.389888	0.430396	0.508726	0.820283	0.898613	0.0783299	7.55492	188.043	3.92331	0.0326824	0.145167	140.205	200.559	194.845	179.851	153.292	146.428	170.027	187.984	205.586	220.437	177.474	264.95	202.92
ENSSSAG00000078545	ENSSSAT00000146940		ENSMUSG00000028207	Asph				29	22570988	22625546	3901	0.536707	-0.182006	-0.0799842	-0.718713	-0.616691	0.102022	7.5548	188.028	6.57544	0.00434337	0.0515265	199.352	181.644	160.074	151.493	354.816	210.121	310.203	120.438	125.975	137.255	235.42	69.563	188.002
ENSSSAG00000109541	ENSSSAT00000174262		ENSMUSG00000063253	Scoc				9	69212885	69214446	1169	-0.10196	-0.00230842	0.183731	0.0996514	0.28569	0.186039	7.55323	187.822	1.84998	0.179638	0.370069	185.773	204.34	185.847	178.278	246.645	163.069	201.158	158.855	147.38	194.945	209.319	160.745	205.341
ENSSSAG00000093130	ENSSSAT00000175942				ENSDARG00000002344	tubb4b		9	71901580	71905214	2442	-0.0654613	0.19043	0.283959	0.255891	0.34942	0.0935291	7.55076	187.502	1.55897	0.23894	0.434677	172.957	180.521	208.779	162.905	193.143	184.078	217.054	177.813	159.86	168.841	212.929	193.022	205.617
ENSSSAG00000075992	ENSSSAT00000139183		ENSMUSG00000070493	Chchd2	ENSDARG00000059304	chchd2		9	129459970	129464257	1367	-0.0820351	0.25753	-0.436887	0.339565	-0.354852	-0.694417	7.54909	187.285	1.91568	0.174389	0.364539	191.103	225.762	247.971	167.845	249.089	198.583	230.293	210.238	194.887	108.643	127.945	166.705	115.64
ENSSSAG00000057888	ENSSSAT00000094706		ENSMUSG00000021519	Mterf3	ENSDARG00000003207	mterf3		14	85110739	85116539	708	-0.496384	0.365148	0.208303	0.861532	0.704687	-0.156845	7.54697	187.009	4.2436	0.0235865	0.122307	191.35	175.906	197.461	210.22	154.596	164.186	148.947	212.749	195.758	176.579	203.99	214.481	184.896
ENSSSAG00000039806	ENSSSAT00000056107	gnb2l1	ENSMUSG00000020372	Rack1	ENSDARG00000041619	rack1		9	76323747	76330521	1138	-0.388675	0.152598	0.0768227	0.541273	0.465497	-0.0757758	7.54503	186.758	1.46405	0.266251	0.463736	165.056	198.153	242.135	195.145	129.128	194.954	191.326	179.008	185.216	187.241	169.165	182.931	208.402
ENSSSAG00000003258	ENSSSAT00000007000		ENSMUSG00000028141	Oaz3	ENSDARG00000104782	oaz1b		1	124567386	124578197	2022	-0.0137356	0.105381	0.0538011	0.119117	0.0675366	-0.0515799	7.54121	186.265	0.259885	0.853187	0.907001	185.683	196.531	194.176	163.295	218.872	167.612	248.114	166.623	156.651	200.257	239.747	96.2748	187.614
ENSSSAG00000044980	ENSSSAT00000067590	cxcl14	ENSMUSG00000021508	Cxcl14	ENSDARG00000056627	cxcl14	chemokine (C-X-C motif) ligand 14 [Source:ZFIN;Acc:ZDB-GENE-000619-1]	9	78085324	78088864	1068	-0.207616	0.139451	0.430975	0.347067	0.638591	0.291524	7.53558	185.539	9.70238	0.000733518	0.0225731	151.145	187.749	196.361	164.954	186.722	150.535	187.811	163.1	151.958	216.434	252.713	153.658	248.866
ENSSSAG00000065372	ENSSSAT00000109364		ENSMUSG00000024121	Atp6v0c	ENSDARG00000036577	atp6v0cb		19	3717089	3739248	544	-0.210576	0.144076	-0.00108855	0.354652	0.209488	-0.145164	7.5222	183.827	2.2062	0.12783	0.307848	205.566	200.032	180.377	186.637	195.257	176.993	198.587	179.099	167.634	173.669	203.664	137.93	184.306
ENSSSAG00000105896	ENSSSAT00000206193							15	44410888	44413160	959	-0.697893	0.52864	0.285771	1.22653	0.983664	-0.242869	7.52148	183.735	4.72582	0.0191226	0.108707	163.658	173.304	205.849	213.586	144.824	131.92	125.159	233.103	215.432	183.569	164.989	252.516	180.647
ENSSSAG00000008279	ENSSSAT00000018456	GBRL2	ENSMUSG00000031950	Gabarapl2	ENSDARG00000027200	gabarapl2	GABA(A) receptor-associated protein like 2 [Source:ZFIN;Acc:ZDB-GENE-040718-336]	16	34916156	34929050	907	-0.325567	0.434763	0.127703	0.76033	0.45327	-0.30706	7.52086	183.656	8.78423	0.00118842	0.0284625	181.864	190.087	205.011	163.059	179.918	148.293	180.638	194.115	211.964	182.613	203.602	146.211	200.147
ENSSSAG00000007854	ENSSSAT00000017683	renr	ENSMUSG00000031007	Atp6ap2	ENSDARG00000008735	atp6ap2	Renin receptor [Source:NCBI gene (formerly Entrezgene);Acc:100195062]	21	26082077	26091591	1931	-0.0773073	0.140721	0.113525	0.218028	0.190832	-0.0271958	7.52083	183.652	1.24776	0.326093	0.522476	200.359	186.433	191.26	158.726	209.829	181.862	205.78	168.037	161.296	175.425	213.18	139.315	195.974
ENSSSAG00000120770	ENSSSAT00000237298	NDUFA4L2	ENSMUSG00000040280	Ndufa4l2	ENSDARG00000087907		NDUFA4 mitochondrial complex associated like 2 [Source:HGNC Symbol;Acc:HGNC:29836]	12	90741722	90758260	2180	-0.420154	0.503072	0.360887	0.923226	0.781041	-0.142185	7.51904	183.425	9.97129	0.000640271	0.0213165	156.798	168.469	191.644	187.81	161.165	135.578	159.496	189.344	218.55	207.598	226.195	177.181	204.694
ENSSSAG00000106900	ENSSSAT00000189477				ENSDARG00000115978			9	101942342	101950520	3446	-0.222029	-0.145581	1.291	0.0764481	1.51303	1.43658	7.51842	183.346	2.54972	0.114027	0.288679	87.5627	103.008	57.0639	312.349	168.544	175.594	70.0395	147.808	67.7848	388.926	197.963	353.428	253.426
ENSSSAG00000065991	ENSSSAT00000110993		ENSMUSG00000061315	Naca				13	25418227	25431090	1989	-0.179379	0.206467	0.418838	0.385846	0.598217	0.212371	7.50764	181.981	2.42027	0.107052	0.278559	142.929	174.874	205.264	172.975	143.642	177.502	203.035	155.22	173.04	197.016	199.709	212.357	208.183
ENSSSAG00000088267	ENSSSAT00000205812		ENSMUSG00000026473	Glul	ENSDARG00000099776	glula		23	16610697	16622305	7607	-0.251631	0.389421	0.210515	0.641052	0.462146	-0.178906	7.50428	181.557	5.03715	0.0123301	0.0871451	193.118	193.055	184.046	147.996	154.581	167.042	188.937	177.215	202.433	174.649	210.311	147.952	218.905
ENSSSAG00000060759	ENSSSAT00000099685	k1143	ENSMUSG00000032551	1110059G10Rik	ENSDARG00000029615	zgc:77056	K1143 protein [Source:NCBI gene (formerly Entrezgene);Acc:100286652]	5	90542995	90545247	1282	-0.312853	0.393601	0.564997	0.706454	0.87785	0.171396	7.50068	181.105	10.3733	0.000524735	0.0201436	157.03	175.937	176.673	151.001	125.555	147.159	179.473	167.775	184.627	222.765	286.505	173.749	206.12
ENSSSAG00000006059	ENSSSAT00000013051	ISCU			ENSDARG00000026582	iscub	iron-sulfur cluster assembly enzyme b [Source:ZFIN;Acc:ZDB-GENE-050417-332]	1	134070697	134089449	390	0.304182	0.735147	0.695486	0.430965	0.391304	-0.0396616	7.49735	180.687	7.15975	0.00301913	0.0429738	145.666	123.443	157.312	131.538	230.54	154.524	216.644	206.487	173.199	177.176	269.579	186.573	176.25
ENSSSAG00000010013	ENSSSAT00000022119	GBRL2	ENSMUSG00000031950	Gabarapl2	ENSDARG00000027200	gabarapl2		26	48805868	48820740	1062	-0.141234	0.251695	0.0133449	0.392929	0.154579	-0.23835	7.49423	180.297	2.71052	0.0804172	0.237563	170.729	185.455	189.932	184.086	221.991	148.727	208.124	179.068	175.662	188.682	190.529	116.109	184.76
ENSSSAG00000054170	ENSSSAT00000086229	tac3b			ENSDARG00000097596	tac3b	tachykinin precursor 3b [Source:ZFIN;Acc:ZDB-GENE-120716-1]	22	28939544	28946060	1072	-0.0348294	0.507229	0.520282	0.542059	0.555111	0.0130526	7.49064	179.848	5.43022	0.00932336	0.0756558	131.621	204.005	163.485	131.752	141.543	163.462	218.66	179.826	183.663	205.817	243.897	160.432	209.862
ENSSSAG00000007448	ENSSSAT00000250581							14	69747548	69943156	584	-0.49121	0.173759	-0.608663	0.664969	-0.117453	-0.782421	7.49013	179.786	0.534066	0.669388	0.787343	94.7916	264.499	359.578	159.775	74.3798	230.134	213.413	67.5925	331.634	105.212	91.7787	92.0362	252.391
ENSSSAG00000009058	ENSSSAT00000019956	six3	ENSMUSG00000038805	Six3	ENSDARG00000058008	six3a	SIX homeobox 3a [Source:ZFIN;Acc:ZDB-GENE-990415-127]	28	21789189	21801342	1921	0.0609759	-0.0314994	0.0307515	-0.0924753	-0.0302244	0.0622509	7.4898	179.745	0.15614	0.924161	0.951956	170.604	194.405	196.034	159.7	262.212	164.86	229.645	142.362	144.195	160.121	206.633	127.507	178.402
ENSSSAG00000082318	ENSSSAT00000159643	S10I	ENSMUSG00000074457	S100a16	ENSDARG00000055514	icn2		5	75447440	75448192	501	-0.677711	0.328572	0.496639	1.00628	1.17435	0.168067	7.48965	179.725	4.49728	0.0229743	0.120547	193.925	195.967	198.98	133.533	75.9695	141.585	157.007	160.416	204.63	256.225	179.631	233.215	205.344
ENSSSAG00000073642	ENSSSAT00000132398		ENSMUSG00000026645	Olah	ENSDARG00000058502	olah		27	5435707	5478368	1430	-0.102136	0.421633	0.525234	0.523769	0.62737	0.103601	7.48881	179.62	6.73266	0.0039321	0.0493206	146.016	185.982	165.728	147.688	167.728	163.597	181.912	178.958	172.567	193.207	215.293	191.627	224.759
ENSSSAG00000070313	ENSSSAT00000122926	HABP4	ENSMUSG00000021476	Habp4	ENSDARG00000025174	zgc:103482	zgc:103482 [Source:ZFIN;Acc:ZDB-GENE-041010-115]	1	143031147	143037139	1493	-0.232303	0.301733	-0.0179172	0.534035	0.214386	-0.31965	7.485	179.147	3.01082	0.061652	0.205182	180.391	197.662	201.801	167.817	173.998	183.549	182.686	190.375	184.467	157.89	192.773	139.155	176.35
ENSSSAG00000113145	ENSSSAT00000210807		ENSMUSG00000043501	Lgals2	ENSDARG00000054942	lgals2a		6	25215341	25222237	1157	-0.379881	0.4537	0.115927	0.833581	0.495808	-0.337773	7.48434	179.065	4.21603	0.0229893	0.120585	180.69	192.31	195.179	169.476	152.752	168.066	159.015	202.677	207.9	201.45	156.531	170.868	170.937
ENSSSAG00000112349	ENSSSAT00000156576							2	93983112	93987825	2022	-0.530804	0.23004	-0.424559	0.760844	0.106245	-0.654599	7.48376	178.993	8.92544	0.00110129	0.0273881	202.889	211.102	224.852	209.163	159.3	153.195	191.815	217.358	189.078	139.724	159.705	122.826	145.907
ENSSSAG00000090848	ENSSSAT00000169582		ENSMUSG00000040258	Nxph4				15	66894087	66903198	2234	0.159113	-0.302997	-0.0856666	-0.46211	-0.24478	0.21733	7.48223	178.804	3.72072	0.0338791	0.148294	211.467	173.835	157.307	188.598	281.052	175.499	255.927	117.114	123.105	155.209	197.745	102.008	185.582
ENSSSAG00000066103	ENSSSAT00000111503		ENSMUSG00000056553	Ptprn2				14	20132208	20280111	2188	0.241283	-0.198803	0.305693	-0.440085	0.0644105	0.504496	7.46755	176.993	7.9575	0.0018843	0.0349679	168.331	178.305	152.042	156.542	245.569	187.061	235.704	117.814	113.827	177.895	234.033	129.948	203.837
ENSSSAG00000040228	ENSSSAT00000056985	eef1db	ENSMUSG00000055762	Eef1d	ENSDARG00000030053	eef1db	eukaryotic translation elongation factor 1 delta b (guanine nucleotide exchange protein) [Source:ZFIN;Acc:ZDB-GENE-030131-6544]	23	13830073	13845195	1207	-0.192031	0.328161	0.503362	0.520191	0.695393	0.175201	7.46351	176.498	3.40651	0.0462629	0.175408	162.09	170.265	168.218	160.673	143.696	175.552	169.238	156.792	180.225	191.181	196.085	227.788	192.671
ENSSSAG00000071321	ENSSSAT00000125670	cox7a2a	ENSMUSG00000032330	Cox7a2	ENSDARG00000053217	cox7a2a	cytochrome c oxidase subunit 7A2a [Source:ZFIN;Acc:ZDB-GENE-050522-153]	1	20435279	20437392	422	-0.680824	0.42645	0.514981	1.10727	1.1958	0.0885304	7.45956	176.015	4.01841	0.033487	0.147178	146.938	171.038	204.489	176.093	116.517	134.089	120.284	206.649	179.118	183.031	187.378	294.59	167.981
ENSSSAG00000047752	ENSSSAT00000073730		ENSMUSG00000020680	Taf15	ENSDARG00000070019	taf15		9	111897906	111915211	1677	-0.104563	0.194496	-0.357733	0.29906	-0.25317	-0.552229	7.45587	175.566	3.60923	0.0371208	0.155715	229.249	191.16	195.78	142.686	276.56	155.994	180.179	194.654	156.679	145.082	174.639	68.4822	171.218
ENSSSAG00000078717	ENSSSAT00000147325							25	12602417	12604134	1128	-0.221338	0.392027	0.636723	0.613365	0.858061	0.244696	7.45424	175.368	5.78251	0.00791139	0.0697278	151.232	155.43	179.848	144.797	156.028	136.768	174.197	170.823	166.932	201.21	199.618	242.972	199.926
ENSSSAG00000115907	ENSSSAT00000205170		ENSMUSG00000067818	Myl9	ENSDARG00000038123	myl9a		12	49524455	49550579	1579	-0.230824	0.0949882	-0.329866	0.325812	-0.0990423	-0.424854	7.45263	175.172	2.31706	0.115233	0.290414	181.361	201.425	227.11	179.087	155.317	191.8	223.951	168.58	174.675	139.422	182.018	110.319	142.176
ENSSSAG00000073239	ENSSSAT00000131306	bzw2	ENSMUSG00000020547	Bzw2	ENSDARG00000035918	bzw2	basic leucine zipper and W2 domains 2 [Source:ZFIN;Acc:ZDB-GENE-040426-746]	27	22061982	22077390	1907	-0.186542	0.0104631	0.0822581	0.197005	0.2688	0.071795	7.44864	174.688	0.907568	0.459694	0.636904	210.626	187.605	176.794	159.76	210.128	172.235	168.611	155.559	144.06	161.348	197.339	162.629	164.253
ENSSSAG00000111736	ENSSSAT00000203611	INSM1	ENSMUSG00000068154	Insm1	ENSDARG00000091756	insm1a	INSM transcriptional repressor 1 [Source:HGNC Symbol;Acc:HGNC:6090]	6	56740802	56746405	3786	0.224129	-0.121706	0.0982474	-0.345835	-0.125882	0.219954	7.44568	174.33	2.48673	0.0985152	0.266161	190.438	165.888	162.108	150.807	286.865	168.116	226.939	126.863	122.341	157.474	212.6	105.353	190.501
ENSSSAG00000082965	ENSSSAT00000209054				ENSDARG00000115978			CAJNNT020001558.1	27379	32248	1450	-0.640758	-0.905408	0.624135	-0.26465	1.26489	1.52954	7.44414	174.145	0.259375	0.852937	0.906849	0.238424	71.7272	34.7057	598.516	26.2294	326.885	0	117.598	49.5783	370.594	228.263	216.548	222.998
ENSSSAG00000073239	ENSSSAT00000131318	bzw2	ENSMUSG00000020547	Bzw2	ENSDARG00000035918	bzw2	basic leucine zipper and W2 domains 2 [Source:ZFIN;Acc:ZDB-GENE-040426-746]	27	22061982	22077390	3097	-0.241242	-0.608009	0.320667	-0.366767	0.561908	0.928675	7.43793	173.397	13.6029	0.000124342	0.0107864	204.548	183.998	167.214	164.686	177.222	174.618	163.903	94.8865	96.3288	186.809	272.757	146.614	220.574
ENSSSAG00000084655	ENSSSAT00000027864	acbd7	ENSMUSG00000026644	Acbd7	ENSDARG00000094730	acbd7	acyl-CoA binding domain containing 7 [Source:ZFIN;Acc:ZDB-GENE-050913-108]	2	16006800	16015685	618	-0.505404	0.168882	0.524657	0.674286	1.03006	0.355775	7.43785	173.387	7.08632	0.0034329	0.0461035	176.171	158.789	181.125	166.509	136.647	137.435	135.793	153.539	158.845	196.11	195.356	237.375	220.34
ENSSSAG00000069477	ENSSSAT00000120708	SMD3	ENSMUSG00000020180	Snrpd3	ENSDARG00000013800	snrpd3	small nuclear ribonucleoprotein D3 polypeptide [Source:ZFIN;Acc:ZDB-GENE-040625-55]	24	25107677	25109303	661	-0.403466	0.255244	0.499921	0.65871	0.903386	0.244677	7.4347	173.008	7.67546	0.00221904	0.0378439	165.348	168.321	188.588	144.946	139.35	149.571	138.48	162.043	161.796	202.07	201.268	203.994	223.333
ENSSSAG00000075382	ENSSSAT00000137395	COX5B	ENSMUSG00000079941	Cox5b-ps	ENSDARG00000113254	cox5bb		11	71305159	71323095	892	-0.31522	0.174116	0.0263693	0.489336	0.341589	-0.147747	7.43451	172.986	1.91798	0.168209	0.358005	154.842	195.988	200.356	184.614	174.482	157.103	177.977	169.502	169.758	153.676	170.016	163.017	177.486
ENSSSAG00000073163	ENSSSAT00000131105	CALR3	ENSMUSG00000019732	Calr3			calreticulin 3 [Source:HGNC Symbol;Acc:HGNC:20407]	16	40895934	40912863	2103	-0.229376	0.37072	0.134958	0.600095	0.364334	-0.235762	7.43353	172.869	6.82219	0.00371756	0.0479413	170.776	201.192	178.76	136.546	176.266	150.214	174.755	185.181	174.524	169.123	208.804	111.432	209.719
ENSSSAG00000076658	ENSSSAT00000141174	C209E	ENSMUSG00000014542	Clec4f	ENSDARG00000056379	cldc1	C-type lectin domain containing 1 [Source:ZFIN;Acc:ZDB-GENE-141216-19]	2	42218165	42222194	1789	-0.689919	0.225628	-0.12246	0.915547	0.567459	-0.348088	7.43097	172.562	4.39591	0.0207953	0.113868	206.645	245.116	226.604	120.272	137.129	115.348	171.096	214.447	163.018	172.776	126.992	145.55	198.308
ENSSSAG00000040199	ENSSSAT00000056855	MFAP2	ENSMUSG00000060572	Mfap2			microfibril associated protein 2 [Source:HGNC Symbol;Acc:HGNC:7033]	12	68027150	68031747	1467	-0.444792	0.561415	0.158443	1.00621	0.603235	-0.402972	7.43064	172.523	10.7165	0.000444458	0.018737	160.251	203.581	176.524	155.01	137.825	139.442	157.718	219.964	197.245	165.733	184.028	150.029	195.446
ENSSSAG00000071608	ENSSSAT00000151318	ywhae1	ENSMUSG00000020849	Ywhae	ENSDARG00000006399	ywhae1	tyrosine 3-monooxygenase/tryptophan 5-monooxygenase activation protein, epsilon polypeptide 1 [Source:ZFIN;Acc:ZDB-GENE-030131-779]	20	52595101	52600913	1893	0.0063176	0.124077	-0.101875	0.117759	-0.108193	-0.225952	7.42966	172.405	1.08578	0.383977	0.573674	186.861	191.63	175.488	150.131	262.752	158.382	193.728	167.398	143.889	149.964	189.685	92.9799	178.374
ENSSSAG00000055711	ENSSSAT00000089914	rtn10	ENSMUSG00000020458	Rtn4	ENSDARG00000044601	rtn4a		1	71584720	71618762	1391	-0.260223	0.150824	0.08767	0.411047	0.347893	-0.0631543	7.42915	172.345	3.71757	0.0339662	0.148455	176.33	196.818	187.122	152.385	189.492	128.919	199.27	159.397	161.336	164.642	201.416	131.362	191.992
ENSSSAG00000113384	ENSSSAT00000201329	CDC42			ENSDARG00000040158	cdc42l		14	63597781	63610621	1775	-0.113663	0.287023	-0.182259	0.400686	-0.0685957	-0.469281	7.42911	172.34	4.08794	0.0252415	0.126748	209.469	167.248	194.433	149.851	226.548	157.701	191.842	180.537	175.877	163.883	183.329	93.5209	146.18
ENSSSAG00000006603	ENSSSAT00000014131	phs	ENSMUSG00000020098	Pcbd1	ENSDARG00000031981	pcbd1	Pterin-4-alpha-carbinolamine dehydratase [Source:NCBI gene (formerly Entrezgene);Acc:100286615]	1	51551374	51554357	982	-0.26131	0.352354	0.341426	0.613664	0.602736	-0.0109282	7.4288	172.303	5.40137	0.00951357	0.0765417	162.81	175.064	167.41	162.343	162.339	163.598	147.125	175.446	171.434	184.169	193.313	172.833	202.054
ENSSSAG00000010287	ENSSSAT00000022916		ENSMUSG00000027248	Pdia3	ENSDARG00000102640	pdia3		23	42352880	42361120	2001	-0.10698	0.387014	0.240209	0.493994	0.347189	-0.146805	7.42711	172.101	2.7586	0.0770277	0.2319	179.763	181.683	175.511	127.013	155.205	175.553	188.683	191.541	160.207	147.993	193.555	150.991	209.615
ENSSSAG00000001017	ENSSSAT00000002019	cfd	ENSMUSG00000061780	Cfd	ENSDARG00000039579	cfd	complement factor D (adipsin) [Source:NCBI gene (formerly Entrezgene);Acc:101448046]	1	2354582	2357873	1140	-0.482634	-0.176581	-0.239762	0.306053	0.242872	-0.0631803	7.42682	172.066	1.7304	0.202687	0.396297	239.64	205.187	244.368	138.478	163.973	161.76	175.924	140.419	154.652	170.332	163.797	146.634	131.699
ENSSSAG00000065979	ENSSSAT00000110941	ZN706	ENSMUSG00000062397	Zfp706	ENSDARG00000056307	znf706		27	42186786	42191309	1260	-0.169382	-0.10375	0.0756996	0.0656321	0.245082	0.179449	7.42351	171.672	1.5255	0.247002	0.44319	172.348	192.086	185.145	160.866	236.922	139.94	175.252	136.397	132.307	190.931	219.106	102.181	188.258
ENSSSAG00000116888	ENSSSAT00000221144		ENSMUSG00000063130	Calml3	ENSDARG00000034187	calm1b		1	35258101	35272673	1205	-0.592295	-0.00229173	0.139909	0.590003	0.732204	0.142201	7.41839	171.063	7.99495	0.00184428	0.0347429	153.243	204.62	214.15	170.399	137.475	129.119	156.987	141.801	160.038	194.84	198.451	130.086	232.614
ENSSSAG00000074891	ENSSSAT00000136148		ENSMUSG00000020458	Rtn4	ENSDARG00000044601	rtn4a		18	25925315	25938917	1859	-0.308107	0.062409	-0.0268207	0.370516	0.281287	-0.0892297	7.41381	170.521	1.37293	0.287581	0.485536	138.763	189.219	216.531	182.7	160.902	131.357	221.806	140.159	170.099	178.041	186.889	109.802	190.507
ENSSSAG00000009857	ENSSSAT00000021765	rl23	ENSMUSG00000071415	Rpl23			60S ribosomal protein L23 [Source:NCBI gene (formerly Entrezgene);Acc:100195636]	6	36486473	36489416	711	-0.380757	0.699172	0.342989	1.07993	0.723746	-0.356183	7.41014	170.088	2.97997	0.0725027	0.224512	152.037	150.854	174.83	174.243	167.148	154.108	106.284	233.731	200.603	147.643	140.758	231.627	177.278
ENSSSAG00000057589	ENSSSAT00000172911	cnih1	ENSMUSG00000015759	Cnih1	ENSDARG00000020311	cnih1	cornichon family AMPA receptor auxiliary protein 1 [Source:NCBI gene (formerly Entrezgene);Acc:100286498]	1	5933639	5951184	1686	-0.140899	0.096477	-0.0440822	0.237376	0.096817	-0.140559	7.40588	169.587	0.984225	0.42547	0.608437	158.869	187.108	191.271	165.48	221.425	142.459	193.387	156.752	149.618	166.645	180.57	95.7056	195.335
ENSSSAG00000040681	ENSSSAT00000058064		ENSMUSG00000035597	Prpf39	ENSDARG00000100209	prpf39		6	76211845	76226523	4231	-0.558779	0.0850152	0.270505	0.643794	0.829284	0.18549	7.40512	169.497	2.77365	0.0805708	0.237806	167.389	173.578	197.917	187.634	135.06	146.716	138.071	158.722	156.386	176.207	152.29	234.27	179.227
ENSSSAG00000058102	ENSSSAT00000095033	selenok	ENSMUSG00000042682	Selenok	ENSDARG00000100823	selenok	selenoprotein K [Source:NCBI gene (formerly Entrezgene);Acc:100195872]	15	67528444	67536757	662	-0.556575	0.602983	0.375788	1.15956	0.932362	-0.227195	7.40366	169.326	2.79263	0.0868335	0.247408	147.595	163.1	187.617	175.043	111.681	147.176	127.757	214.147	204.958	156.367	149.262	264.962	151.579
ENSSSAG00000115921	ENSSSAT00000196826		ENSMUSG00000020650	Bcap29				10	118464504	118476795	3871	-0.249599	0.273694	0.262264	0.523293	0.511864	-0.0114296	7.40337	169.292	4.20387	0.0230496	0.12075	169.968	160.809	171.462	167.588	164.34	145.735	174.691	154.833	174.363	178.565	193.105	161.555	183.786
ENSSSAG00000081454	ENSSSAT00000155633	tmem14ca	ENSMUSG00000021361	Tmem14c	ENSDARG00000110836	tmem14ca	transmembrane protein 14Ca [Source:NCBI gene (formerly Entrezgene);Acc:751728]	29	20787700	20791017	598	-0.453678	0.222321	0.553464	0.675999	1.00714	0.331143	7.40153	169.076	4.91299	0.0155915	0.0981551	198.079	164.626	151.392	147.245	135.281	126.697	148.819	167.118	145.194	189.668	167.132	256.918	199.815
ENSSSAG00000055494	ENSSSAT00000089497							11	71093489	71108561	4291	0.0577614	-0.420785	0.00799473	-0.478546	-0.0497667	0.42878	7.39805	168.669	4.9831	0.0128228	0.0890593	205.74	194.147	149.799	153.551	233.692	177.824	215.828	108.35	103.551	155.42	204.901	108.618	181.281
ENSSSAG00000114315	ENSSSAT00000007622	mgst3b			ENSDARG00000033364	mgst3b	microsomal glutathione S-transferase 3b [Source:ZFIN;Acc:ZDB-GENE-061215-48]	1	23575370	23579416	1126	-0.205718	0.293575	0.322171	0.499293	0.527888	0.0285955	7.39601	168.43	6.61916	0.00422435	0.0509954	153.047	178.218	172.128	143.695	187.432	122.256	179.847	156.183	165.723	193.59	206.012	145.978	185.481
ENSSSAG00000015288	ENSSSAT00000190974		ENSMUSG00000028367	Txn1	ENSDARG00000031435	TXN	thioredoxin [Source:ZFIN;Acc:ZDB-GENE-040718-162]	7	24510675	24539322	831	-0.404164	0.415534	0.241053	0.819698	0.645218	-0.17448	7.39592	168.42	4.87247	0.0140203	0.0928068	185.874	179.305	156.22	159.79	166.41	140.763	131.948	198.363	170.542	214.373	159.895	171.822	154.15
ENSSSAG00000070694	ENSSSAT00000123954	RLA2						12	87426338	87504613	879	-0.748362	0.109087	0.0219578	0.857449	0.77032	-0.0871293	7.39277	168.052	6.78031	0.00381663	0.048405	169.408	208.975	215.57	174.31	125.821	126.17	138.871	155.739	180.996	178.167	160.63	165.421	184.603
ENSSSAG00000078764	ENSSSAT00000147491	VATG1	ENSMUSG00000039105	Atp6v1g1	ENSDARG00000022315	atp6v1g1	ATPase H+ transporting V1 subunit G1 [Source:ZFIN;Acc:ZDB-GENE-030131-6965]	11	73119578	73131927	928	-0.401515	-0.130969	-0.1552	0.270547	0.246315	-0.0242317	7.39146	167.901	2.61271	0.0878311	0.248891	167.047	207.57	219.931	168.231	161.555	133.04	206.539	133.972	149.283	169.685	187.453	103.753	174.65
ENSSSAG00000054088	ENSSSAT00000086044	FABPH	ENSMUSG00000028773	Fabp3	ENSDARG00000023290	fabp3	fatty acid binding protein 3, muscle and heart [Source:ZFIN;Acc:ZDB-GENE-020318-2]	14	92067743	92073917	1337	-0.257605	0.617257	0.195903	0.874862	0.453508	-0.421353	7.39048	167.786	3.50593	0.042609	0.167578	113.062	177.558	207.834	147.331	151.51	149.228	163.945	214.51	192.237	162.367	131.037	148.694	221.908
ENSSSAG00000009506	ENSSSAT00000020919	cox7a2a	ENSMUSG00000032330	Cox7a2	ENSDARG00000053217	cox7a2a	cytochrome c oxidase subunit 7A2a [Source:ZFIN;Acc:ZDB-GENE-050522-153]	9	14695990	14699953	423	-0.642843	0.542791	0.803075	1.18563	1.44592	0.260285	7.3878	167.475	3.46677	0.0544829	0.191933	135.988	147.244	170.453	161.214	111.328	119.759	104.742	152.113	212.702	191.96	139.891	358.956	170.825
ENSSSAG00000056150	ENSSSAT00000091000	gstr	ENSMUSG00000025069	Gsto2	ENSDARG00000042620	gstr	glutathione S-transferase rho [Source:ZFIN;Acc:ZDB-GENE-090507-1]	14	96517567	96524458	2566	-0.617697	-0.371522	-0.0844692	0.246174	0.533228	0.287053	7.38634	167.305	0.912437	0.464778	0.641063	149.626	199.297	117.646	320.45	148.696	93.6899	216.62	94.8884	154.296	231.598	213.503	129.462	105.196
ENSSSAG00000081334	ENSSSAT00000155289	ARPC3	ENSMUSG00000029465	Arpc3	ENSDARG00000057882	arpc3	actin related protein 2/3 complex, subunit 3 [Source:ZFIN;Acc:ZDB-GENE-040625-107]	11	76759884	76762863	798	-0.391658	0.478033	0.0618726	0.869691	0.453531	-0.41616	7.38101	166.689	5.40401	0.00949597	0.0764898	167.208	182.564	189.214	152.206	136.38	159.177	149.154	185.281	205.373	165.205	169.598	147.23	158.367
ENSSSAG00000046603	ENSSSAT00000071230	atp5l	ENSMUSG00000096486	Atg5lrt	ENSDARG00000011841	atp5l	ATP synthase, H+ transporting, mitochondrial F0 complex, subunit g [Source:ZFIN;Acc:ZDB-GENE-030131-5177]	4	33766302	33769953	1346	-0.263118	0.535643	0.374546	0.798761	0.637664	-0.161097	7.37912	166.47	2.75042	0.0831073	0.241579	155.579	144.248	164.369	170.238	180.291	137.32	140.416	197.467	179.045	171.352	148.701	221.233	153.849
ENSSSAG00000005868	ENSSSAT00000012675	TMEM59	ENSMUSG00000028618	Tmem59	ENSDARG00000019033	tmem59	transmembrane protein 59 [Source:HGNC Symbol;Acc:HGNC:1239]	14	45164828	45179929	2168	-0.0490104	0.408869	0.284376	0.45788	0.333387	-0.124493	7.3766	166.179	6.53677	0.00445179	0.052148	148.749	160.759	167.011	139.459	191.212	143.068	181.4	161.061	171.177	165.038	211.669	115.573	204.155
ENSSSAG00000004822	ENSSSAT00000010325	SRSF6	ENSMUSG00000016921	Srsf6	ENSDARG00000016783	srsf6b	serine and arginine rich splicing factor 6a [Source:ZFIN;Acc:ZDB-GENE-040426-2824]	13	26309927	26316267	1800	-0.0453583	0.0324634	-0.142839	0.0778217	-0.0974805	-0.175302	7.37419	165.903	1.03787	0.403022	0.59049	186.111	183.664	175.767	150.152	229.223	151.255	204.679	149.024	139.415	156.758	176.489	86.3133	167.888
ENSSSAG00000078788	ENSSSAT00000147626	ppt1	ENSMUSG00000028657	Ppt1	ENSDARG00000039980	ppt1	palmitoyl-protein thioesterase 1 (ceroid-lipofuscinosis, neuronal 1, infantile) [Source:ZFIN;Acc:ZDB-GENE-040426-2653]	27	8152258	8174269	1348	-0.310466	0.253401	0.353978	0.563867	0.664443	0.100577	7.37357	165.831	4.17676	0.0235539	0.12223	164.377	182.173	164.097	145.509	128.208	144.414	176.423	144.048	172.054	178.477	190.742	182.781	182.502
ENSSSAG00000113224	ENSSSAT00000122956	eif1b	ENSMUSG00000006941	Eif1b	ENSDARG00000029445	eif1b	eukaryotic translation initiation factor 1B [Source:ZFIN;Acc:ZDB-GENE-040426-1109]	19	14935713	14938323	692	-0.391229	0.581918	0.391392	0.973147	0.782621	-0.190526	7.37218	165.672	7.02997	0.00335816	0.0455252	138.218	176.62	164.755	152.644	149.951	131.089	132.856	187.406	197.951	180.648	170.295	191.68	179.617
ENSSSAG00000039142	ENSSSAT00000054775	selenot1a	ENSMUSG00000075700	Selenot	ENSDARG00000058354	selenot1a	selenoprotein T, 1a [Source:NCBI gene (formerly Entrezgene);Acc:352919]	14	14123156	14126828	1092	-0.101495	0.400876	-0.00258768	0.502371	0.0989069	-0.403464	7.36409	164.745	2.26477	0.120997	0.298861	166.431	171.084	177.77	150.783	194.161	159.528	180.364	186.964	171.008	133.632	158.197	147.837	143.923
ENSSSAG00000007721	ENSSSAT00000017040	rbp4	ENSMUSG00000024990	Rbp4	ENSDARG00000101199	rbp4	retinol binding protein 4, plasma [Source:ZFIN;Acc:ZDB-GENE-000210-19]	19	50055283	50057813	815	0.160345	-0.186754	0.761019	-0.3471	0.600674	0.947773	7.35997	164.275	2.81435	0.0839935	0.242899	115.861	173.478	184.74	85.5211	113.872	139.334	284.094	74.4831	123.145	177.554	247.987	199.84	215.662
ENSSSAG00000094749	ENSSSAT00000245773	tmem59l	ENSMUSG00000035964	Tmem59l	ENSDARG00000003655	tmem59l	transmembrane protein 59-like [Source:ZFIN;Acc:ZDB-GENE-040426-2651]	10	22583618	22601552	2862	0.164562	-0.00272149	0.138525	-0.167283	-0.0260367	0.141247	7.34973	163.113	0.955613	0.437942	0.618856	158.167	157.181	160.609	150.567	242.185	164.622	203.774	128.722	125.742	138.855	188.707	123.666	177.667
ENSSSAG00000004998	ENSSSAT00000010660	id1	ENSMUSG00000042745	Id1	ENSDARG00000040764	id1	inhibitor of DNA binding 1, HLH protein [Source:ZFIN;Acc:ZDB-GENE-990415-96]	12	78598587	78600180	1378	-0.427817	0.326814	0.477791	0.754632	0.905608	0.150976	7.34922	163.056	7.65257	0.00224929	0.0380368	152.348	163.314	180.887	133.451	129.088	120.244	152.522	161.445	159.832	175.643	198.379	199.226	193.344
ENSSSAG00000047708	ENSSSAT00000073710	smx5	ENSMUSG00000007050	Lsm2	ENSDARG00000103066	LSM2	smx5 [Source:ZFIN;Acc:ZDB-GENE-000616-10]	16	56432483	56437514	874	-0.394686	0.60506	0.286597	0.999745	0.681283	-0.318462	7.34742	162.853	7.99343	0.00184589	0.0347429	139.333	169.925	175.15	145.068	180.675	117.451	118.689	187.755	202.018	188.426	171.866	157.322	163.406
ENSSSAG00000087401	ENSSSAT00000253424	kgua	ENSMUSG00000020444	Guk1	ENSDARG00000030340	guk1a	Guanylate kinase [Source:NCBI gene (formerly Entrezgene);Acc:100195504]	3	33514143	33524827	2530	-0.210494	-0.364363	-0.258275	-0.153869	-0.0477811	0.106088	7.34645	162.743	0.646582	0.597733	0.737327	190.894	184.255	191.679	170.508	262.504	138.092	158.791	71.1823	158.561	173.532	152.784	63.4358	199.435
ENSSSAG00000113526	ENSSSAT00000233534	mtpn	ENSMUSG00000029840	Mtpn	ENSDARG00000104018	mtpn	myotrophin [Source:ZFIN;Acc:ZDB-GENE-040426-2166]	17	64484437	64583406	1791	-0.104923	0.283455	-0.0369314	0.388378	0.0679911	-0.320386	7.34488	162.566	2.1066	0.140441	0.324166	155.645	163.606	179.013	163.753	199.482	167.119	162.974	171.299	157.915	144.766	189.685	110.819	147.274
ENSSSAG00000119924	ENSSSAT00000189825	rs15	ENSMUSG00000063457	Rps15	ENSDARG00000070849	rps15	40S ribosomal protein S15 [Source:NCBI gene (formerly Entrezgene);Acc:100195714]	14	12898567	12900604	464	-0.857632	0.479254	-0.558322	1.33689	0.299309	-1.03758	7.34419	162.488	15.5881	5.75529e-05	0.00787741	183.046	183.84	247.355	178.95	150.685	124.975	100.812	227.018	225.008	149.169	130.51	92.8793	118.094
ENSSSAG00000118084	ENSSSAT00000214510							12	83056368	83058236	361	0.181493	0.89154	-0.0439522	0.710047	-0.225445	-0.935492	7.33907	161.912	4.83701	0.0152636	0.0968845	141.418	142.234	162.992	123.82	340.334	118.344	121.604	229.345	202.285	117.78	177.333	75.0813	152.292
ENSSSAG00000065014	ENSSSAT00000108533				ENSDARG00000005513	naca		15	66387926	66404689	826	-0.157514	0.381722	0.95964	0.539236	1.11715	0.577918	7.33782	161.773	6.39433	0.00663695	0.0640835	130.508	116.447	134.285	148.654	97.5632	157.092	143.717	121.855	159.348	214.931	215.058	250.716	212.871
ENSSSAG00000069638	ENSSSAT00000121120		ENSMUSG00000047557	Lxn	ENSDARG00000043102	lxn		9	114392896	114401719	1777	0.00126125	0.295734	0.158606	0.294472	0.157345	-0.137128	7.33742	161.727	0.927608	0.450496	0.629757	151.494	151.607	177.386	146.813	160.335	167.457	209.985	155.781	158.067	180.549	143.519	137.669	161.791
ENSSSAG00000050861	ENSSSAT00000080196	SSRD	ENSMUSG00000002014	Ssr4	ENSDARG00000019444	ssr4		13	43185507	43190468	1321	-0.371581	0.384433	0.296636	0.756014	0.668217	-0.0877968	7.33497	161.453	6.76995	0.0038411	0.0486072	143.697	145.787	181.158	163.936	152.442	134.65	135.685	165.956	173.006	176.758	184.137	152.898	188.784
ENSSSAG00000019907	ENSSSAT00000033886							20	55015755	55017137	408	-0.478756	0.226418	0.478077	0.705174	0.956833	0.251659	7.32648	160.506	2.84737	0.079238	0.235571	192.011	157.766	161.8	134.989	140.038	134.7	117.312	164.265	142.032	149.191	150.166	262.861	179.448
ENSSSAG00000037652	ENSSSAT00000054656		ENSMUSG00000039988	Ankrd13c	ENSDARG00000103831	ankrd13c		16	41578405	41589525	1999	-0.243093	0.042761	0.127696	0.285854	0.37079	0.0849354	7.32577	160.426	3.862	0.0302159	0.139424	176.793	171.31	164.429	151.28	173.224	142.437	165.928	135.907	141.162	180.943	189.954	117.28	174.896
ENSSSAG00000073175	ENSSSAT00000131054	cox5ab	ENSMUSG00000000088	Cox5a	ENSDARG00000099663	cox5ab	cytochrome c oxidase subunit 5Ab [Source:ZFIN;Acc:ZDB-GENE-030131-5162]	26	18085242	18090660	529	-0.306317	0.423996	0.598558	0.730313	0.904875	0.174561	7.32385	160.213	7.239	0.00295929	0.0427854	128.559	154.165	158.419	143.263	133.523	135.406	134.871	165.327	155.197	207.746	183.734	199.963	182.599
ENSSSAG00000076774	ENSSSAT00000141476	fkbp2			ENSDARG00000044540	fkbp2	FKBP prolyl isomerase 2 [Source:ZFIN;Acc:ZDB-GENE-040912-126]	4	42966879	42970829	1125	-0.343216	0.333003	0.369783	0.676219	0.712998	0.0367797	7.32383	160.211	6.38886	0.00489548	0.0547756	148.452	162.198	162.544	151.13	123.367	134.221	162.456	153.821	166.031	169.264	196.436	166.478	186.342
ENSSSAG00000057230	ENSSSAT00000236599	cnn3	ENSMUSG00000053931	Cnn3	ENSDARG00000029856	cnn3b	Calponin-3 [Source:NCBI gene (formerly Entrezgene);Acc:100194836]	14	15524604	15573732	2222	0.00806927	0.219999	-0.0210228	0.21193	-0.0290921	-0.241022	7.31653	159.402	1.29912	0.309677	0.507972	165.558	156.901	177.918	135.272	201.395	155.73	194.716	153.292	147.518	142.768	164.753	90.4557	185.956
ENSSSAG00000076919	ENSSSAT00000114138		ENSMUSG00000005481	Ddx39a	ENSDARG00000006225	ddx39aa		12	29757895	29764754	1515	0.0515299	0.113403	0.184721	0.0618731	0.133191	0.0713182	7.3044	158.068	0.550997	0.654878	0.777819	169.577	164.069	151.635	132.51	182.21	166.304	197.713	148.754	122.439	150.681	180.014	145.303	143.678
ENSSSAG00000104437	ENSSSAT00000241854	elob	ENSMUSG00000055839	Elob	ENSDARG00000037980	elob	elongin B [Source:NCBI gene (formerly Entrezgene);Acc:100196457]	3	72742281	72745992	1573	-0.17601	0.319894	0.0598008	0.495904	0.235811	-0.260093	7.30009	157.596	2.86113	0.0703164	0.220643	169.321	150.099	175.448	138.647	226.853	122.688	142.029	158.594	162.5	147.603	178.992	113.709	162.265
ENSSSAG00000056066	ENSSSAT00000090756	atp5pf	ENSMUSG00000022890	Atp5pf	ENSDARG00000014313	atp5pf	ATP synthase peripheral stalk subunit F6 [Source:ZFIN;Acc:ZDB-GENE-040426-2534]	17	8750167	8755439	603	-0.337195	0.306539	0.450068	0.643734	0.787263	0.143529	7.29861	157.435	3.6482	0.038525	0.158982	157.353	149.865	162.517	142.856	146.717	134.106	133.708	154.542	153.624	175.571	155.437	215.209	165.145
ENSSSAG00000077762	ENSSSAT00000144537	ndufb5	ENSMUSG00000027673	Ndufb5	ENSDARG00000070824	ndufb5	NADH:ubiquinone oxidoreductase subunit B5 [Source:ZFIN;Acc:ZDB-GENE-011010-1]	16	50681830	50684442	681	-0.591777	0.234102	0.243819	0.825879	0.835595	0.00971634	7.29717	157.278	4.79838	0.0156616	0.0984347	158.614	154.566	187.64	161.906	100.015	124.747	149.641	142.88	174.38	189.059	163.057	171.276	166.829
ENSSSAG00000079634	ENSSSAT00000150036							28	13590233	13591106	321	0.0424037	0.492107	0.420063	0.449704	0.377659	-0.0720447	7.29668	157.225	3.26237	0.0496356	0.18238	133.817	163.768	146.019	118.477	194.299	154.68	147.594	155.273	165.138	136.543	189.376	163.871	175.065
ENSSSAG00000048354	ENSSSAT00000075321	aldh9a1a.1	ENSMUSG00000026687	Aldh9a1	ENSDARG00000055331	aldh9a1a.2	aldehyde dehydrogenase 9 family, member A1a, tandem duplicate 1 [Source:NCBI gene (formerly Entrezgene);Acc:100195073]	10	42324215	42352267	2073	-0.08194	0.300905	0.0479218	0.382845	0.129862	-0.252983	7.29369	156.899	1.39465	0.281399	0.479612	185.075	180.078	111.381	150.491	192.855	109.372	215.361	159.089	152.258	133.139	176.951	116.479	157.16
ENSSSAG00000104588	ENSSSAT00000212030	pik3ip1	ENSMUSG00000034614	Pik3ip1	ENSDARG00000003281	pik3ip1	phosphoinositide-3-kinase interacting protein 1 [Source:NCBI gene (formerly Entrezgene);Acc:386643]	20	28601892	28613137	2507	0.0316661	0.0505461	-0.011928	0.01888	-0.0435942	-0.0624742	7.29098	156.605	0.103689	0.95669	0.972341	171.631	171.223	162.731	125.669	203.93	140.185	215.072	135.482	128.903	148.408	185.899	89.3252	157.403
ENSSSAG00000117757	ENSSSAT00000232184		ENSMUSG00000030108	Slc6a13				17	47942917	47969991	2407	-0.187305	-0.191511	-0.0877218	-0.00420656	0.0995827	0.103789	7.29005	156.504	0.811882	0.506137	0.673212	156.772	193.334	184.8	149.893	156.871	159.065	197.86	118.892	124.529	144.998	166.712	104.502	176.319
ENSSSAG00000056055	ENSSSAT00000090818	hnrpm	ENSMUSG00000059208	Hnrnpm	ENSDARG00000061735	hnrnpm	Heteroous nuclear ribonucleoprotein M [Source:NCBI gene (formerly Entrezgene);Acc:100195139]	10	19492696	19533468	2398	0.23569	0.017416	-0.168774	-0.218274	-0.404465	-0.18619	7.28582	156.045	3.89136	0.0295116	0.137535	176.439	169.918	152.03	124.423	238.993	172.114	220.021	136.718	118.19	118.879	176.778	73.4255	150.659
ENSSSAG00000053130	ENSSSAT00000083953		ENSMUSG00000006179	Prss16				20	55430710	55440763	2194	-0.0304706	-0.363947	0.330501	-0.333476	0.360971	0.694448	7.28342	155.786	1.76404	0.20065	0.393966	161.695	99.7263	206.372	142.031	169.634	134.503	218.519	127.132	69.0735	239.252	164.147	130.636	162.5
ENSSSAG00000080427	ENSSSAT00000152447				ENSDARG00000076386	epdl1		18	56510141	56518298	3555	-0.245683	0.227962	0.0287601	0.473645	0.274443	-0.199202	7.28299	155.739	1.86105	0.177722	0.368283	138.059	189.127	174.504	146.113	170.203	111.482	197.064	155.685	153.014	151.829	155.452	131.052	151.029
ENSSSAG00000062937	ENSSSAT00000103063	ef1a			ENSDARG00000020850	eef1a1l1	elongation factor 1-alpha [Source:NCBI gene (formerly Entrezgene);Acc:100196887]	14	62155778	62158905	1605	0.139541	0.180482	-0.0342334	0.0409411	-0.173774	-0.214715	7.28264	155.702	0.619157	0.612883	0.748628	149.476	148.718	149.432	169.897	202.381	192.269	187.788	155.905	130.753	125.97	140.874	126.096	144.563
ENSSSAG00000094932	ENSSSAT00000223562							5	332931	346626	1493	-0.0135123	0.199999	-0.0970104	0.213511	-0.0834981	-0.297009	7.28221	155.655	0.992279	0.422022	0.606071	159.681	154.938	160.466	165.24	203.918	172.789	168.244	151.51	148.435	120.538	142.557	118.463	156.738
ENSSSAG00000109590	ENSSSAT00000078556							5	75522741	75525113	576	-0.580282	0.817089	0.999296	1.39737	1.57958	0.182206	7.28115	155.541	7.19283	0.00512079	0.0561351	109.791	133.703	133.484	129.994	60.3241	122.762	97.4728	161.488	202.214	269.801	205.953	244.617	150.425
ENSSSAG00000060227	ENSSSAT00000098935	lsm8	ENSMUSG00000044155	Lsm8	ENSDARG00000091656	lsm8	LSM8 homolog, U6 small nuclear RNA associated [Source:NCBI gene (formerly Entrezgene);Acc:100196819]	7	66476449	66481140	875	-0.450746	0.218736	0.599542	0.669482	1.05029	0.380806	7.28054	155.475	7.33737	0.00303978	0.0431098	136.725	143.639	157.993	152.766	125.602	124.399	119.877	138.264	142.705	161.847	195.962	218.257	203.144
ENSSSAG00000054790	ENSSSAT00000087659	srp19	ENSMUSG00000014504	Srp19	ENSDARG00000035699	srp19	signal recognition particle 19 [Source:NCBI gene (formerly Entrezgene);Acc:100196084]	1	127833144	127835015	946	-0.520307	0.435099	0.36505	0.955406	0.885357	-0.0700496	7.27907	155.317	6.88903	0.00371631	0.0479413	149.01	160.613	171.003	138.252	130.622	108.34	133.023	154.615	184.738	170.38	165.653	189.48	163.386
ENSSSAG00000079585	ENSSSAT00000149927		ENSMUSG00000022193	Psmb5	ENSDARG00000075445	psmb5		23	22198778	22207771	949	-0.341639	0.0694419	-0.0808559	0.411081	0.260783	-0.150298	7.27879	155.286	1.37355	0.287423	0.485441	154.564	187.384	187.71	159.034	140.384	158.501	162.379	144.359	149.776	135.673	155.012	141.824	142.122
ENSSSAG00000002730	ENSSSAT00000005796		ENSMUSG00000020733	Nherf1	ENSDARG00000102503	NHERF1		6	31835977	31870987	2598	-0.0017042	0.190641	0.155601	0.192345	0.157306	-0.0350393	7.278	155.202	1.3333	0.299232	0.497606	151.124	147.32	149.725	151.796	196.743	130.189	197.15	148.07	131.352	166.694	172.053	107.908	167.497
ENSSSAG00000072406	ENSSSAT00000208883	HECTD2	ENSMUSG00000041180	Hectd2			HECT domain E3 ubiquitin protein ligase 2 [Source:HGNC Symbol;Acc:HGNC:26736]	18	24201099	24246480	4020	0.407776	-0.143059	-0.128441	-0.550834	-0.536217	0.0146175	7.27599	154.985	4.74914	0.0152262	0.0968338	176.527	155.341	119.84	141.47	271.697	146.15	272.324	106.891	109.91	115.913	180.788	65.7935	152.166
ENSSSAG00000080419	ENSSSAT00000152420	QCR10	ENSMUSG00000020163	Uqcr11			ubiquinol-cytochrome c reductase, complex III subunit XI [Source:HGNC Symbol;Acc:HGNC:30862]	14	38540916	38545037	1009	-0.400548	0.131531	0.0852174	0.532079	0.485765	-0.0463138	7.27499	154.878	5.30309	0.0101949	0.0792271	161.487	163.674	174.493	158.272	135.239	130.908	161.406	146.802	146.739	156.062	171.847	125.457	181.027
ENSSSAG00000001669	ENSSSAT00000003534	IF1AX			ENSDARG00000029003	eif1axa	eukaryotic translation initiation factor 1A X-linked a [Source:ZFIN;Acc:ZDB-GENE-041010-185]	4	40533078	40539446	883	-0.467697	0.351903	0.484078	0.8196	0.951775	0.132175	7.27334	154.701	18.0023	2.47096e-05	0.00589928	137.452	142.445	169.708	138.294	133.217	107.379	127.337	152.964	153.288	189.541	208.928	147.437	203.118
ENSSSAG00000104948	ENSSSAT00000168058	arf1			ENSDARG00000009484	arf1	ADP-ribosylation factor 1 [Source:ZFIN;Acc:ZDB-GENE-010724-5]	14	31664869	31676613	3085	-0.195079	0.0989171	0.156402	0.293996	0.351481	0.0574848	7.27272	154.635	4.01655	0.0267068	0.130324	155.485	168.737	152.82	147.161	173.963	124.424	174.851	135.37	136.007	165.184	188.531	108.541	179.177
ENSSSAG00000046760	ENSSSAT00000071565		ENSMUSG00000020483	Dynll2	ENSDARG00000069790	dynll2a	dynein, light chain, LC8-type 2a [Source:ZFIN;Acc:ZDB-GENE-030828-11]	9	130768060	130769866	364	-0.183117	0.315133	0.0561114	0.49825	0.239228	-0.259022	7.27168	154.523	2.97364	0.0636878	0.209052	189.606	151.651	152.187	132.649	204.66	121.848	152.207	180.017	135.936	152.8	148.073	112.055	175.112
ENSSSAG00000063834	ENSSSAT00000108906	hsp90aa1.2	ENSMUSG00000021270	Hsp90aa1	ENSDARG00000024746	hsp90aa1.2	heat shock protein 90, alpha (cytosolic), class A member 1, tandem duplicate 2 [Source:ZFIN;Acc:ZDB-GENE-031001-3]	15	52296586	52306094	2547	0.335217	-0.159386	0.351098	-0.494603	0.0158802	0.510483	7.2704	154.386	5.98569	0.00637939	0.0629126	156.767	140.241	142.768	117.729	179.571	194.427	221.655	104.636	97.6018	168.431	194.264	113.186	175.747
ENSSSAG00000050790	ENSSSAT00000224627	YWHAB	ENSMUSG00000018326	Ywhab	ENSDARG00000013078	ywhaba	tyrosine 3-monooxygenase/tryptophan 5-monooxygenase activation protein beta [Source:HGNC Symbol;Acc:HGNC:12849]	22	4291374	4315601	1512	0.419638	0.240004	-0.328707	-0.179634	-0.748345	-0.568712	7.26627	153.944	10.3586	0.000528504	0.020174	172.95	151.988	135.282	131.6	286.017	160.089	245.471	142.192	140.23	82.489	152.508	75.8574	124.605
ENSSSAG00000090192	ENSSSAT00000120091				ENSDARG00000069583	cndp1		5	64891495	64907963	1954	-0.474886	0.372963	-0.423679	0.847849	0.0512063	-0.796642	7.26617	153.934	4.12432	0.0264787	0.12994	155.8	193.515	214.713	150.681	101.146	154.539	177.327	161.519	213.651	100.78	120.53	106.729	150.208
ENSSSAG00000065900	ENSSSAT00000110724	HMGB3	ENSMUSG00000015217	Hmgb3	ENSDARG00000056725	hmgb3a	high mobility group box 3a [Source:ZFIN;Acc:ZDB-GENE-050428-1]	7	28717982	28726092	2013	-0.274806	-0.0580545	-0.124895	0.216752	0.149911	-0.0668406	7.26573	153.887	1.47657	0.259311	0.456727	171.041	198.489	169.052	139.694	145.337	139.903	193.616	130.51	132.821	153.646	177.216	84.0093	165.198
ENSSSAG00000042523	ENSSSAT00000062323		ENSMUSG00000039717	Ralyl			zgc:55733 [Source:ZFIN;Acc:ZDB-GENE-040426-791]	18	70910067	70915634	1987	-0.0222603	0.181604	-0.0529783	0.203865	-0.030718	-0.234583	7.26436	153.741	1.66507	0.215186	0.409589	170.855	160.605	152.688	140.639	203.04	148.881	178.744	145.498	141.663	139.584	161.633	91.7172	163.088
ENSSSAG00000006615	ENSSSAT00000014168	ssr2	ENSMUSG00000041355	Ssr2	ENSDARG00000005230	ssr2	signal sequence receptor, beta [Source:ZFIN;Acc:ZDB-GENE-010413-1]	14	69372423	69375707	973	-0.0388656	0.365643	0.389035	0.404509	0.4279	0.0233914	7.26399	153.701	2.85112	0.0709428	0.221703	123.575	164.214	159.028	121.241	145.345	144.214	184.018	151.425	146.408	181.068	150.338	151.087	176.156
ENSSSAG00000100154	ENSSSAT00000222231	gmfb	ENSMUSG00000062014	Gmfb	ENSDARG00000028327	gmfb	glia maturation factor, beta [Source:ZFIN;Acc:ZDB-GENE-040426-2114]	1	5925078	5930633	1594	0.148869	0.313483	0.225277	0.164614	0.0764079	-0.0882061	7.26378	153.679	1.16669	0.353853	0.54763	156.202	153.88	121.649	129.372	271.402	115.939	162.144	148.742	133.556	156.015	148.957	96.5197	203.451
ENSSSAG00000114130	ENSSSAT00000176835							10	25988721	25990691	1970	0.144159	0.186735	0.134443	0.0425753	-0.00971618	-0.0522915	7.2614	153.426	0.573726	0.640635	0.768219	143.654	152.28	161.175	117.477	246.182	128.452	183.536	125.493	139.328	150.081	192.908	78.255	175.712
ENSSSAG00000118830	ENSSSAT00000224425		ENSMUSG00000034467	Dynlrb2	ENSDARG00000089952	dynlrb2		17	2042971	2043953	388	-0.441587	0.415682	0.45565	0.857268	0.897237	0.0399689	7.26104	153.388	6.52596	0.0045612	0.0529512	168.513	144.301	133.143	149.157	136.036	120.347	117.522	166.732	155.501	166.549	165.569	196.571	174.105
ENSSSAG00000003002	ENSSSAT00000006416	npc2.1	ENSMUSG00000021242	Npc2	ENSDARG00000090912	npc2.1	NPC intracellular cholesterol transporter 2, tandem duplicate 1 [Source:NCBI gene (formerly Entrezgene);Acc:100195561]	1	27858300	27860742	1355	-0.335952	0.419952	0.286102	0.755904	0.622054	-0.13385	7.2591	153.181	5.49114	0.00893558	0.0738879	132.879	170.643	154.371	145.625	133.922	128.197	147.455	161.108	167.453	177.004	160.612	153.93	158.157
ENSSSAG00000069088	ENSSSAT00000119602	macroh2a2	ENSMUSG00000020086	Macroh2a2	ENSDARG00000087897	macroh2a2	macroH2A.2 histone [Source:ZFIN;Acc:ZDB-GENE-050913-114]	1	58943611	58951245	1638	0.169865	0.111077	0.269842	-0.0587882	0.0999777	0.158766	7.25862	153.131	1.63358	0.22196	0.416558	169.35	153.106	129.61	119.486	190.657	154.437	205.528	123.44	125.285	131.38	191.786	127.688	168.946
ENSSSAG00000040371	ENSSSAT00000057196		ENSMUSG00000020265	Sumo3	ENSDARG00000102741	sumo2b		2	58206814	58209433	1228	-0.143925	0.33296	0.264355	0.476885	0.40828	-0.0686053	7.25824	153.09	3.84926	0.0305275	0.140085	151.529	146.232	162.849	129.867	185.588	122.008	157.617	152.12	150.178	156.643	176.145	142.094	157.306
ENSSSAG00000002280	ENSSSAT00000005104	CATD						6	46733720	46740023	2033	-0.0924392	0.112921	-0.0858067	0.20536	0.00663242	-0.198728	7.25704	152.963	0.693322	0.569686	0.717666	149.935	199.494	154.098	139.194	161.835	148.924	205.506	139.609	141.624	142.354	148.573	104.769	152.603
ENSSSAG00000041564	ENSSSAT00000150084	arhgap1	ENSMUSG00000027247	Arhgap1	ENSDARG00000024324	arhgap1	Rho GTPase activating protein 1 [Source:ZFIN;Acc:ZDB-GENE-050417-305]	26	10404600	10411886	3211	-0.0261945	-0.14188	0.0411664	-0.115685	0.0673609	0.183046	7.25598	152.851	0.670516	0.582687	0.726986	150.696	168.547	161.813	143.348	197.001	143.866	190.713	115.209	114.744	162.069	190.422	88.3516	160.278
ENSSSAG00000099998	ENSSSAT00000078593		ENSMUSG00000027805	Pfn2	ENSDARG00000003952	pfn2b		3	12365877	12372831	859	0.108258	0.396527	0.260347	0.288269	0.152088	-0.13618	7.25447	152.691	4.69832	0.0158126	0.0988273	151.711	140.478	134.419	127.162	191.14	135.837	190.236	144.105	151.061	146.946	206.216	95.4069	170.262
ENSSSAG00000056485	ENSSSAT00000091870	rps21	ENSMUSG00000039001	Rps21	ENSDARG00000025850	rps21	ribosomal protein S21 [Source:NCBI gene (formerly Entrezgene);Acc:394166]	13	7524762	7527855	1028	-0.564252	0.397356	0.926446	0.961607	1.4907	0.52909	7.25361	152.599	5.23651	0.0160528	0.0997178	108.218	125.803	138.156	162.884	79.6077	125.966	98.2715	151.931	138.489	179.38	175.092	295.981	204.013
ENSSSAG00000041551	ENSSSAT00000059681	PFD6	ENSMUSG00000024309	Pfdn6	ENSDARG00000037108	pfdn6	prefoldin subunit 6 [Source:ZFIN;Acc:ZDB-GENE-040426-1589]	9	82770371	82771896	703	-0.471322	0.401366	0.347946	0.872687	0.819268	-0.0534197	7.2478	151.986	10.0439	0.000617421	0.0209726	150.182	146.379	157.82	145.336	133.594	121.857	114.428	153.56	168.511	193.791	181.79	145.404	163.169
ENSSSAG00000048318	ENSSSAT00000074890	tmco1	ENSMUSG00000052428	Tmco1	ENSDARG00000069099	tmco1	transmembrane and coiled-coil domains 1 [Source:NCBI gene (formerly Entrezgene);Acc:100195741]	10	42316913	42320958	1321	-0.306716	0.221307	0.424092	0.528023	0.730808	0.202786	7.24648	151.848	6.94252	0.00344963	0.0462343	129.151	152.491	172.783	130.036	126.56	122.329	157.409	139.186	138.696	173.794	191.909	152.313	187.368
ENSSSAG00000074690	ENSSSAT00000135527	psmc6	ENSMUSG00000021832	Psmc6	ENSDARG00000037038	psmc6	proteasome 26S subunit, ATPase 6 [Source:NCBI gene (formerly Entrezgene);Acc:100195853]	15	49077882	49089764	1531	-0.136118	0.246568	0.258189	0.382686	0.394307	0.0116212	7.24623	151.821	3.6675	0.0353854	0.15161	145.452	149.873	149.292	145.705	167.113	145.708	147.795	150.673	134.967	159.832	172.859	131.975	172.428
ENSSSAG00000050319	ENSSSAT00000078541	S10A1	ENSMUSG00000040808	S100g				2	18279069	18282531	796	-0.871304	0.545978	0.934166	1.41728	1.80547	0.388188	7.24499	151.69	4.37662	0.0305635	0.140085	133.22	145.963	134.287	137.993	49.749	115.221	81.2815	167.279	160.653	212.689	145.314	335.924	152.402
ENSSSAG00000001467	ENSSSAT00000003015	itm2a	ENSMUSG00000031239	Itm2a			Integral membrane protein 2A [Source:NCBI gene (formerly Entrezgene);Acc:100194797]	5	283676	318587	2609	0.204921	-0.0270549	-0.261644	-0.231976	-0.466565	-0.234589	7.24421	151.609	3.91242	0.0290176	0.136307	145.342	169.224	142.849	163.571	196.541	189.836	227.082	117.698	130.04	127.834	149.773	67.7551	143.372
ENSSSAG00000054475	ENSSSAT00000088029	RPL7	ENSMUSG00000043716	Rpl7	ENSDARG00000007320	rpl7	ribosomal protein L7 [Source:HGNC Symbol;Acc:HGNC:10363]	29	38071596	38097316	1488	-0.812475	0.0510415	-0.040508	0.863517	0.771967	-0.0915495	7.23833	150.992	2.91135	0.0742913	0.227244	149.493	179.629	210.067	177.999	124.956	130.137	91.5082	149.108	154.859	144.944	123.704	181.474	145.02
ENSSSAG00000005718	ENSSSAT00000012366	cct8	ENSMUSG00000025613	Cct8	ENSDARG00000008243	cct8	chaperonin containing TCP1, subunit 8 (theta) [Source:NCBI gene (formerly Entrezgene);Acc:100195478]	11	105856188	105871150	1950	0.144616	0.207964	0.076808	0.0633483	-0.067808	-0.131156	7.23812	150.97	0.998434	0.419406	0.603961	144.378	152.391	152.106	131.194	181.785	171.353	195.002	141.875	130.66	135.09	164.13	100.774	161.878
ENSSSAG00000006941	ENSSSAT00000015028	PRDX1						12	23645426	23652155	1174	-0.0810715	0.459419	0.34507	0.540491	0.426141	-0.114349	7.2337	150.509	2.57722	0.0915482	0.255037	129.742	147.11	149.524	136.336	126.215	151.453	174.502	157.983	157.409	163.316	163.851	158.984	140.19
ENSSSAG00000003215	ENSSSAT00000006929	rpl37	ENSMUSG00000041841	Rpl37	ENSDARG00000034291	rpl37	ribosomal protein L37 [Source:ZFIN;Acc:ZDB-GENE-040625-39]	1	156108862	156111138	818	-0.807559	0.622775	0.449073	1.43033	1.25663	-0.173701	7.22948	150.069	3.66983	0.046064	0.175018	123.837	152.197	169.818	156.028	122.348	99.7866	74.1469	200.994	179.513	143.269	114.325	258.415	156.221
ENSSSAG00000049689	ENSSSAT00000077922	ctsw	ENSMUSG00000083282	Ctsf	ENSDARG00000063095	ctsf	cathepsin W [Source:NCBI gene (formerly Entrezgene);Acc:100195177]	5	18351092	18362823	2260	0.0865419	0.173311	0.292819	0.0867694	0.206277	0.119508	7.22826	149.942	2.12889	0.137505	0.320061	142.345	164.317	131.336	121.046	169.895	131.475	211.496	123.423	131.181	147.199	191.365	117.673	166.494
ENSSSAG00000079190	ENSSSAT00000148782	PSMA8	ENSMUSG00000036743	Psma8	ENSDARG00000010965	psma8	proteasome 20S subunit alpha 8 [Source:HGNC Symbol;Acc:HGNC:22985]	10	38091617	38094346	988	-0.320922	0.130239	0.476224	0.451162	0.797147	0.345985	7.2236	149.458	5.88043	0.00685126	0.0651816	134.098	158.661	155.568	129.746	100.493	140.576	148.216	131.169	126.29	183.729	194.957	158.912	180.538
ENSSSAG00000096713	ENSSSAT00000190427	hsbp1b	ENSMUSG00000031839	Hsbp1	ENSDARG00000041921	hsbp1b	heat shock factor binding protein 1b [Source:ZFIN;Acc:ZDB-GENE-040426-1721]	10	85279973	85307952	540	0.204754	0.546205	0.0204147	0.341451	-0.18434	-0.525791	7.22339	149.436	2.67503	0.0830241	0.241446	153.051	142.736	128.846	132.159	258.985	141.099	160.841	184.105	146.643	122.507	130.414	124.042	117.243
ENSSSAG00000068438	ENSSSAT00000117748	fam50a	ENSMUSG00000038246	Fam50b	ENSDARG00000024895	fam50a	family with sequence similarity 50 member A [Source:NCBI gene (formerly Entrezgene);Acc:100286488]	15	101043504	101053805	1548	-0.28381	-0.0901369	0.183651	0.193673	0.467461	0.273788	7.2229	149.386	4.30279	0.0213466	0.115489	159.023	158.89	170.597	135.063	153.904	122.924	165.441	117.591	120.183	151.905	179.709	132.696	174.087
ENSSSAG00000004878	ENSSSAT00000010435		ENSMUSG00000038462	Uqcrfs1	ENSDARG00000007745	uqcrfs1		10	104732199	104736307	1451	-0.192504	0.232932	0.12117	0.425436	0.313674	-0.111762	7.21565	148.637	0.977687	0.429665	0.612246	133.318	144.209	174.386	155.09	174.88	146.493	136.882	153.597	139.002	130.341	139.508	159.934	144.644
ENSSSAG00000008784	ENSSSAT00000019533		ENSMUSG00000027342	Pcna				24	13547300	13550257	1449	-0.399518	0.214659	0.0911615	0.614177	0.49068	-0.123498	7.21502	148.572	8.10642	0.00173072	0.033858	159.153	168.706	157.451	138.363	130.308	116.874	158.655	156.267	137.785	143.176	178.118	111.4	175.178
ENSSSAG00000039672	ENSSSAT00000055746	SRSF6	ENSMUSG00000016921	Srsf6	ENSDARG00000016783	srsf6b	serine and arginine rich splicing factor 6a [Source:ZFIN;Acc:ZDB-GENE-040426-2824]	15	67113735	67117595	1539	-0.220853	-0.389602	-0.169435	-0.168749	0.0514184	0.220167	7.21475	148.544	2.8166	0.0731488	0.225463	168.782	181.812	190.027	133.96	180.845	133.616	186.387	103.53	105.134	138.898	158.588	100.874	148.622
ENSSSAG00000072739	ENSSSAT00000129714	fam32a	ENSMUSG00000003039	Fam32a	ENSDARG00000042660	fam32a	family with sequence similarity 32 member A [Source:ZFIN;Acc:ZDB-GENE-040704-44]	16	40559075	40562583	1364	-0.528188	0.255222	0.344765	0.78341	0.872952	0.0895421	7.21293	148.357	6.97903	0.00337305	0.0455776	148.799	139.021	166.626	148.153	113.283	111.147	134.358	143.887	149.426	183.849	174.835	165.11	150.149
ENSSSAG00000053913	ENSSSAT00000085614	S22A7	ENSMUSG00000067144	Slc22a7	ENSDARG00000056652		zmp:0000001102 [Source:ZFIN;Acc:ZDB-GENE-140106-62]	18	27998011	28016243	2400	-0.483718	0.125008	-0.483055	0.608726	0.000663205	-0.608063	7.21016	148.072	4.39926	0.0198307	0.110863	124.074	189.651	210.364	177.654	162.941	121.453	154.124	116.54	194.746	118.336	135.367	72.0404	147.647
ENSSSAG00000076476	ENSSSAT00000140673	pfdn5	ENSMUSG00000001289	Pfdn5	ENSDARG00000035043	pfdn5	prefoldin 5 [Source:ZFIN;Acc:ZDB-GENE-030131-6858]	12	67000053	67006528	853	-0.467014	0.214017	0.494643	0.681032	0.961658	0.280626	7.20985	148.041	14.2012	9.77926e-05	0.00979437	150.096	141.243	147.719	135.099	115.916	106.832	133.598	134.382	136.212	171.593	209.007	161.101	181.736
ENSSSAG00000069487	ENSSSAT00000120724	coq5	ENSMUSG00000041733	Coq5	ENSDARG00000035618	coq5	coenzyme Q5, methyltransferase [Source:ZFIN;Acc:ZDB-GENE-040912-5]	24	1764708	1767710	1383	-0.0773608	0.24009	0.257929	0.31745	0.33529	0.0178393	7.20344	147.384	3.08857	0.0576244	0.197485	154.318	142.398	136.519	135.795	162.957	143.621	154.688	147.94	125.499	147.332	178.633	128.188	158.108
ENSSSAG00000075828	ENSSSAT00000138704		ENSMUSG00000040978	Gm11992				21	14301759	14316704	1583	-0.100701	0.450398	0.529205	0.551099	0.629905	0.0788063	7.20225	147.263	10.8032	0.000426427	0.0183514	122.697	140.885	140.323	118.926	141.467	128.627	147.988	143.382	147.065	173.256	192.893	137.071	179.835
ENSSSAG00000076757	ENSSSAT00000141419	hint1	ENSMUSG00000020267	Hint1			histidine triad nucleotide binding protein 1 [Source:NCBI gene (formerly Entrezgene);Acc:100196127]	1	165618985	165627132	560	-0.685922	0.291836	0.0515417	0.977759	0.737464	-0.240295	7.20152	147.189	2.08112	0.155729	0.343707	152.38	159.068	188.38	162.473	123.81	116.338	112.915	176.581	155.532	140.971	106.492	205.203	113.309
ENSSSAG00000071322	ENSSSAT00000125650		ENSMUSG00000090451	Gm6133	ENSDARG00000057556	rpl17		13	93877150	93880057	967	-0.406465	-0.106376	0.347459	0.300089	0.753923	0.453834	7.20085	147.12	1.25513	0.33514	0.530595	130.981	148.029	173.639	168.988	123.178	139.67	137.685	129.61	108.043	146.095	103.846	240.416	162.387
ENSSSAG00000051668	ENSSSAT00000192321							5	39884269	39897133	3159	0.0862651	-0.0968355	-0.0478094	-0.183101	-0.134075	0.0490261	7.20027	147.061	0.646823	0.59646	0.736405	165.516	147.095	145.048	145.262	210.877	159.326	181.752	113.694	115.086	129.755	155.12	105.12	138.137
ENSSSAG00000117943	ENSSSAT00000157123		ENSMUSG00000021750	Fam107a	ENSDARG00000086300	FAM107A		22	21601394	21657802	1437	0.0673122	-0.0781366	0.128687	-0.145449	0.061375	0.206824	7.20001	147.035	0.425489	0.737452	0.833083	178.138	174.304	126.402	101.109	181.674	160.29	170.731	104.499	115.082	135.76	225.392	72.5248	165.544
ENSSSAG00000063149	ENSSSAT00000103437				ENSDARG00000113801			5	65674837	65705473	665	-0.25358	0.211144	0.230814	0.464724	0.484394	0.01967	7.19977	147.01	5.30779	0.0101612	0.0790784	164.249	162.116	133.819	130.326	157.026	116.777	152.634	144.443	132.103	148.683	169.763	134.228	164.96
ENSSSAG00000111366	ENSSSAT00000140150	slc1a2b	ENSMUSG00000005089	Slc1a2	ENSDARG00000102453	slc1a2b	solute carrier family 1 member 2b [Source:ZFIN;Acc:ZDB-GENE-030131-7779]	16	21348499	21360494	3785	0.168998	-0.36264	-0.439539	-0.531638	-0.608537	-0.076899	7.19784	146.814	5.12853	0.0115445	0.0841738	179.85	172.154	129.376	154.69	259.245	152.171	211.666	97.3398	102.474	128.474	145.465	45.2556	130.415
ENSSSAG00000043385	ENSSSAT00000064361	atp6v1d	ENSMUSG00000021114	Atp6v1d	ENSDARG00000011175	atp6v1d	ATPase H+ transporting V1 subunit D [Source:ZFIN;Acc:ZDB-GENE-040426-727]	6	83211122	83220387	1574	-0.109197	0.186624	0.261723	0.295821	0.37092	0.0750987	7.19667	146.694	3.35291	0.0459682	0.174803	133.424	154.834	146.415	135.024	153.802	134.526	166.062	139.797	124.484	153.134	179.326	124.775	161.427
ENSSSAG00000043940	ENSSSAT00000092151		ENSMUSG00000021135	Slc10a1				1	26362779	26367718	2049	0.0380846	0.47582	0.32429	0.437736	0.286205	-0.151531	7.19575	146.601	3.27453	0.0491247	0.181363	118.145	151.6	135.149	128.766	144.961	157.029	163.681	133.315	167.594	142.843	165.426	122.922	174.38
ENSSSAG00000043336	ENSSSAT00000063959	chac1	ENSMUSG00000027313	Chac1	ENSDARG00000070426	chac1	ChaC, cation transport regulator homolog 1 (E. coli) [Source:NCBI gene (formerly Entrezgene);Acc:100195306]	6	87551126	87553196	1724	0.0487002	0.369062	0.261782	0.320361	0.213082	-0.10728	7.1938	146.403	4.23819	0.0224421	0.118978	144.451	144.392	138.77	115.935	180.348	135.692	168.478	141.395	142.806	153.1	169.714	112.414	155.744
ENSSSAG00000058564	ENSSSAT00000095962	snrpe	ENSMUSG00000090553	Snrpe	ENSDARG00000033175	snrpe	small nuclear ribonucleoprotein polypeptide E [Source:HGNC Symbol;Acc:HGNC:11161]	12	68889150	68892432	395	-0.909356	0.111339	0.428534	1.0207	1.33789	0.317194	7.19363	146.386	6.97721	0.00429066	0.0512914	112.452	166.867	179.454	160.886	82.3515	98.0111	101.67	118.659	155.019	179.04	147.567	201.221	199.814
ENSSSAG00000064607	ENSSSAT00000107456	ndufc2	ENSMUSG00000030647	Ndufc2	ENSDARG00000102115	ndufc2	NADH:ubiquinone oxidoreductase subunit C2 [Source:NCBI gene (formerly Entrezgene);Acc:100195773]	20	92561696	92611178	604	-0.33374	0.351455	0.0452897	0.685195	0.37903	-0.306165	7.18613	145.627	2.439	0.103779	0.273787	148.792	139.386	165.812	154.588	160.45	114.136	146.475	170.465	147.497	135.085	146.479	150.666	113.316
ENSSSAG00000064765	ENSSSAT00000107841	pdcd10a	ENSMUSG00000027835	Pdcd10	ENSDARG00000035054	pdcd10a	programmed cell death 10a [Source:NCBI gene (formerly Entrezgene);Acc:393527]	20	85529711	85546606	810	-0.179568	0.191637	0.526249	0.371205	0.705817	0.334612	7.18341	145.352	8.85213	0.00114559	0.0278608	140.635	133.4	131.846	132.886	133.571	120.656	154.569	126.015	124.194	171.432	185.886	155.724	178.767
ENSSSAG00000040136	ENSSSAT00000056708		ENSMUSG00000020358	Hnrnpab	ENSDARG00000007960	hnrnpaba		9	76338198	76342259	1789	-0.099251	0.0346667	-0.12338	0.133918	-0.0241293	-0.158047	7.18317	145.328	0.865464	0.479608	0.653185	152.725	158.091	168.265	134.289	178.126	140.684	175.354	130.938	124.545	131.297	163.812	80.1145	151.02
ENSSSAG00000070165	ENSSSAT00000122472	CFAP61	ENSMUSG00000037143	Cfap61	ENSDARG00000079997		cilia and flagella associated protein 61 [Source:HGNC Symbol;Acc:HGNC:15872]	15	32035371	32074419	5860	0.0698518	-0.156451	0.00855598	-0.226303	-0.0612959	0.165007	7.18276	145.287	1.02437	0.408558	0.595313	162.218	147.715	143.051	135.143	207.599	137.961	190.789	111.61	102.565	133.822	179.98	87.1125	149.164
ENSSSAG00000117241	ENSSSAT00000134152							20	18801781	18804659	1531	-0.0694369	0.267342	0.0601173	0.336779	0.129554	-0.207225	7.17916	144.924	1.82542	0.183972	0.375179	138.068	159.292	158.089	122.37	181.847	139.304	153.187	154.75	128.461	131.396	150.298	104.64	162.314
ENSSSAG00000078872	ENSSSAT00000147799	RASD1			ENSDARG00000019274	rasd1	RAS, dexamethasone-induced 1 [Source:ZFIN;Acc:ZDB-GENE-040426-1473]	28	3783718	3785320	1434	0.642465	0.818915	0.85449	0.176449	0.212025	0.0355754	7.17913	144.922	19.7271	1.42152e-05	0.0050298	89.867	109.589	102.729	95.2474	202.951	148.112	187.53	130.457	154.227	173.216	171.775	112.751	205.533
ENSSSAG00000045396	ENSSSAT00000068509	gyg1b	ENSMUSG00000019528	Gyg1	ENSDARG00000059391	gyg1b	glycogenin 1b [Source:ZFIN;Acc:ZDB-GENE-040625-30]	19	86764258	86794723	1373	0.0791913	0.588001	0.14084	0.508809	0.061649	-0.44716	7.17766	144.774	3.92325	0.0287671	0.135807	141.899	154.891	124.491	118.14	144.013	153.298	185.86	174.428	154.019	130.603	123.396	112.577	164.447
ENSSSAG00000052411	ENSSSAT00000082478	adr1	ENSMUSG00000026457	Adipor1	ENSDARG00000002912	adipor1a	Adiponectin receptor protein 1 [Source:NCBI gene (formerly Entrezgene);Acc:100195095]	22	34885050	34891540	2624	0.238666	0.051671	-0.00294446	-0.186995	-0.241611	-0.0546155	7.17585	144.593	2.35253	0.111497	0.28515	150.902	144.345	141.874	120.603	225.853	145.233	201.046	118.833	115.396	126.149	163.059	83.4802	142.937
ENSSSAG00000077672	ENSSSAT00000144259							13	26187626	26188206	174	-1.10106	0.416301	0.279053	1.51736	1.38012	-0.137248	7.17396	144.403	9.48632	0.000857055	0.0243355	156.004	139.142	165.364	166.052	90.9693	84.4008	75.1698	207.96	136.397	163.48	131.702	190.537	170.065
ENSSSAG00000101791	ENSSSAT00000053096							6	37296449	37306876	1056	0.287549	0.287849	0.107399	0.000300216	-0.18015	-0.18045	7.17335	144.342	2.30372	0.116675	0.292431	142.682	124.707	138.799	123.156	207.848	167.925	179.78	124.845	137.328	140.448	176.109	84.9792	127.846
ENSSSAG00000001523	ENSSSAT00000003165	mettl9	ENSMUSG00000030876	Mettl9	ENSDARG00000060001	mettl9	methyltransferase like 9 [Source:NCBI gene (formerly Entrezgene);Acc:100195100]	1	87700660	87704311	2873	-0.155784	-0.00922798	0.1241	0.146556	0.279884	0.133328	7.17301	144.308	1.88258	0.174058	0.364238	143.073	165.527	150.788	128.907	169.182	128.155	158.263	108.907	127.503	155.057	187.905	93.1108	159.628
ENSSSAG00000055811	ENSSSAT00000090145				ENSDARG00000043820	nme2a		19	45776699	45787175	956	-0.597785	0.192158	0.0769046	0.789943	0.674689	-0.115253	7.17278	144.285	4.10352	0.0257393	0.127971	158.383	155.291	178.693	144.728	102.22	130.608	121.673	147.571	148.711	146.828	146.995	150.936	143.066
ENSSSAG00000055896	ENSSSAT00000090378	LDHB	ENSMUSG00000030246	Ldhb			lactate dehydrogenase B [Source:HGNC Symbol;Acc:HGNC:6541]	7	36656168	36664228	1756	-0.265234	0.0981583	-0.114816	0.363392	0.150418	-0.212974	7.1707	144.077	1.48378	0.257458	0.454943	140.925	168.958	172.9	145.309	131.127	143.141	171.745	131.557	141.958	130.039	139.149	106.484	149.711
ENSSSAG00000087236	ENSSSAT00000233663	SCD5					stearoyl-CoA desaturase 5 [Source:HGNC Symbol;Acc:HGNC:21088]	13	96996986	97013646	7592	0.179517	-0.50019	0.0724998	-0.679706	-0.107017	0.57269	7.16958	143.966	3.51972	0.0399744	0.162329	148.933	149.186	127.067	149.169	218.79	159.742	183.92	59.588	103.914	131.767	175.691	78.8971	184.889
ENSSSAG00000008260	ENSSSAT00000018396	mapk8ip1a			ENSDARG00000102229	mapk8ip1a	mitogen-activated protein kinase 8 interacting protein 1a [Source:ZFIN;Acc:ZDB-GENE-101025-1]	16	6676884	6704709	3997	0.134072	-0.222511	0.0896883	-0.356583	-0.0443834	0.312199	7.16833	143.841	2.17618	0.131496	0.312621	170.071	131.736	130.323	135.527	208.403	153.738	174.423	102.354	94.9513	145.937	179.249	77.4324	165.793
ENSSSAG00000075676	ENSSSAT00000138176							23	4664697	4668448	2451	-0.594141	0.124859	0.0203026	0.719	0.614444	-0.104556	7.16264	143.274	8.84084	0.00115259	0.0279488	160.607	169.549	170.62	128.236	167.146	81.5445	118.243	134.499	143.08	151.784	173.582	96.5029	167.174
ENSSSAG00000068743	ENSSSAT00000118677	tsn7	ENSMUSG00000067377	Tspan6	ENSDARG00000015759	tspan7	Tetraspanin-7 [Source:NCBI gene (formerly Entrezgene);Acc:100196532]	9	71835251	71842047	1689	-0.297595	0.179088	0.109122	0.476683	0.406717	-0.0699655	7.16101	143.113	5.46221	0.00911741	0.0746629	144.542	174.244	148.72	122.637	150.312	114.548	148.782	139.007	131.603	145.161	190.604	99.4628	150.841
ENSSSAG00000054661	ENSSSAT00000087329		ENSMUSG00000026864	Hspa5	ENSDARG00000103846	hspa5		11	80724180	80729341	2441	-0.0318906	0.122589	-0.0344679	0.15448	-0.00257726	-0.157057	7.16054	143.066	0.602015	0.623241	0.756049	144.781	161.555	148.32	130.659	170.531	147.812	172.331	141.625	117.654	130.405	156.873	92.6709	144.645
ENSSSAG00000064236	ENSSSAT00000248185	CNN3	ENSMUSG00000053931	Cnn3	ENSDARG00000029856	cnn3b	calponin 3, acidic b [Source:ZFIN;Acc:ZDB-GENE-050522-263]	19	13856833	13872991	2162	0.119664	0.0744647	0.0318019	-0.0451992	-0.087862	-0.0426628	7.15642	142.658	0.316454	0.813294	0.882061	141.385	151.297	154.101	114.851	199.898	141	187.68	116.686	122.826	134.256	170.854	95.493	124.227
ENSSSAG00000084290	ENSSSAT00000189425				ENSDARG00000062326	hmgn7		13	85025542	85029564	1953	-0.285394	0.241276	0.116156	0.52667	0.40155	-0.12512	7.15406	142.426	4.03208	0.0263802	0.129705	140.137	149.593	163.883	128.274	168.078	105.882	143.181	138.845	140.884	126.103	179.868	116.804	150.002
ENSSSAG00000040050	ENSSSAT00000056400		ENSMUSG00000061947	Serpina10	ENSDARG00000005924	serpina10a		15	45635519	45691830	1143	0.575243	-0.0138237	-0.262251	-0.589066	-0.837494	-0.248427	7.15255	142.276	12.6006	0.00018915	0.0127324	132.29	148.498	133.445	118.384	288.278	163.855	242.961	121.358	93.508	90.2549	143.161	75.8476	97.7444
ENSSSAG00000064063	ENSSSAT00000105839	ppib	ENSMUSG00000032383	Ppib	ENSDARG00000092798	ppib	peptidylprolyl isomerase B (cyclophilin B) [Source:NCBI gene (formerly Entrezgene);Acc:100195841]	10	71057853	71062713	684	0.170454	0.773881	0.475163	0.603427	0.304709	-0.298719	7.15078	142.102	4.94116	0.0132287	0.0903835	127.11	106.177	108.45	132.25	189.361	133.016	140.675	184.295	147.375	128.597	152.307	150.017	147.692
ENSSSAG00000071996	ENSSSAT00000127567		ENSMUSG00000031879	Ciao2b	ENSDARG00000052010	ciao2b		11	14835160	14836664	802	0.0500743	0.36832	0.163332	0.318245	0.113257	-0.204988	7.15063	142.087	1.23543	0.330166	0.526444	126.016	131.672	153.757	129.287	169.366	147.779	165.295	143.772	141.287	158.554	142.886	121.75	115.706
ENSSSAG00000080819	ENSSSAT00000214541				ENSDARG00000013351	cirbpb		14	39319606	39326568	1034	0.0610685	-0.0352261	-0.755641	-0.0962945	-0.816709	-0.720415	7.14798	141.826	12.5347	0.000194587	0.0129663	202.049	154.36	158.46	131.938	202.328	165.921	209.062	140.134	115.288	80.1793	136.106	44.8584	103.052
ENSSSAG00000002744	ENSSSAT00000005832		ENSMUSG00000006782	Cnp	ENSDARG00000070822			3	60397122	60402719	3304	-0.0985196	0.0797296	-0.0427799	0.178249	0.0557397	-0.12251	7.1474	141.769	0.651199	0.593896	0.734878	158.64	166.113	148.187	116.194	190.092	121.707	164.966	132.7	119.098	123.296	157.732	89.9473	154.324
ENSSSAG00000065960	ENSSSAT00000110946	TEBP	ENSMUSG00000071072	Ptges3	ENSDARG00000089626	ptges3b	prostaglandin E synthase 3b (cytosolic) [Source:ZFIN;Acc:ZDB-GENE-040625-144]	13	25395719	25411323	1558	-0.374518	0.355203	0.386747	0.729721	0.761265	0.0315435	7.14668	141.698	18.0598	2.42432e-05	0.00589928	123.007	155.606	138.826	124.839	131.237	103.367	126.422	142.264	139.747	161.586	194.796	109.179	191.202
ENSSSAG00000075357	ENSSSAT00000188941	map1lc3a	ENSMUSG00000027602	Map1lc3a	ENSDARG00000033609	map1lc3a	microtubule-associated protein 1 light chain 3 alpha [Source:ZFIN;Acc:ZDB-GENE-040426-2232]	22	3324955	3348596	1278	0.169042	0.472678	-0.114419	0.303636	-0.283461	-0.587097	7.14619	141.65	6.49544	0.00457104	0.0529532	155.461	134.58	125.741	123.809	236.381	125.937	168.743	165.332	138.576	115.553	152.375	67.0373	131.926
ENSSSAG00000015933	ENSSSAT00000030531		ENSMUSG00000026568	Mpc2	ENSDARG00000037679	mpc2a		17	27449981	27460414	657	0.444726	0.812074	1.01809	0.367348	0.57336	0.206012	7.14603	141.634	13.3823	0.00013611	0.0112464	109.223	78.8956	108.588	91.2241	201.221	135.363	120.931	136.146	140.909	164.361	243.798	138.932	171.654
ENSSSAG00000102112	ENSSSAT00000190942	ccng1	ENSMUSG00000020326	Ccng1	ENSDARG00000076667	ccng1	cyclin G1 [Source:ZFIN;Acc:ZDB-GENE-020322-1]	9	91732347	91738697	2473	0.0814056	0.274467	0.383774	0.193062	0.302368	0.109306	7.14036	141.079	4.78014	0.0148805	0.0960029	124.888	131.15	132.25	121.607	174.12	133.344	159.004	130.983	120.31	156.517	180.902	115.459	153.493
ENSSSAG00000115442	ENSSSAT00000187567	ptges3b	ENSMUSG00000071072	Ptges3	ENSDARG00000089626	ptges3b	prostaglandin E synthase 3b (cytosolic) [Source:ZFIN;Acc:ZDB-GENE-040625-144]	15	66375760	66384946	4406	-0.333384	0.198689	0.208431	0.532074	0.541816	0.00974232	7.14035	141.078	7.42375	0.00257508	0.04035	135.964	149.584	156.926	127.603	141.56	105.051	146.115	128.644	137.153	160.304	172.126	105.843	167.143
ENSSSAG00000056485	ENSSSAT00000091875	rps21	ENSMUSG00000039001	Rps21	ENSDARG00000025850	rps21	ribosomal protein S21 [Source:NCBI gene (formerly Entrezgene);Acc:394166]	13	7524762	7527855	279	-1.01945	0.628322	0.372115	1.64777	1.39157	-0.256206	7.14025	141.069	5.2231	0.0148068	0.0956755	112.325	142.87	183.277	146.086	86.9476	87.9597	72.669	186.2	185.523	144.483	109.486	229.152	146.913
ENSSSAG00000100607	ENSSSAT00000208507	POLR2F	ENSMUSG00000033020	Polr2f	ENSDARG00000036625	polr2f	RNA polymerase II, I and III subunit F [Source:HGNC Symbol;Acc:HGNC:9193]	3	66487602	66490625	1241	-0.101342	0.158951	0.0873726	0.260293	0.188714	-0.0715788	7.13962	141.007	1.44535	0.267504	0.464865	144.699	165.13	143.059	115.29	187.06	119.325	152.84	123.566	132.567	133.619	158.342	101.638	155.956
ENSSSAG00000078894	ENSSSAT00000147846	ndufb4	ENSMUSG00000022820	Ndufb4	ENSDARG00000019332	ndufb4	NADH:ubiquinone oxidoreductase subunit B4 [Source:ZFIN;Acc:ZDB-GENE-040426-1973]	19	10657970	10662816	624	-0.36318	0.390715	0.120762	0.753895	0.483941	-0.269953	7.13864	140.911	1.85704	0.184434	0.37569	145.276	156.299	153.998	131.892	152.144	113.358	128.975	170.125	143.669	108.669	135.424	178.54	113.473
ENSSSAG00000048868	ENSSSAT00000076093							13	32936344	32944098	2020	-0.0112403	0.185257	0.0951139	0.196498	0.106354	-0.0901436	7.13593	140.647	0.789136	0.517806	0.68133	127.979	153.546	133.611	139.525	153.636	141.635	177.6	125.381	131.098	127.53	168.495	99.9622	148.412
ENSSSAG00000100294	ENSSSAT00000230765				ENSDARG00000032725	rps27a		18	25896597	25899554	787	-1.10633	0.18573	0.0757112	1.29206	1.18204	-0.110019	7.13455	140.512	2.31923	0.133252	0.314692	140.581	152.136	184.311	193.275	108.36	103.252	53.9199	163.781	150.126	132.397	79.4902	224.715	140.317
ENSSSAG00000090587	ENSSSAT00000088486				ENSDARG00000059303	hnrnpl2		20	55447000	55455980	2593	0.333814	0.213957	0.0451491	-0.119856	-0.288665	-0.168808	7.13263	140.325	2.79995	0.0742395	0.227194	130.288	141.552	140.403	110.074	217.919	159.801	190.657	133.81	112.577	112.393	143.547	99.0561	132.146
ENSSSAG00000070850	ENSSSAT00000124494	tmod4	ENSMUSG00000005628	Tmod4	ENSDARG00000020890	tmod4	tropomodulin 4 (muscle) [Source:ZFIN;Acc:ZDB-GENE-991019-9]	2	34898672	34910966	1478	-0.152176	-0.0884944	0.365289	0.0636815	0.517465	0.453783	7.13173	140.237	2.06858	0.148227	0.334475	137.612	133.786	155.751	126.866	95.6687	152.044	171.288	97.6512	113.976	158.166	198.264	142.898	139.112
ENSSSAG00000008620	ENSSSAT00000019266	AT233	ENSMUSG00000026576	Atp1b1	ENSDARG00000076833	atp1b1b		16	78586811	78610398	2211	-0.0369411	-0.0318061	-0.0659967	0.00513505	-0.0290556	-0.0341906	7.12725	139.803	0.105638	0.955552	0.971842	140.88	131.874	154.461	150.637	205.352	126.853	162.099	117.918	113.211	118.852	156.179	87.048	152.072
ENSSSAG00000076426	ENSSSAT00000140498	arf2b	ENSMUSG00000062421	Arf2	ENSDARG00000016393	arf2b	ADP-ribosylation factor 2b [Source:ZFIN;Acc:ZDB-GENE-030131-5234]	19	53274413	53278323	833	0.0955264	0.334816	0.178553	0.23929	0.0830268	-0.156263	7.12688	139.767	1.61096	0.226968	0.422336	146.49	147.47	130.211	103.991	192.282	128.219	166.944	139.436	129.619	121.137	160.271	117.226	133.681
ENSSSAG00000082428	ENSSSAT00000156994	zgc:101100			ENSDARG00000021959	zgc:101100	zgc:101100 [Source:ZFIN;Acc:ZDB-GENE-040801-82]	23	29692102	29695020	1834	-0.216003	0.182224	0.198274	0.398227	0.414278	0.0160507	7.12683	139.762	3.52022	0.0399576	0.1623	142.171	151.881	141.755	125.582	158.492	131.594	123.071	122.537	135.355	145.948	179.961	113.651	144.91
ENSSSAG00000010802	ENSSSAT00000018452				ENSDARG00000076221	fthl28		3	52359857	52558439	969	-0.164262	0.104254	0.304781	0.268516	0.469043	0.200527	7.12365	139.455	1.35107	0.297079	0.495754	137.724	143.519	143.201	129.982	113.432	144.357	160.384	121.302	121.016	162.777	177.197	152.645	105.377
ENSSSAG00000008177	ENSSSAT00000018155	gprc5bb	ENSMUSG00000008734	Gprc5b	ENSDARG00000075141	gprc5bb	G protein-coupled receptor, class C, group 5, member Bb [Source:ZFIN;Acc:ZDB-GENE-090313-75]	2	71481127	71486905	2867	0.0488334	-0.111825	0.107713	-0.160658	0.0588796	0.219538	7.12329	139.419	1.14178	0.362865	0.555002	138.762	153.28	131.78	133.017	185.71	140.61	170.85	110.225	99.2619	131.267	165.636	101.237	150.815
ENSSSAG00000059593	ENSSSAT00000097921							10	5382533	5402028	3400	0.141587	0.0570464	0.158251	-0.0845404	0.0166638	0.101204	7.12229	139.323	0.956185	0.437689	0.618654	127.219	144.531	134.485	125.62	172.871	149.28	182.317	117	108.196	134.678	169.502	92.0102	153.489
ENSSSAG00000050310	ENSSSAT00000078527				ENSDARG00000101406	rplp2		15	108799058	108801851	537	-0.257679	0.0102968	0.107524	0.267976	0.365203	0.097227	7.122	139.295	0.680668	0.578072	0.723621	190.152	162.554	132.266	113.356	95.2401	147.177	172.825	113.634	127.592	129.22	151.282	145.357	130.18
ENSSSAG00000006931	ENSSSAT00000014921		ENSMUSG00000071866	Ppia	ENSDARG00000103994	ppiab	peptidylprolyl isomerase Ab (cyclophilin A) [Source:ZFIN;Acc:ZDB-GENE-030131-7459]	11	64429157	64436818	772	-0.0307159	-0.0282315	-0.00164577	0.00248432	0.0290701	0.0265858	7.11998	139.1	0.0162364	0.997058	0.998357	117.508	141.282	181.967	131.277	143.056	157.237	179.512	115.733	114.071	143.893	139.41	94.4428	148.915
ENSSSAG00000073266	ENSSSAT00000131335	emc3	ENSMUSG00000030286	Emc3	ENSDARG00000020607	emc3	ER membrane protein complex subunit 3 [Source:ZFIN;Acc:ZDB-GENE-040426-2904]	22	30705054	30708175	896	-0.00817372	0.235255	0.420214	0.243429	0.428387	0.184958	7.11945	139.049	7.20987	0.00292859	0.042565	128.011	140.062	130.806	109.072	151.841	116.003	168.905	116.952	125.114	158.357	183.048	112.953	166.514
ENSSSAG00000064235	ENSSSAT00000106363	llph			ENSDARG00000055360	llph	LLP homolog, long-term synaptic facilitation factor [Source:ZFIN;Acc:ZDB-GENE-051030-30]	7	47973365	47979422	1110	-0.204822	0.287946	0.164894	0.492768	0.369715	-0.123053	7.11896	139.002	2.68557	0.0822403	0.240273	150.81	131.522	134.22	140.726	148.298	124.628	142.921	119.965	155.464	140.484	165.917	123.745	128.328
ENSSSAG00000073825	ENSSSAT00000132858	csnk2b	ENSMUSG00000024387	Csnk2b	ENSDARG00000077776	csnk2b	casein kinase 2, beta polypeptide [Source:ZFIN;Acc:ZDB-GENE-990415-29]	14	59875479	59883625	2034	-0.131802	0.13931	0.079102	0.271112	0.210904	-0.060208	7.1108	138.218	2.07204	0.145129	0.3306	143.88	144.166	146.879	124.702	162.417	123.062	155.818	122.535	127.483	136.072	163.814	92.041	153.964
ENSSSAG00000009309	ENSSSAT00000020430	rnaset2	ENSMUSG00000095687	Rnaset2a	ENSDARG00000036282	rnaset2	ribonuclease T2 [Source:NCBI gene (formerly Entrezgene);Acc:791890]	1	80294189	80308611	1378	-0.0074549	0.102931	0.271243	0.110386	0.278698	0.168312	7.11077	138.215	3.38961	0.0445683	0.172124	139.711	139.912	134.339	112.308	178.878	109.927	167.846	114.192	114.649	147.611	179.504	98.5416	159.375
ENSSSAG00000047146	ENSSSAT00000072450							9	78198329	78205077	1286	0.217646	0.101247	0.078799	-0.116398	-0.138847	-0.0224482	7.10993	138.135	0.788893	0.517932	0.681402	132.158	139.563	129.668	117.826	211.705	111.485	209.141	110.884	114.903	111.254	178.801	72.9737	155.388
ENSSSAG00000014223	ENSSSAT00000027517	HAP28			ENSDARG00000092546	pdap1a	pdgfa associated protein 1a [Source:ZFIN;Acc:ZDB-GENE-030131-1693]	28	14221627	14225516	1945	-0.165644	0.206533	-0.151458	0.372178	0.0141867	-0.357991	7.10912	138.057	3.22592	0.0512032	0.185439	159.512	156.926	146.346	120.225	187.243	123.38	138.385	141.168	131.091	123.053	161.491	71.2487	134.667
ENSSSAG00000068956	ENSSSAT00000119236	HES1			ENSDARG00000056438	her9	hairy-related 9 [Source:ZFIN;Acc:ZDB-GENE-011213-1]	13	49801988	49803855	1443	-0.0531011	0.0862059	-0.220901	0.139307	-0.1678	-0.307107	7.10658	137.814	1.92216	0.167532	0.357274	140.889	161.629	165.148	121.512	172.788	149.939	163.642	133.078	121.199	121.697	133.43	84.0723	122.564
ENSSSAG00000068546	ENSSSAT00000118175	srsf5b	ENSMUSG00000021134	Srsf5	ENSDARG00000027734	srsf5b	serine and arginine rich splicing factor 5b [Source:ZFIN;Acc:ZDB-GENE-040718-354]	15	23368597	23384253	2103	-0.226334	-0.256991	-0.0729016	-0.0306571	0.153433	0.18409	7.10655	137.811	2.13838	0.136275	0.31864	165.737	166.128	157.859	118.277	170.067	120.404	157.866	104.408	101.18	124.913	150.895	92.5406	161.27
ENSSSAG00000059137	ENSSSAT00000096947	npm	ENSMUSG00000057113	Npm1	ENSDARG00000014329	npm1a	Nucleophosmin [Source:NCBI gene (formerly Entrezgene);Acc:100195119]	11	88072794	88077072	1673	-0.151975	0.567397	0.45355	0.719373	0.605525	-0.113848	7.10408	137.576	4.47482	0.0191411	0.108774	153.267	81.847	142.854	120.24	132.862	124.003	127.021	157.043	144.303	152.166	157.865	142.77	152.246
ENSSSAG00000044891	ENSSSAT00000067338	cotl1	ENSMUSG00000031827	Cotl1	ENSDARG00000026829	cotl1	coactosin-like F-actin binding protein 1 [Source:ZFIN;Acc:ZDB-GENE-030131-8325]	10	84389291	84397779	726	-0.456922	0.205385	0.0816257	0.662306	0.538547	-0.123759	7.10251	137.426	10.6429	0.000460424	0.0190079	157.942	167.417	146.864	110.866	133.726	96.6307	135.686	138.939	132.439	144.601	165.525	94.7826	161.124
ENSSSAG00000068083	ENSSSAT00000116790	pebp1	ENSMUSG00000032959	Pebp1	ENSDARG00000042069	pebp1	phosphatidylethanolamine binding protein 1 [Source:NCBI gene (formerly Entrezgene);Acc:100196583]	20	4242873	4248147	1175	-0.314243	0.362072	0.40874	0.676315	0.722982	0.046668	7.10159	137.339	4.46811	0.0192998	0.109291	137.213	132.084	137.659	125.279	127.725	117.285	120.847	147.291	131.347	143.771	154.397	171.589	138.915
ENSSSAG00000100705	ENSSSAT00000168007		ENSMUSG00000059895	Ptp4a3	ENSDARG00000054814		protein tyrosine phosphatase 4A3b [Source:ZFIN;Acc:ZDB-GENE-030131-2635]	2	6471030	6532570	2411	0.514465	-0.00125574	-0.63829	-0.515721	-1.15275	-0.637034	7.09948	137.138	7.75357	0.00245645	0.0397166	180.111	126.573	93.1187	154.944	309.096	168.871	214.185	133.432	92.1634	81.2325	83.774	78.1769	67.1151
ENSSSAG00000082229	ENSSSAT00000170727	GDIR	ENSMUSG00000025132	Arhgdia			Rho GDP dissociation inhibitor (GDI) alpha [Source:ZFIN;Acc:ZDB-GENE-040426-2816]	6	31967395	31983125	2281	-0.13962	0.192675	0.00174698	0.332295	0.141367	-0.190928	7.09515	136.726	1.5838	0.233139	0.429346	132.359	143.521	151.405	134.907	148.925	137.153	151.712	126.549	134.99	135.531	146.32	94.1945	139.876
ENSSSAG00000003446	ENSSSAT00000007416	sec61b	ENSMUSG00000053317	Sec61b	ENSDARG00000076568	sec61b	SEC61 translocon subunit beta [Source:ZFIN;Acc:ZDB-GENE-040718-260]	2	15083910	15092091	1053	-0.0535849	0.25583	-0.0631689	0.309415	-0.00958405	-0.318999	7.09346	136.567	0.812486	0.505855	0.673041	134.99	150.263	151.615	126.344	172.599	130.706	166.372	146.186	127.851	125.432	120.703	122.945	99.3639
ENSSSAG00000059690	ENSSSAT00000097975	hp1bp3	ENSMUSG00000028759	Hp1bp3	ENSDARG00000044669	hp1bp3	heterochromatin protein 1, binding protein 3 [Source:ZFIN;Acc:ZDB-GENE-060810-79]	12	72461120	72475775	2939	0.0710958	-0.00442914	-0.00581787	-0.075525	-0.0769137	-0.00138873	7.09263	136.488	0.192175	0.90015	0.937212	157.885	145.98	131.605	111.989	200.473	126.247	171.702	108.044	112.023	119.729	167.093	75.671	145.906
ENSSSAG00000105376	ENSSSAT00000187545							24	6933287	6935840	1051	-0.626005	0.403936	0.0991139	1.02994	0.725119	-0.304822	7.09072	136.308	1.30561	0.322223	0.518843	119.097	139.359	165.312	173.335	125.426	119.067	87.4548	178.66	147.458	111.236	88.0715	213.42	104.101
ENSSSAG00000076707	ENSSSAT00000068625	rl26	ENSMUSG00000060938	Rpl26	ENSDARG00000102317	rpl26	60S ribosomal protein L26 [Source:NCBI gene (formerly Entrezgene);Acc:100195593]	5	13966826	13970936	937	-0.723761	0.753536	0.0945345	1.4773	0.818296	-0.659001	7.08959	136.2	4.27999	0.0283226	0.134631	130.359	124.393	164.255	150.615	116.589	103.056	76.4306	203.795	190.421	108.534	93.8449	174.497	133.814
ENSSSAG00000007100	ENSSSAT00000015358	atp5pf	ENSMUSG00000022890	Atp5pf	ENSDARG00000014313	atp5pf	ATP synthase peripheral stalk subunit F6 [Source:ZFIN;Acc:ZDB-GENE-040426-2534]	16	62445914	62450890	325	-0.297408	0.557075	0.546746	0.854482	0.844154	-0.0103284	7.08675	135.933	5.04093	0.0129357	0.0895176	131.217	124.988	128.607	111.772	156.47	100.94	92.8843	160.098	137.276	141.313	126.064	179.563	175.934
ENSSSAG00000065070	ENSSSAT00000108578	atp5f1c	ENSMUSG00000025781	Atp5f1c	ENSDARG00000045514	atp5f1c	ATP synthase F1 subunit gamma [Source:ZFIN;Acc:ZDB-GENE-030131-8901]	7	43540523	43544940	1084	-0.226606	0.398165	0.054674	0.624771	0.28128	-0.343491	7.08551	135.816	2.64482	0.0853173	0.24494	125.025	157.042	136.996	135.333	117.32	128.778	158.026	144.351	152.691	110.333	142.104	124.321	133.292
ENSSSAG00000081722	ENSSSAT00000156516	dcnl5	ENSMUSG00000032002	Dcun1d5	ENSDARG00000100363	dcun1d5	DCN1-like protein 5 [Source:NCBI gene (formerly Entrezgene);Acc:100196038]	20	60404490	60414855	1431	-0.336091	-0.144388	0.143814	0.191703	0.479905	0.288202	7.08482	135.751	3.79911	0.0317891	0.142986	144.176	144.089	149.871	142.145	124.201	129.871	137.519	105.589	108.103	147.364	162.974	119.072	149.793
ENSSSAG00000064454	ENSSSAT00000107255		ENSMUSG00000053565	Eif3k	ENSDARG00000068289	eif3k		9	122459016	122462741	894	-0.356738	0.352691	0.281725	0.709429	0.638463	-0.0709664	7.07535	134.863	6.86684	0.00361552	0.0473855	132.317	131.009	159.705	111.061	125.016	114.601	117.109	139.999	137.533	164.363	150.587	118.593	151.325
ENSSSAG00000062841	ENSSSAT00000102704	ATP5I	ENSMUSG00000050856	Atp5me				20	32200347	32202084	617	-0.59047	0.305613	0.283497	0.896083	0.873967	-0.0221165	7.07296	134.64	9.03396	0.00103921	0.0265934	135.534	154.184	149.584	118.089	117.036	94.2272	107.051	143.401	136.417	144.175	153.043	149.062	148.516
ENSSSAG00000070975	ENSSSAT00000124843	psph	ENSMUSG00000029446	Psph	ENSDARG00000040314	psph	phosphoserine phosphatase [Source:ZFIN;Acc:ZDB-GENE-050809-127]	20	63083523	63087138	1226	-0.28664	0.659448	0.641768	0.946088	0.928408	-0.01768	7.07075	134.434	18.9512	1.81418e-05	0.00528231	114.259	139.703	111.703	101.82	107.202	94.7376	126.529	142.449	155.962	152.812	189.17	139.959	171.335
ENSSSAG00000003135	ENSSSAT00000212738	SERP1			ENSDARG00000076223	zgc:92744	stress associated endoplasmic reticulum protein 1 [Source:HGNC Symbol;Acc:HGNC:10759]	3	16237402	16240649	1181	-0.00415268	0.316853	0.19264	0.321006	0.196793	-0.124213	7.06836	134.212	3.10269	0.0569247	0.196247	123.449	137.009	140.037	109.851	168.499	117.986	155.281	127.695	130.433	136.498	157.301	96.2323	144.479
ENSSSAG00000068881	ENSSSAT00000108132	ssr3	ENSMUSG00000027828	Ssr3	ENSDARG00000014165	ssr3	signal sequence receptor, gamma [Source:ZFIN;Acc:ZDB-GENE-030131-9134]	20	86222775	86239813	987	-0.27789	0.493647	0.12429	0.771537	0.40218	-0.369357	7.06699	134.084	2.5533	0.096105	0.262295	123.216	144.463	153.716	121.021	133.609	120.996	129.018	154.337	156.655	116.141	122.961	150.441	116.517
ENSSSAG00000045335	ENSSSAT00000068578	RTN1	ENSMUSG00000021087	Rtn1	ENSDARG00000021143	rtn1b	reticulon 1 [Source:HGNC Symbol;Acc:HGNC:10467]	1	29753222	29801592	1334	-0.411892	0.217018	0.570212	0.62891	0.982104	0.353194	7.06679	134.065	11.4674	0.000312692	0.0162642	98.2805	135.489	145.069	116.984	98.5324	84.8607	141.086	111.867	123.339	148.542	215.429	116.71	206.654
ENSSSAG00000092493	ENSSSAT00000218031							16	75444718	75446587	652	-0.250945	0.337606	0.758259	0.58855	1.0092	0.420653	7.06431	133.835	7.44302	0.00285943	0.0421028	121.576	119.815	130.182	101.657	116.823	107.05	116.091	124.292	118.736	163.5	159.744	201.036	159.35
ENSSSAG00000005195	ENSSSAT00000011145	CD81	ENSMUSG00000037706	Cd81	ENSDARG00000036080	cd81a	CD81 molecule a [Source:ZFIN;Acc:ZDB-GENE-000831-5]	11	24263847	24280675	866	0.289615	0.107936	-0.212068	-0.181679	-0.501683	-0.320004	7.06144	133.568	5.89199	0.00679277	0.0648456	148.605	143.306	117.03	115.804	217.625	124.697	218.07	112.145	116.009	98.3801	133.357	62.0251	129.338
ENSSSAG00000111421	ENSSSAT00000205940	sncga	ENSMUSG00000023064	Sncg	ENSDARG00000034423	sncga	synuclein gamma [Source:HGNC Symbol;Acc:HGNC:11141]	18	13653111	13685254	1655	0.140294	0.176627	0.186262	0.0363332	0.0459685	0.00963533	7.06125	133.551	1.03407	0.404573	0.591793	126.586	117.155	136.136	119.623	199.623	134.621	144.313	116.503	113.619	133.499	166.519	87.2052	140.763
ENSSSAG00000041513	ENSSSAT00000060143	rtn1	ENSMUSG00000021087	Rtn1	ENSDARG00000021143	rtn1b	reticulon 1 [Source:HGNC Symbol;Acc:HGNC:10467]	9	23632757	23686691	1357	-0.333211	-0.100605	0.129001	0.232606	0.462212	0.229606	7.05897	133.341	3.05953	0.0590934	0.200673	126.726	153.745	162.215	124.084	114.634	113.875	157.998	103.397	111.529	139	154.979	108.555	162.691
ENSSSAG00000044909	ENSSSAT00000067419	RAB14						1	141725122	141747547	1595	0.275226	0.130026	-0.291358	-0.1452	-0.566584	-0.421384	7.05671	133.132	10.1192	0.000594727	0.0208195	140.347	135.843	136.454	117.995	227.233	142.063	190.187	129.884	106.426	99.4946	128.185	62.2277	114.377
ENSSSAG00000076326	ENSSSAT00000140190							20	67506805	67507273	204	-0.445214	0.277644	0.470157	0.722858	0.915372	0.192514	7.0534	132.827	3.02726	0.0638209	0.209236	163.581	133.017	121.236	110.806	97.913	112.71	114.966	109.492	147.021	121.826	184.082	197.871	112.227
ENSSSAG00000056376	ENSSSAT00000091735		ENSMUSG00000022551	Cyc1	ENSDARG00000038075	cyc1		22	1268639	1275381	1422	-0.0719555	0.28133	0.164504	0.353285	0.236459	-0.116826	7.04884	132.408	0.966387	0.43349	0.615272	116.047	129.263	141.354	135.089	136.195	131.244	160.049	135.12	124.545	125.779	125.529	133.981	127.104
ENSSSAG00000076718	ENSSSAT00000141323							19	44155920	44156099	180	0.307509	0.0314816	-0.377633	-0.276027	-0.685142	-0.409114	7.0482	132.348	4.20297	0.0230658	0.120816	143.374	142.356	96.3018	150.603	251.879	130.704	197.193	137.914	84.8676	99.6846	114.725	52.4133	118.514
ENSSSAG00000082802	ENSSSAT00000075799	DDX5	ENSMUSG00000020719	Ddx5			DEAD-box helicase 5 [Source:HGNC Symbol;Acc:HGNC:2746]	2	54716430	54723853	1981	0.0340816	-0.506685	-0.26432	-0.540767	-0.298402	0.242365	7.04798	132.329	3.07583	0.0582638	0.198851	153.315	152.288	164.629	121.538	183.815	160.465	173.937	90.8015	78.513	128.359	87.978	89.4198	135.216
ENSSSAG00000112907	ENSSSAT00000180881	rbm8a	ENSMUSG00000078184	Rbm8a2	ENSDARG00000016516	rbm8a	RNA binding motif protein 8A [Source:NCBI gene (formerly Entrezgene);Acc:100196667]	2	36058042	36062224	1531	-0.325715	0.372189	-0.0511048	0.697904	0.27461	-0.423293	7.04694	132.233	6.9396	0.00345588	0.0462617	148.475	154.461	140.882	115.076	143.779	114.515	123.497	152.065	140.796	106.967	141.752	100.833	135.926
ENSSSAG00000003242	ENSSSAT00000007038	CALR3	ENSMUSG00000019732	Calr3			calreticulin 3 [Source:HGNC Symbol;Acc:HGNC:20407]	10	18492885	18497663	2294	-0.250126	0.136395	0.04762	0.386521	0.297746	-0.0887752	7.04451	132.011	2.55209	0.0928039	0.257127	153.177	158.525	132.389	110.686	132.441	123.337	140.208	125.7	120.34	117.98	140.262	99.1456	161.953
ENSSSAG00000070583	ENSSSAT00000123635				ENSDARG00000098312	scarb2a		24	27482661	27499542	4988	-0.273282	-0.0444807	-0.167727	0.228802	0.105555	-0.123246	7.04335	131.905	1.73721	0.200488	0.393909	152.452	167.434	133.35	129.362	143.311	105.776	168.032	109.822	118.272	123.325	143.966	66.4865	153.173
ENSSSAG00000001202	ENSSSAT00000002483	mettl22	ENSMUSG00000039345	Mettl22	ENSDARG00000077863	mettl22	methyltransferase 22, Kin17 lysine [Source:NCBI gene (formerly Entrezgene);Acc:100194762]	3	97246321	97270376	2121	-0.00385842	0.164103	0.112236	0.167961	0.116094	-0.0518671	7.04271	131.846	0.621527	0.611462	0.747473	129.155	134.066	136.955	116.191	134.597	134.423	171.462	116.895	118.105	113.22	179.673	82.7621	146.491
ENSSSAG00000008220	ENSSSAT00000018295				ENSDARG00000036190	txnl4a		14	70429407	70433957	308	-0.401381	0.419189	0.333254	0.82057	0.734635	-0.0859348	7.04091	131.682	9.66225	0.000748702	0.0228489	131.983	146.048	129.597	107.186	137.504	91.4104	108.594	142.807	136.127	170.964	147.592	118.457	143.596
ENSSSAG00000074628	ENSSSAT00000135383	gpm6aa	ENSMUSG00000031517	Gpm6a	ENSDARG00000055455	gpm6aa	glycoprotein M6Aa [Source:ZFIN;Acc:ZDB-GENE-030710-7]	5	28348383	28353396	1985	0.181652	0.0409417	-0.130455	-0.14071	-0.312106	-0.171397	7.03993	131.592	1.6269	0.223427	0.418431	131.27	142.223	130.767	116.854	214.185	123.112	180.119	105.068	112.103	103.373	152.836	55.2489	143.534
ENSSSAG00000094723	ENSSSAT00000177468		ENSMUSG00000028367	Txn1	ENSDARG00000031435	TXN		8	23963967	23983217	1217	0.148262	0.705488	0.223894	0.557226	0.0756318	-0.481594	7.03929	131.534	5.74057	0.00752592	0.0682205	104.719	94.4494	128.321	131.357	167.745	133.066	141.691	154.943	152.635	111.739	151.954	87.1036	150.218
ENSSSAG00000121115	ENSSSAT00000197682	tmed10	ENSMUSG00000021248	Tmed10	ENSDARG00000041391	tmed10	transmembrane p24 trafficking protein 10 [Source:ZFIN;Acc:ZDB-GENE-030131-4915]	6	90252793	90264585	2367	-0.0568569	0.348083	0.198063	0.40494	0.25492	-0.15002	7.03865	131.476	4.00038	0.0270517	0.131252	129.361	134.391	121.718	112.074	166.289	103.037	147.636	125.724	130.741	126.347	178.939	74.7062	158.218
ENSSSAG00000074128	ENSSSAT00000007264				ENSDARG00000040158	cdc42l		27	9572193	9589002	745	0.156329	0.486225	0.415956	0.329896	0.259627	-0.0702692	7.03718	131.342	4.75106	0.0152046	0.0967843	126.249	124.672	110.84	98.1939	156.781	131.985	149.361	144.64	116.759	130.454	166.604	119.062	131.845
ENSSSAG00000009082	ENSSSAT00000020009	NEUG						4	68834321	68848311	1153	-0.328385	0.108107	0.118765	0.436493	0.44715	0.0106574	7.0281	130.517	3.38114	0.0448869	0.17268	133.912	153.751	148.61	111.439	149.049	98.2934	131.563	115.847	123.163	146.207	143.871	112.696	128.323
ENSSSAG00000091593	ENSSSAT00000092264	s10ae	ENSMUSG00000042312	S100a13	ENSDARG00000070702	s100v2	S100-A14 [Source:NCBI gene (formerly Entrezgene);Acc:100306745]	27	13001044	13006590	1025	-0.313809	0.437361	0.11985	0.75117	0.433659	-0.317511	7.02733	130.448	4.07787	0.0254427	0.127241	113.157	166.122	134.957	116.31	128.781	108.777	129.126	138.074	153.068	123.334	118.928	123.226	141.966
ENSSSAG00000000728	ENSSSAT00000001561	VDAC2	ENSMUSG00000021771	Vdac2	ENSDARG00000013623	vdac2	voltage-dependent anion channel 2 [Source:ZFIN;Acc:ZDB-GENE-030131-845]	1	74304885	74317585	1884	-0.176398	0.42874	0.40997	0.605138	0.586368	-0.0187701	7.02627	130.352	5.93828	0.00658489	0.063917	111.512	136.34	127.409	109.651	105.162	117.71	142.234	132.049	133.201	132.827	166.263	124.648	155.572
ENSSSAG00000065372	ENSSSAT00000109404		ENSMUSG00000024121	Atp6v0c	ENSDARG00000036577	atp6v0cb		19	3717089	3739248	1099	-0.128531	0.00416061	-0.0180125	0.132691	0.110518	-0.0221732	7.02263	130.024	0.46949	0.707798	0.81326	131.692	144.124	142.646	126.159	163.759	114.309	155.182	107.319	114.535	116.396	153.075	94.9446	126.166
ENSSSAG00000082246	ENSSSAT00000216969	rab2a	ENSMUSG00000047187	Rab2a	ENSDARG00000020261	rab2a	RAB2A, member RAS onco family [Source:NCBI gene (formerly Entrezgene);Acc:100195004]	14	16440076	16459359	2498	-0.0382965	0.106441	-0.113963	0.144737	-0.0756663	-0.220404	7.02058	129.839	1.1564	0.357547	0.550616	132.02	150.5	135.772	118.609	173.363	115.031	166.428	119.759	114.771	114.314	149.901	72.338	125.106
ENSSSAG00000020479	ENSSSAT00000034744	cart			ENSDARG00000035852	cart3	cocaine- and amphetamine-regulated transcript [Source:NCBI gene (formerly Entrezgene);Acc:100286783]	26	34516097	34517216	713	-0.38504	0.313301	0.518224	0.698341	0.903264	0.204923	7.01964	129.754	6.65834	0.00422609	0.0509954	94.371	124.045	141.447	129.28	113.733	96.8917	114.771	122.502	126.944	159.267	134.767	151.002	177.787
ENSSSAG00000081963	ENSSSAT00000253575		ENSMUSG00000019909	Fam162b	ENSDARG00000063344	fam162a		19	87955233	87977649	2636	-0.0139476	0.224443	-0.018466	0.238391	-0.00451846	-0.242909	7.01931	129.725	1.65158	0.218061	0.412403	135.304	151.201	129.44	105.092	168.445	118.256	158.873	124.11	121.853	123.503	134.106	76.6869	139.553
ENSSSAG00000000272	ENSSSAT00000196534	cs056	ENSMUSG00000059355	Wdr83os	ENSDARG00000025554	wdr83os	UPF0139 membrane [Source:NCBI gene (formerly Entrezgene);Acc:100195760]	2	66254786	66257888	775	-0.289406	0.187059	0.0196039	0.476465	0.30901	-0.167455	7.01687	129.505	1.43155	0.271443	0.469121	129.714	122.239	163.309	134.087	136.735	113.284	139.723	126.698	129.059	122.85	120.015	126.905	118.952
ENSSSAG00000077000	ENSSSAT00000142260		ENSMUSG00000022023	Wbp4				17	21242499	21248981	2347	-0.228351	-0.392549	0.105854	-0.164198	0.334205	0.498403	7.01571	129.401	3.00721	0.0618464	0.205518	151.461	118.654	156.555	129.117	145.834	115.151	149.742	101.33	72.0745	168.245	139.357	101.798	132.898
ENSSSAG00000080474	ENSSSAT00000152612	cox6a1	ENSMUSG00000030785	Cox6a2	ENSDARG00000022438	cox6a1	cytochrome c oxidase subunit 6A1 [Source:ZFIN;Acc:ZDB-GENE-030131-7715]	20	20529769	20536304	441	-0.565514	0.364342	0.561279	0.929857	1.12679	0.196937	7.0148	129.32	4.83	0.0171883	0.103237	117.278	134.72	119.37	131.519	81.658	106.919	97.7235	124.12	139.254	144.651	126.829	199.068	158.052
ENSSSAG00000077831	ENSSSAT00000147495	atp2a2						20	19961468	20012622	3815	0.309102	-0.214979	-0.265757	-0.524081	-0.574859	-0.0507773	7.01123	129	9.49054	0.0008178	0.0237723	146.278	141.204	121.082	115.155	225.081	148.409	187.951	92.3686	90.0412	92.7587	133.839	57.6776	125.155
ENSSSAG00000116692	ENSSSAT00000227022	wbp2nl			ENSDARG00000044852	wbp2nl	WBP2 N-terminal like [Source:ZFIN;Acc:ZDB-GENE-030131-4012]	6	35058819	35069285	1105	0.415797	0.366123	-0.272166	-0.0496734	-0.687963	-0.63829	7.00995	128.886	10.3319	0.000535481	0.0201804	141.187	131.188	102.103	110.731	263.164	121.751	184.379	132.373	120.38	83.9091	112.92	64.6068	106.825
ENSSSAG00000074128	ENSSSAT00000165563				ENSDARG00000040158	cdc42l		27	9572193	9589002	1403	-0.156971	0.224892	-0.247325	0.381864	-0.0903542	-0.472218	7.00935	128.832	6.06856	0.00603721	0.0613013	139.646	148.1	145.863	119.65	169.987	116.619	143.447	133.594	128.842	112.013	130.401	73.0116	113.644
ENSSSAG00000077735	ENSSSAT00000144481	uba52			ENSDARG00000041435	uba52	ubiquitin A-52 residue ribosomal protein fusion product 1 [Source:ZFIN;Acc:ZDB-GENE-051023-7]	3	15496147	15515904	566	-0.281818	0.650285	0.595699	0.932103	0.877517	-0.0545859	7.00926	128.824	2.57743	0.102571	0.271889	89.9578	108.275	147.873	117.314	115.272	113.688	98.7238	158.528	141.341	137.646	110.897	208.9	126.296
ENSSSAG00000103616	ENSSSAT00000215972							CAJNNT020002924.1	362940	377641	2549	0.389438	-0.084394	-0.273861	-0.473832	-0.663299	-0.189467	7.0086	128.766	6.9307	0.00347497	0.0463671	161.659	115.727	114.438	114.796	262.977	129.956	189.374	99.6135	93.5751	86.4895	134.359	58.5674	112.421
ENSSSAG00000109728	ENSSSAT00000065985		ENSMUSG00000044894	Uqcrq	ENSDARG00000029064	uqcrq		5	10142329	10145759	477	-0.460597	0.544935	0.663031	1.00553	1.12363	0.118096	7.00701	128.623	3.26028	0.0597519	0.201654	106.782	107.925	126.644	132.615	100.073	115.168	76.3338	136.871	146.424	137.948	122.466	225.96	136.893
ENSSSAG00000015636	ENSSSAT00000029356	eif5	ENSMUSG00000021282	Eif5	ENSDARG00000003681	eif5	eukaryotic translation initiation factor 5 [Source:ZFIN;Acc:ZDB-GENE-030131-975]	6	54136721	54167869	2016	0.0843256	-0.133401	0.0932446	-0.217727	0.00891902	0.226646	7.00301	128.268	1.01048	0.414331	0.599827	136.039	133.183	133.915	110.349	151.311	139.546	174.893	104.679	85.6845	124.393	147.996	94.7226	130.771
ENSSSAG00000080772	ENSSSAT00000153590	SFRS3	ENSMUSG00000071172	Srsf3	ENSDARG00000059360	srsf3b	serine and arginine rich splicing factor 3b [Source:ZFIN;Acc:ZDB-GENE-071005-2]	22	28164019	28177383	1408	-0.72176	0.1394	0.0563233	0.86116	0.778084	-0.0830763	7.00288	128.256	15.92	5.09553e-05	0.00756131	148.908	154.632	155.514	110.643	103.528	81.2583	112.765	122.56	131.02	127.133	151.381	91.4072	176.576
ENSSSAG00000044070	ENSSSAT00000065471	PM14	ENSMUSG00000037361	Sf3b6	ENSDARG00000009753	sf3b6		15	51540623	51546145	740	-0.363183	0.112438	0.245053	0.475621	0.608236	0.132615	7.00283	128.251	5.7365	0.00754679	0.0683025	118.381	127.662	146.641	129.94	126.898	104.01	120.896	115.224	115.711	154.79	141.927	112.592	152.593
ENSSSAG00000067758	ENSSSAT00000115912	mmp14b	ENSMUSG00000000957	Mmp14	ENSDARG00000008388	mmp14b	matrix metallopeptidase 14b (membrane-inserted) [Source:ZFIN;Acc:ZDB-GENE-030901-2]	3	36725430	36738807	2840	0.104551	0.233321	-0.0667587	0.12877	-0.17131	-0.30008	6.99987	127.988	1.76138	0.195809	0.388899	143.636	147.89	117.425	97.2165	164.762	120.753	182.802	126.546	113.307	109.265	130.276	65.1913	144.777
ENSSSAG00000106951	ENSSSAT00000103996	dnaja2a	ENSMUSG00000031701	Dnaja2	ENSDARG00000104066	dnaja2a	DnaJ heat shock protein family (Hsp40) member A2a [Source:ZFIN;Acc:ZDB-GENE-040426-2884]	26	13498999	13503998	1867	0.0485586	-0.139339	-0.0495621	-0.187898	-0.0981207	0.089777	6.99886	127.899	0.600755	0.624007	0.756558	149.418	148.217	123.436	107.577	157.052	140.822	167.402	95.8855	97.55	124.068	160.12	69.3304	121.804
ENSSSAG00000109306	ENSSSAT00000168755		ENSMUSG00000033213	AA467197	ENSDARG00000092903	C18H15orf48		7	49467953	49477745	1321	-0.42061	-0.455357	0.0887675	-0.0347468	0.509378	0.544125	6.99715	127.748	1.8366	0.187983	0.379684	141.201	120.544	172.906	137.279	110.266	106.904	152.047	106.525	65.4475	216.58	120.761	102.502	107.759
ENSSSAG00000100867	ENSSSAT00000225843				ENSDARG00000094112	slc22a21		4	74910097	74927803	5354	0.0450178	0.349798	0.256175	0.30478	0.211157	-0.0936231	6.99673	127.71	1.65454	0.217427	0.411807	117.031	156.612	103.871	92.0855	144.762	93.9462	182.119	122.201	118.734	119.355	175.773	68.9365	164.807
ENSSSAG00000056636	ENSSSAT00000092436		ENSMUSG00000063524	Eno1	ENSDARG00000022456	eno1a		13	8416034	8445935	2054	-0.078553	0.136489	-0.0398161	0.215042	0.0387369	-0.176305	6.99437	127.502	0.662029	0.587589	0.730668	117.378	135.17	144.623	127.988	151.408	130.568	146.676	114.051	121.308	123.008	121.572	85.9999	137.773
ENSSSAG00000052238	ENSSSAT00000082105	TSN3	ENSMUSG00000032324	Tspan3	ENSDARG00000053559	tspan3b	tetraspanin 3b [Source:ZFIN;Acc:ZDB-GENE-070424-42]	26	31321823	31327765	1941	-0.226001	-0.107098	0.0196489	0.118903	0.24565	0.126747	6.98184	126.399	1.23152	0.331469	0.527763	130.292	130.236	166.577	112.329	147.711	108.306	144.747	102.472	101.528	125.916	133.463	94.7575	144.856
ENSSSAG00000050377	ENSSSAT00000078608	ewsr1a	ENSMUSG00000009079	Ewsr1	ENSDARG00000020258	ewsr1a	EWS RNA-binding protein 1a [Source:ZFIN;Acc:ZDB-GENE-030131-2317]	11	87607714	87618267	2261	0.17297	-0.0738859	-0.359919	-0.246855	-0.532889	-0.286034	6.97992	126.231	8.14191	0.00169624	0.0335704	142.635	148.834	138.842	103.434	201.354	136.203	182.788	109.789	95.5086	90.3842	116.786	66.1643	108.283
ENSSSAG00000083309	ENSSSAT00000241491	ap2s1	ENSMUSG00000008036	Ap2s1	ENSDARG00000026967	ap2s1	adaptor related protein complex 2 subunit sigma 1 [Source:ZFIN;Acc:ZDB-GENE-040426-2174]	20	48920515	48925931	2018	-0.164466	0.202574	0.286326	0.36704	0.450792	0.0837522	6.97955	126.198	3.6221	0.0367294	0.154738	109.527	138.975	128.979	115.06	132.979	109.644	136.563	114.801	115.806	140.686	141.384	115.742	140.43
ENSSSAG00000068953	ENSSSAT00000119220	STMN1	ENSMUSG00000028832	Stmn1	ENSDARG00000033655	stmn1b	stathmin 1b [Source:ZFIN;Acc:ZDB-GENE-050417-397]	2	47706977	47710086	1130	-0.129848	0.19222	0.143436	0.322068	0.273285	-0.048783	6.97307	125.633	1.42454	0.273118	0.470571	98.7319	120.356	158.93	118.219	147.414	107.252	142.357	122.685	110.322	123.083	149.677	93.0622	141.134
ENSSSAG00000069500	ENSSSAT00000120758	xbp1	ENSMUSG00000020484	Xbp1	ENSDARG00000035622	xbp1	X-box binding protein 1 [Source:ZFIN;Acc:ZDB-GENE-011210-2]	24	1922608	1925411	1872	-0.303999	0.378216	0.314377	0.682215	0.618376	-0.0638391	6.97225	125.561	4.95791	0.01306	0.0899089	122.251	135.139	128.821	106.618	99.7489	110.09	128.995	134.905	125.212	119.625	145.311	131.367	144.214
ENSSSAG00000040480	ENSSSAT00000057412	psmb4	ENSMUSG00000005779	Psmb4	ENSDARG00000054696	psmb4	proteasome 20S subunit beta 4 [Source:ZFIN;Acc:ZDB-GENE-050417-333]	27	12243699	12247949	1074	-0.100753	0.297	0.57055	0.397753	0.671303	0.27355	6.96591	125.011	3.57431	0.0403043	0.162875	110.538	121.699	121.681	101.454	107.893	118.888	134.056	117.805	109.818	122.487	147.006	168.664	143.151
ENSSSAG00000010260	ENSSSAT00000022573							5	69638006	69639966	380	-0.465268	0.165516	0.777044	0.630784	1.24231	0.611528	6.96511	124.942	4.58155	0.0216209	0.116364	90.9713	98.2898	141.297	126.388	115.168	91.3463	81.9856	95.5818	115.063	203.524	118.431	206.4	139.793
ENSSSAG00000067205	ENSSSAT00000116362	rir2	ENSMUSG00000020649	Rrm2	ENSDARG00000078069	rrm2	Ribonucleoside-diphosphate reductase subunit M2 [Source:NCBI gene (formerly Entrezgene);Acc:100194994]	15	31199337	31206608	1612	-0.304006	0.46561	0.675617	0.769616	0.979623	0.210007	6.96221	124.691	16.5508	4.06328e-05	0.00712676	118.195	136.03	99.1474	89.6649	116.675	87.4696	103.299	127.679	119.065	160.542	161.277	140.816	161.125
ENSSSAG00000068458	ENSSSAT00000117806	brp44	ENSMUSG00000026568	Mpc2	ENSDARG00000024478	mpc2b		25	40673891	40679482	1721	-0.2351	0.175443	0.192994	0.410543	0.428094	0.0175505	6.95974	124.478	3.95506	0.0280454	0.134085	121.55	130.482	135.161	114.754	127.668	106.795	133.13	109.887	120.324	132.924	144.753	105.31	135.472
ENSSSAG00000004194	ENSSSAT00000009064	usmg5			ENSDARG00000096003	atp5md	Up-regulated during skeletal muscle growth protein 5 [Source:NCBI gene (formerly Entrezgene);Acc:100196832]	12	25405339	25406927	719	-0.846184	0.200827	0.179666	1.04701	1.02585	-0.0211611	6.95933	124.442	5.95282	0.00756892	0.0684399	121.875	149.99	144.712	138.402	85.2214	92.8607	84.1425	128.568	131.612	145.345	116.081	153.973	124.967
ENSSSAG00000101214	ENSSSAT00000253359	smndc1	ENSMUSG00000025024	Smndc1	ENSDARG00000056235	smndc1	survival motor neuron domain containing 1 [Source:NCBI gene (formerly Entrezgene);Acc:100195756]	18	20562776	20568131	2155	-0.209503	0.0163678	0.184485	0.225871	0.393988	0.168118	6.95884	124.4	4.80978	0.0145581	0.0947353	138.508	134.384	127.769	103.673	133.434	103.701	138.136	104.771	101.538	135.801	165.06	82.7414	147.679
ENSSSAG00000005645	ENSSSAT00000220296							12	46886675	46894386	1612	-0.0334694	0.107349	-0.108675	0.140819	-0.0752054	-0.216024	6.95842	124.363	0.66548	0.585592	0.729254	114.119	143.559	144.308	114.612	169.367	113.817	157.006	115.197	111.443	103.336	125.006	89.6309	115.321
ENSSSAG00000101725	ENSSSAT00000238225				ENSDARG00000037867	atp5mf		CAJNNT020001807.1	522906	526565	633	-0.140054	0.558406	0.0343919	0.69846	0.174446	-0.524014	6.9558	124.138	0.459997	0.716066	0.81852	85.3383	96.4102	155.02	153.9	230.028	98.3615	74.1492	162.868	137.973	140.227	54.4409	146.563	78.5089
ENSSSAG00000054002	ENSSSAT00000086073		ENSMUSG00000039824	Myl6b	ENSDARG00000033738	zgc:153867		22	28766534	28782885	1300	-0.307427	0.201133	-0.0140479	0.50856	0.293379	-0.21518	6.95343	123.934	2.24923	0.12277	0.301214	148.658	143.365	119.174	119.673	150.149	103.889	115.621	141.655	106.187	101.241	136.577	112.301	112.655
ENSSSAG00000010584	ENSSSAT00000023213	ssrd	ENSMUSG00000002014	Ssr4	ENSDARG00000019444	ssr4	Translocon-associated protein subunit delta [Source:NCBI gene (formerly Entrezgene);Acc:100196850]	15	96286360	96290510	1468	-0.279767	0.380689	0.329442	0.660456	0.609209	-0.0512474	6.95148	123.767	6.57062	0.00435672	0.0515553	90.1202	140.481	132.464	110.979	122.673	91.0272	126.443	123.182	128.569	131.95	149.456	107.102	154.526
ENSSSAG00000112165	ENSSSAT00000158087	cited2	ENSMUSG00000039910	Cited2	ENSDARG00000030905	cited2	Cbp/p300-interacting transactivator, with Glu/Asp-rich carboxy-terminal domain, 2 [Source:ZFIN;Acc:ZDB-GENE-041010-141]	6	63987509	63992136	4282	-0.0892851	-0.0618897	0.235324	0.0273954	0.324609	0.297214	6.95143	123.763	3.86072	0.0302472	0.13946	126.372	121.131	120.018	118.697	154.39	98.5337	146.504	94.7408	94.6108	137.058	159.112	82.152	155.594
ENSSSAG00000064317	ENSSSAT00000106822				ENSDARG00000053058	rps11		6	39743739	39747483	581	-1.45382	-1.63064	0.377129	-0.17682	1.83095	2.00777	6.95063	123.694	1.17739	0.369873	0.561203	119.514	151.577	206.564	154.484	0	80.8583	108.897	0	80.7889	183.498	160.882	212.23	148.727
ENSSSAG00000005989	ENSSSAT00000012923		ENSMUSG00000022452	Smdt1	ENSDARG00000098852	smdt1b		2	63457440	63459649	945	-0.453713	0.431648	0.415951	0.885361	0.869665	-0.0156963	6.94959	123.605	4.42424	0.0218622	0.117262	115.994	104.655	135.497	127.01	100.244	106.772	93.6568	136.35	130.651	138.809	130.077	160.487	126.661
ENSSSAG00000001088	ENSSSAT00000064645	eif3d	ENSMUSG00000016554	Eif3d	ENSDARG00000021257	eif3d	eukaryotic translation initiation factor 3, subunit D [Source:ZFIN;Acc:ZDB-GENE-030131-8442]	3	71802731	71818488	1897	0.00659941	0.12029	0.255693	0.113691	0.249094	0.135403	6.94927	123.577	0.928021	0.450309	0.629651	113.256	138.598	124.032	104.467	116.89	137.107	154.27	109.954	102.1	128.859	132.155	119.582	125.237
ENSSSAG00000101622	ENSSSAT00000247390						zgc:55461 [Source:ZFIN;Acc:ZDB-GENE-040426-2879]	1	159533784	159542628	4605	0.0316971	0.326838	0.151645	0.295141	0.119948	-0.175193	6.94315	123.054	1.27613	0.316916	0.514726	119.947	133.413	135.005	85.5514	152.468	123.118	139.24	129.378	111.542	132.645	124.666	96.9271	115.801
ENSSSAG00000082362	ENSSSAT00000004229	anp32b	ENSMUSG00000028333	Anp32b	ENSDARG00000023330	anp32b	acidic (leucine-rich) nuclear phosphoprotein 32 family, member B [Source:ZFIN;Acc:ZDB-GENE-030131-719]	4	12868287	12877529	1275	-0.407742	-0.110524	0.34075	0.297218	0.748493	0.451275	6.94185	122.943	9.81167	0.000693891	0.0219369	133.106	125.917	134.964	109.805	100.786	105.696	116.167	105.844	84.2533	160.746	169.251	105.902	145.824
ENSSSAG00000006572	ENSSSAT00000014011	PFN2	ENSMUSG00000027805	Pfn2	ENSDARG00000012682	pfn2a	profilin 2 [Source:HGNC Symbol;Acc:HGNC:8882]	16	51407934	51412362	562	-0.295732	0.602045	0.371588	0.897777	0.66732	-0.230457	6.93837	122.648	10.2371	0.00056101	0.020551	111.09	105.993	106.159	127.841	143.427	85.2395	93.8127	122.414	156.145	143.145	163.16	90.1896	145.804
ENSSSAG00000006059	ENSSSAT00000013040	ISCU			ENSDARG00000026582	iscub	iron-sulfur cluster assembly enzyme b [Source:ZFIN;Acc:ZDB-GENE-050417-332]	1	134070697	134089449	1182	-0.401101	0.264333	-0.0850621	0.665434	0.316039	-0.349395	6.93614	122.458	4.13225	0.0243773	0.124316	124.149	131.35	148.247	129.771	117.53	107.034	123.086	132.606	129.075	116.579	109.684	101.368	121.47
ENSSSAG00000080231	ENSSSAT00000151843	SAT1	ENSMUSG00000025283	Sat1	ENSDARG00000032272	sat1b	spermidine/spermine N1-acetyltransferase 1 [Source:HGNC Symbol;Acc:HGNC:10540]	19	69875167	69878374	1127	-0.0265618	0.216037	0.405492	0.242599	0.432054	0.189455	6.93537	122.392	3.88109	0.029756	0.138088	98.5114	136.286	111.788	104.963	166.162	99.3776	121.769	105.883	107.229	131.676	163.06	112.85	131.543
ENSSSAG00000100316	ENSSSAT00000165044	PFN2	ENSMUSG00000027805	Pfn2	ENSDARG00000012682	pfn2a	profilin 2 [Source:HGNC Symbol;Acc:HGNC:8882]	10	9740460	9747050	2264	-0.13194	0.36399	0.16104	0.49593	0.29298	-0.202949	6.93407	122.283	4.60874	0.0169089	0.102549	115.19	120.58	125.54	113.674	140.797	114.641	117.553	117.526	130.922	131.46	138.064	79.0133	144.712
ENSSSAG00000078518	ENSSSAT00000146907	gdib			ENSDARG00000005451	gdi2	Rab GDP dissociation inhibitor beta [Source:NCBI gene (formerly Entrezgene);Acc:100196711]	17	60624058	60636305	2503	-0.0272369	0.105738	0.0771239	0.132975	0.104361	-0.0286138	6.9325	122.149	0.569412	0.643321	0.769981	120.698	132.895	125.456	108.929	148.644	114.566	150.387	104.149	108.766	112.137	143.169	83.7132	134.427
ENSSSAG00000076802	ENSSSAT00000141565	bgn	ENSMUSG00000031375	Bgn	ENSDARG00000002945	bgnb		13	14892961	14922272	1931	-0.331837	0.597008	0.132789	0.928846	0.464626	-0.464219	6.93248	122.147	7.32575	0.00273074	0.0411741	141.978	129.891	115.397	96.7707	91.0571	101.49	132.665	154.219	141.297	88.6296	156.994	93.5001	144.028
ENSSSAG00000043519	ENSSSAT00000064320	CHMP5	ENSMUSG00000028419	Chmp5	ENSDARG00000103718	chmp5b		19	29208221	29211336	1273	-0.305377	0.159039	0.374532	0.464415	0.679909	0.215493	6.93109	122.03	5.66898	0.00790315	0.0697278	123.73	118.928	124.932	114.322	111.029	104.689	117.981	107.629	111.071	144.812	144.209	130.514	132.543
ENSSSAG00000073766	ENSSSAT00000132739		ENSMUSG00000039891	Txlnb	ENSDARG00000076241	txlnbb		9	40287059	40306143	2155	0.0836753	-0.121338	-0.0132667	-0.205013	-0.0969419	0.108071	6.92978	121.919	0.654555	0.591936	0.733506	134.051	118.454	114.092	129.736	166.314	134.849	151.805	86.7198	98.4516	106.571	132.684	83.8855	127.341
ENSSSAG00000113117	ENSSSAT00000164864	purb	ENSMUSG00000094483	Purb			purine-rich element binding protein B [Source:NCBI gene (formerly Entrezgene);Acc:100195038]	1	156384103	156387582	3442	0.0969542	0.118217	0.0534039	0.0212629	-0.0435503	-0.0648132	6.92657	121.648	0.396734	0.757178	0.846903	115.039	126.925	116.047	114.705	171.246	117.44	150.733	104.349	104.223	106.217	149.822	69.1139	135.563
ENSSSAG00000007320	ENSSSAT00000015965	AT5G3			ENSDARG00000009447	atp5mc3b	ATP synthase membrane subunit c locus 3b [Source:ZFIN;Acc:ZDB-GENE-020814-1]	17	5776766	5779257	949	-0.580718	0.100484	0.0798115	0.681203	0.66053	-0.0206729	6.92624	121.62	8.19575	0.00164539	0.0332001	139.572	136.933	140.672	117.942	101.002	88.278	118.269	114.109	118.529	137.914	128.962	107.159	131.725
ENSSSAG00000073971	ENSSSAT00000249169	bcap31	ENSMUSG00000002015	Bcap31	ENSDARG00000044972	bcap31	B cell receptor associated protein 31 [Source:ZFIN;Acc:ZDB-GENE-030616-63]	13	14548085	14568618	1934	-0.106251	0.172704	0.142768	0.278955	0.24902	-0.0299352	6.92538	121.548	2.39804	0.106895	0.278293	114.516	135.366	124.281	106.989	142.454	103.194	141.862	106.323	113.569	119.046	142.733	81.7516	148.033
ENSSSAG00000101693	ENSSSAT00000002930	ZFP36L2	ENSMUSG00000045817	Zfp36l2	ENSDARG00000021806	zfp36l2	ZFP36 ring finger protein like 2 [Source:HGNC Symbol;Acc:HGNC:1108]	1	55211349	55340385	2718	0.278474	0.129868	-0.00736662	-0.148606	-0.285841	-0.137234	6.92334	121.376	1.60139	0.229122	0.424455	134.235	132.28	101.275	91.1264	202.089	106.227	177.589	105.565	96.6762	104.879	147.137	53.9298	124.882
ENSSSAG00000051551	ENSSSAT00000080726		ENSMUSG00000028108	Ecm1	ENSDARG00000105239		extracellular matrix protein 1b [Source:ZFIN;Acc:ZDB-GENE-121204-2]	2	16413187	16474317	1942	-0.0740323	0.323755	-0.197504	0.397787	-0.123472	-0.521259	6.91976	121.075	1.52435	0.248751	0.445053	137.034	158.306	107.404	105.121	141.756	103.672	170.59	163.441	94.744	76.6845	86.1457	89.643	139.439
ENSSSAG00000055013	ENSSSAT00000088198	gh1	ENSMUSG00000020713	Gh	ENSDARG00000038185	gh1	growth hormone 1 [Source:ZFIN;Acc:ZDB-GENE-030725-2]	3	55861146	55865210	1301	0.14095	2.91169	4.05126	2.77074	3.91031	1.13958	6.91764	120.898	4.55522	0.0319511	0.143414	26.2241	33.2221	12.7977	7.31567	37.948	19.3835	17.218	2.9759	224.82	84.9258	836.161	249.644	19.034
ENSSSAG00000079190	ENSSSAT00000148802	PSMA8	ENSMUSG00000036743	Psma8	ENSDARG00000010965	psma8	proteasome 20S subunit alpha 8 [Source:HGNC Symbol;Acc:HGNC:22985]	10	38091617	38094346	566	-0.529818	0.320375	0.124375	0.850193	0.654193	-0.196	6.91474	120.655	7.31522	0.00274808	0.0412446	144.282	125.426	119.657	119.67	138.343	87.542	79.2445	119.319	137.483	126.868	135.122	104.295	131.257
ENSSSAG00000044419	ENSSSAT00000066297	AT233	ENSMUSG00000026576	Atp1b1	ENSDARG00000076833	atp1b1b		17	26272169	26282353	2196	-0.0984144	-0.0995841	-0.144256	-0.0011697	-0.0458421	-0.0446724	6.91473	120.654	0.608247	0.619459	0.75341	131.448	129.439	141.916	113.29	169.26	96.1137	158.35	99.9889	95.8492	108.502	128.881	70.9506	124.509
ENSSSAG00000091971	ENSSSAT00000142414	psma4	ENSMUSG00000032301	Psma4				11	39277723	39281666	958	-0.199593	0.464773	0.399726	0.664366	0.599319	-0.0650476	6.91451	120.636	5.69284	0.00777513	0.0692464	103.789	112.936	119.924	113.263	101.932	111.501	120.807	135.814	118.305	128.705	142.027	122.196	137.066
ENSSSAG00000089451	ENSSSAT00000213702							10	17498981	17504524	493	-0.361249	0.00740373	0.129321	0.368653	0.49057	0.121918	6.91331	120.535	1.45249	0.267267	0.464601	135.882	116.016	145.91	121.695	111.992	115.543	117.1	107.227	105.538	108.717	118.456	141.575	121.309
ENSSSAG00000010227	ENSSSAT00000055776	CTSD	ENSMUSG00000007891	Ctsd	ENSDARG00000057698	ctsd	cathepsin D [Source:HGNC Symbol;Acc:HGNC:2529]	11	47779941	47800783	1816	0.221013	0.108603	0.151969	-0.11241	-0.069044	0.0433664	6.91301	120.51	0.647909	0.595823	0.736096	110.999	123.622	126.993	93.5572	122.058	146.509	181.239	103.61	95.7807	116.907	148.573	85.0471	111.733
ENSSSAG00000091227	ENSSSAT00000252640	hopx	ENSMUSG00000059325	Hopx	ENSDARG00000089368	hopx	HOP homeobox [Source:ZFIN;Acc:ZDB-GENE-031016-2]	9	65800760	65821619	693	-0.53015	0.17354	0.278213	0.70369	0.808363	0.104674	6.91264	120.479	7.62122	0.00229082	0.0383244	114.994	143.965	124.094	114.532	91.0912	79.4148	127.127	121.835	106.692	157.707	120.538	108.942	155.294
ENSSSAG00000098125	ENSSSAT00000252440				ENSDARG00000115978			CAJNNT020003624.1	142971	152012	1939	-1.38189	-0.59278	0.483499	0.789115	1.86539	1.07628	6.91238	120.458	2.12502	0.161318	0.350556	108.585	123.34	85.0577	252.897	31.1384	108.644	35.3259	68.8953	87.3585	240.814	64.2325	225.01	134.648
ENSSSAG00000075714	ENSSSAT00000138325	LSM6	ENSMUSG00000031683	Lsm6	ENSDARG00000036995	lsm6	LSM6 homolog, U6 small nuclear RNA and mRNA degradation associated [Source:ZFIN;Acc:ZDB-GENE-040625-50]	4	14365272	14367230	468	-0.709495	0.121159	0.411669	0.830654	1.12116	0.29051	6.91034	120.288	9.09498	0.00100741	0.0263452	119.444	126.178	129.795	124.669	93.0984	79.3541	91.2066	104.38	116.952	136.491	132.482	157.703	151.985
ENSSSAG00000070483	ENSSSAT00000123367	rpa3	ENSMUSG00000012483	Rpa3	ENSDARG00000002613	rpa3	replication protein A3 [Source:ZFIN;Acc:ZDB-GENE-040426-977]	27	21085294	21086935	958	-0.526735	0.228633	0.254583	0.755368	0.781318	0.02595	6.90322	119.695	13.4076	0.000134702	0.0112037	111.865	126.419	129.878	122.251	98.1067	85.9418	109.905	120.08	114.599	143.878	141.649	97.2218	154.246
ENSSSAG00000100431	ENSSSAT00000214037	h1-0	ENSMUSG00000096210	H1f0	ENSDARG00000038559	h1-0	H1.0 linker histone [Source:ZFIN;Acc:ZDB-GENE-030131-337]	19	852348	854237	1845	-1.342	0.195339	-0.147588	1.53733	1.19441	-0.342927	6.90245	119.631	18.2941	2.24474e-05	0.00574045	166.82	127.412	182.427	120.845	78.2674	57.5971	67.9799	140.23	137.843	122.341	102.64	112.571	138.232
ENSSSAG00000080819	ENSSSAT00000201989				ENSDARG00000013351	cirbpb		14	39319606	39326568	3055	-0.446125	0.0365256	-0.226722	0.482651	0.219403	-0.263247	6.89988	119.418	3.94589	0.0282513	0.134481	121.662	132.406	164.809	126.601	121.785	102.066	122.522	110.226	118.101	125.002	116.134	70.427	120.699
ENSSSAG00000007249	ENSSSAT00000015782	nduab	ENSMUSG00000002379	Ndufa11	ENSDARG00000042777	ndufa11	NADH dehydrogenase 1 alpha subcomplex subunit 11 [Source:NCBI gene (formerly Entrezgene);Acc:100196155]	10	19251695	19254967	511	-0.665064	0.308796	0.565048	0.973861	1.23011	0.256252	6.89538	119.047	5.56373	0.0106242	0.0808747	106.872	104.147	130.167	127.06	83.7539	87.4479	81.5752	121.141	116.849	140.382	117.936	188.014	142.262
ENSSSAG00000057098	ENSSSAT00000093053		ENSMUSG00000053565	Eif3k	ENSDARG00000068289	eif3k		20	55691598	55720231	967	-0.267374	0.385427	0.248134	0.652801	0.515507	-0.137294	6.89358	118.898	4.32528	0.0209794	0.114458	106.828	114.758	133.244	111.757	124.614	100.498	110.081	122.472	126.307	135.236	141.886	111.407	106.585
ENSSSAG00000064172	ENSSSAT00000106175	TAF10	ENSMUSG00000043866	Taf10	ENSDARG00000068641	taf10		13	45497253	45499210	955	-0.271197	0.138032	0.0543485	0.409229	0.325546	-0.0836838	6.89351	118.892	1.44665	0.267159	0.464559	112.391	118.932	157.586	110.874	127.581	108.421	121.688	123.805	101.727	108.17	127.256	109.75	117.419
ENSSSAG00000064465	ENSSSAT00000107085	krt8			ENSDARG00000058358	krt8	keratin 8 [Source:ZFIN;Acc:ZDB-GENE-030411-5]	13	44990405	45093345	2226	-0.11245	0.0433802	-0.351491	0.15583	-0.239041	-0.394871	6.89082	118.671	2.8455	0.0712966	0.222325	140.161	143.448	130.169	115.024	114.981	144.249	151.909	117.623	103.431	95.0854	121.574	64.5555	100.507
ENSSSAG00000072693	ENSSSAT00000129610	nono	ENSMUSG00000031311	Nono	ENSDARG00000020482	nono	non-POU domain containing, octamer-binding [Source:ZFIN;Acc:ZDB-GENE-030131-713]	13	86777565	86781765	1744	-0.106411	0.0437462	0.220854	0.150157	0.327265	0.177108	6.89029	118.627	2.72102	0.079663	0.236159	116.081	131.888	117.265	104.761	150.734	101.563	126.274	98.1237	98.2988	119.35	154.771	97.3505	125.69
ENSSSAG00000052119	ENSSSAT00000082010	cct2	ENSMUSG00000034024	Cct2	ENSDARG00000104674	cct2	chaperonin containing TCP1, subunit 2 (beta) [Source:NCBI gene (formerly Entrezgene);Acc:100195104]	17	81949213	81958266	2041	0.00330715	0.19037	0.071181	0.187063	0.0678738	-0.119189	6.88984	118.59	0.61301	0.616581	0.751202	114.604	121.354	122.615	111.475	123.775	136.478	139.527	113.176	105.319	119.622	122.915	80.2524	130.558
ENSSSAG00000004774	ENSSSAT00000010238				ENSDARG00000011405	rps9		CAJNNT020001127.1	5732	8485	933	-0.373815	-0.619945	0.0341204	-0.246131	0.407935	0.654066	6.88853	118.483	0.932658	0.45627	0.634315	139.92	92.9316	172.879	142.921	93.9354	107.746	164.214	70.2297	76.1237	85.0376	78.5252	154.833	160.978
ENSSSAG00000043765	ENSSSAT00000064898		ENSMUSG00000063130	Calml3	ENSDARG00000034187	calm1b	calmodulin 1b [Source:ZFIN;Acc:ZDB-GENE-030804-2]	6	83286575	83343509	789	-0.0981988	0.257209	0.341074	0.355408	0.439273	0.0838647	6.88649	118.315	3.63591	0.0363147	0.153798	127.577	110.75	105.806	105.606	139.816	92.5781	132.639	114.262	103.823	111.268	146.374	118.48	129.113
ENSSSAG00000011252	ENSSSAT00000023985	dynlt1b	ENSMUSG00000092074	Dynlt1a	ENSDARG00000045909	dynlt1b	dynein light chain Tctex-type 1 [Source:HGNC Symbol;Acc:HGNC:11697]	6	70009485	70012092	1967	-0.498117	0.312407	0.238872	0.810524	0.736989	-0.0735347	6.88384	118.098	5.21746	0.0109098	0.0820286	117.14	124.911	134.665	112.589	106.645	91.2835	99.8725	118.915	128.148	124.024	121.374	134.816	120.888
ENSSSAG00000010054	ENSSSAT00000022115	eny2-2			ENSDARG00000070046	eny2	ENY2 transcription and export complex 2 subunit [Source:ZFIN;Acc:ZDB-GENE-040718-124]	5	50233360	50236034	1365	-0.341766	0.0741636	0.393822	0.41593	0.735588	0.319658	6.88255	117.993	8.39024	0.00147547	0.0314544	114.121	123.056	122.328	104.828	99.4861	91.5748	123.75	84.565	113.059	152.186	166.193	101.675	137.082
ENSSSAG00000067990	ENSSSAT00000116548	psmc4	ENSMUSG00000030603	Psmc4	ENSDARG00000027099	psmc4	proteasome 26S subunit, ATPase 4 [Source:ZFIN;Acc:ZDB-GENE-030131-5083]	2	37985268	38022699	1674	-0.208723	0.116545	0.307064	0.325268	0.515788	0.19052	6.88179	117.93	3.12397	0.0558879	0.194257	109.899	125.226	126.205	106.211	107.685	102.913	136.81	103.874	102.364	129.155	126.211	120.551	135.988
ENSSSAG00000077920	ENSSSAT00000145010	pcolcea	ENSMUSG00000029718	Pcolce	ENSDARG00000056913	pcolcea	procollagen C-endopeptidase enhancer a [Source:ZFIN;Acc:ZDB-GENE-041014-370]	4	43840155	43844278	1792	-0.190425	0.945833	0.542317	1.13626	0.732742	-0.403516	6.88126	117.887	12.3622	0.000209693	0.0134687	90.1913	114.794	104.999	87.5401	91.379	84.1039	124.416	181.733	131.056	112.703	120.042	109.187	180.391
ENSSSAG00000010392	ENSSSAT00000022807	rps19	ENSMUSG00000040952	Rps19	ENSDARG00000030602	rps19	ribosomal protein S19 [Source:NCBI gene (formerly Entrezgene);Acc:100196277]	2	24478792	24482466	1265	-0.727497	-0.118638	-0.132974	0.608859	0.594523	-0.0143361	6.87989	117.775	1.0386	0.412884	0.598669	111.352	136.804	178.635	152.008	96.5856	105.469	97.1367	110.87	108.427	114.761	67.3963	161.305	90.3277
ENSSSAG00000057028	ENSSSAT00000032381	APLP1	ENSMUSG00000006651	Aplp1	ENSDARG00000098368	APLP1	amyloid beta precursor like protein 1 [Source:HGNC Symbol;Acc:HGNC:597]	5	68533220	68585976	5891	-0.0540054	-0.306727	-0.215391	-0.252721	-0.161386	0.0913354	6.87351	117.255	2.35749	0.110985	0.284177	129.213	136.293	127.137	118.731	176.134	106.56	147.627	81.9788	85.701	96.9503	131.899	59.034	127.061
ENSSSAG00000041962	ENSSSAT00000060712	hnrnph1			ENSDARG00000040881	hnrnph1	heterogeneous nuclear ribonucleoprotein H1 [Source:ZFIN;Acc:ZDB-GENE-040426-1856]	5	15379888	15386872	2506	-0.00753699	0.0012702	0.081982	0.00880719	0.089519	0.0807118	6.86981	116.955	0.251612	0.858998	0.910894	127.221	127.321	123.1	89.4204	141.266	105.034	154.574	99.3036	89.8084	119.577	145.462	63.6199	134.706
ENSSSAG00000052798	ENSSSAT00000083259	gpx4b	ENSMUSG00000075706	Gpx4	ENSDARG00000076836	gpx4b	glutathione peroxidase 4b [Source:ZFIN;Acc:ZDB-GENE-030410-3]	14	36127283	36132290	1116	-0.486974	0.356592	0.249791	0.843566	0.736765	-0.106801	6.8656	116.614	3.51825	0.0430937	0.168775	126.19	106.893	130.482	118.153	90.6266	97.5857	104.647	121.655	129.488	122.578	115.529	144.158	107.994
ENSSSAG00000111752	ENSSSAT00000181944	tspan7b	ENSMUSG00000058254	Tspan7	ENSDARG00000008407	tspan7b	tetraspanin 7b [Source:ZFIN;Acc:ZDB-GENE-040927-5]	16	78324833	78354730	3301	-0.0620374	0.0746336	-0.000905955	0.136671	0.0611314	-0.0755396	6.86203	116.326	0.319153	0.811391	0.880844	113.015	120.217	128.106	113.257	148.327	112.37	133.037	97.0663	106.241	107.268	125.39	72.9136	135.033
ENSSSAG00000005732	ENSSSAT00000253562	PCBP2	ENSMUSG00000056851	Pcbp2			poly(rC) binding protein 2 [Source:HGNC Symbol;Acc:HGNC:8648]	12	92177276	92204942	2489	0.0512291	0.018788	0.099015	-0.0324411	0.0477858	0.0802269	6.86046	116.2	0.318611	0.811773	0.881148	111.437	115.051	121.579	108.3	158.022	119.076	131.743	95.1882	93.1126	112.322	148.379	71.2035	125.182
ENSSSAG00000006812	ENSSSAT00000014615	atp5mea	ENSMUSG00000050856	Atp5me	ENSDARG00000078113	atp5mea	ATP synthase membrane subunit ea [Source:ZFIN;Acc:ZDB-GENE-070928-12]	1	131117068	131118665	554	-1.00269	0.906677	0.741549	1.90936	1.74424	-0.165128	6.85842	116.035	6.51223	0.00792809	0.0697945	87.6451	93.0345	119.725	119.631	73.2473	67.0122	39.7488	163.219	160.97	140.769	91.3813	209.998	142.076
ENSSSAG00000003727	ENSSSAT00000008094		ENSMUSG00000028287	1700009N14Rik	ENSDARG00000057026	ran		8	7092725	7106673	2095	-0.120808	0.176783	-0.0770107	0.297591	0.0437975	-0.253793	6.85635	115.869	1.84318	0.180827	0.371466	124.557	121.14	128.086	108.327	147.483	110.899	124.193	115.619	106.048	102.143	135.243	75.3442	107.213
ENSSSAG00000056404	ENSSSAT00000091613		ENSMUSG00000022108	Itm2b	ENSDARG00000041505	itm2bb		21	34344857	34371195	1736	-0.274642	-0.0252739	-0.027008	0.249368	0.247634	-0.0017341	6.8553	115.785	1.57837	0.234395	0.430347	126.66	125.832	132.905	113.37	101.125	104.771	147.29	101.413	97.8881	120.481	135.563	72.9819	124.922
ENSSSAG00000009794	ENSSSAT00000021561		ENSMUSG00000025487	Psmd13	ENSDARG00000016239	psmd13		11	48004587	48011797	1678	-0.0947506	0.257635	0.465524	0.352386	0.560275	0.207889	6.84704	115.124	6.5713	0.00435483	0.0515553	115.213	107.079	102.572	100.423	115.264	103.543	122.116	105.256	101.122	136.087	150.648	114.351	122.937
ENSSSAG00000097848	ENSSSAT00000234404	wbp2nl			ENSDARG00000044852	wbp2nl	WBP2 N-terminal like [Source:ZFIN;Acc:ZDB-GENE-030131-4012]	3	66749469	66754966	2024	-0.245594	0.15784	0.12824	0.403433	0.373833	-0.0296004	6.84442	114.915	2.48699	0.0984918	0.266148	91.4576	127.169	134.535	113.145	112.345	97.407	131.196	101.302	111.119	117.549	137.265	79.7988	139.601
ENSSSAG00000075506	ENSSSAT00000137715							26	9707050	9713629	1133	-0.0168852	0.0209391	0.265214	0.0378243	0.282099	0.244275	6.84365	114.853	0.941279	0.444645	0.624823	93.9107	115.476	126.777	113.186	122.381	123.803	134.857	91.9606	94.5292	125.696	119.771	118.875	111.868
ENSSSAG00000119290	ENSSSAT00000234151		ENSMUSG00000045730	Adrb2	ENSDARG00000088124	adrb2a		5	14468082	14488059	10335	0.235186	-0.547585	0.218522	-0.782771	-0.0166638	0.766107	6.84281	114.786	2.93328	0.0667916	0.21433	123.928	132.159	84.1325	95.697	165.247	107.819	170.825	65.7752	54.581	126.508	209.281	42.8243	113.446
ENSSSAG00000009693	ENSSSAT00000162383	np1l1	ENSMUSG00000058799	Nap1l1	ENSDARG00000101813	nap1l1	Nucleosome assembly protein 1-like 1 [Source:NCBI gene (formerly Entrezgene);Acc:100195065]	17	72973853	73001753	2897	0.180145	0.143173	0.0879915	-0.0369723	-0.0921535	-0.0551812	6.84117	114.656	0.48554	0.69716	0.806384	84.6876	128.742	110.369	114.409	152.764	133.734	140.878	108.7	89.6043	98.5025	126.873	82.7846	118.476
ENSSSAG00000008351	ENSSSAT00000018514				ENSDARG00000076221	fthl28		3	52665227	52667582	899	-0.467255	0.172882	0.103579	0.640137	0.570834	-0.0693033	6.8392	114.5	2.24885	0.126282	0.305882	94.7187	125.547	135.922	135.539	87.3035	104.998	111.671	109.383	117.979	126.644	110.644	118.818	109.33
ENSSSAG00000066490	ENSSSAT00000112291	chmp2a	ENSMUSG00000033916	Chmp2a	ENSDARG00000053979	chmp2a	charged multivesicular body protein 2A [Source:ZFIN;Acc:ZDB-GENE-040426-2922]	28	1081406	1087272	2489	0.00333503	0.0539775	0.147705	0.0506425	0.14437	0.0937274	6.83511	114.176	0.838382	0.492849	0.662753	104.763	123.512	112.724	105.03	156.771	100.137	133.055	90.1362	97.8168	108.762	139.958	73.648	137.975
ENSSSAG00000070714	ENSSSAT00000124004	zgc:110319			ENSDARG00000021404	zgc:110319	NFU1 iron-sulfur cluster scaffold homolog (S. cerevisiae) [Source:NCBI gene (formerly Entrezgene);Acc:100195765]	18	30983197	30995205	1305	0.136611	0.279023	0.125624	0.142412	-0.0109874	-0.153399	6.83423	114.106	1.72952	0.202004	0.395429	101.522	113.555	114.826	98.5891	157.102	107.419	145.731	108.516	103.222	106.922	139.235	73.3622	113.377
ENSSSAG00000005415	ENSSSAT00000011622		ENSMUSG00000045128	Rpl18a	ENSDARG00000025073	rpl18a		CAJNNT020004115.1	72816	80805	676	-0.288583	1.10983	0.655762	1.39841	0.944345	-0.454066	6.83348	114.047	3.73834	0.0433826	0.169484	98.2308	44.7224	118.972	107.731	125.275	77.9262	63.3794	229.915	103.49	141.326	91.0439	133.097	147.499
ENSSSAG00000105878	ENSSSAT00000233201	MDK	ENSMUSG00000027239	Mdk			midkine [Source:HGNC Symbol;Acc:HGNC:6972]	11	9563904	9579655	1902	-0.253411	0.141506	0.292596	0.394916	0.546007	0.151091	6.83141	113.883	3.64036	0.0361822	0.153472	112.689	115.664	136.589	83.9715	92.9597	87.816	143.482	95.4155	105.124	128.727	157.208	86.2173	134.62
ENSSSAG00000038426	ENSSSAT00000053761	gprc5bb	ENSMUSG00000008734	Gprc5b	ENSDARG00000075141	gprc5bb	G protein-coupled receptor, class C, group 5, member Bb [Source:ZFIN;Acc:ZDB-GENE-090313-75]	12	16089924	16093757	2884	0.0907478	0.0277382	-0.190553	-0.0630096	-0.281301	-0.218291	6.82808	113.621	2.16347	0.133082	0.314432	129.221	118.341	113.599	107.787	177.122	118.578	136.698	103.784	90.3995	79.5565	121.568	63.5701	116.848
ENSSSAG00000074076	ENSSSAT00000133580		ENSMUSG00000073102	Drc1	ENSDARG00000042182	drc1		15	55519743	55530435	2547	0.0391962	0.0359128	0.0522943	-0.00328335	0.0130981	0.0163815	6.82552	113.419	0.0605416	0.979788	0.987617	141.54	98.9071	114.795	97.5959	142.159	124.054	130.496	99.0407	89.0806	98.6958	151.438	69.3931	117.251
ENSSSAG00000078399	ENSSSAT00000146408		ENSMUSG00000024387	Csnk2b	ENSDARG00000077776	csnk2b		27	3866336	3872029	2238	0.141942	0.217814	-0.0239326	0.0758722	-0.165875	-0.241747	6.82489	113.369	1.98651	0.157484	0.345637	117.728	113.831	102.558	105.207	170.757	104.304	148.009	110.76	96.9021	101.181	128.865	60.4777	113.223
ENSSSAG00000053545	ENSSSAT00000239335							28	36794591	36806062	570	0.146073	0.0943142	0.340189	-0.0517586	0.194117	0.245875	6.8196	112.955	2.04357	0.149121	0.335621	138.382	103.873	72.9077	99.5228	160.243	109.527	123.68	90.4423	87.4814	105.735	155.931	80.6122	140.075
ENSSSAG00000107958	ENSSSAT00000115820	RS17	ENSMUSG00000061787	Rps17				16	18850765	18858123	460	-0.831532	-0.679798	0.602063	0.151733	1.43359	1.28186	6.81671	112.729	2.57833	0.109398	0.281838	99.9318	142.847	120.877	129.703	24.1175	97.7331	106.348	41.1112	83.1389	137.2	134.431	225.402	122.632
ENSSSAG00000081434	ENSSSAT00000155579		ENSMUSG00000055436	Srsf11				14	30266606	30287096	2299	-0.148663	-0.322227	0.143935	-0.173565	0.292598	0.466162	6.81664	112.723	6.36878	0.00495947	0.0551346	136.601	123.481	112.215	98.1696	139.471	99.47	126.632	78.9764	73.095	120.685	146.877	80.3096	129.416
ENSSSAG00000100542	ENSSSAT00000001641	arl6ip1	ENSMUSG00000030654	Arl6ip1	ENSDARG00000054578	arl6ip1	ADP-ribosylation factor-like 6 interacting protein 1 [Source:ZFIN;Acc:ZDB-GENE-040426-1087]	6	5914097	5963264	1282	0.16506	-0.0433396	-0.183997	-0.2084	-0.349057	-0.140658	6.81581	112.658	2.66204	0.0840015	0.242899	115.896	119.027	118.194	104.988	184.606	109.256	155.772	108.661	73.132	87.1488	116.473	60.9324	110.471
ENSSSAG00000006130	ENSSSAT00000013163		ENSMUSG00000022452	Smdt1	ENSDARG00000098852	smdt1b		12	23836122	23838695	1494	-0.398015	0.442474	0.360532	0.840489	0.758547	-0.0819415	6.81466	112.568	3.56406	0.0419939	0.16644	101.987	108.581	123.333	109.416	101.317	101.06	84.1554	121.57	124.396	122.038	114.751	143.99	106.796
ENSSSAG00000075119	ENSSSAT00000137047		ENSMUSG00000028287	1700009N14Rik	ENSDARG00000057026	ran		4	21050282	21059918	1028	-0.295193	0.129521	-0.0266755	0.424714	0.268518	-0.156196	6.81373	112.496	1.41335	0.276188	0.473908	121.894	126.439	123.951	115.329	109.265	110.497	118.806	109.703	107.217	107.836	109.295	105.466	96.7495
ENSSSAG00000097783	ENSSSAT00000006853	SMD3	ENSMUSG00000020180	Snrpd3				9	104268837	104270977	655	-0.422977	0.405399	0.519528	0.828376	0.942505	0.114129	6.81216	112.374	7.765	0.00211249	0.0369417	99.7582	107.874	117.365	99.949	85.6309	96.6735	86.2352	114.597	114.88	133.399	154.983	132.878	116.633
ENSSSAG00000069896	ENSSSAT00000122726		ENSMUSG00000030359	Pzp				9	124789690	124883214	5285	0.217644	-0.363034	-0.529765	-0.580678	-0.74741	-0.166731	6.80784	112.038	11.2207	0.000350389	0.0169597	126.786	156.312	111.247	96.0249	183.77	118.168	192.192	80.4433	73.2842	72.1766	99.7445	44.2911	102.05
ENSSSAG00000071166	ENSSSAT00000125262	PSMA3	ENSMUSG00000060073	Psma3	ENSDARG00000086618	psma3	proteasome 20S subunit alpha 3 [Source:HGNC Symbol;Acc:HGNC:9532]	9	33306419	33312300	1149	-0.636167	0.291741	0.38101	0.927908	1.01718	0.0892692	6.80591	111.888	8.49377	0.00144144	0.0312034	105.385	128.921	120.761	102.03	85.1758	75.599	91.7531	113.117	114.249	132.545	107.55	134.917	142.542
ENSSSAG00000064790	ENSSSAT00000107919	cbx3	ENSMUSG00000029836	Cbx3	ENSDARG00000003860	cbx3a	Chromobox protein homolog 3 [Source:NCBI gene (formerly Entrezgene);Acc:100195583]	14	87256247	87274051	1248	-0.324693	0.369561	0.08374	0.694254	0.408433	-0.285821	6.80578	111.877	6.14952	0.00572272	0.0594224	111.499	115.694	128.283	103.129	118.97	86.1718	112.892	122.553	118.739	109.549	122.853	93.976	110.099
ENSSSAG00000051529	ENSSSAT00000080669		ENSMUSG00000018761	Mpdu1	ENSDARG00000035562	mpdu1a		11	90142376	90148200	2181	-0.0276908	0.213245	0.37567	0.240936	0.40336	0.162425	6.8052	111.833	3.66209	0.0355427	0.15191	114.899	88.0997	108.151	103.736	119.778	96.4344	136.556	102.922	93.3085	128.079	153.246	95.2116	113.411
ENSSSAG00000071214	ENSSSAT00000125362	cdc2	ENSMUSG00000019942	Cdk1	ENSDARG00000087554	cdk1	Cell division control [Source:NCBI gene (formerly Entrezgene);Acc:100196122]	18	23834876	23840877	1290	-0.144015	0.24542	0.497143	0.389436	0.641158	0.251723	6.80482	111.803	7.19886	0.00294822	0.0427001	109.291	116.482	109.066	79.6472	122.382	92.9762	106.621	107.21	91.8389	134.048	139.853	116.076	127.949
ENSSSAG00000075948	ENSSSAT00000139063		ENSMUSG00000025503	Taldo1	ENSDARG00000103369	taldo1		26	40056849	40093058	1603	0.0641715	0.197568	-0.236801	0.133397	-0.300972	-0.434369	6.80254	111.627	3.50892	0.0403347	0.162911	116.78	121.797	124.524	99.6685	142.105	127.279	144.707	112.29	103.379	90.6553	116.366	66.6793	84.9232
ENSSSAG00000114888	ENSSSAT00000170691		ENSMUSG00000038803	Ost4	ENSDARG00000096118	ost4		6	95854433	95856897	900	-0.698453	0.313475	0.137139	1.01193	0.835592	-0.176336	6.80243	111.618	1.91396	0.183195	0.374075	98.9184	134.725	145.748	114.54	87.3555	101.94	67.0848	126.203	124.765	104.565	75.7848	160.475	108.936
ENSSSAG00000067682	ENSSSAT00000119807	ARL1	ENSMUSG00000060904	Arl1			ADP ribosylation factor like GTPase 1 [Source:HGNC Symbol;Acc:HGNC:692]	7	40980212	40984913	858	-0.188012	0.43042	0.161788	0.618432	0.3498	-0.268632	6.80183	111.572	3.93431	0.0285138	0.135175	102.176	113.47	119.07	104.506	117.589	103.468	110.269	127.174	114.557	115.175	115.805	99.2587	107.914
ENSSSAG00000040078	ENSSSAT00000069442	GLYM	ENSMUSG00000025403	Shmt2	ENSDARG00000104414	shmt2	serine hydroxymethyltransferase 2 (mitochondrial) [Source:ZFIN;Acc:ZDB-GENE-071213-1]	12	90767800	90802845	2120	0.136468	0.0421462	-0.154111	-0.0943218	-0.290579	-0.196257	6.80056	111.474	1.74248	0.199459	0.392938	115.029	124.619	110.288	106.135	147.007	127.099	156.127	93.3576	97.0058	79.952	120.614	74.539	97.3868
ENSSSAG00000010991	ENSSSAT00000023883	eif3g	ENSMUSG00000070319	Eif3g	ENSDARG00000016889	eif3g	eukaryotic translation initiation factor 3, subunit G [Source:ZFIN;Acc:ZDB-GENE-040426-1076]	6	37175713	37193141	1027	-0.45688	0.147443	0.189302	0.604322	0.646182	0.0418595	6.79798	111.275	3.31752	0.048024	0.179309	105.744	123.778	128.328	113.597	92.0923	96.8135	104.317	105.194	107.734	109.564	113.445	125.509	120.456
ENSSSAG00000113950	ENSSSAT00000187846		ENSMUSG00000033940	Brk1				12	85996681	85999339	1817	-0.394814	0.148102	0.271934	0.542916	0.666748	0.123832	6.79767	111.251	9.98393	0.000636228	0.0212619	106.092	115.019	126.819	100.944	102.355	82.4179	110.722	99.7791	102.656	136.937	144.169	85.4844	132.866
ENSSSAG00000053955	ENSSSAT00000085697	zgc:162780			ENSDARG00000069548	zgc:162780	YHR209W [Source:NCBI gene (formerly Entrezgene);Acc:100196347]	21	44120052	44123402	1110	-0.430658	0.0517289	-0.168373	0.482387	0.262284	-0.220102	6.79754	111.241	1.88011	0.174998	0.365209	126.186	124.229	143.483	116.046	98.1895	98.3534	127.907	103.413	111.53	106.392	93.1106	100.747	96.5454
ENSSSAG00000043520	ENSSSAT00000064325	ruvb1	ENSMUSG00000030079	Ruvbl1	ENSDARG00000002591	ruvbl1	RuvB-like 1 [Source:NCBI gene (formerly Entrezgene);Acc:100195318]	12	65907307	65918155	1816	-0.0239555	0.268132	0.18175	0.292087	0.205706	-0.0863817	6.79606	111.127	1.94564	0.163787	0.353474	103.562	122.208	109.428	94.6598	138.27	103.409	123.109	112.107	98.3236	101.329	133.039	91.5912	113.615
ENSSSAG00000009579	ENSSSAT00000176800		ENSMUSG00000042406	Atf4	ENSDARG00000111939	atf4a		12	19289345	19302680	2757	0.339197	0.0511464	-0.0794175	-0.28805	-0.418614	-0.130564	6.79379	110.952	3.84406	0.0306557	0.140313	109.325	111.035	110.683	93.5539	208.769	121.308	138.48	100.742	78.4766	100.75	109.512	61.9456	97.7929
ENSSSAG00000040057	ENSSSAT00000057324	hsp90ab1	ENSMUSG00000023944	Hsp90ab1	ENSDARG00000029150	hsp90ab1	heat shock protein 90, alpha (cytosolic), class B member 1 [Source:NCBI gene (formerly Entrezgene);Acc:100136360]	15	29886644	29893087	2729	0.259853	0.15621	-0.0444683	-0.103643	-0.304321	-0.200679	6.79181	110.799	3.33513	0.046664	0.176423	115.451	110.038	102.366	98.1858	144.343	125.825	167.835	103.464	89.4072	92.4153	121.056	61.5263	108.48
ENSSSAG00000064163	ENSSSAT00000106156	stmn1b	ENSMUSG00000028832	Stmn1	ENSDARG00000033655	stmn1b	stathmin 1b [Source:ZFIN;Acc:ZDB-GENE-050417-397]	5	47603768	47606789	845	-0.126788	0.284968	0.421953	0.411756	0.548742	0.136986	6.79099	110.737	4.17302	0.0236114	0.122319	92.0764	106.049	127.244	87.0787	119.402	93.672	114.168	94.3404	110.069	119.537	145.655	110.977	119.31
ENSSSAG00000045629	ENSSSAT00000173444	1433b	ENSMUSG00000076432	Ywhaq	ENSDARG00000023323	ywhaqb	14-3-3 protein beta/alpha [Source:NCBI gene (formerly Entrezgene);Acc:100196586]	9	11310043	11322144	1877	-0.283804	0.0638694	-0.0693488	0.347673	0.214455	-0.133218	6.7899	110.653	2.78759	0.0750612	0.228565	115.728	124.404	121.806	112.872	120.011	99.9452	115.752	100.364	101.453	101.619	141.544	61.9634	121.025
ENSSSAG00000114554	ENSSSAT00000081027	sap18	ENSMUSG00000061104	Sap18b	ENSDARG00000057854	sap18	Histone deacetylase complex subunit SAP18 [Source:NCBI gene (formerly Entrezgene);Acc:101448003]	17	23409959	23415504	818	-0.573852	0.113697	0.15835	0.687548	0.732202	0.0446538	6.78572	110.333	5.7733	0.00736023	0.0675395	118.037	123.462	130.076	107.183	97.5487	90.6184	86.2693	102.268	108.146	118.189	125.239	115.033	112.255
ENSSSAG00000046544	ENSSSAT00000071112		ENSMUSG00000020483	Dynll2	ENSDARG00000069790	dynll2a	dynein, light chain, LC8-type 2a [Source:ZFIN;Acc:ZDB-GENE-030828-11]	20	64424282	64425828	336	-0.183728	0.205166	0.0445309	0.388894	0.228259	-0.160635	6.78501	110.279	0.571551	0.64225	0.76915	124.091	106.236	121.987	103.29	177.482	73.4885	105.658	124.812	89.7674	117.722	84.312	107.893	96.887
ENSSSAG00000079725	ENSSSAT00000150347	bloc1s2	ENSMUSG00000057506	Bloc1s2	ENSDARG00000046081	bloc1s2	biogenesis of lysosomal organelles complex-1, subunit 2 [Source:ZFIN;Acc:ZDB-GENE-050809-129]	23	22363435	22379894	1204	-0.356737	0.219568	-0.0352873	0.576304	0.321449	-0.254855	6.78382	110.188	2.91072	0.0673052	0.215023	110.452	116.873	129.695	117.729	107.365	94.4995	118.249	107.724	117.621	99.9747	111.253	97.3906	103.613
ENSSSAG00000120893	ENSSSAT00000186120	nkx2.1	ENSMUSG00000001496	Nkx2-1	ENSDARG00000019835	nkx2.1	NK2 homeobox 1 [Source:ZFIN;Acc:ZDB-GENE-010404-1]	1	43311507	43315182	2838	0.278872	0.0618454	-0.303957	-0.217026	-0.582829	-0.365802	6.78292	110.119	7.34361	0.00270159	0.0409611	110.652	115.21	121.053	98.0347	181.265	121.869	166.708	95.1415	93.5969	75.7769	103.982	64.5172	83.7437
ENSSSAG00000064895	ENSSSAT00000108150		ENSMUSG00000032803	Cdv3	ENSDARG00000023028	cdv3		29	13575043	13579933	2800	0.0261158	0.214421	-0.0520196	0.188305	-0.0781354	-0.266441	6.78184	110.036	1.58201	0.233551	0.42967	106.017	122.505	108.42	104.828	134.934	117.666	133.158	112.692	96.078	93.4104	119.28	66.8469	114.638
ENSSSAG00000048236	ENSSSAT00000245853	CKB	ENSMUSG00000001270	Ckb	ENSDARG00000043257	ckbb	creatine kinase B [Source:HGNC Symbol;Acc:HGNC:1991]	15	25570949	25577643	1583	0.605922	0.526075	-0.634526	-0.0798469	-1.24045	-1.1606	6.77916	109.832	23.6007	4.65674e-06	0.0030782	116.221	95.0625	122.734	75.1068	205.391	145.188	187.843	136.906	102.794	54.2208	82.439	45.4919	58.4186
ENSSSAG00000096644	ENSSSAT00000177260	cbx5	ENSMUSG00000009575	Cbx5	ENSDARG00000061187	cbx5	chromobox homolog 5 (HP1 alpha homolog, Drosophila) [Source:ZFIN;Acc:ZDB-GENE-030131-5553]	13	41181392	41188424	3233	-0.110497	0.106129	0.123608	0.216627	0.234105	0.0174787	6.77812	109.753	1.38035	0.285453	0.483499	99.5976	117.154	117.999	101.723	132.424	97.3642	120.928	96.9086	94.463	116.234	128.228	62.5716	141.195
ENSSSAG00000079501	ENSSSAT00000149682	spef1	ENSMUSG00000073795	Spef1l	ENSDARG00000022007	spef1	sperm flagellar 1 [Source:NCBI gene (formerly Entrezgene);Acc:100195749]	18	4617650	4631521	1180	-0.109754	0.228287	0.567763	0.338041	0.677517	0.339476	6.77391	109.434	11.2392	0.000347388	0.0169597	104.325	98.802	100.839	90.9374	113.173	91.553	110.371	90.6687	96.9237	136.241	146.437	110.974	131.392
ENSSSAG00000003545	ENSSSAT00000007641	tmem50a	ENSMUSG00000028822	Tmem50a	ENSDARG00000015757	tmem50a	transmembrane protein 50A [Source:ZFIN;Acc:ZDB-GENE-040426-2937]	1	23582596	23590593	1450	-0.411308	-0.0269562	0.191977	0.384352	0.603285	0.218934	6.77155	109.255	6.78502	0.003805	0.0483502	110.766	130.885	121.435	97.868	102.272	80.1177	117.219	85.1557	97.8754	120	134.258	93.7067	128.751
ENSSSAG00000117820	ENSSSAT00000190428		ENSMUSG00000028333	Anp32b				CAJNNT020000845.1	805938	813983	778	-0.228291	0.143456	0.189672	0.371748	0.417963	0.0462156	6.77103	109.215	2.31465	0.115493	0.290808	110.753	117.376	115.73	100.708	96.398	103.915	122.706	103.165	96.5441	113.921	130.553	100.927	107.099
ENSSSAG00000081633	ENSSSAT00000156214	sdhc	ENSMUSG00000058076	Sdhc	ENSDARG00000038608	sdhc	succinate dehydrogenase complex, subunit C, integral membrane protein [Source:ZFIN;Acc:ZDB-GENE-040801-26]	3	42403653	42405802	1016	-0.695896	0.184546	0.249179	0.880442	0.945074	0.0646326	6.76901	109.062	4.72843	0.0173935	0.103674	105.398	114.35	122.35	127.971	79.0097	81.9086	87.7474	115.493	103.577	123.779	107.246	140.601	108.377
ENSSSAG00000061142	ENSSSAT00000100236		ENSMUSG00000027342	Pcna				20	31781584	31784545	1363	-0.546104	0.320398	0.0722683	0.866502	0.618372	-0.24813	6.7683	109.009	9.34698	0.000881105	0.0247421	102.135	131.016	133.303	97.2609	94.5638	74.0071	106.66	120.395	115.285	100.944	132.551	89.6995	119.293
ENSSSAG00000116958	ENSSSAT00000005417	ndufb2	ENSMUSG00000002416	Ndufb2	ENSDARG00000045490	ndufb2	NADH:ubiquinone oxidoreductase subunit B2 [Source:ZFIN;Acc:ZDB-GENE-040426-1762]	7	48132708	48140159	591	-0.884865	-0.178239	0.623618	0.706626	1.50848	0.801857	6.76789	108.977	3.09711	0.0720873	0.223735	114.977	100.762	122.669	125.262	44.0739	84.4017	81.1606	71.1104	95.5933	132.501	94.7573	232.849	116.591
ENSSSAG00000067418	ENSSSAT00000204271	rbx1	ENSMUSG00000022400	Rbx1	ENSDARG00000038030	rbx1	ring-box 1, E3 ubiquitin protein ligase [Source:ZFIN;Acc:ZDB-GENE-041008-106]	6	35704269	35709166	1484	-0.436932	0.390809	0.516841	0.827741	0.953773	0.126032	6.76785	108.975	5.60426	0.00935689	0.0758163	109.519	101.964	106.932	100.522	91.4206	89.5076	82.2359	113.704	109.773	121.689	117.955	152.174	119.277
ENSSSAG00000101923	ENSSSAT00000244501							15	53428925	53464686	2251	0.19286	0.2082	-0.00253226	0.0153393	-0.195393	-0.210732	6.7651	108.767	1.86089	0.17775	0.368283	105.879	112.42	111.769	89.4295	155.448	115.191	143.549	101.97	94.8125	89.2585	123.056	70.6188	100.575
ENSSSAG00000064121	ENSSSAT00000106029	ube2e3	ENSMUSG00000027011	Ube2e3	ENSDARG00000012244	ube2e3	ubiquitin-conjugating enzyme E2E 3 (UBC4/5 homolog, yeast) [Source:NCBI gene (formerly Entrezgene);Acc:100194512]	25	27120940	27158301	1134	0.12746	0.26414	-0.0715227	0.13668	-0.198982	-0.335662	6.76078	108.442	1.90326	0.170615	0.360328	115.314	109.306	106.951	96.0734	175.544	97.8345	135.608	99.8552	108.027	90.615	100.973	76.856	96.788
ENSSSAG00000007959	ENSSSAT00000177572							13	23438910	23448939	4318	-0.103253	0.3481	-0.132991	0.451353	-0.0297372	-0.48109	6.75908	108.314	5.85551	0.00696179	0.0655361	110.739	119.556	118.518	95.6048	135.899	100.852	120.417	119.101	110.674	87.8769	118.533	60.8378	109.479
ENSSSAG00000058071	ENSSSAT00000094983	PDCL3	ENSMUSG00000026078	Pdcl3	ENSDARG00000100651	PDCL3	phosducin like 3 [Source:HGNC Symbol;Acc:HGNC:28860]	21	34465961	34468703	1310	0.0110268	0.358955	0.400364	0.347928	0.389337	0.0414086	6.75898	108.307	2.75824	0.077053	0.2319	93.5174	100.91	103.793	98.5122	123.594	106.885	113.348	102.535	104.851	119.074	112.649	115.081	113.237
ENSSSAG00000070695	ENSSSAT00000123960	sels			ENSDARG00000070097	selenos	selenoprotein S [Source:NCBI gene (formerly Entrezgene);Acc:100195902]	26	38233982	38240698	1501	-0.146559	0.150415	0.0996801	0.296974	0.246239	-0.0507345	6.7587	108.286	1.98134	0.158265	0.346531	110.289	126.265	109.667	93.5243	109.305	102.527	127.359	98.0135	99.506	105.273	131.293	77.3558	117.341
ENSSSAG00000068283	ENSSSAT00000117367	efhd2	ENSMUSG00000040659	Efhd2	ENSDARG00000055759	efhd2	EF-hand domain family, member D2 [Source:NCBI gene (formerly Entrezgene);Acc:100380618]	15	73078955	73104640	2744	0.0440473	0.039547	-0.075772	-0.00450023	-0.119819	-0.115319	6.75741	108.189	0.226622	0.876458	0.922072	128.323	120.814	99.7736	88.8186	152.039	90.1146	150.489	81.6005	98.9984	96.9908	140.173	45.1283	113.198
ENSSSAG00000069965	ENSSSAT00000124812	psmc5	ENSMUSG00000020708	Psmc5	ENSDARG00000015315	psmc5	proteasome 26S subunit, ATPase 5 [Source:ZFIN;Acc:ZDB-GENE-030131-6547]	19	62931467	62963728	1443	-0.101902	0.173124	0.114581	0.275026	0.216483	-0.0585429	6.75717	108.171	0.944404	0.442925	0.623419	125.385	113.126	115.55	83.2737	137.283	93.4168	121.191	106.938	92.5953	98.461	118.701	97.8695	102.436
ENSSSAG00000099876	ENSSSAT00000231651	gja1b	ENSMUSG00000050953	Gja1	ENSDARG00000041799	gja1b	gap junction protein alpha 1b [Source:ZFIN;Acc:ZDB-GENE-991105-4]	6	62020751	62034198	3024	-0.359222	0.175884	-0.674221	0.535106	-0.314999	-0.850104	6.75544	108.041	11.8387	0.00026427	0.0150334	121.774	146.659	119.048	128.122	106.397	99.37	139.75	127.169	110.047	68.8174	90.2345	41.4348	105.715
ENSSSAG00000067928	ENSSSAT00000116402	NDUAA	ENSMUSG00000026260	Ndufa10	ENSDARG00000013333	ndufa10		21	47976554	47986975	1319	-0.168735	0.296945	0.271508	0.465679	0.440243	-0.0254367	6.75075	107.691	2.11813	0.139411	0.322856	93.9566	111.151	110.812	105.883	106.847	101.15	114.207	106.409	105.127	106.33	106.186	118.136	113.783
ENSSSAG00000055482	ENSSSAT00000220543		ENSMUSG00000079477	Rab7				11	71088276	71092974	1852	-0.225373	0.115551	-0.0631681	0.340924	0.162205	-0.178719	6.75036	107.661	2.11747	0.139	0.322257	105.036	131.336	121.225	100.403	112.699	97.8934	126.285	101.469	100.085	105.459	114.138	69.5147	114.054
ENSSSAG00000040757	ENSSSAT00000057894	COX5B	ENSMUSG00000079941	Cox5b-ps	ENSDARG00000068738	cox5b2	cytochrome c oxidase subunit 5B2 [Source:ZFIN;Acc:ZDB-GENE-060825-71]	18	7213425	7216174	697	-0.420478	0.598796	0.67126	1.01927	1.09174	0.072464	6.74119	106.979	5.63779	0.0100721	0.0787541	86.9405	98.8386	105.071	94.1725	89.3524	85.7729	70.371	117.397	120.594	116.068	97.639	161.826	146.685
ENSSSAG00000076689	ENSSSAT00000141242	VAPA	ENSMUSG00000024091	Vapa				19	76354467	76359788	1560	-0.0687587	0.168671	0.137315	0.23743	0.206073	-0.0313568	6.74034	106.916	1.14548	0.361512	0.55401	104.68	111.324	106.607	102.029	134.504	92.4905	125.286	99.7492	94.5115	98.5524	124.021	92.1178	104.042
ENSSSAG00000048034	ENSSSAT00000074404	magoh	ENSMUSG00000028609	Magoh	ENSDARG00000038635	magoh	mago homolog, exon junction complex subunit [Source:ZFIN;Acc:ZDB-GENE-041216-1]	10	42283112	42284652	447	-0.236439	0.655324	0.35251	0.891763	0.588949	-0.302813	6.7362	106.61	5.44657	0.00921749	0.0751102	93.4276	104.01	121.974	74.9292	130.604	76.4031	85.7175	136.98	116.361	104.083	133.016	108.734	99.6922
ENSSSAG00000072049	ENSSSAT00000156713		ENSMUSG00000020152	Actr2				CAJNNT020004202.1	396380	425941	3303	-0.0324685	0.183443	-0.0614141	0.215912	-0.0289456	-0.244857	6.73508	106.527	1.61951	0.225061	0.420208	114.166	115.07	106.994	96.3179	135.475	94.3862	137.054	103.547	95.725	89.5073	120.666	60.4393	115.507
ENSSSAG00000066267	ENSSSAT00000111739	arpc5l	ENSMUSG00000026755	Arpc5l	ENSDARG00000035433	arpc5lb	actin related protein 2/3 complex subunit 5 like [Source:NCBI gene (formerly Entrezgene);Acc:100196346]	1	159330124	159333701	1357	-0.285476	0.0813154	0.118601	0.366791	0.404076	0.0372852	6.73334	106.399	3.42456	0.043279	0.16924	113.23	114.233	119.717	96.6899	106.369	95.7601	109.68	91.4086	98.9783	102.714	132.593	87.2672	114.541
ENSSSAG00000007448	ENSSSAT00000016274							14	69747548	69943156	773	-0.570041	0.141808	-0.758703	0.711848	-0.188663	-0.900511	6.72999	106.152	0.932267	0.460077	0.637328	65.4702	177.378	193.626	105.88	46.2737	150.239	100.84	59.6143	181.775	58.1783	48.139	52.6141	139.95
ENSSSAG00000078842	ENSSSAT00000147749	EF1A			ENSDARG00000020850	eef1a1l1		27	8196427	8204582	1790	-0.0174848	0.221689	0.139801	0.239174	0.157286	-0.0818884	6.72629	105.881	1.07274	0.389071	0.578045	105.386	116.225	98.6143	95.6563	115.679	107.451	127.881	94.3244	101.956	99.4774	100.099	83.369	130.328
ENSSSAG00000045700	ENSSSAT00000069305	ncoa5	ENSMUSG00000039804	Ncoa5	ENSDARG00000016345	ncoa5	nuclear receptor coactivator 5 [Source:NCBI gene (formerly Entrezgene);Acc:100194873]	22	51365230	51379178	2704	0.431171	0.0929888	-0.513848	-0.338183	-0.945019	-0.606837	6.72511	105.794	11.3224	0.000334261	0.0168049	113.941	120.588	111.4	79.9002	204.638	119.585	175.678	96.9074	86.7338	54.3034	84.7813	59.4674	67.3941
ENSSSAG00000076055	ENSSSAT00000139387	pde6d	ENSMUSG00000026239	Pde6d	ENSDARG00000074892	pde6d	phosphodiesterase 6D, cGMP-specific, rod, delta [Source:ZFIN;Acc:ZDB-GENE-040718-463]	23	4773887	4781277	1061	-0.398374	-0.100809	0.128823	0.297565	0.527198	0.229633	6.72374	105.693	6.30632	0.00516454	0.0564842	124.508	118.945	111.236	99.5199	107.989	80.076	109.455	87.6004	83.933	125.391	138.582	83.6478	103.132
ENSSSAG00000058239	ENSSSAT00000095331		ENSMUSG00000031431	Tsc22d3	ENSDARG00000105498	TSC22D3	TSC22 domain family, member 3 [Source:ZFIN;Acc:ZDB-GENE-040426-1433]	9	94782756	94793319	2910	0.693054	0.198657	0.942677	-0.494397	0.249623	0.744019	6.71455	105.023	16.1004	4.77282e-05	0.00738707	68.4182	74.4837	79.4856	73.934	118.321	133.263	157.39	64.6765	73.7989	128.688	143.263	98.6778	150.894
ENSSSAG00000037936	ENSSSAT00000053451	lg3bp			ENSDARG00000076848	lgals3bp.2	Galectin-3-binding protein [Source:NCBI gene (formerly Entrezgene);Acc:100196769]	3	86863569	86872512	2174	-0.158756	0.0441707	-0.597135	0.202926	-0.438379	-0.641305	6.7129	104.902	4.19116	0.0233701	0.121613	123.611	143.7	114.578	108.906	116.242	96.2811	167.307	130.669	75.9461	63.1067	74.4844	68.0703	80.8258
ENSSSAG00000039519	ENSSSAT00000057181	AATM	ENSMUSG00000031672	Got2	ENSDARG00000041068	got2a	glutamic-oxaloacetic transaminase 2a, mitochondrial [Source:ZFIN;Acc:ZDB-GENE-040426-2703]	10	88670489	88676104	2841	-0.0192983	-0.0658732	-0.0224483	-0.0465749	-0.00315006	0.0434248	6.71196	104.834	0.0868785	0.966198	0.978874	105.632	112.34	118.153	96.8568	145.284	102.87	122.217	86.4011	81.9269	93.6865	115.278	71.3683	110.827
ENSSSAG00000068418	ENSSSAT00000117686	set			ENSDARG00000003920	setb	SET protein [Source:NCBI gene (formerly Entrezgene);Acc:100286468]	11	61028528	61033563	1670	-0.225477	0.311932	0.490612	0.537409	0.716089	0.17868	6.71187	104.827	8.89485	0.00111953	0.0275408	96.147	96.9886	103.467	88.5211	79.0346	90.6364	110.633	90.3463	103.649	120.389	165.738	82.5126	134.69
ENSSSAG00000074245	ENSSSAT00000134252	k2c8			ENSDARG00000058358	krt8	Keratin, type II cytoskeletal 8 [Source:NCBI gene (formerly Entrezgene);Acc:100195186]	15	98525052	98540538	2402	-0.113442	0.0693207	-0.188495	0.182763	-0.0750527	-0.257815	6.71083	104.751	1.06958	0.390313	0.579274	111.765	118.057	119.024	103.462	109.847	114.141	132.376	107.8	85.82	99.515	88.6168	69.2404	102.104
ENSSSAG00000069514	ENSSSAT00000120788	selenof	ENSMUSG00000037072	Selenof	ENSDARG00000099664	selenof	selenoprotein F [Source:NCBI gene (formerly Entrezgene);Acc:352923]	3	13854605	13870478	2069	-0.486949	0.334663	0.151835	0.821612	0.638784	-0.182828	6.71006	104.696	5.33975	0.00993462	0.0783368	115.849	114.255	121.125	88.9598	83.3756	80.6407	104.307	106.525	117.985	100.207	114.559	107.557	105.696
ENSSSAG00000064317	ENSSSAT00000106738				ENSDARG00000053058	rps11		6	39743739	39747483	776	-0.516364	0.946595	0.401574	1.46296	0.917938	-0.545022	6.7094	104.648	3.02925	0.0744124	0.227449	89.3401	83.4636	96.9957	120.949	97.0458	86.782	50.3322	167.29	143.076	92.4064	72.3595	161.307	99.0737
ENSSSAG00000064955	ENSSSAT00000108347	POMP	ENSMUSG00000029649	Pomp	ENSDARG00000032296	pomp		29	31617629	31619160	595	-0.19232	0.375692	0.349616	0.568012	0.541936	-0.0260758	6.70807	104.551	1.76654	0.19962	0.393062	95.6326	110.062	113.941	84.4446	125.035	88.1993	92.8626	122.82	91.4058	101.66	94.9405	138.024	100.142
ENSSSAG00000052007	ENSSSAT00000081694	RPS3A	ENSMUSG00000028081	Rps3a1	ENSDARG00000035692	rps3a	ribosomal protein S3A [Source:HGNC Symbol;Acc:HGNC:10421]	4	15346130	15359154	940	0.133429	-0.875465	0.651701	-1.00889	0.518272	1.52717	6.70466	104.305	6.04763	0.00826009	0.070978	98.9519	102.926	99.7855	87.8578	75.6015	139.746	139.408	38.7807	47.0735	116.583	137.967	151.282	119.995
ENSSSAG00000094321	ENSSSAT00000195782		ENSMUSG00000046562	Unc119b				12	59650542	59658931	2394	0.265934	-0.172976	-0.022751	-0.43891	-0.288685	0.150225	6.6979	103.817	3.17289	0.053583	0.190222	127.221	97.6695	82.9849	98.5391	173.953	106.65	143.809	77.4403	68.469	87.9894	126.54	56.4146	101.942
ENSSSAG00000015555	ENSSSAT00000028816							2	72283965	72285043	982	-0.373666	0.363097	0.201875	0.736763	0.575541	-0.161222	6.69507	103.614	3.33079	0.0476859	0.178834	103.269	104.879	115.252	100.078	93.6211	95.1379	89.4537	116.921	105.381	116.259	99.8608	112.106	94.7584
ENSSSAG00000041770	ENSSSAT00000060183		ENSMUSG00000025532	Crcp	ENSDARG00000069373	crcp		4	32209316	32283578	1196	0.0490436	0.472516	0.474188	0.423472	0.425145	0.00167221	6.69499	103.608	5.14769	0.011387	0.0835226	96.6366	98.1548	90.4046	79.9582	127.247	84.3863	116.317	105.083	100.265	93.4323	130.356	108.151	116.51
ENSSSAG00000073647	ENSSSAT00000132419		ENSMUSG00000117145	Gng5c	ENSDARG00000039830	gng5		14	33150276	33151882	649	-0.378228	0.257099	0.411021	0.635328	0.789249	0.153921	6.69346	103.498	3.77644	0.0339177	0.148382	75.8092	117.537	126.405	84.5221	95.4508	67.959	108.902	83.2118	113.193	122.909	118.89	120.435	110.251
ENSSSAG00000095890	ENSSSAT00000196576		ENSMUSG00000048416	Mlf1	ENSDARG00000077301	mlf1		20	45946343	45979007	1683	0.0486857	-0.0206482	0.0228672	-0.0693339	-0.0258185	0.0435154	6.69329	103.486	0.0981469	0.959886	0.97451	105.806	96.2224	106.523	107.325	133.746	111.93	125.269	82.3579	84.7559	95.6439	122.608	67.5837	105.547
ENSSSAG00000004746	ENSSSAT00000010188	nsd2	ENSMUSG00000057406	Nsd2	ENSDARG00000026225	nsd2	nuclear receptor binding SET domain protein 2 [Source:ZFIN;Acc:ZDB-GENE-030131-2581]	9	54498415	54520541	1653	0.230366	-0.3947	-0.621442	-0.625066	-0.851807	-0.226741	6.69244	103.425	2.82701	0.0810077	0.238308	154.532	110.97	61.0063	137.909	119.498	159.628	177.294	55.0075	86.5075	100.928	76.9948	33.6164	70.63
ENSSSAG00000045648	ENSSSAT00000069214	TMED7	ENSMUSG00000033184	Tmed7	ENSDARG00000046022	tmed7	transmembrane p24 trafficking protein 7 [Source:HGNC Symbol;Acc:HGNC:24253]	24	37054849	37057041	1499	-0.212223	0.143978	0.0751849	0.356202	0.287408	-0.0687933	6.6898	103.236	2.40157	0.106547	0.277804	99.6167	107.16	120.627	94.835	104.135	85.0009	126.969	97.579	92.6383	100.332	129.146	68.516	115.511
ENSSSAG00000002486	ENSSSAT00000005313	TMEDA	ENSMUSG00000021248	Tmed10				1	27748386	27753612	1079	-0.40164	0.316569	0.309939	0.718209	0.711579	-0.00663016	6.68757	103.076	12.2318	0.000221997	0.0138934	91.9285	107.538	119.312	85.5634	94.5421	75.7494	94.2723	101.794	103.191	114.478	142.937	76.3188	132.367
ENSSSAG00000078433	ENSSSAT00000146454	SMD2	ENSMUSG00000040824	Snrpd2				20	67895087	67896802	720	-0.612313	0.522273	0.361058	1.13459	0.97337	-0.161215	6.68643	102.995	8.50681	0.00144174	0.0312034	106.804	94.8598	102.819	105.928	71.6976	82.8715	72.4141	112.296	127.369	114.963	107.981	118.326	120.609
ENSSSAG00000003198	ENSSSAT00000006876	ATIF1			ENSDARG00000044092	atp5if1b	ATP synthase inhibitory factor subunit 1b [Source:ZFIN;Acc:ZDB-GENE-050506-113]	9	8832035	8836169	554	-0.316474	0.461927	0.230668	0.778402	0.547143	-0.231259	6.68427	102.841	3.39313	0.0449614	0.172804	91.2949	97.3714	122.491	96.5672	97.2123	94.1352	89.3001	119.801	110.319	99.09	104.721	113.096	101.531
ENSSSAG00000000156	ENSSSAT00000011083	acta1b	ENSMUSG00000031972	Acta1	ENSDARG00000055618	acta1b	actin alpha 1, skeletal muscle b [Source:ZFIN;Acc:ZDB-GENE-030131-55]	1	95925632	95929964	1647	0.732493	0.45047	-0.277375	-0.282023	-1.00987	-0.727845	6.68366	102.797	13.487	0.000130374	0.0109878	107.429	83.2778	81.3339	87.849	201.083	149.938	163.526	105.446	94.152	55.8162	79.8148	63.6581	63.0412
ENSSSAG00000074636	ENSSSAT00000135375	wtap			ENSDARG00000042642	wtap	WT1 associated protein [Source:NCBI gene (formerly Entrezgene);Acc:100194790]	15	55849539	55857222	2099	0.0565497	-0.21508	-0.00274069	-0.27163	-0.0592904	0.21234	6.68231	102.701	1.31065	0.306112	0.504403	123.976	106.592	108.801	82.7328	135.227	103.832	138.255	79.4263	67.751	91.4918	129.443	64.6034	102.987
ENSSSAG00000078617	ENSSSAT00000147037	stau1	ENSMUSG00000039536	Stau1	ENSDARG00000044182	stau1	staufen double-stranded RNA binding protein 1 [Source:ZFIN;Acc:ZDB-GENE-030131-6372]	12	57076296	57084127	3343	0.321491	0.19383	0.0307657	-0.127661	-0.290725	-0.163064	6.68213	102.688	3.47887	0.0413572	0.165204	98.134	98.6377	94.1195	92.1091	155.998	109.21	150.701	87.2214	90.635	80.2681	106.96	67.3548	103.598
ENSSSAG00000106012	ENSSSAT00000214018				ENSDARG00000044048	prnpb		11	87748945	87755132	3136	0.272335	-0.0872346	-0.0501745	-0.35957	-0.32251	0.0370601	6.68158	102.649	2.93266	0.0660188	0.213128	100.208	94.4603	111.158	92.8584	157.174	105.795	157.83	76.9383	75.9614	80.6679	123.254	55.5904	102.545
ENSSSAG00000044979	ENSSSAT00000068443		ENSMUSG00000032786	Alas1				13	23647983	23655566	2070	0.029367	0.0486862	-0.0490137	0.0193192	-0.0783807	-0.0976999	6.68096	102.605	0.0925244	0.963068	0.976631	110.384	94.7985	111.673	105.391	133.102	104.271	136.223	92.3985	85.8451	70.6699	99.9179	92.6732	96.5234
ENSSSAG00000042230	ENSSSAT00000061370		ENSMUSG00000030330	Ing4				2	22104461	22107604	823	0.118154	0.348219	0.366797	0.230065	0.248643	0.018578	6.68048	102.571	3.0151	0.0614227	0.204902	110.657	94.6566	84.5575	79.1405	146.134	87.2561	114.162	100.247	89.5678	90.3424	137.934	90.4474	108.323
ENSSSAG00000069032	ENSSSAT00000119476	tardbpb	ENSMUSG00000041459	Tardbp	ENSDARG00000040031	tardbpb	TAR DNA binding protein b [Source:ZFIN;Acc:ZDB-GENE-030131-3777]	22	11528370	11534397	2794	-0.348363	-0.660228	0.0527338	-0.311865	0.401097	0.712962	6.67933	102.489	14.4821	8.7582e-05	0.00924816	130.632	125.681	107.065	96.0396	118.527	78.0016	116.074	61.1857	56.2631	115.628	132.807	65.1963	129.258
ENSSSAG00000047314	ENSSSAT00000088581		ENSMUSG00000029455	Aldh2	ENSDARG00000099154			2	26720517	26734080	2024	-0.185687	0.118689	-0.140633	0.304375	0.0450536	-0.259322	6.67859	102.437	1.25275	0.324458	0.52092	110.845	121.605	111.186	100.041	99.152	108.714	123.085	108.872	87.2654	88.943	101.674	76.8192	93.4764
ENSSSAG00000063502	ENSSSAT00000104445	supt4h1	ENSMUSG00000020485	Supt4a	ENSDARG00000113969	supt4h1	SPT4 homolog, DSIF elongation factor subunit [Source:NCBI gene (formerly Entrezgene);Acc:100196849]	4	82431336	82434993	796	-0.467851	0.414353	0.627432	0.882204	1.09528	0.213079	6.67741	102.353	13.612	0.000123884	0.0107831	94.4826	85.1227	104.99	91.3848	85.4592	74.3567	73.8477	103.451	101.078	123.382	146.917	123.05	123.069
ENSSSAG00000008979	ENSSSAT00000019856	atp5if1b			ENSDARG00000044092	atp5if1b	ATP synthase inhibitory factor subunit 1b [Source:ZFIN;Acc:ZDB-GENE-050506-113]	1	13301485	13304090	581	-0.361264	0.161244	0.346527	0.522507	0.707791	0.185284	6.67576	102.236	4.10022	0.0249986	0.126103	116.292	100.455	99.4867	96.1388	109.064	75.6533	93.0799	96.4127	90.6321	107.688	111.94	125.565	106.662
ENSSSAG00000076022	ENSSSAT00000139396	atp6v1ba			ENSDARG00000013443	atp6v1ba	ATPase, H+ transporting, lysosomal, V1 subunit B, member a [Source:NCBI gene (formerly Entrezgene);Acc:100196724]	18	15151509	15195488	2409	0.082394	0.0116941	-0.191142	-0.0707	-0.273536	-0.202836	6.67428	102.131	2.41763	0.104979	0.275653	105.241	114.814	105.986	95.4724	141.542	101.964	143.484	93.8899	79.0256	83.1544	104.332	50.5761	108.228
ENSSSAG00000087231	ENSSSAT00000045579	TSN8						7	62703781	62708799	1675	-0.211754	0.346354	-0.15297	0.558108	0.058784	-0.499324	6.67222	101.986	2.20088	0.128965	0.309498	81.0415	98.8527	134.347	110.58	110.364	77.6723	136.095	110.856	111.342	117.371	91.9212	58.0142	87.3568
ENSSSAG00000077709	ENSSSAT00000144429	psmd6	ENSMUSG00000021737	Psmd6	ENSDARG00000070674	psmd6	proteasome 26S subunit, non-ATPase 6 [Source:ZFIN;Acc:ZDB-GENE-040426-1038]	12	75064806	75076160	1448	-0.108184	0.207273	0.179625	0.315456	0.287808	-0.0276479	6.66881	101.745	2.07877	0.144204	0.32932	98.4805	97.1345	109.61	95.9077	101.935	100.095	116.842	99.7932	89.3131	106.843	118.946	80.5712	107.215
ENSSSAG00000008886	ENSSSAT00000019736	CHMP5	ENSMUSG00000028419	Chmp5	ENSDARG00000103718	chmp5b		29	12185022	12190064	1225	-0.486833	0.240259	0.54548	0.727092	1.03231	0.305221	6.66765	101.663	15.4147	6.13786e-05	0.00808217	87.8225	102.799	112.032	84.91	87.8344	69.7504	81.3671	87.5225	98.5729	120.26	144.587	110.155	134.003
ENSSSAG00000085781	ENSSSAT00000223417	zgc:174935			ENSDARG00000079255	zgc:174935	zgc:174935 [Source:ZFIN;Acc:ZDB-GENE-080204-78]	5	77077354	77086872	2534	0.0209912	0.626015	0.224258	0.605023	0.203267	-0.401757	6.66589	101.539	1.34222	0.303606	0.502051	93.3326	141.697	98.3021	40.5132	98.246	84.6354	139.414	116.045	114.19	74.9871	155.695	76.7884	86.162
ENSSSAG00000050408	ENSSSAT00000078697	UBC9						3	54662366	54669928	1296	-0.187444	0.107529	0.0950553	0.294973	0.2825	-0.0124733	6.66525	101.494	2.05719	0.147196	0.333241	108.376	106.714	113.384	87.7288	129.757	80.3668	108.493	94.0683	88.0178	108.082	110.001	77.7416	106.696
ENSSSAG00000076491	ENSSSAT00000140720	taf15	ENSMUSG00000020680	Taf15	ENSDARG00000070019	taf15	TAF15 RNA polymerase II, TATA box binding protein (TBP)-associated factor [Source:ZFIN;Acc:ZDB-GENE-061215-102]	20	45215961	45240651	2382	-0.0882501	0.235378	-0.152379	0.323628	-0.064129	-0.387757	6.66498	101.475	2.16429	0.132979	0.31437	115	110.723	104.167	88.8365	146.661	87.8584	107.902	103.815	95.8232	93.4508	112.924	41.8784	110.134
ENSSSAG00000049820	ENSSSAT00000077793	PSMA6	ENSMUSG00000021024	Psma6	ENSDARG00000013966	psma6b	proteasome 20S subunit alpha 6 [Source:HGNC Symbol;Acc:HGNC:9535]	9	29999749	30024348	1558	-0.448331	0.365125	0.442874	0.813457	0.891205	0.0777486	6.66161	101.238	8.06945	0.0017675	0.0340826	96.7487	93.8656	102.802	98.5671	67.9523	78.122	99.2664	100.43	105.294	112.507	124.437	112.676	123.431
ENSSSAG00000082010	ENSSSAT00000226301		ENSMUSG00000063253	Scoc	ENSDARG00000002217	scocb		8	27509755	27520279	2399	-0.558485	0.243121	0.043376	0.801606	0.601861	-0.199746	6.6609	101.188	10.267	0.000552823	0.0205066	104.906	102.155	120.551	103.432	91.2468	67.0242	96.7892	99.0442	108.72	106.155	132.773	56.8033	125.846
ENSSSAG00000083487	ENSSSAT00000154594							21	24473889	24474914	930	0.151897	0.303136	-0.153322	0.151239	-0.305219	-0.456458	6.65927	101.074	3.66421	0.0354808	0.151753	119.65	113.042	93.9155	73.2728	137.614	97.0093	147.647	95.9649	102.025	72.3883	107.194	50.561	103.678
ENSSSAG00000077675	ENSSSAT00000144296	crj1a			ENSDARG00000087277	selenoj	Crystallin J1A [Source:NCBI gene (formerly Entrezgene);Acc:100196541]	14	47042659	47047770	1327	-0.266572	0.218087	0.433923	0.484659	0.700494	0.215835	6.65846	101.017	4.98916	0.0127665	0.0889058	96.2193	107.827	91.8335	94.4278	81.9747	88.1979	106.003	89.3447	94.8097	111.988	125.059	115.69	109.85
ENSSSAG00000110017	ENSSSAT00000197968	ANKMY2	ENSMUSG00000036188	Ankmy2	ENSDARG00000093668	ANKMY2	ankyrin repeat and MYND domain containing 2 [Source:HGNC Symbol;Acc:HGNC:25370]	27	22052922	22062364	2645	0.105897	-0.0684453	-0.26105	-0.174342	-0.366947	-0.192605	6.6575	100.95	3.1477	0.0547565	0.192225	127.094	103.733	93.8791	99.4723	174.371	90.6838	135.186	83.9552	79.752	77.9747	100.413	57.465	88.3708
ENSSSAG00000076605	ENSSSAT00000141060	crip1	ENSMUSG00000006356	Crip2			cysteine-rich protein 1 [Source:NCBI gene (formerly Entrezgene);Acc:100195556]	1	42600764	42611797	644	-0.256898	0.59975	0.536063	0.856648	0.792961	-0.0636869	6.65742	100.944	4.00907	0.0297343	0.138007	106.867	90.3362	105.348	66.5545	85.0399	76.8117	102.029	135.097	92.3465	103.773	100.388	138.869	108.816
ENSSSAG00000112276	ENSSSAT00000174471	ndufa4a	ENSMUSG00000029632	Ndufa4	ENSDARG00000099499	ndufa4a	NDUFA4 mitochondrial complex associated a [Source:ZFIN;Acc:ZDB-GENE-040426-2756]	6	28645703	28650896	1040	0.0148281	0.768496	0.485405	0.753668	0.470577	-0.283091	6.65697	100.913	1.91622	0.180303	0.370821	93.7748	82.3435	73.6294	102.307	121.121	105.502	76.9808	126.875	117.843	87.0393	106.794	142.004	75.6617
ENSSSAG00000055558	ENSSSAT00000089577	AT5G3	ENSMUSG00000018770	Atp5mc3	ENSDARG00000017775	atp5mc3a		29	111780	115080	912	-0.728313	0.143246	0.137605	0.871559	0.865918	-0.00564051	6.65581	100.832	4.93417	0.0143235	0.093802	100.684	107.649	125.487	114.238	68.8605	80.1577	81.2732	92.7319	109.154	117.411	103.768	113.299	96.1064
ENSSSAG00000005209	ENSSSAT00000011195		ENSMUSG00000021131	Erh	ENSDARG00000032866	erh		9	48763290	48775816	960	-0.353559	0.0777623	0.388539	0.431322	0.742099	0.310777	6.65545	100.807	7.82228	0.00203712	0.0364137	105.548	111.934	99.381	84.4533	87.209	71.3987	112.057	93.584	78.2647	119.029	125.179	103.482	118.968
ENSSSAG00000110520	ENSSSAT00000209324				ENSDARG00000034207	gjc4a.1		17	23833817	23845714	4744	-0.58165	0.131083	-0.791294	0.712733	-0.209645	-0.922377	6.65456	100.744	15.6458	5.63401e-05	0.00785695	123.033	150.658	138.426	101.951	104.903	77.7597	114.449	122.235	106.204	57.7931	68.441	52.131	91.6948
ENSSSAG00000088464	ENSSSAT00000234804	sox2	ENSMUSG00000074637	Sox2	ENSDARG00000070913	sox2	SRY-box transcription factor 2 [Source:NCBI gene (formerly Entrezgene);Acc:378723]	23	28369777	28397216	3242	-0.0393387	0.127111	0.102665	0.16645	0.142004	-0.0244459	6.65276	100.619	0.757523	0.534435	0.693207	103.971	103.693	102.867	86.0261	137.407	80.4961	119.567	84.3293	90.9935	102.761	130.4	57.8257	107.715
ENSSSAG00000054375	ENSSSAT00000086717	pno1	ENSMUSG00000020116	Pno1	ENSDARG00000008502	pno1	partner of NOB1 homolog [Source:NCBI gene (formerly Entrezgene);Acc:100195813]	19	42185183	42189846	1282	-0.075833	0.31608	0.283919	0.391913	0.359752	-0.0321604	6.64993	100.422	3.35347	0.0459464	0.174803	94.5614	101.818	104.583	82.0546	103.404	96.2612	111.157	96.5286	97.0708	108.861	113.063	88.66	107.457
ENSSSAG00000000689	ENSSSAT00000001252						basic transcription factor 3 [Source:ZFIN;Acc:ZDB-GENE-030131-8731]	1	155024272	155040078	2864	-0.500132	0.151613	0.428585	0.651745	0.928717	0.276971	6.64922	100.373	4.18067	0.0258896	0.128361	79.3145	102.233	126.21	95.5172	65.575	82.0909	95.6237	86.2961	96.8629	129.753	104.632	122.953	117.784
ENSSSAG00000080064	ENSSSAT00000151246	tspo	ENSMUSG00000041736	Tspo	ENSDARG00000026655	tspo	translocator protein [Source:NCBI gene (formerly Entrezgene);Acc:100286416]	12	57967373	57982496	1102	-0.328601	0.438976	0.17554	0.767577	0.504141	-0.263436	6.64565	100.125	5.07594	0.0119895	0.0858879	116.464	96.2303	106.152	84.0017	91.7816	82.0315	100.424	123.121	98.7229	118.038	111.018	89.0253	84.6111
ENSSSAG00000090804	ENSSSAT00000162861				ENSDARG00000026845	rhoaa		13	29308909	29319044	1742	-0.160853	0.23742	0.15353	0.398273	0.314383	-0.0838902	6.64382	99.9977	5.2735	0.0104107	0.0800015	110.781	106.97	92.7536	86.1951	119.151	77.9643	110.539	100.693	88.6726	100.02	120.121	67.6311	118.479
ENSSSAG00000060487	ENSSSAT00000163973	cd81a	ENSMUSG00000037706	Cd81	ENSDARG00000036080	cd81a	CD81 molecule a [Source:ZFIN;Acc:ZDB-GENE-000831-5]	26	24633044	24653979	4269	0.0581806	0.129094	0.0367411	0.0709137	-0.0214395	-0.0923532	6.6405	99.7674	0.317554	0.812518	0.881633	93.9572	102.911	111.29	84.6033	124.994	96.5366	132.626	91.8821	83.0405	88.5829	113.513	60.4256	112.614
ENSSSAG00000069748	ENSSSAT00000121388	nsa2	ENSMUSG00000060739	Nsa2	ENSDARG00000007708	nsa2	NSA2 ribosome biosis factor [Source:NCBI gene (formerly Entrezgene);Acc:100196432]	11	66511192	66515791	1333	0.0712758	0.345693	0.163084	0.274418	0.0918081	-0.182609	6.63913	99.6727	1.91423	0.168817	0.35849	87.8063	101.296	109.019	78.0306	111.252	107.834	118.422	97.4111	96.9452	101.531	113.352	67.109	105.737
ENSSSAG00000055215	ENSSSAT00000110755	hdlbpa	ENSMUSG00000034088	Hdlbp	ENSDARG00000009830	hdlbpa	high density lipoprotein binding protein a [Source:ZFIN;Acc:ZDB-GENE-030131-2032]	10	54673288	54693909	5547	-0.00538975	0.268762	-0.0345789	0.274152	-0.0291892	-0.303341	6.63727	99.5444	2.22357	0.125761	0.30538	102.258	109.959	102.217	83.8334	114.663	96.4786	129.758	100.396	94.0789	87.6968	106.046	57.5709	109.122
ENSSSAG00000069702	ENSSSAT00000121291		ENSMUSG00000025724	Sec11a	ENSDARG00000008936	sec11a		11	31073202	31081777	1042	-0.356485	0.232238	0.298485	0.588723	0.65497	0.0662464	6.63511	99.3955	7.76748	0.00210298	0.0368084	98.6403	109.598	107.315	81.4268	102.537	72.4853	93.3897	87.0057	101.522	104.831	123.527	93.055	116.809
ENSSSAG00000106647	ENSSSAT00000214338		ENSMUSG00000068328	Aup1	ENSDARG00000092609	aup1		5	37143695	37169915	5720	-0.0155382	0.175425	0.179129	0.190963	0.194667	0.00370386	6.63406	99.3233	0.865536	0.479574	0.653167	102.487	94.057	104.026	88.8142	114.938	101.684	113.551	97.9629	81.3005	93.257	99.6542	89.2801	110.19
ENSSSAG00000108597	ENSSSAT00000003160	rbp	ENSMUSG00000048617	Rtbdn	ENSDARG00000103413	rtbdn	Riboflavin-binding protein [Source:NCBI gene (formerly Entrezgene);Acc:100380498]	6	33373814	33383335	2246	-0.0516896	-0.0573746	-0.247271	-0.00568504	-0.195581	-0.189896	6.63318	99.2625	1.44729	0.266987	0.464407	102.288	111.905	113.893	103.891	117.819	108.927	131.233	81.5139	87.3596	76.3567	100.749	65.8084	88.6692
ENSSSAG00000105782	ENSSSAT00000197779							10	50885968	50895022	2059	-0.248727	0.503713	-0.224151	0.75244	0.024576	-0.727864	6.63311	99.2578	4.49836	0.0184804	0.106658	101.394	114.029	110.406	84.8995	163.507	60.2192	84.5818	125.371	111.161	78.8081	111.148	41.6219	103.205
ENSSSAG00000015544	ENSSSAT00000028797		ENSMUSG00000006373	Pgrmc1	ENSDARG00000054172	pgrmc1		13	75046711	75050286	2810	-0.179894	0.028989	0.14495	0.208883	0.324844	0.115961	6.63128	99.1321	2.1724	0.131965	0.313349	88.7802	114.66	107.24	92.9325	105.657	85.152	117.529	81.7868	85.6425	102.093	113.88	74.3265	119.039
ENSSSAG00000061889	ENSSSAT00000101684	IF5	ENSMUSG00000021282	Eif5	ENSDARG00000003681	eif5	eukaryotic translation initiation factor 5 [Source:ZFIN;Acc:ZDB-GENE-030131-975]	15	25439522	25449784	2695	0.112939	0.13114	0.291162	0.0182002	0.178222	0.160022	6.631	99.1129	1.05251	0.397106	0.585255	87.3328	81.4025	109.243	92.2143	111.751	110.451	121.651	93.0236	73.5533	112.736	110.655	87.2295	97.2242
ENSSSAG00000009631	ENSSSAT00000021151	SFRS5	ENSMUSG00000021134	Srsf5	ENSDARG00000027734	srsf5b	serine and arginine rich splicing factor 5b [Source:ZFIN;Acc:ZDB-GENE-040718-354]	6	86581327	86587360	402	-0.0176443	-0.5846	0.149736	-0.566955	0.167381	0.734336	6.63094	99.1084	1.37186	0.292475	0.491187	151.075	90.6002	61.0651	107.593	202.709	73.6223	81.1113	67.0066	43.4986	81.6247	106.479	80.3516	141.672
ENSSSAG00000006757	ENSSSAT00000014565	ube2b	ENSMUSG00000020390	Ube2b	ENSDARG00000026035	ube2b	ubiquitin-conjugating enzyme E2B (RAD6 homolog) [Source:NCBI gene (formerly Entrezgene);Acc:100286422]	4	73512316	73519404	1533	-0.253975	0.150544	0.423499	0.40452	0.677474	0.272954	6.62865	98.9518	10.9732	0.000393419	0.0176758	89.0008	105.218	96.3262	88.0599	91.605	81.442	99.633	80.971	89.5464	124.332	131.92	83.9595	124.359
ENSSSAG00000001868	ENSSSAT00000174373	ppp1r1b	ENSMUSG00000061718	Ppp1r1b	ENSDARG00000076280	ppp1r1b	protein phosphatase 1, regulatory (inhibitor) subunit 1B [Source:ZFIN;Acc:ZDB-GENE-120126-1]	3	60075673	60159724	1926	0.199472	0.790654	-0.00663718	0.591181	-0.206109	-0.797291	6.62848	98.9398	14.2216	9.7006e-05	0.00977483	99.3266	91.0019	89.2741	75.0194	131.675	92.4747	128.13	122.458	125.571	79.0795	90.6402	46.1917	115.376
ENSSSAG00000006462	ENSSSAT00000013774	tina1	ENSMUSG00000041625	Ggact	ENSDARG00000038248	ggact.2	Troponin C-akin-1 protein [Source:NCBI gene (formerly Entrezgene);Acc:100196396]	16	96013415	96018955	612	-0.383296	0.334582	0.190482	0.717878	0.573777	-0.1441	6.62818	98.9191	1.28749	0.321335	0.518217	109.461	95.0504	111.992	96.9209	92.0628	95.0157	81.8024	116.305	96.5227	72.4104	90.5917	141.798	86.0152
ENSSSAG00000109945	ENSSSAT00000080785				ENSDARG00000015551	fth1a		11	24835302	24841920	309	-0.489946	0.0908795	1.31807	0.580826	1.80801	1.22719	6.6279	98.9003	21.4206	8.95857e-06	0.00422985	78.9376	50.1102	63.571	102.238	44.2638	67.6637	65.3839	68.3732	60.7331	153.644	205.467	122.021	203.299
ENSSSAG00000053842	ENSSSAT00000085448	AT233	ENSMUSG00000026576	Atp1b1	ENSDARG00000013144	atp1b1a		10	58571341	58622490	3285	0.0431039	-0.0846337	0.12734	-0.127738	0.0842364	0.211974	6.62786	98.8971	0.922765	0.452702	0.631477	94.2391	109.583	93.084	91.4877	130.455	86.8134	131.379	73.692	74.8995	101.714	119.789	54.258	124.269
ENSSSAG00000063012	ENSSSAT00000103152	cssa01h9orf78	ENSMUSG00000026851	BC005624	ENSDARG00000002220	C5H9orf78	chromosome ssa01 C9orf78 homolog [Source:NCBI gene (formerly Entrezgene);Acc:100286561]	1	157451875	157458782	1407	-0.0561239	0.226439	0.0897439	0.282563	0.145868	-0.136695	6.62615	98.7804	1.4526	0.265578	0.463198	103.372	96.0039	104.751	88.4998	124.407	92.1203	109.978	96.8929	89.9388	96.0089	113.011	75.6544	93.5068
ENSSSAG00000044701	ENSSSAT00000066925	UCP2	ENSMUSG00000033685	Ucp2	ENSDARG00000043154	ucp2	uncoupling protein 2 [Source:HGNC Symbol;Acc:HGNC:12518]	4	50321191	50324408	216	-0.417421	0.214545	-0.410834	0.631965	0.00658606	-0.625379	6.62575	98.7525	6.89835	0.00354538	0.0468279	129.712	102.313	118.283	105.733	104.162	81.1946	109.32	126.825	89.2327	76.2193	92.4514	53.1418	95.1954
ENSSSAG00000121298	ENSSSAT00000015575	u2af2a	ENSMUSG00000030435	U2af2	ENSDARG00000012505	u2af2a	U2 small nuclear RNA auxiliary factor 2a [Source:ZFIN;Acc:ZDB-GENE-050706-131]	5	72897395	72921024	3020	-0.0595488	-0.108218	-0.0488596	-0.0486696	0.0106893	0.0593589	6.62404	98.6358	0.156515	0.923917	0.951858	113.074	102.85	108.271	84.9118	130.513	83.9235	127.259	77.2996	76.3913	88.2121	122.358	44.6289	122.574
ENSSSAG00000061468	ENSSSAT00000100847	RL37	ENSMUSG00000041841	Rpl37	ENSDARG00000034291	rpl37		11	65011704	65030782	368	-1.36972	-0.4841	0.586939	0.885624	1.95666	1.07104	6.62302	98.5658	4.7688	0.0225692	0.119222	84.2873	95.0163	119.191	148.323	38.0151	53.7665	56.2122	70.5949	61.9346	151.303	59.6695	209.417	133.625
ENSSSAG00000045422	ENSSSAT00000192304	h2afv	ENSMUSG00000041126	H2az2	ENSDARG00000068820	h2az2a	H2A.Z variant histone 2a [Source:ZFIN;Acc:ZDB-GENE-020717-1]	15	1145827	1159652	1027	-0.0603617	0.265985	0.364367	0.326347	0.424728	0.0983814	6.6227	98.5445	2.31593	0.115356	0.29064	84.6055	101.416	107.672	78.0979	95.4658	95.3729	114.131	86.8831	94.7403	106.22	116.513	102.153	97.8083
ENSSSAG00000059408	ENSSSAT00000091889	ehd1b	ENSMUSG00000024772	Ehd1	ENSDARG00000014793	ehd1b	EH-domain containing 1b [Source:ZFIN;Acc:ZDB-GENE-030131-2069]	11	90221960	90249882	1697	0.352094	0.150239	0.260349	-0.201855	-0.0917452	0.11011	6.62053	98.3958	3.02946	0.0606586	0.20354	95.9731	91.2413	85.4195	79.6095	146.508	104.849	137.466	80.3585	78.0516	89.6946	117.686	79.1551	93.1327
ENSSSAG00000013753	ENSSSAT00000026878	cby1			ENSDARG00000077409	cby1	chibby homolog 1 (Drosophila) [Source:ZFIN;Acc:ZDB-GENE-030131-5074]	28	14195796	14216694	896	-0.426983	0.115912	0.503822	0.542895	0.930805	0.38791	6.6188	98.2781	9.54683	0.000794384	0.0235262	95.0694	100.03	107.485	81.1882	88.7448	69.6154	88.0971	82.0515	86.7247	114.391	125.126	118.546	120.547
ENSSSAG00000045165	ENSSSAT00000039071	ndufb8	ENSMUSG00000025204	Ndufb8	ENSDARG00000010113	ndufb8	NADH:ubiquinone oxidoreductase subunit B8 [Source:ZFIN;Acc:ZDB-GENE-040426-1858]	18	37809804	37816158	690	-0.508099	0.353757	0.479364	0.861856	0.987463	0.125607	6.61855	98.2613	4.31691	0.0241344	0.123881	76.2738	111.766	112.272	85.3819	80.1486	72.0034	81.3571	97.0789	103.922	108.125	94.6369	142.343	112.089
ENSSSAG00000039318	ENSSSAT00000055065	tbb5	ENSMUSG00000001525	Tubb5			Tubulin beta chain [Source:NCBI gene (formerly Entrezgene);Acc:100194764]	14	64240580	64246050	2006	0.134814	0.290813	0.1356	0.155999	0.00078636	-0.155213	6.61585	98.0775	1.61232	0.226663	0.422079	94.4484	100.14	98.3197	77.1593	133.204	102.501	113.654	102.619	81.5486	85.5532	111.879	69.1638	104.817
ENSSSAG00000009894	ENSSSAT00000021713		ENSMUSG00000045532	C1ql1	ENSDARG00000043436	si:dkey-5n18.1		6	40335538	40386874	2651	0.332603	0.49909	-0.890492	0.166487	-1.2231	-1.38958	6.61576	98.0715	25.3002	2.98802e-06	0.00248338	119.858	121.261	95.8893	69.0311	157.228	109.782	172.727	115.42	114.753	36.6531	63.4068	37.5586	61.3619
ENSSSAG00000078534	ENSSSAT00000146713	LSM3	ENSMUSG00000034192	Lsm3	ENSDARG00000089663	LSM3	LSM3 homolog, U6 small nuclear RNA and mRNA degradation associated [Source:HGNC Symbol;Acc:HGNC:17874]	22	54035484	54038950	1392	-0.266967	0.387759	0.221801	0.654725	0.488768	-0.165957	6.61457	97.9905	5.49032	0.00894067	0.0738969	99.4703	95.1351	107.766	84.8573	109.244	77.2608	92.4502	100.45	105.295	100.884	105.892	91.0064	104.165
ENSSSAG00000000364	ENSSSAT00000000658	PSA7	ENSMUSG00000036743	Psma8			proteasome 20S subunit alpha 8 [Source:HGNC Symbol;Acc:HGNC:22985]	3	29485842	29499777	1202	-0.389105	0.160774	0.242386	0.549879	0.631491	0.0816122	6.61427	97.9702	5.05498	0.0121722	0.0865731	87.574	108.323	102.661	102.051	77.8504	91.1747	90.5957	93.7432	89.1977	110.648	126.857	86.6408	106.297
ENSSSAG00000048059	ENSSSAT00000224746		ENSMUSG00000017493	Igfbp4				2	56286890	56303445	1748	0.666023	0.412624	-0.0322871	-0.253399	-0.69831	-0.444911	6.61422	97.9667	9.58325	0.000779641	0.0232707	106.507	89.4469	74.3572	62.5135	192.473	98.3852	169.78	92.5463	85.4599	63.2619	106.376	46.2654	86.1944
ENSSSAG00000039415	ENSSSAT00000055253		ENSMUSG00000005413	Hmox1				2	64381524	64391214	1561	-0.119278	0.510512	-0.0470845	0.62979	0.0721934	-0.557596	6.61416	97.9628	0.449446	0.722953	0.822637	80.9765	105.477	118.434	85.6548	53.5228	107.634	141.341	190.6	41.6073	146.493	84.5675	50.3422	66.8665
ENSSSAG00000081084	ENSSSAT00000154585	mbd3	ENSMUSG00000035478	Mbd3	ENSDARG00000061774	mbd3a	Methyl-CpG-binding domain protein 3 [Source:NCBI gene (formerly Entrezgene);Acc:100194905]	3	39674544	39682805	2079	-0.102837	0.109427	0.120062	0.212264	0.222898	0.0106349	6.61277	97.8684	1.76104	0.195875	0.388899	105.533	102.339	102.445	81.6735	122.956	83.1052	110.275	84.3322	86.7816	98.7842	123.835	65.5795	104.649
ENSSSAG00000044665	ENSSSAT00000066896		ENSMUSG00000060743	H3f3a	ENSDARG00000068436	si:ch1073-429i10.3		9	122074185	122080709	4059	-0.134757	0.201115	-0.0842051	0.335872	0.0505517	-0.28532	6.6115	97.7819	1.17784	0.349897	0.544013	109.435	102.912	109.55	89.2844	122.976	82.6657	120.151	105.025	87.3173	85.1066	88.6723	81.4973	86.5719
ENSSSAG00000075718	ENSSSAT00000138348		ENSMUSG00000027589	Pcmtd2	ENSDARG00000053820	pcmtd2a		15	69806769	69816731	4334	-0.0116655	-1.0184	-0.0566585	-1.00674	-0.044993	0.961744	6.61087	97.7392	23.3495	4.98314e-06	0.00316726	127.168	105.654	98.2508	99.6582	132.583	101.733	133.654	45.237	40.9231	88.1967	124.423	59.9597	113.168
ENSSSAG00000078101	ENSSSAT00000145480	CCNI			ENSDARG00000033046	CCNI2	cyclin I family member 2 [Source:HGNC Symbol;Acc:HGNC:33869]	13	57505437	57512989	1955	0.0507034	0.00802654	0.0076462	-0.0426768	-0.0430572	-0.000380339	6.60588	97.402	0.0553624	0.982229	0.989126	108.53	109.794	101.95	71.8956	150.364	80.6579	123.732	76.4731	82.3097	84.6206	106.177	63.3703	106.352
ENSSSAG00000075086	ENSSSAT00000136701	LHX8	ENSMUSG00000096225	Lhx8	ENSDARG00000042145		LIM homeobox 8 [Source:HGNC Symbol;Acc:HGNC:28838]	10	13183800	13212430	1157	0.0920543	0.0271118	-0.252018	-0.0649425	-0.344072	-0.27913	6.60324	97.224	3.02385	0.0609556	0.204096	99.3323	101.071	105.919	99.1888	151.36	93.0556	134.535	88.881	79.7645	70.8057	87.1225	60.886	91.9906
ENSSSAG00000062908	ENSSSAT00000103182				ENSDARG00000076650		phosphodiesterase 9A like [Source:ZFIN;Acc:ZDB-GENE-130530-807]	9	113294075	113308831	2672	0.323774	0.133488	0.0958899	-0.190286	-0.227884	-0.0375981	6.59981	96.9929	2.53495	0.0942653	0.259198	109.797	89.6937	77.5009	82.0933	162.825	102.976	123.032	83.1522	76.084	82.0097	117.42	59.3031	95.0214
ENSSSAG00000072344	ENSSSAT00000122113	flvcr1	ENSMUSG00000066595	Flvcr1	ENSDARG00000031587	flvcr1	FLVCR heme transporter 1 [Source:ZFIN;Acc:ZDB-GENE-041014-359]	15	40481727	40504344	3056	0.374322	0.342453	0.250851	-0.0318683	-0.123471	-0.0916023	6.59794	96.8674	2.27196	0.120186	0.297661	80.5433	106.338	77.1959	71.0799	131.595	82.9768	164.771	79.5312	91.724	87.9045	110.344	53.2122	122.061
ENSSSAG00000000105	ENSSSAT00000000173	nat9	ENSMUSG00000015542	Nat9	ENSDARG00000071425	nat9	N-acetyltransferase 9 (GCN5-related, putative) [Source:NCBI gene (formerly Entrezgene);Acc:100194599]	1	81174796	81177821	1660	-0.102813	0.304117	0.276102	0.40693	0.378916	-0.0280143	6.5951	96.6767	2.69472	0.0815665	0.239206	94.2517	109.36	92.4419	77.7757	95.5385	88.9806	112.635	93.3092	93.3517	94.9711	107.951	94.2832	101.948
ENSSSAG00000082395	ENSSSAT00000196186							17	31017313	31032700	1003	-0.411025	0.435767	-0.13249	0.846792	0.278535	-0.568257	6.59493	96.6655	2.59822	0.0936234	0.25825	100.754	118.869	106.184	98.04	93.1731	94.8276	82.0676	122.075	111.205	64.3325	87.7903	101.987	75.346
ENSSSAG00000027269	ENSSSAT00000054544		ENSMUSG00000007891	Ctsd	ENSDARG00000057698	ctsd		26	48479447	48495314	1858	0.0211744	0.0143055	0.0860988	-0.00686896	0.0649244	0.0717934	6.59484	96.6596	0.147122	0.929995	0.955494	94.3148	106.725	111.122	74.531	99.8127	106.999	126.55	79.2312	79.0803	99.2772	118.364	63.4906	97.0781
ENSSSAG00000041175	ENSSSAT00000058722	lis1b	ENSMUSG00000020745	Pafah1b1	ENSDARG00000026595	pafah1b1b	Lissencephaly-1 homolog B [Source:NCBI gene (formerly Entrezgene);Acc:100195234]	4	31886800	31939258	2499	0.0601106	0.0293831	0.125865	-0.0307275	0.0657543	0.0964818	6.59454	96.6393	0.527275	0.669989	0.787748	98.2554	94.3457	101.071	83.95	128.022	101.421	109.146	81.2191	75.4768	91.34	111.075	61.0874	119.901
ENSSSAG00000041727	ENSSSAT00000060118	PP2AB	ENSMUSG00000009630	Ppp2cb	ENSDARG00000099241	ppp2cb	protein phosphatase 2, catalytic subunit, beta isozyme [Source:ZFIN;Acc:ZDB-GENE-040426-2487]	1	163297029	163308794	1950	0.0734575	0.00122568	-0.0929026	-0.0722318	-0.16636	-0.0941283	6.59371	96.584	0.608132	0.619529	0.75346	99.3266	101.971	102.788	92.8652	127.724	110.904	119.558	86.1895	75.6785	81.9408	104.875	66.3698	85.402
ENSSSAG00000061118	ENSSSAT00000100225	ITM2C	ENSMUSG00000026223	Itm2c				9	141903727	141909272	2015	0.135109	0.00555263	0.00855325	-0.129556	-0.126556	0.00300062	6.59345	96.5667	0.354457	0.786581	0.865682	84.9205	110.205	101.296	88.6001	121.491	117.507	121.862	78.8265	78.4253	75.3776	104.188	71.3157	101.352
ENSSSAG00000109017	ENSSSAT00000181343	ndufa1	ENSMUSG00000016427	Ndufa1	ENSDARG00000036329	ndufa1	NADH:ubiquinone oxidoreductase subunit A1 [Source:ZFIN;Acc:ZDB-GENE-040625-168]	5	25080018	25081416	1043	-0.829646	0.303569	0.785231	1.13321	1.61488	0.481662	6.59208	96.4748	12.499	0.000296127	0.0158381	80.7031	86.3074	106.164	88.4828	64.4983	52.9077	58.8097	93.6548	89.1431	134.354	109.857	159.379	129.911
ENSSSAG00000007765	ENSSSAT00000017163	ufc1	ENSMUSG00000062963	Ufc1	ENSDARG00000022340	ufc1	ubiquitin-fold modifier conjugating enzyme 1 [Source:NCBI gene (formerly Entrezgene);Acc:100286715]	11	110342703	110365723	668	-0.510012	0.064137	0.0363828	0.574149	0.546395	-0.0277543	6.5907	96.3827	1.49257	0.260658	0.45783	69.6186	113.818	130.864	113.309	75.0404	91.9946	89.7311	87.5012	96.3965	98.7164	90.1338	104.729	91.1217
ENSSSAG00000104526	ENSSSAT00000245622		ENSMUSG00000020423	Btg2	ENSDARG00000020298	btg2		22	41299241	41312041	1959	0.115393	0.165806	0.258077	0.0504128	0.142684	0.0922711	6.59045	96.3656	1.44407	0.267848	0.465243	83.3926	105.505	104.052	65.3287	120.045	94.199	119.873	85.2105	77.8149	101.032	120.224	62.7065	113.369
ENSSSAG00000005927	ENSSSAT00000012802	glo1	ENSMUSG00000024026	Glo1	ENSDARG00000068978	glo1	glyoxalase 1 [Source:ZFIN;Acc:ZDB-GENE-030722-9]	11	1208272	1262884	1282	-0.489057	0.328718	0.29615	0.817774	0.785206	-0.0325679	6.58875	96.2527	6.64088	0.00416657	0.0506381	83.0488	98.2819	113.944	93.4446	86.101	74.9012	77.7708	90.455	108.582	110.054	109.348	99.8084	105.546
ENSSSAG00000074606	ENSSSAT00000135278	sod2	ENSMUSG00000006818	Sod2	ENSDARG00000042644	sod2	superoxide dismutase 2, mitochondrial [Source:ZFIN;Acc:ZDB-GENE-030131-7742]	15	55841038	55849044	1665	0.0273972	0.270856	0.0764463	0.243459	0.0490492	-0.19441	6.58849	96.2348	1.12996	0.367219	0.5591	95.5053	100.384	100.841	81.0599	119.567	92.9535	119.714	97.6707	87.5923	87.5501	95.3236	77.9765	94.9136
ENSSSAG00000114249	ENSSSAT00000204974		ENSMUSG00000049305	Ccdc71				15	62070355	62135158	6800	0.000377982	0.258633	0.132708	0.258255	0.13233	-0.125925	6.58364	95.9121	1.6757	0.212949	0.407396	87.5512	94.7019	99.953	88.3973	116.177	93.1216	111.001	93.7972	87.0549	101.41	105.636	63.5658	104.49
ENSSSAG00000015902	ENSSSAT00000029554				ENSDARG00000035679	psma2b		2	6259396	6263144	824	-0.378018	0.174183	0.444958	0.552201	0.822976	0.270775	6.58358	95.9082	6.35174	0.0050145	0.0554852	98.5254	92.4843	102.796	81.6792	66.0899	77.0508	102.72	81.864	89.8884	111.922	125.238	105.034	111.515
ENSSSAG00000121963	ENSSSAT00000167487		ENSMUSG00000060126	Tpt1	ENSDARG00000092693	tpt1		21	32422156	32424927	1266	-0.0746418	0.0799258	0.0716564	0.154568	0.146298	-0.00826937	6.58257	95.841	0.590128	0.630505	0.761224	111.255	99.8441	98.7032	78.4243	136.616	76.131	108.996	88.5077	77.6079	90.1427	104.788	70.3109	104.607
ENSSSAG00000072436	ENSSSAT00000128816	ALDOA	ENSMUSG00000030695	Aldoa	ENSDARG00000034470	aldoab		23	2428783	2443521	1794	0.124481	0.0310231	-0.350708	-0.0934576	-0.475189	-0.381731	6.58022	95.6851	3.37443	0.0451412	0.173262	95.9698	108.422	117.395	84.6573	145.534	113.615	122.554	91.3951	77.8646	63.9518	91.6617	62.7199	68.1653
ENSSSAG00000056131	ENSSSAT00000090936	sdhaf2	ENSMUSG00000024668	Sdhaf2	ENSDARG00000062971	sdhaf2	succinate dehydrogenase complex assembly factor 2 [Source:NCBI gene (formerly Entrezgene);Acc:569482]	26	25347156	25350422	1017	-0.332262	0.424718	0.394551	0.75698	0.726813	-0.0301667	6.57811	95.5452	2.15242	0.143836	0.328809	81.4824	89.2996	111.211	90.3066	87.9574	85.5076	79.9305	113.632	91.7047	92.0143	85.5789	138.907	94.5557
ENSSSAG00000074231	ENSSSAT00000215765	NDUFA5	ENSMUSG00000023089	Ndufa5	ENSDARG00000039346	ndufa5	NADH:ubiquinone oxidoreductase subunit A5 [Source:HGNC Symbol;Acc:HGNC:7688]	17	55368456	55372094	1232	-0.544938	0.457189	0.672203	1.00213	1.21714	0.215015	6.57683	95.4601	8.53494	0.00172045	0.0338487	78.3222	84.3618	95.2429	93.4485	59.4166	77.3579	66.6595	94.7955	102.454	114.354	123.307	133.093	118.168
ENSSSAG00000104645	ENSSSAT00000090921				ENSDARG00000005739	gpm6ba	glycoprotein M6B [Source:HGNC Symbol;Acc:HGNC:4461]	17	17125102	17173998	1534	0.225107	0.266721	-0.0788815	0.0416134	-0.303989	-0.345602	6.5756	95.3792	1.99291	0.156521	0.344557	86.2498	100.033	108.264	75.2155	133.676	96.305	145.945	83.1616	97.1549	75.5405	85.0723	68.1529	85.1592
ENSSSAG00000044965	ENSSSAT00000067518	psat1	ENSMUSG00000024640	Psat1	ENSDARG00000016733	psat1	phosphoserine aminotransferase 1 [Source:ZFIN;Acc:ZDB-GENE-030131-5723]	15	9933189	9952207	2865	-0.188837	0.154283	0.0575235	0.343119	0.24636	-0.0967591	6.57512	95.3475	2.09631	0.141819	0.326138	88.9219	118.024	93.7166	92.0091	103.328	84.3445	109.147	90.645	86.8433	87.372	108.42	71.0147	105.732
ENSSSAG00000041531	ENSSSAT00000059626	mmgt1	ENSMUSG00000048497	Mmgt2	ENSDARG00000010553	mmgt1	membrane magnesium transporter 1 [Source:NCBI gene (formerly Entrezgene);Acc:100196473]	9	82773502	82775746	1247	-0.167414	0.212345	0.197334	0.379759	0.364748	-0.0150113	6.57424	95.289	2.91726	0.0669188	0.214531	85.2745	97.3367	110.315	83.6846	107.894	77.3228	106.938	86.0975	91.6052	97.968	108.958	78.4536	106.91
ENSSSAG00000036161	ENSSSAT00000051378	chmp2a	ENSMUSG00000033916	Chmp2a	ENSDARG00000053979	chmp2a	charged multivesicular body protein 2A [Source:ZFIN;Acc:ZDB-GENE-040426-2922]	19	54771622	54775451	1642	-0.276995	-0.0699624	0.308465	0.207033	0.58546	0.378427	6.57267	95.1856	10.2147	0.00056726	0.020551	97.3834	97.5855	93.2263	94.3812	93.4918	80.1565	98.0118	72.0139	76.0291	110.588	124.938	77.4612	122.146
ENSSSAG00000059594	ENSSSAT00000097846		ENSMUSG00000046364	Rpl27a				23	41460693	41474255	771	-0.546448	0.339964	0.526636	0.886412	1.07308	0.186671	6.57231	95.1617	4.1632	0.0282522	0.134481	72.8725	100.589	109.456	88.2192	82.9553	64.6714	73.1194	86.0391	105.59	108.755	80.7062	143.915	120.215
ENSSSAG00000098069	ENSSSAT00000114802	pcbd2	ENSMUSG00000021496	Pcbd2			pterin-4 alpha-carbinolamine dehydratase 2 [Source:NCBI gene (formerly Entrezgene);Acc:100196830]	4	83548196	83562345	504	-0.616529	0.210823	0.583228	0.827352	1.19976	0.372404	6.57053	95.0446	3.96145	0.0334503	0.147037	66.8932	103.616	104.3	99.3442	76.8577	71.7528	61.5339	77.0928	100.021	130.124	95.0679	154.072	94.9042
ENSSSAG00000000352	ENSSSAT00000000806	if4a3	ENSMUSG00000107906	Eif4a3l2	ENSDARG00000102978	eif4a3	Eukaryotic initiation factor 4A-III [Source:NCBI gene (formerly Entrezgene);Acc:100195929]	2	49525921	49545475	1528	-0.084171	0.265211	0.069681	0.349382	0.153852	-0.19553	6.56898	94.9426	2.07674	0.144482	0.329689	97.8651	98.4457	93.6728	89.9193	97.656	94.8121	113.809	92.2635	93.107	87.8548	105.457	70.1656	99.2261
ENSSSAG00000091055	ENSSSAT00000171410		ENSMUSG00000037601	Nme1	ENSDARG00000099420	nme2b.2		6	43152175	43156798	2650	-0.487255	0.323989	0.212693	0.811244	0.699948	-0.111296	6.5679	94.8711	4.55254	0.0179698	0.105323	99.1436	100.804	107.664	87.2883	69.6859	89.8441	76.5313	96.3696	104.223	95.1951	106.951	100.525	99.0993
ENSSSAG00000072525	ENSSSAT00000129145	trappc2l	ENSMUSG00000015013	Trappc2l	ENSDARG00000111785	trappc2l	trafficking protein particle complex subunit 2L [Source:ZFIN;Acc:ZDB-GENE-040801-249]	11	15005567	15007046	534	-0.609987	0.253326	0.511348	0.863313	1.12133	0.258021	6.56649	94.7789	7.81384	0.00213817	0.0371158	100.471	82.2534	104.396	88.1005	69.9508	75.3265	62.9601	85.9579	95.7763	133.476	103.298	118.607	111.552
ENSSSAG00000001006	ENSSSAT00000001979	pgam1	ENSMUSG00000011752	Pgam1	ENSDARG00000014068	pgam1b	Phosphoglycerate mutase 1 [Source:NCBI gene (formerly Entrezgene);Acc:100194748]	1	77483421	77498190	2858	-0.100992	0.274318	0.189923	0.37531	0.290915	-0.084395	6.56417	94.6266	4.16272	0.0238023	0.12294	90.7082	95.2871	97.0569	84.3847	107.866	83.9283	104.207	90.5544	90.113	90.6242	117.273	68.6651	109.478
ENSSSAG00000116103	ENSSSAT00000147139		ENSMUSG00000030744	Rps3	ENSDARG00000103007	rps3		20	59764698	59774259	509	0.878755	1.07722	0.515034	0.198468	-0.363721	-0.562189	6.56401	94.616	3.67845	0.0403697	0.163013	78.9041	54.0636	75.0407	58.0623	144.547	157.309	108.958	135.23	93.9583	64.2514	99.332	100.895	59.4572
ENSSSAG00000097390	ENSSSAT00000241035	emc6	ENSMUSG00000047260	Emc6	ENSDARG00000035282	emc6	ER membrane protein complex subunit 6 [Source:ZFIN;Acc:ZDB-GENE-030131-9164]	13	77294453	77303517	2258	-0.146458	0.29849	0.288013	0.444948	0.434471	-0.0104768	6.56195	94.481	4.61194	0.0168682	0.102446	87.0512	98.0345	97.9908	80.5584	105.051	77.7801	101.781	95.6321	86.4149	102.767	106.205	84.8868	104.101
ENSSSAG00000057825	ENSSSAT00000094569	ndufb7	ENSMUSG00000033938	Ndufb7	ENSDARG00000033789	ndufb7	NADH:ubiquinone oxidoreductase subunit B7 [Source:ZFIN;Acc:ZDB-GENE-040426-1886]	12	14226376	14229321	542	-0.329348	0.250081	0.36992	0.579429	0.699268	0.119839	6.55996	94.3508	1.784	0.198587	0.391593	89.597	98.3325	106.473	84.0386	72.3151	92.234	89.5935	89.2907	93.8314	86.4581	94.6539	137.79	91.9519
ENSSSAG00000044743	ENSSSAT00000066994		ENSMUSG00000034190	Chmp7	ENSDARG00000041362	chmp7	charged multivesicular body protein 7 [Source:ZFIN;Acc:ZDB-GENE-040426-1750]	24	20701003	20704450	1780	-0.220636	-0.0876668	0.422492	0.132969	0.643128	0.510159	6.55837	94.2468	11.1739	0.000358106	0.0170054	102.831	90.0076	97.5339	76.8634	99.8289	78.6706	92.3152	73.1998	66.959	101.519	123.925	86.723	134.832
ENSSSAG00000051668	ENSSSAT00000081013							5	39884269	39897133	3053	0.79212	-0.346378	0.748535	-1.1385	-0.0435849	1.09491	6.55765	94.1996	10.3063	0.000589243	0.0207217	68.9238	80.8066	65.009	69.0726	88.174	156.205	164.896	43.9152	46.5866	94.7768	154.966	77.2306	114.032
ENSSSAG00000070890	ENSSSAT00000124540	imp3	ENSMUSG00000032288	Imp3	ENSDARG00000115266	imp3	IMP U3 small nucleolar ribonucleoprotein 3 [Source:NCBI gene (formerly Entrezgene);Acc:100195623]	14	10614725	10616707	932	-0.621496	0.295998	0.221393	0.917495	0.84289	-0.0746049	6.55747	94.1881	8.98911	0.00106438	0.0269569	100.57	92.7835	113.141	88.491	73.6312	78.2671	65.5581	106.624	91.3452	113.969	108.99	86.4579	104.617
ENSSSAG00000068934	ENSSSAT00000119180	emc7b	ENSMUSG00000055943	Emc7	ENSDARG00000012144	emc7b	ER membrane protein complex subunit 7b [Source:ZFIN;Acc:ZDB-GENE-041001-170]	15	24026951	24030760	1582	-0.108989	0.218585	0.096475	0.327574	0.205464	-0.12211	6.55187	93.8228	2.21026	0.127343	0.307151	101.447	100.696	94.2595	79.1248	125.747	75.6114	101.749	85.8312	90.7572	89.7009	102.964	69.1176	102.691
ENSSSAG00000073303	ENSSSAT00000132102		ENSMUSG00000030089	Slc41a3	ENSDARG00000061272			13	44589931	44610975	3420	0.272425	0.0861218	0.209894	-0.186303	-0.0625314	0.123772	6.55184	93.8213	2.5073	0.0966775	0.26334	87.3657	89.4517	84.2789	82.2511	128.823	102.174	126.744	75.3825	72.7561	82.4617	124.599	59.7195	103.669
ENSSSAG00000086729	ENSSSAT00000248660		ENSMUSG00000073650	Catip	ENSDARG00000063009	catip		14	35707967	35712344	2336	0.0359953	0.0813481	-0.0533457	0.0453528	-0.089341	-0.134694	6.54945	93.666	0.455423	0.717203	0.81931	99.2636	102.154	94.5635	86.0599	125.523	94.4319	118.035	85.8721	78.2375	84.2801	96.5773	65.0503	87.61
ENSSSAG00000059327	ENSSSAT00000097323	SYAP1	ENSMUSG00000031357	Syap1			synapse associated protein 1 [Source:HGNC Symbol;Acc:HGNC:16273]	17	33621241	33629734	2320	-0.0743532	0.293071	0.432604	0.367424	0.506957	0.139533	6.54916	93.6472	5.08376	0.0119221	0.0856597	88.549	90.3192	89.599	78.3117	99.9401	85.4282	97.1684	82.1577	90.0543	96.4514	113.685	96.0242	109.726
ENSSSAG00000001835	ENSSSAT00000003893	HLF	ENSMUSG00000003949	Hlf	ENSDARG00000074752	hlfa	HLF transcription factor, PAR bZIP family member [Source:HGNC Symbol;Acc:HGNC:4977]	3	71063503	71076126	2891	0.427656	-0.0962947	0.0475839	-0.523951	-0.380072	0.143879	6.54852	93.6052	7.09171	0.00314711	0.0439859	91.2246	89.2783	87.2716	77.194	156.843	99.0543	148.825	66.7599	64.1683	80.5266	107.807	46.3759	101.539
ENSSSAG00000004368	ENSSSAT00000009427		ENSMUSG00000052459	Atp6v1a	ENSDARG00000076318	ATP6V1A		11	93038600	93045351	2948	-0.327379	-0.0750092	0.12784	0.25237	0.455219	0.202849	6.54841	93.5981	2.88121	0.0690798	0.218442	119.664	110.923	82.2416	85.5822	93.2702	79.1245	98.2156	76.4372	75.796	74.6654	141.294	77.0573	102.504
ENSSSAG00000042924	ENSSSAT00000063008		ENSMUSG00000117145	Gng5c	ENSDARG00000039830	gng5		3	35254908	35257258	1213	-0.460249	0.214259	0.139157	0.674508	0.599406	-0.0751024	6.54801	93.5726	4.45056	0.0190587	0.108493	79.6579	109.04	116.472	87.8517	85.1303	63.7144	100.516	85.5646	100.084	102.442	95.4354	84.4886	106.047
ENSSSAG00000051594	ENSSSAT00000080825	cssa10h1orf52	ENSMUSG00000036873	2410004B18Rik	ENSDARG00000103134	C23H1orf52	chromosome ssa10 open reading frame, human C1orf52 [Source:NCBI gene (formerly Entrezgene);Acc:100196175]	10	42789047	42793868	1551	-0.0364756	0.470853	0.296104	0.507329	0.33258	-0.174749	6.544	93.3125	7.85414	0.0019999	0.0360603	93.4478	89.4682	85.4621	76.9252	108.129	80.8175	101.486	96.2966	97.5279	94.1138	109.431	75.8268	104.13
ENSSSAG00000045726	ENSSSAT00000069330	rabp	ENSMUSG00000004885	Crabp2			Cellular retinoic acid-binding protein [Source:NCBI gene (formerly Entrezgene);Acc:100195851]	2	19275862	19286860	1434	-0.831165	0.745841	-0.0605094	1.57701	0.770656	-0.806351	6.54261	93.2227	6.00794	0.00880876	0.0735001	75.5073	153.454	90.2192	87.8812	55.822	58.6322	80.4193	149.171	127.793	66.4629	66.1049	98.5481	101.88
ENSSSAG00000074461	ENSSSAT00000134762	lsm6	ENSMUSG00000031683	Lsm6	ENSDARG00000036995	lsm6	LSM6 homolog, U6 small nuclear RNA and mRNA degradation associated [Source:ZFIN;Acc:ZDB-GENE-040625-50]	8	13956297	13958292	540	-1.00876	0.047508	0.66729	1.05627	1.67605	0.619782	6.54259	93.2216	8.22436	0.00246076	0.0397316	88.0899	88.0273	99.1476	103.336	44.6323	47.3171	70.2688	79.7337	80.4133	146.263	81.5295	156.189	126.933
ENSSSAG00000098949	ENSSSAT00000070162				ENSDARG00000059303	hnrnpl2		9	122217048	122226604	2070	0.277476	0.228052	0.292884	-0.0494242	0.015408	0.0648321	6.54112	93.1264	1.97292	0.15955	0.348072	95.084	88.786	70.3855	78.9939	139.779	83.6192	128.684	84.3598	73.7569	89.16	119.092	75.3351	83.6094
ENSSSAG00000120156	ENSSSAT00000018783	jpt1b			ENSDARG00000099312	jpt1b	Jupiter microtubule associated homolog 1b [Source:ZFIN;Acc:ZDB-GENE-030131-2784]	6	21136266	21149137	596	0.162855	0.405741	-0.4043	0.242885	-0.567155	-0.81004	6.5396	93.0287	13.0279	0.00015774	0.0118758	92.9992	104.015	101.402	78.1254	155.386	91.6349	121.201	107.594	95.2025	66.1077	80.3257	45.2617	70.1171
ENSSSAG00000075123	ENSSSAT00000137698		ENSMUSG00000015656	Hspa8	ENSDARG00000068992	hspa8	heat shock protein family A (Hsp70) member 8b [Source:ZFIN;Acc:ZDB-GENE-121214-31]	9	133153692	133170577	2115	0.706546	0.180281	0.384836	-0.526265	-0.32171	0.204555	6.53873	92.9723	7.68629	0.00220502	0.0377021	94.8907	67.6022	70.8762	63.6771	136.366	115.584	163.543	70.6135	65.3982	91.4674	132.415	55.3625	80.8429
ENSSSAG00000076662	ENSSSAT00000141185	csn7a	ENSMUSG00000030127	Cops7a	ENSDARG00000022788	cops7a	COP9 signalosome complex subunit 7a [Source:NCBI gene (formerly Entrezgene);Acc:100195788]	2	42226804	42236922	1388	0.0250362	0.186674	0.0648051	0.161638	0.0397689	-0.121869	6.53655	92.8321	0.235596	0.870191	0.918197	93.1166	85.2013	101.419	90.3794	127.83	95.2871	103.133	90.8645	81.2618	68.5771	91.7662	91.9273	86.0538
ENSSSAG00000041559	ENSSSAT00000059853		ENSMUSG00000025393	Atp5f1b	ENSDARG00000070083	atp5f1b		16	71181309	71191756	1955	-0.204553	0.118469	0.136031	0.323022	0.340584	0.0175622	6.53644	92.8247	1.09755	0.379479	0.569881	81.8767	94.4579	112.412	92.1377	81.2533	89.712	112.514	90.0203	79.4787	86.9502	99.2141	88.9869	97.7074
ENSSSAG00000109792	ENSSSAT00000219666							6	13424635	13433135	5723	-0.0164633	-0.513297	-0.0406224	-0.496834	-0.024159	0.472675	6.52878	92.3336	2.67272	0.0831969	0.241651	112.659	103.522	87.5706	86.5037	123.261	79.9695	132.124	56.1614	54.3104	91.446	132.742	38.4936	101.574
ENSSSAG00000087652	ENSSSAT00000246784	acbd7	ENSMUSG00000026644	Acbd7	ENSDARG00000094730	acbd7	acyl-CoA binding domain containing 7 [Source:ZFIN;Acc:ZDB-GENE-050913-108]	5	77586729	77594346	748	0.0291658	0.74966	1.06312	0.720494	1.03395	0.31346	6.5286	92.3219	6.47276	0.00624974	0.062292	74.4627	46.1129	71.8659	79.9387	60.7789	98.1027	73.2122	89.4807	97.8825	132.77	162.384	119.504	93.6903
ENSSSAG00000113677	ENSSSAT00000079549				ENSDARG00000069583	cndp1		2	29250230	29255239	2035	-0.591579	-0.0614558	-0.350423	0.530123	0.241156	-0.288967	6.52715	92.2288	2.04183	0.154164	0.34185	116.367	141.614	85.6074	112.908	90.3144	72.3301	97.6353	67.628	107.764	67.3241	66.5612	86.6907	86.2309
ENSSSAG00000039711	ENSSSAT00000055780	c1qbp	ENSMUSG00000018446	C1qbp	ENSDARG00000039887	c1qbp	complement component 1, q subcomponent binding protein [Source:ZFIN;Acc:ZDB-GENE-050417-408]	13	52826857	52831573	1360	-0.246502	0.369081	0.517859	0.615583	0.764361	0.148778	6.52305	91.9675	12.4688	0.00020021	0.0131378	81.119	83.7532	93.4233	78.6059	89.7844	74.8248	79.9232	85.7324	91.377	109.093	117.624	88.6999	121.617
ENSSSAG00000081268	ENSSSAT00000155092							22	34275947	34277761	621	0.177404	0.344282	1.04622	0.166878	0.868815	0.701937	6.52264	91.9413	1.11981	0.386216	0.575676	113.836	3.40268	82.2818	68.4929	110.925	74.8709	76.3575	81.9207	56.9448	146.946	168.052	61.8137	149.393
ENSSSAG00000078651	ENSSSAT00000147125	CD302	ENSMUSG00000060703	Cd302	ENSDARG00000086100		CD302 molecule [Source:ZFIN;Acc:ZDB-GENE-111118-1]	21	14823565	14829019	2021	-0.433904	0.14563	0.0560888	0.579534	0.489993	-0.0895411	6.51851	91.6783	5.01042	0.0125711	0.0881389	92.285	114.682	96.2555	87.1812	77.5585	61.1255	112.203	81.5089	93.2036	96.9129	107.623	60.3291	110.949
ENSSSAG00000007561	ENSSSAT00000016613		ENSMUSG00000090451	Gm6133	ENSDARG00000057556	rpl17		1	131706186	131715495	3733	-0.109516	0.116228	-0.0250463	0.225744	0.0844695	-0.141275	6.51846	91.6751	0.772534	0.52648	0.687065	88.787	103.152	95.399	92.944	104.959	93.2164	104.34	80.3565	87.1535	83.4094	94.8248	64.4589	98.7766
ENSSSAG00000067593	ENSSSAT00000115473	krt18b			ENSDARG00000028618	krt18b	keratin 18b [Source:ZFIN;Acc:ZDB-GENE-040426-1508]	22	47113185	47123283	1680	0.0757466	0.0741029	-1.58962	-0.00164373	-1.66537	-1.66372	6.51632	91.5396	4.07354	0.0379639	0.157532	114.628	125.606	121.617	99.5563	123.426	143.867	142.875	105.151	92.3182	13.1631	35.6503	56.0294	16.1275
ENSSSAG00000041730	ENSSSAT00000060426	SURF4	ENSMUSG00000014867	Surf4	ENSDARG00000104647	surf4		26	1107435	1136510	2086	-0.127419	-0.117125	-0.186175	0.0102939	-0.0587569	-0.0690508	6.51595	91.5158	1.40508	0.278479	0.476465	99.6501	103.296	102.905	92.3619	116.949	87.9843	110.445	76.4969	72.8319	80.5628	97.66	50.3154	98.2478
ENSSSAG00000003816	ENSSSAT00000008313	pold4	ENSMUSG00000024854	Pold4	ENSDARG00000079632	pold4	DNA polymerase delta 4, accessory subunit [Source:ZFIN;Acc:ZDB-GENE-050506-118]	8	6945464	6956110	719	-0.31434	0.291852	0.427529	0.606191	0.741869	0.135677	6.51436	91.4149	2.82926	0.0762065	0.230601	75.7529	88.1555	98.9815	91.9846	90.0743	73.4477	84.1379	89.2201	88.7775	91.8705	101.432	127.602	86.9572
ENSSSAG00000001128	ENSSSAT00000002467	hnrnph1l			ENSDARG00000005551	hnrnph1l	heterogeneous nuclear ribonucleoprotein H1, like [Source:ZFIN;Acc:ZDB-GENE-030131-275]	13	54306046	54320576	2003	0.155739	0.0808805	-0.0196811	-0.0748588	-0.17542	-0.100562	6.51238	91.2898	0.735741	0.546172	0.701875	91.56	102.979	93.2347	70.3665	140.854	88.3773	117.106	80.6814	72.7109	69.2781	116.389	52.5869	90.6431
ENSSSAG00000036483	ENSSSAT00000051634	tfpia	ENSMUSG00000027082	Tfpi	ENSDARG00000034718	tfpia	tissue factor pathway inhibitor a [Source:ZFIN;Acc:ZDB-GENE-030711-1]	25	42478901	42528509	1782	-0.106644	0.0817572	-0.0584579	0.188401	0.0481859	-0.140215	6.51104	91.2052	0.60678	0.620348	0.753957	83.9894	105.317	104.5	83.6441	106.379	81.4126	116.425	85.4014	77.4213	79.4774	108.022	50.1998	103.479
ENSSSAG00000005762	ENSSSAT00000012416	sdr39u1	ENSMUSG00000022223	Sdr39u1	ENSDARG00000099617	sdr39u1	short chain dehydrogenase/reductase family 39U, member 1 [Source:NCBI gene (formerly Entrezgene);Acc:100194578]	14	34393063	34403684	1170	-0.299478	0.225202	0.376436	0.52468	0.675914	0.151234	6.50775	90.9971	5.61643	0.00819359	0.0707604	93.6813	85.7672	88.9309	84.6165	80.7722	83.9976	78.4795	78.5153	88.8088	108.742	147.416	77.4518	85.784
ENSSSAG00000095306	ENSSSAT00000205250		ENSMUSG00000024121	Atp6v0c	ENSDARG00000036577	atp6v0cb		23	1472821	1476837	1530	-0.294366	0.0745	-0.0176167	0.368866	0.27675	-0.0921168	6.50538	90.8481	2.24821	0.122887	0.301393	87.2514	104.145	110.764	86.4164	90.4555	76.7375	106.786	80.4987	85.981	85.1223	108.41	65.7458	92.7121
ENSSSAG00000048640	ENSSSAT00000166367		ENSMUSG00000032231	Anxa2	ENSDARG00000003216	anxa2a		10	125014501	125034327	2662	-0.218493	0.610587	0.383839	0.82908	0.602332	-0.226748	6.50315	90.7073	7.81043	0.00205117	0.0365396	91.533	85.8409	86.5138	72.7733	73.5453	78.866	93.2289	103.114	105.061	105.444	99.9811	87.7005	95.5943
ENSSSAG00000065483	ENSSSAT00000109701	UBE2A			ENSDARG00000003017	ube2al		25	35890874	35900659	1264	-0.220723	0.0408505	0.0517245	0.261573	0.272447	0.010874	6.50153	90.6055	1.89028	0.172766	0.362892	93.0205	97.3582	100.376	87.7899	108.026	78.3259	95.2472	79.2669	79.1405	106.329	99.7004	62.7967	90.4953
ENSSSAG00000073174	ENSSSAT00000131050	lhx8a	ENSMUSG00000096225	Lhx8	ENSDARG00000002330	lhx8a	LIM homeobox 8a [Source:ZFIN;Acc:ZDB-GENE-031008-2]	14	15802923	15807146	1935	-0.141515	-0.00864696	0.0242209	0.132868	0.165736	0.0328678	6.50024	90.5245	0.428613	0.735325	0.831651	97.025	87.8299	107.797	87.0327	103.037	83.616	111.202	82.0696	71.995	80.708	93.5312	78.0795	92.8954
ENSSSAG00000055966	ENSSSAT00000090501	trmt112	ENSMUSG00000038812	Trmt112	ENSDARG00000071878	trmt112	tRNA methyltransferase activator subunit 11-2 [Source:ZFIN;Acc:ZDB-GENE-050522-30]	5	18276583	18278123	928	-0.327073	0.318794	0.317638	0.645867	0.644711	-0.00115643	6.49972	90.492	3.9363	0.0285188	0.135175	81.8483	105.758	86.3983	85.3457	84.0653	74.8098	86.834	90.3405	91.7588	89.2149	105.945	105.297	88.7805
ENSSSAG00000056480	ENSSSAT00000092934	DDX21	ENSMUSG00000020075	Ddx21	ENSDARG00000063626	ddx21	DExD-box helicase 21 [Source:HGNC Symbol;Acc:HGNC:2744]	28	28868126	28877838	2998	-0.0253529	0.431972	0.467525	0.457325	0.492878	0.0355528	6.49857	90.4199	6.04722	0.00612332	0.061683	73.2739	78.2448	92.2727	77.323	100.736	82.7043	89.0763	88.9354	88.045	96.6802	99.277	79.8792	129.011
ENSSSAG00000073298	ENSSSAT00000131385	tmem258	ENSMUSG00000036372	Tmem258	ENSDARG00000078785	tmem258	transmembrane protein 258 [Source:NCBI gene (formerly Entrezgene);Acc:393742]	23	47416229	47421106	928	-0.798269	0.453145	0.202333	1.25141	1.0006	-0.250811	6.49755	90.3563	7.25059	0.00333889	0.0453885	86.2971	97.8139	105.26	96.6171	66.6794	65.0692	57.9206	108.815	107.166	96.3931	82.3442	109.362	94.8957
ENSSSAG00000005356	ENSSSAT00000011484	tssc4	ENSMUSG00000045752	Tssc4	ENSDARG00000036144	tssc4	tumor suppressing subtransferable candidate 4 [Source:NCBI gene (formerly Entrezgene);Acc:559769]	11	24343713	24347047	1547	-0.204282	-0.0400093	0.0941866	0.164273	0.298468	0.134196	6.49683	90.3111	1.16845	0.353227	0.547123	92.697	98.5616	94.1377	94.5245	89.1865	90.0285	102.49	75.5438	74.8865	95.4226	100.899	80.5536	85.1138
ENSSSAG00000061149	ENSSSAT00000100263		ENSMUSG00000005417	Mprip	ENSDARG00000105209			19	58735586	58856953	8692	0.110098	-0.501345	-0.167258	-0.611443	-0.277356	0.334087	6.49654	90.2927	5.22059	0.0108094	0.0816038	114.749	107.501	84.5648	78.6436	134.85	95.36	127.535	54.2511	55.2906	66.1552	113.222	47.2785	94.4049
ENSSSAG00000115609	ENSSSAT00000130216		ENSMUSG00000003282	Plag1	ENSDARG00000051926	plag1		19	31977605	32008674	487	-0.56447	-0.403344	0.515787	0.161126	1.08026	0.91913	6.49479	90.1832	5.16934	0.0131095	0.0899551	82.4076	93.7467	108.057	90.3499	50.5127	68.1554	97.7008	63.9675	52.2845	147.484	89.3427	122.448	105.925
ENSSSAG00000098204	ENSSSAT00000121576		ENSMUSG00000001794	Capns1				20	51968035	51975269	2153	-0.221126	0.178562	0.170241	0.399687	0.391366	-0.00832128	6.49442	90.1605	1.72502	0.202894	0.396421	91.7657	91.4731	94.9774	90.0401	90.0614	80.0896	101.867	85.9588	83.8027	87.0978	89.7405	94.144	91.0679
ENSSSAG00000041406	ENSSSAT00000059279	pter	ENSMUSG00000026730	Pter	ENSDARG00000063375	pter	phosphotriesterase related [Source:NCBI gene (formerly Entrezgene);Acc:100196800]	3	35187756	35202516	2277	0.00849544	0.18132	0.0510907	0.172825	0.0425953	-0.130229	6.49288	90.0638	0.904391	0.461168	0.638251	92.6357	95.2666	86.3261	80.7621	116.769	81.1086	111.781	91.1636	72.6171	92.2476	102.914	51.3436	95.8948
ENSSSAG00000071672	ENSSSAT00000126659		ENSMUSG00000028741	Mrto4	ENSDARG00000007130	mrto4	MRT4 homolog, ribosome maturation factor [Source:ZFIN;Acc:ZDB-GENE-050417-142]	22	24514605	24517031	761	-0.35666	0.384771	0.166844	0.741431	0.523504	-0.217927	6.49284	90.0614	9.5348	0.000799325	0.0235822	90.3815	96.5302	79.6386	94.7375	88.2046	76.1524	77.5263	97.1774	94.7139	97.8637	100.948	61.1801	115.743
ENSSSAG00000057799	ENSSSAT00000094687	NH2L1	ENSMUSG00000063480	Snu13	ENSDARG00000023299	snu13b		28	16086644	16089430	757	-0.485193	0.39952	0.157114	0.884714	0.642307	-0.242406	6.49254	90.0426	5.68846	0.00779846	0.0693428	108.074	92.0659	98.2482	76.7328	95.688	70.5038	63.5462	104.659	95.7236	90.988	92.5831	91.363	90.3787
ENSSSAG00000100394	ENSSSAT00000189020		ENSMUSG00000029426	Scarb2	ENSDARG00000089844			13	106478024	106521772	5678	-0.0737213	0.178211	0.160152	0.251932	0.233873	-0.0180589	6.49211	90.0162	1.95144	0.162876	0.352397	84.45	100.878	86.692	79.5624	104.967	77.2989	106.939	77.135	83.963	89.2271	113.003	53.7728	112.323
ENSSSAG00000090192	ENSSSAT00000080891				ENSDARG00000069583	cndp1		5	64891495	64907963	1404	-0.409973	0.153287	-0.467507	0.563259	-0.0575343	-0.620794	6.49202	90.0106	2.58088	0.0944133	0.259368	119.593	128.064	91.7998	86.5567	65.5854	86.0943	117.835	69.1104	119.754	48.5527	87.286	46.8721	103.035
ENSSSAG00000076462	ENSSSAT00000208409		ENSMUSG00000026275	Ppp1r7	ENSDARG00000009740	ppp1r7	protein phosphatase 1, regulatory (inhibitor) subunit 7 [Source:NCBI gene (formerly Entrezgene);Acc:560323]	14	16695142	16711585	2375	0.198494	0.151732	0.114627	-0.0467621	-0.0838668	-0.0371047	6.49133	89.9674	1.08809	0.383084	0.57296	100.415	86.9106	75.3748	76.4139	147.318	84.2982	107.016	77.5426	74.6844	81.1419	107.582	54.6801	96.199
ENSSSAG00000078918	ENSSSAT00000147940	tbca					tubulin cofactor a [Source:NCBI gene (formerly Entrezgene);Acc:100195958]	1	149302969	149320899	1404	-0.446299	0.157965	0.558768	0.604264	1.00507	0.400803	6.4911	89.9532	10.2287	0.000563355	0.020551	93.1748	94.4891	83.8562	76.164	64.3489	71.6656	79.7185	73.4196	83.1985	110.063	119.717	109.444	110.132
[truncated: 31,932 more rows]

## Sheet: GO Process
GO Term	Description	P-value	FDR q-value	Enrichment	N	B	n	b	Genes
[truncated: 78 more rows]

## Sheet: GO Function
GO Term	Description	P-value	FDR q-value	Enrichment	N	B	n	b	Genes
[truncated: 32 more rows]

## Sheet: GO Component
GO Term	Description	P-value	FDR q-value	Enrichment	N	B	n	b	Genes
[truncated: 30 more rows]
