# Supplementary material for: Photoperiodic history modulates the response of the saccus vasculosus transcriptome to seawater exposure in Atlantic salmon
Source: J Comp Physiol A Neuroethol Sens Neural Behav Physiol. 2025 Nov 6;212(1):69–78. doi: 10.1007/s00359-025-01779-w (PMC13038667; doi:10.1007/s00359-025-01779-w)
Supplement: Supplementary file 3 — Supplementary file3 (XLSX 239 KB) [file 359_2025_1779_MOESM3_ESM.xlsx]

## Sheet: Cluster1
Atlantic Salmon Gene ID	Atlantic Salmon Transcript ID	Atlantic Salmon Gene Name	Mouse Gene ID	Mouse Gene Name	Zebrafish Gene ID	Zebrafish Gene Name	Gene description	Chromosome / Scaffold	Gene start	Gene end	Transcript Length	logFC.SPHold.FWvsSPHold.SW	logFC.SPHold.FWvsSPLL.FW	logFC.SPHold.FWvsSPLL.SW	logFC.SPHold.SWvsSPLL.FW	logFC.SPHold.SWvsSPLL.SW	logFC.SPLL.FWvsSPLL.SW	logCPM	F	PValue	FDR	SPhold_FW	SPhold_SW	SPLL_FW	SPLL_SW	SP-hold_FW1	SP-hold_FW2	SP-hold_FW3	SP-hold_FW4	SP-hold_SW1	SP-hold_SW2	SP-hold_SW3	SPLL_FW1	SPLL_FW2	SPLL_SW1	SPLL_SW2	SPLL_SW3	SPLL_SW4
ENSSSAG00000000242	ENSSSAT00000000408	ZNF521	ENSMUSG00000024420	Zfp521	ENSDARG00000116769	ZNF521	zinc finger protein 521 [Source:HGNC Symbol;Acc:HGNC:24605]	3	29235404	29381285	4200	1.95308	0.306292	0.224078	-1.64679	-1.729	-0.0822144	1.38468	16.0142	4.92e-05	0.00746539	-0.52901	1.49956	-0.500916	-0.469632	0.87	0.6	0.43	0.57	3.77	1.15	3.55	0.67	0.55	0.48	0.86	0.46	0.82
ENSSSAG00000001685	ENSSSAT00000003558							6	30296487	30316918	6308	1.27788	-0.169146	0.835466	-1.44703	-0.442414	1.00461	3.19424	16.973	3.5e-05	0.00688097	-0.617476	1.33599	-0.895786	0.177273	2.02	1.94	1.31	1.6	7.06	2.73	4.96	1.28	1.18	2.16	3.7	2.03	3.34
ENSSSAG00000002459	ENSSSAT00000005569	pygmb	ENSMUSG00000032648	Pygm	ENSDARG00000013317	pygmb	phosphorylase. glycogen. muscle b [Source:ZFIN;Acc:ZDB-GENE-040426-1206]	7	13442152	13472929	5214	0.857582	-0.149302	0.0639637	-1.00688	-0.793618	0.213266	5.18118	17.5131	2.91e-05	0.00628998	-0.356795	1.46763	-0.780993	-0.329846	11.42	13.56	10.37	8.54	28.32	17.11	23.61	8.01	7.95	10.23	15.53	5.54	12.04
ENSSSAG00000003944	ENSSSAT00000008589				ENSDARG00000009040	si:ch73-141c7.1		3	61152695	61157765	1156	1.61827	-0.176128	1.41731	-1.7944	-0.200954	1.59344	3.87901	50.9464	2.61e-08	0.000367249	-0.729605	1.17511	-0.925443	0.479934	13.79	12.37	10.77	10.73	42.38	34.01	49.42	9.66	7.45	26.42	29.67	25.16	32.06
ENSSSAG00000007825	ENSSSAT00000017329	nr1d1	ENSMUSG00000020889	Nr1d1	ENSDARG00000033160	nr1d1	nuclear receptor subfamily 1. group d. member 1 [Source:ZFIN;Acc:ZDB-GENE-050105-1]	3	58047466	58055271	3139	1.07801	0.122941	0.512295	-0.955074	-0.56572	0.389354	3.56089	14.9595	7.29e-05	0.00859519	-0.631381	1.4317	-0.740269	-0.0600471	5.31	5.32	5.63	3.5	14.82	8.88	12.67	4.13	4.56	5.56	9.12	4.3	7.19
ENSSSAG00000005295	ENSSSAT00000018186	ldlra			ENSDARG00000029476	ldlra	low density lipoprotein receptor a [Source:ZFIN;Acc:ZDB-GENE-031217-1]	6	33231264	33243418	4848	1.36747	-0.225052	0.611661	-1.59252	-0.755809	0.836713	4.55939	14.7706	8.68e-05	0.00920147	-0.563823	1.40654	-0.838894	-0.00382018	5.96	5.32	6.42	6.08	21.44	12.33	20.42	4.65	3.69	8.65	13.89	2.74	10.69
ENSSSAG00000010234	ENSSSAT00000022634				ENSDARG00000070717		solute carrier family 25 member 18 [Source:ZFIN;Acc:ZDB-GENE-041111-192]	10	106826761	106833021	1483	-0.349844	-0.702111	0.33299	-0.352267	0.682834	1.0351	5.85088	17.6102	2.82e-05	0.00625017	0.394027	-0.140706	-1.30837	1.05505	81.65	85.74	72.53	60.5	68.96	60.31	71.75	32.83	41.37	91.44	92.79	65.16	92.01
ENSSSAG00000032164	ENSSSAT00000049427	pwp1	ENSMUSG00000001785	Pwp1	ENSDARG00000015921	pwp1	PWP1 homolog. endonuclein [Source:ZFIN;Acc:ZDB-GENE-040426-1049]	7	49683377	49693737	4089	-0.161091	-0.960111	0.253407	-0.79902	0.414498	1.21352	3.53629	16.6136	3.97e-05	0.00712676	0.355617	0.267358	-1.45342	0.830442	5.9	6.17	5.37	4.42	6.15	4.9	5.7	2.37	2.17	6.43	7.56	3.49	6.81
ENSSSAG00000037545	ENSSSAT00000052784	nr1d2a	ENSMUSG00000021775	Nr1d2	ENSDARG00000003820	nr1d2a	nuclear receptor subfamily 1. group D. member 2a [Source:ZFIN;Acc:ZDB-GENE-040504-1]	2	37024712	37035708	2515	1.39042	-0.33064	0.586164	-1.72106	-0.804259	0.916804	3.79261	20.0669	1.28e-05	0.00492107	-0.52513	1.41769	-0.843816	-0.0487414	6.55	5.82	6.14	8.3	27.35	12.35	23.27	3.98	4.71	10.45	11.91	4.34	12.08
ENSSSAG00000057645	ENSSSAT00000055730		ENSMUSG00000020385	Clk4	ENSDARG00000089372			5	40926590	40945602	2660	0.341938	-0.601943	0.306315	-0.943881	-0.0356235	0.908257	5.57713	15.3047	6.4e-05	0.00822469	-0.103622	0.989101	-1.34244	0.456956	34.42	34.47	26.08	29.06	54.32	36.94	44.47	17.21	15.85	36.06	49.54	19.14	39.79
ENSSSAG00000042974	ENSSSAT00000064625	PLAT	ENSMUSG00000031538	Plat	ENSDARG00000062707	PLAT	plasminogen activator. tissue type [Source:HGNC Symbol;Acc:HGNC:9051]	24	14056629	14076182	2585	1.83077	0.715646	1.21276	-1.11513	-0.618014	0.497114	3.8555	37.4901	2.2e-07	0.000807938	-0.884691	1.373	-0.570484	0.0821802	5.39	4.59	4.52	5.14	25.92	13.54	22.15	6.88	6.25	9.42	14.27	5.38	14.42
ENSSSAG00000044171	ENSSSAT00000065692							11	86910212	86916797	2940	1.19504	-0.159191	0.232622	-1.35423	-0.962417	0.391813	3.31842	15.3081	6.39e-05	0.00822469	-0.437613	1.47446	-0.738596	-0.298247	6.45	5.44	3.07	3.96	14.71	8.27	14.4	4.25	2.57	5.01	6.74	3.32	5.16
ENSSSAG00000046261	ENSSSAT00000073674		ENSMUSG00000004567	Mcoln1	ENSDARG00000058848	MCOLN1	mucolipin 1b [Source:ZFIN;Acc:ZDB-GENE-130514-1]	3	67971925	67986975	4324	0.104177	-0.634895	0.377112	-0.739072	0.272936	1.01201	4.7005	16.2886	4.46e-05	0.0073301	0.0132195	0.564152	-1.41004	0.83267	11.42	11.24	10.36	9.41	14.49	10.94	13.88	5.82	5.26	13.94	16.89	6.88	14.14
ENSSSAG00000051516	ENSSSAT00000080633	TAFA3	ENSMUSG00000055865	Tafa3	ENSDARG00000079446	TAFA3	TAFA chemokine like family member 3 [Source:HGNC Symbol;Acc:HGNC:21590]	22	9629238	9908442	2479	-0.273059	-0.626939	0.403894	-0.35388	0.676953	1.03083	5.98825	18.7207	1.95e-05	0.00541525	0.239768	-0.0727925	-1.29247	1.12549	50.68	48.36	52.37	38.72	47.06	33.1	56.69	23.87	25.94	59.55	66.16	40.6	64.13
ENSSSAG00000052213	ENSSSAT00000082256	gas8	ENSMUSG00000040220	Gas8	ENSDARG00000101431	gas8	growth arrest specific 8 [Source:HGNC Symbol;Acc:HGNC:4166]	26	22379819	22391497	3130	0.305832	-0.993088	0.558476	-1.29892	0.252643	1.55156	2.52102	14.5133	8.65e-05	0.00920147	-0.0879413	0.676586	-1.38089	0.792242	3.37	3.01	3.04	2.42	4.11	3.76	4.63	1.11	1.28	3.77	4.98	3.09	3.99
ENSSSAG00000040358	ENSSSAT00000083197	chd2	ENSMUSG00000078671	Chd2	ENSDARG00000060687	chd2	chromodomain helicase DNA binding protein 2 [Source:ZFIN;Acc:ZDB-GENE-050419-256]	16	28786301	28818474	12760	-0.174043	-0.627987	0.184118	-0.453944	0.358161	0.812105	6.37128	14.2502	9.59e-05	0.00969493	0.402768	0.260816	-1.46086	0.797274	14.1	13.62	12.1	10.74	14.09	10.71	13.75	6.39	6.81	14.54	16.6	7.52	14.99
ENSSSAG00000055167	ENSSSAT00000089228	lpin1a	ENSMUSG00000020593	Lpin1	ENSDARG00000020239	lpin1a	lipin 1a [Source:ZFIN;Acc:ZDB-GENE-080722-2]	1	17835358	17872026	4221	3.22046	1.387	1.99602	-1.83347	-1.22445	0.609018	1.4184	15.0963	6.92e-05	0.00839856	-0.821384	1.4322	-0.51466	-0.0961592	0.26	0.19	0.33	0.26	3.68	1.73	3.3	0.7	0.42	1.38	1.49	0.11	1.2
ENSSSAG00000058239	ENSSSAT00000095331		ENSMUSG00000031431	Tsc22d3	ENSDARG00000105498	TSC22D3	TSC22 domain family. member 3 [Source:ZFIN;Acc:ZDB-GENE-040426-1433]	9	94782756	94793319	2910	0.693054	0.198657	0.942677	-0.494397	0.249623	0.744019	7.39476	16.1004	4.77e-05	0.00738707	-0.847791	0.78308	-0.880317	0.945028	68.42	74.48	79.49	73.93	118.32	133.26	157.39	64.68	73.8	128.69	143.26	98.68	150.89
ENSSSAG00000059228	ENSSSAT00000097103				ENSDARG00000001162			9	93505487	93519820	4295	0.268371	-1.22895	0.352183	-1.49732	0.0838116	1.58113	3.82298	14.9231	7.39e-05	0.00859792	0.0738616	0.771028	-1.43317	0.588283	7.44	5.21	6.58	4.21	8.52	8.27	6.99	2.26	1.78	5.62	8.94	4.62	8.44
ENSSSAG00000064486	ENSSSAT00000107140							9	17517563	17520140	1232	0.0756435	-0.785715	0.130921	-0.861358	0.0552779	0.916636	7.56557	17.8277	2.62e-05	0.00601121	0.264665	0.78009	-1.46462	0.419869	332.72	302.56	307.29	237.28	405.17	297.52	368.04	147.58	129.66	305.87	374.17	196.21	314.02
ENSSSAG00000065057	ENSSSAT00000108943	enpp1	ENSMUSG00000037370	Enpp1	ENSDARG00000005789	enpp1	ectonucleotide pyrophosphatase/phosphodiesterase 1 [Source:ZFIN;Acc:ZDB-GENE-040724-172]	6	49499301	49591796	3915	0.0957801	-1.03892	0.297574	-1.1347	0.201793	1.33649	3.58012	15.1227	6.85e-05	0.00838369	0.15948	0.645387	-1.45935	0.654481	6.15	6.19	4.42	5.64	8.1	4.8	8	2.09	2.3	5.88	7.32	3.92	8.52
ENSSSAG00000067752	ENSSSAT00000115862				ENSDARG00000075116		spalt-like transcription factor 2 [Source:ZFIN;Acc:ZDB-GENE-030829-32]	3	36673226	36701127	4685	1.58125	0.465784	0.40784	-1.11547	-1.17341	-0.0579437	3.20614	17.0774	3.38e-05	0.00677058	-0.652038	1.48989	-0.464127	-0.373723	1.91	2.69	2.02	2.2	10.74	5.86	6.69	3.19	1.84	2.1	4.32	1.4	3.46
ENSSSAG00000067764	ENSSSAT00000115899	tefb	ENSMUSG00000022389	Tef	ENSDARG00000098103	tefb	TEF transcription factor. PAR bZIP family member [Source:HGNC Symbol;Acc:HGNC:11722]	3	66199356	66204580	2157	1.2086	-0.39094	0.768366	-1.59954	-0.440234	1.15931	4.42324	15.2919	6.47e-05	0.00826304	-0.561819	1.29029	-0.978314	0.249848	15.44	8.17	12.78	13.16	40.8	24.04	35.55	7.39	7.94	20.43	25.1	7.78	28.53
ENSSSAG00000069032	ENSSSAT00000119476	tardbpb	ENSMUSG00000041459	Tardbp	ENSDARG00000040031	tardbpb	TAR DNA binding protein b [Source:ZFIN;Acc:ZDB-GENE-030131-3777]	22	11528370	11534397	2794	-0.348363	-0.660228	0.0527338	-0.311865	0.401097	0.712962	7.27379	14.4821	8.76e-05	0.00924816	0.699329	0.0517901	-1.43059	0.679468	130.63	125.68	107.07	96.04	118.53	78	116.07	61.19	56.26	115.63	132.81	65.2	129.26
ENSSSAG00000069157	ENSSSAT00000119761	f5	ENSMUSG00000026579	F5	ENSDARG00000055705	f5	coagulation factor V [Source:ZFIN;Acc:ZDB-GENE-030131-5531]	21	21973651	21993275	6683	1.47941	0.524251	0.690414	-0.955161	-0.788998	0.166163	3.65651	17.6342	2.79e-05	0.00625017	-0.765246	1.45212	-0.530305	-0.156571	2.21	2.56	1.68	1.89	7.8	4.96	7.45	1.93	2.88	3.17	3.2	1.54	4.82
ENSSSAG00000069976	ENSSSAT00000123885	ldlra			ENSDARG00000029476	ldlra	low density lipoprotein receptor a [Source:ZFIN;Acc:ZDB-GENE-031217-1]	3	68483558	68494914	5113	1.59028	-0.0499221	1.06684	-1.64021	-0.523444	1.11676	4.37412	21.1184	9.38e-06	0.00432559	-0.703756	1.31453	-0.848626	0.237852	3.87	4.64	3.88	4.23	17.01	9.85	17.29	3.42	3.13	8.6	12.72	2.69	10.29
ENSSSAG00000075718	ENSSSAT00000138348		ENSMUSG00000027589	Pcmtd2	ENSDARG00000053820	pcmtd2a		15	69806769	69816731	4334	-0.0116655	-1.0184	-0.0566585	-1.00674	-0.044993	0.961744	7.82228	23.3495	4.98e-06	0.00316726	0.482843	0.757585	-1.4639	0.223468	127.17	105.65	98.25	99.66	132.58	101.73	133.65	45.24	40.92	88.2	124.42	59.96	113.17
ENSSSAG00000078872	ENSSSAT00000147799	RASD1			ENSDARG00000019274	rasd1	RAS. dexamethasone-induced 1 [Source:ZFIN;Acc:ZDB-GENE-040426-1473]	28	3783718	3785320	1434	0.642465	0.818915	0.85449	0.176449	0.212025	0.0355754	6.84072	19.7271	1.42e-05	0.0050298	-1.43528	0.661712	0.0682567	0.705308	89.87	109.59	102.73	95.25	202.95	148.11	187.53	130.46	154.23	173.22	171.77	112.75	205.53
ENSSSAG00000079335	ENSSSAT00000149155		ENSMUSG00000026616	Cr2	ENSDARG00000091584			22	22503293	22550487	3042	-0.112996	-0.881656	0.562467	-0.768659	0.675464	1.44412	4.1177	18.3311	2.22e-05	0.00574045	0.0710853	0.0812243	-1.29614	1.14384	11.85	8.98	10.81	8.33	12.14	9.84	9.63	5.11	3.71	16.68	15.75	7.9	14.47
ENSSSAG00000079897	ENSSSAT00000150897		ENSMUSG00000024222	Fkbp5			FKBP prolyl isomerase 5 [Source:ZFIN;Acc:ZDB-GENE-030616-630]	12	57656136	57708497	3809	3.68517	1.32884	2.95896	-2.35633	-0.726207	1.63013	1.47027	32.2676	6.06e-07	0.00132726	-0.87076	1.31346	-0.678845	0.236142	0.15	0.1	0.18	0.35	3.38	2.27	3.54	0.37	0.45	1.11	2.51	0.64	1.92
ENSSSAG00000079897	ENSSSAT00000150909		ENSMUSG00000024222	Fkbp5			FKBP prolyl isomerase 5 [Source:ZFIN;Acc:ZDB-GENE-030616-630]	12	57656136	57708497	4334	4.92784	2.79298	3.70399	-2.13486	-1.22385	0.911014	1.61349	45.3522	5.91e-08	0.000367249	-0.845675	1.42093	-0.51159	-0.0636696	0.14	0.07	0.04	0.14	6.21	1.77	2.78	0.58	0.52	1.31	1.56	0.69	1.2
ENSSSAG00000080817	ENSSSAT00000153713		ENSMUSG00000049502	Dtx3l	ENSDARG00000104649			22	32790426	32813435	3795	-0.250916	-1.68243	0.0470372	-1.43151	0.297953	1.72947	5.16099	16.8818	3.62e-05	0.00694139	0.587686	0.352486	-1.49195	0.55178	23.18	17.16	24.3	16.21	20.53	16.43	21.62	6.86	3.49	24.58	18.81	12.08	21.41
ENSSSAG00000081201	ENSSSAT00000154946	CRY1			ENSDARG00000091131	cry3b	cryptochrome circadian regulator 3b [Source:ZFIN;Acc:ZDB-GENE-010426-5]	12	54025883	54036177	3237	1.36253	-0.0577168	1.201	-1.42025	-0.16153	1.25872	6.06582	29.3707	1.13e-06	0.00138556	-0.746877	1.15337	-0.920636	0.514143	19.49	16.49	23.5	26.94	72.62	46.42	78.28	16.05	18.1	46.86	52.37	28.15	61.2
ENSSSAG00000107483	ENSSSAT00000160401							12	67032714	67047785	5888	-0.236305	-0.829785	0.19406	-0.593481	0.430365	1.02385	6.46099	20.6147	1.09e-05	0.00453967	0.471535	0.185873	-1.45276	0.795354	35.78	29.72	29.21	24.42	32.45	25.09	29.11	12.82	14.17	31.4	39.15	21.36	33.04
ENSSSAG00000104603	ENSSSAT00000165451				ENSDARG00000074079			25	23550461	23566801	1881	1.09194	0.104594	0.391227	-0.987341	-0.700709	0.286633	4.02954	26.25	2.36e-06	0.00241383	-0.575387	1.46451	-0.698405	-0.190717	12.91	13.94	10.9	9.37	32.09	24.96	28.93	11.03	9.45	13.4	18.58	9.68	15.08
ENSSSAG00000118178	ENSSSAT00000171753	foxo1a	ENSMUSG00000044167	Foxo1	ENSDARG00000099555	foxo1a	forkhead box O1 a [Source:ZFIN;Acc:ZDB-GENE-061013-59]	20	91410029	91520177	10165	0.780529	-0.0404247	0.565669	-0.820954	-0.21486	0.606094	5.29044	16.0945	4.78e-05	0.00738707	-0.61286	1.26648	-0.961959	0.308342	5.54	6.36	4.91	5.1	11.35	8	13.37	4.76	3.9	8.35	9.18	4.01	8.99
ENSSSAG00000067196	ENSSSAT00000175033	tieg3	ENSMUSG00000020653	Klf11	ENSDARG00000030844	klf11a	Transforming growth factor-beta-inducible early growth response protein 3 [Source:NCBI gene (formerly Entrezgene);Acc:100194800]	15	31192474	31197282	4046	0.164001	-0.364496	0.858666	-0.528497	0.694665	1.22316	3.32847	16.1368	4.71e-05	0.00734396	-0.341593	0.129681	-1.08653	1.29844	4.27	3.94	2.98	3.54	4.38	3.96	5.76	2.39	2.22	5.99	6.66	3.58	8.68
ENSSSAG00000106211	ENSSSAT00000182326		ENSMUSG00000039543	Cfap70	ENSDARG00000058508		cilia and flagella associated protein 70 [Source:ZFIN;Acc:ZDB-GENE-091204-50]	3	83990689	84006909	4727	-0.118351	-1.06641	0.0548078	-0.948058	0.173159	1.12122	4.98675	16.5923	4e-05	0.00712676	0.497526	0.501098	-1.5	0.501374	17.23	12.74	12.22	12.7	15.28	12.17	15.92	6.2	4.44	13.88	17.04	7.33	15.11
ENSSSAG00000096340	ENSSSAT00000183401	TBKBP1	ENSMUSG00000038517	Tbkbp1	ENSDARG00000061473	TBKBP1	TBK1 binding protein 1 [Source:HGNC Symbol;Acc:HGNC:30140]	19	54403832	54470492	5015	1.0195	-0.381558	0.215415	-1.40106	-0.804085	0.596973	3.20748	16.3576	4.35e-05	0.0073301	-0.365191	1.44326	-0.857236	-0.220838	2.73	2.25	2.94	2.77	8.38	5.03	5.61	1.78	1.58	2.78	3.08	2.29	3.15
ENSSSAG00000088922	ENSSSAT00000184324	gpn2	ENSMUSG00000028848	Gpn2	ENSDARG00000103127	gpn2	GPN-loop GTPase 2 [Source:ZFIN;Acc:ZDB-GENE-041010-86]	5	48038059	48052507	6847	-0.174816	-1.03897	0.104097	-0.864158	0.278912	1.14307	6.00423	19.6726	1.45e-05	0.0050298	0.486703	0.392248	-1.49375	0.614798	23.76	18.29	15.92	18.53	23.86	14.57	20.47	7.98	7.09	19.48	24.61	10.52	22.58
ENSSSAG00000038683	ENSSSAT00000186260							5	59646557	59662871	4360	0.0935332	-1.1702	0.0520613	-1.26373	-0.0414719	1.22226	7.63927	16.8527	3.65e-05	0.00694139	0.333944	0.780902	-1.46771	0.352861	109.17	104.33	68.39	83.88	119.39	99.24	113.75	34.42	31.1	92.9	126.26	43.56	95.69
ENSSSAG00000106448	ENSSSAT00000194449	tefb	ENSMUSG00000022389	Tef	ENSDARG00000098103	tefb	TEF transcription factor. PAR bZIP family member [Source:HGNC Symbol;Acc:HGNC:11722]	6	35625146	35629135	1999	1.95346	0.285058	1.48442	-1.66841	-0.469039	1.19937	3.80615	45.2746	5.98e-08	0.000367249	-0.805816	1.28992	-0.77571	0.291601	5.08	5.12	5.13	7.22	29.9	19.34	27.91	5.04	6.2	15.69	16.34	8.33	19.67
ENSSSAG00000069434	ENSSSAT00000198724		ENSMUSG00000034377	Tulp4	ENSDARG00000063056	TULP4	TUB like protein 4b [Source:ZFIN;Acc:ZDB-GENE-130530-708]	9	39183122	39195016	7646	0.357404	-1.09692	0.301536	-1.45433	-0.0558683	1.39846	6.95342	21.487	8.39e-06	0.00402098	0.00334936	0.93438	-1.38736	0.449627	35.21	34.96	23.17	22.77	51.05	30.06	47.66	11.58	10.22	31.49	44.68	16.76	41.91
ENSSSAG00000109613	ENSSSAT00000201145		ENSMUSG00000050373	Snx21	ENSDARG00000062770	snx21		15	76755521	76759125	2634	0.543449	0.462028	0.785383	-0.0814206	0.241934	0.323355	4.90944	15.6091	5.71e-05	0.00786448	-1.13353	0.770363	-0.544958	0.90812	16.76	14.15	15.83	14.32	26.45	22.05	28.14	17.53	16.66	24.74	26.24	18.09	26.8
ENSSSAG00000065862	ENSSSAT00000207898	cdc14b	ENSMUSG00000033102	Cdc14b	ENSDARG00000021483	cdc14b	cell division cycle 14B [Source:ZFIN;Acc:ZDB-GENE-040426-820]	24	6681706	6710530	5464	-0.165557	-1.64767	-0.0948598	-1.48212	0.0706975	1.55281	3.54328	15.4309	6.1e-05	0.00808217	0.614255	0.531961	-1.49039	0.344171	5.46	4.75	3.03	5.3	5.3	3.88	5.08	1.07	1.31	4.11	5.1	2.07	5.13
ENSSSAG00000005012	ENSSSAT00000210525	nr1d2a	ENSMUSG00000021775	Nr1d2	ENSDARG00000003820	nr1d2a	nuclear receptor subfamily 1. group D. member 2a [Source:ZFIN;Acc:ZDB-GENE-040504-1]	5	57589021	57599992	3558	1.09355	-0.305069	0.595668	-1.39862	-0.497885	0.900737	5.27361	25.1051	3.14e-06	0.00248338	-0.517865	1.35717	-0.938154	0.0988486	15.66	11.56	14.52	16.03	47.67	26.38	34.68	8.81	10.23	22.52	22.6	13.2	22.77
ENSSSAG00000065715	ENSSSAT00000210623				ENSDARG00000011020	hnrnpa1a		15	92946882	92951819	2577	-0.411209	-0.988001	0.23076	-0.576792	0.64197	1.21876	6.7091	29.4013	1.12e-06	0.00138556	0.51366	-0.092824	-1.35911	0.938274	90.53	89.26	84.77	66.26	71.2	62.3	79.22	35.98	31.56	90.47	103.96	52.92	114.62
ENSSSAG00000083641	ENSSSAT00000215698	egfl7	ENSMUSG00000026921	Egfl7	ENSDARG00000100657	egfl7	EGF-like-domain. multiple 7 [Source:ZFIN;Acc:ZDB-GENE-040429-2]	11	66660254	66774163	16391	0.201818	-0.194657	0.55467	-0.396475	0.352852	0.749327	6.72921	17.975	2.49e-05	0.00589927	-0.345506	0.52984	-1.22859	1.04425	11.37	11.74	9.5	9.23	16.01	12.11	13.16	7.41	7.36	14.6	16.89	9.45	15.52
ENSSSAG00000082793	ENSSSAT00000218042		ENSMUSG00000007877	Tcap	ENSDARG00000007344	tcap		3	60043201	60045823	1886	1.94632	1.26687	1.27144	-0.67945	-0.674878	0.00457256	4.8206	16.1292	7.52e-05	0.00866988	-1.0446	1.3548	-0.267389	-0.0428028	7.79	16.97	12	10.9	49.66	39.25	72.22	16.42	30.08	21.04	31.12	15.3	42.61
ENSSSAG00000053776	ENSSSAT00000218891							5	56905836	56937161	4656	-0.0680172	-0.57539	0.451787	-0.507373	0.519804	1.02718	4.19062	18.9756	1.8e-05	0.00528231	0.0566697	0.206895	-1.33993	1.07637	7.08	7.71	6.51	6.33	8.62	6.01	8.21	4.23	3.32	9.28	10.22	5.65	9.77
ENSSSAG00000103562	ENSSSAT00000225101	fbxo34	ENSMUSG00000037536	Fbxo34	ENSDARG00000071259	fbxo34	F-box protein 34 [Source:ZFIN;Acc:ZDB-GENE-030131-2194]	9	33713853	33754248	10017	0.0921336	-1.11189	0.0284416	-1.20402	-0.0636921	1.14033	6.68429	17.3101	3.12e-05	0.00644543	0.331243	0.819695	-1.45753	0.306588	26.13	19.71	18.4	17.9	30.96	20	24.67	7.88	7.46	19.4	24.5	9.5	26.05
ENSSSAG00000096533	ENSSSAT00000228639							1	90539179	90543014	2509	-0.244749	-1.0396	0.418628	-0.794851	0.663377	1.45823	10.0565	31.1737	7.63e-07	0.00132726	0.259472	0.0309178	-1.34718	1.05679	918.33	899.77	750.24	661.46	852.6	670.21	810.54	306.48	326.28	1056.65	1276.16	545.97	1166
ENSSSAG00000097083	ENSSSAT00000229234		ENSMUSG00000003031	Cdkn1b	ENSDARG00000029018	cdkn1ba		7	33876280	33882583	5241	0.666134	0.13494	0.866136	-0.531194	0.200002	0.731197	5.64103	16.8652	3.64e-05	0.00694139	-0.796404	0.852366	-0.93287	0.876908	12.44	13.09	12.93	11.92	28.99	16.21	25.14	9.55	12.83	20.22	27.09	12.1	27.45
ENSSSAG00000101520	ENSSSAT00000229343		ENSMUSG00000024962	Vegfb	ENSDARG00000092480			5	18166604	18192373	7511	0.0278496	-0.246075	0.493232	-0.273925	0.465383	0.739307	6.51836	17.6406	2.79e-05	0.00625017	-0.184037	0.274842	-1.24675	1.15594	21.34	22.01	20.54	18.52	27.74	18.45	26.9	13.94	14.23	28.78	32.01	16.71	30.2
ENSSSAG00000096258	ENSSSAT00000229582	CLDN20					claudin 20 [Source:HGNC Symbol;Acc:HGNC:2042]	9	15884733	15899185	6122	0.948701	-0.347602	0.233391	-1.2963	-0.715309	0.580994	5.99771	22.3612	6.54e-06	0.00355485	-0.373263	1.42515	-0.897692	-0.154193	16.98	17.76	14.09	14.34	42.69	24.48	39.4	9.81	10.24	13.1	23.25	10.01	23.73
ENSSSAG00000093699	ENSSSAT00000233091	klf9	ENSMUSG00000033863	Klf9	ENSDARG00000068194	klf9	Kruppel-like factor 9 [Source:ZFIN;Acc:ZDB-GENE-060526-244]	24	28216774	28234296	6154	1.52282	0.606147	1.75409	-0.916676	0.231264	1.14794	3.89009	33.2969	4.91e-07	0.00132726	-0.988532	0.874331	-0.734047	0.848248	1.82	2.3	1.68	2.07	8.94	4.34	6.79	2.08	2.78	5.28	7.09	5.24	6.38
ENSSSAG00000099623	ENSSSAT00000241265	fkbp5	ENSMUSG00000024222	Fkbp5	ENSDARG00000028396	fkbp5	FKBP prolyl isomerase 5 [Source:ZFIN;Acc:ZDB-GENE-030616-630]	22	38007370	38014874	1291	3.12024	0.823095	2.22725	-2.29714	-0.892991	1.40415	4.02165	49.5512	3.66e-08	0.000367249	-0.809801	1.36892	-0.675771	0.116649	5.83	5.04	5.39	6.55	76.96	40.61	58.05	9.81	6.79	24.61	38.81	7.93	34.51
ENSSSAG00000079897	ENSSSAT00000242092		ENSMUSG00000024222	Fkbp5			FKBP prolyl isomerase 5 [Source:ZFIN;Acc:ZDB-GENE-030616-630]	12	57656136	57708497	11322	2.81566	0.253708	2.46277	-2.56195	-0.352891	2.20906	1.98971	37.9923	2.01e-07	0.000807938	-0.833413	1.1788	-0.826992	0.48161	0.12	0.22	0.11	0.18	1.52	0.96	1.5	0.11	0.19	1.03	1.03	0.33	1.03
ENSSSAG00000057699	ENSSSAT00000242830		ENSMUSG00000060131	Atp8b4	ENSDARG00000079453	ATP8B4	ATPase phospholipid transporting 8B4 [Source:ZFIN;Acc:ZDB-GENE-121116-7]	10	121729150	121791754	7558	0.0166348	-0.841586	0.273625	-0.858221	0.25699	1.11521	5.59845	16.5395	4.08e-05	0.00712676	0.190214	0.515259	-1.45942	0.753944	11.89	13.42	12.37	10.17	14.43	11.85	15.37	5.46	5.36	13.37	17.73	6.85	17.04
ENSSSAG00000042614	ENSSSAT00000244397	brd2a	ENSMUSG00000024335	Brd2	ENSDARG00000022280	brd2a	bromodomain containing 2a [Source:ZFIN;Acc:ZDB-GENE-990415-248]	14	64524519	64536467	9075	-0.506976	-0.908963	0.0196413	-0.401987	0.526617	0.928604	4.6578	15.2221	6.6e-05	0.0083174	0.809092	-0.133681	-1.36226	0.686846	7.53	5.75	5.05	5.73	5.27	4.19	5.03	2.81	2.37	6.65	6.19	3.33	6.36
ENSSSAG00000112525	ENSSSAT00000246561							1	95918145	95922560	4416	-0.155372	-0.755628	0.224268	-0.600256	0.37964	0.979897	6.30378	16.3376	4.38e-05	0.0073301	0.359719	0.273626	-1.45579	0.822443	41.62	34.51	33.68	29.11	39.46	30.57	36.96	15.97	17.19	34.74	52.44	22.01	42.81
ENSSSAG00000115166	ENSSSAT00000250186	SCML2	ENSMUSG00000000037	Scml2	ENSDARG00000012949	SCML2	Scm polycomb group protein like 2 [Source:HGNC Symbol;Acc:HGNC:10581]	17	33270367	33319311	4644	0.13349	-0.735101	0.0577352	-0.868591	-0.0757548	0.792836	6.08557	17.5452	2.88e-05	0.0062628	0.259917	0.925918	-1.42117	0.235339	32.36	30.65	26.25	23.41	37.82	29.74	38.42	14.34	13	25.01	34.75	17.88	30.52
ENSSSAG00000106259	ENSSSAT00000251127	gbp			ENSDARG00000040059	gbp	glycogen synthase kinase binding protein [Source:ZFIN;Acc:ZDB-GENE-990714-7]	2	33162563	33201339	10228	0.421414	0.347427	1.03472	-0.0739875	0.613303	0.687291	4.63198	23.9467	4.25e-06	0.00306541	-0.878927	0.22047	-0.661251	1.31971	2.69	3.62	3.22	2.87	5.67	3.91	4.9	3.14	3.28	5.5	6.75	4.41	6.65
ENSSSAG00000051668	ENSSSAT00000254683							5	39884269	39897133	2934	1.27698	-0.791771	1.70924	-2.06875	0.432264	2.50101	2.19395	20.8109	1.02e-05	0.00445079	-0.644044	0.60419	-1.03349	1.07334	1.38	1.52	1.68	1.05	2.87	4.24	4.39	0.73	0.59	4.17	7.69	2.23	3.56

## Sheet: Enriched TFBSs
Enriched motif ID	Enriched TF	Motif database	Central TF	Central motif ID	Motif cluster	No. motifs in cluster	P-value	Q-value
1242	AR	JASPAR	AR	1242	cluster_1538	6	2.94e-05	0.0553665
6025	GR	TRANSFAC	GR	8602	cluster_315	57	3.99e-05	0.0553665
10542	FOXI1	JASPAR	FOXC2	3842	cluster_678	13	4.26e-05	0.0553665
5919	TTF-1	TRANSFAC	TTF-1	5919	cluster_1618	1	9.38e-05	0.0764788
10410	BYN	TRANSFAC	BYN	9305	cluster_1679	2	0.0001053	0.0764788
7941	POU3F1	TRANSFAC	POU3F1	7941	cluster_978	3	0.0001552	0.1013891
5478	HSF2	HUMAN.H10MO.A	HSF1	10676	cluster_579	28	0.0002158	0.1248316
6062	HDAC2	TRANSFAC	HNF-3BETA	8665	cluster_303	55	0.0002876	0.1248316
6221	BRN-3B	TRANSFAC	BRN-3B	6221	cluster_1790	2	0.0002952	0.1248316
689	IRF7	CISBP	IRF5	9716	cluster_379	29	0.0003074	0.1248316
10335	CREB,_ATF	TRANSFAC	FOSL2::JUN(VAR.2)	8757	cluster_540	149	0.0003391	0.1248316
4923	SOX30	HT-SELEX2	SOX9	10067	cluster_538	50	0.000354	0.1248316
5639	RFX1	MOUSE.H10MO.C	RFX2	8550	cluster_331	30	0.0004972	0.1248316
8386	LUNA	TRANSFAC	LUNA	8386	cluster_566	33	0.0005104	0.1248316
4255	KLF2	HT-SELEX2	SP4	3370	cluster_615	66	0.0005409	0.1248316
1580	ETV7	HumanTF2	ETV7	1580	cluster_68	19	0.0006444	0.1265217
5970	FOXM	TRANSFAC	FOXM1_SECONDARY_MOTIF	5968	cluster_477	4	0.000705	0.1265217
1891	POU2F1_FOXO6	HumanTF2	POU2F1_FOXO6	1889	cluster_199	5	0.0007122	0.1265217
6158	KR	TRANSFAC	KR	10647	cluster_666	9	0.0007214	0.1265217
7232	ZNF836	TRANSFAC	ZNF836	7232	cluster_2083	1	0.0007866	0.1326104
10439	SP1	TRANSFAC	SP1	1259	cluster_571	3	0.0008584	0.1326104
2582	FRA-1	TRANSFAC	JUN_FOS	3330	cluster_534	114	0.0008724	0.1326104
7751	ZFP93	TRANSFAC	ZFP93	7751	cluster_1853	1	0.0008847	0.1326104
2016	C-MYB	TRANSFAC	C-MYB	7913	cluster_696	10	0.000888	0.1326104
8524	SOX-2	TRANSFAC	SOX14	1188	cluster_1277	6	0.0010219	0.1326104
8181	PNR	TRANSFAC	EVI-1	10427	cluster_1390	8	0.0011129	0.1326104
4980	TBX20	HT-SELEX2	TBX1	10121	cluster_626	10	0.0011527	0.1326104
431	EFL-2	CISBP	Y44A6D.3	181	cluster_1155	10	0.0011608	0.1326104
5368	E2F3	HUMAN.H10MO.B	E2F1	1245	cluster_603	27	0.0012287	0.1326104
8184	GCM	TRANSFAC	GCM	8184	cluster_2712	2	0.0012424	0.1326104
9503	ESRRA	HumanTF	LXR	5828	cluster_730	17	0.0012453	0.1326104
6264	ZFP445	TRANSFAC	ZFP445	6264	cluster_2497	1	0.0014457	0.1326104
6963	ZNF28	TRANSFAC	ZFP661	6366	cluster_856	4	0.0016285	0.1326104
237	Y51H4A.4	CISBP	Y51H4A.4	237	cluster_1342	4	0.0016649	0.1326104
6068	P300	TRANSFAC	BCL11A	5328	cluster_704	15	0.0017856	0.1326104
7901	ERG	TRANSFAC	SPIB	10572	cluster_1253	8	0.0018006	0.1326104
1319	GMEB2	JASPAR	CES-2	1329	cluster_958	3	0.0018988	0.1326104
4176	IRF3	HT-SELEX2	IRF3	4174	cluster_2550	2	0.0019105	0.1326104
839	GMEB1	CISBP	GMEB1	836	cluster_1427	16	0.0019584	0.1326104
7849	MAFG	TRANSFAC	BACH2	8726	cluster_655	18	0.0019703	0.1326104
3692	ELF3	HT-SELEX2	ELF3	3689	cluster_2423	4	0.0019802	0.1326104
5864	NET	TRANSFAC	GABPA	3296	cluster_42	350	0.0019822	0.1326104
1868	PBX4_HOXA10	HumanTF2	PBX4_HOXA10	1867	cluster_189	22	0.002019	0.1326104
3373	TCF7	SMILE-seq	TCF7	3373	cluster_546	46	0.0020421	0.1326104
6084	HDAC2	TRANSFAC	ZFP206	1445	cluster_561	11	0.0020592	0.1326104
8918	SOX4	UniPROBE	SOX4_1	10770	cluster_381	5	0.0021068	0.1326104
6203	HKB	TRANSFAC	HKB	8382	cluster_1981	3	0.0021298	0.1326104
1280	STAT3	JASPAR	STAT1	10610	cluster_587	30	0.0022029	0.1357923
2436	WILMS_TUMOR_1	3D-footprint	WILMS_TUMOR_1	2435	cluster_1844	4	0.00231	0.135817
7891	SOX-4	TRANSFAC	Transcription_factor_SOX-9	2644	cluster_1028	10	0.0023143	0.135817
9464	EGR2	HumanTF	EGR1	5375	cluster_525	62	0.0024149	0.135817
10068	SOX9	HumanTF	SOX21	10043	cluster_1125	6	0.0024384	0.135817
6588	ZFP697	TRANSFAC	ZFP697	6588	cluster_1696	1	0.00247	0.135817
9353	NF-KAPPAB_(P50)	TRANSFAC	NF-KAPPAB_(P65)	9425	cluster_341	27	0.0025624	0.135817
1686	GCM1_NHLH1	HumanTF2	GCM1_FIGLA	1659	cluster_96	6	0.0025714	0.135817
7021	ZNF93	TRANSFAC	ZNF93	7021	cluster_1255	1	0.0026322	0.1359254
9749	LHX6	HumanTF	LHX6	4288	cluster_557	6	0.0026737	0.1363962
500	ELT-7	CISBP	PNR	8182	cluster_542	71	0.0027219	0.1363962
5929	AP-3	TRANSFAC	NFATc2	5793	cluster_2112	7	0.0028532	0.1363962
3092	GFI1_REF_R1	UniPROBE	GFI1	949	cluster_503	6	0.0028612	0.1363962
317	PAG-3	CISBP	CG31632	11100	cluster_591	14	0.0029334	0.1363962
5259	ZNF713	HT-SELEX2	ZNF713	5257	cluster_2398	2	0.00296	0.1363962
6160	ZBTB42	TRANSFAC	ZBTB42	6160	cluster_1702	3	0.0030851	0.1363962
5508	ZBTB33	HUMAN.H10MO.S	ZBTB33	5508	cluster_1032	2	0.003119	0.1363962
7226	ZNF787	TRANSFAC	ZNF787	7226	cluster_2299	1	0.0031328	0.1363962
5042	TFCP2	HT-SELEX2	TFCP2	5038	cluster_311	15	0.0031569	0.1363962
6964	ZNF23	TRANSFAC	ZNF23	6964	cluster_1093	1	0.0031828	0.1363962
1475	ERF_PITX1	HumanTF2	ETV2_DLX3	1489	cluster_41	30	0.0032005	0.1363962
6632	ZNF674	TRANSFAC	ZNF674	6632	cluster_2753	1	0.0032731	0.1366428
801	ENSORLG00000007805	CISBP	ENSXETG00000014047	802	cluster_1425	9	0.003277	0.1366428
3139	KLF1_REF_R2	UniPROBE	EGR2_R409W_R1	3081	cluster_1508	5	0.0033512	0.1366428
2223	P55-C-FOS_PROTO-ONCOGENE_PROTEIN	3D-footprint	P55-C-FOS_PROTO-ONCOGENE_PROTEIN	2223	cluster_1973	1	0.0033661	0.1366428
6923	ZNF197	TRANSFAC	ZNF197	6923	cluster_2680	1	0.003466	0.137951
9590	FOXJ3	HumanTF	FOXJ2	9559	cluster_2079	3	0.0034947	0.137951
6118	SP1	TRANSFAC	CHD2	6093	cluster_2252	2	0.0036213	0.137951
6853	ZSCAN11	TRANSFAC	ZSCAN11	6853	cluster_899	1	0.0036483	0.137951
2675	RUNT-RELATED_TRANSCRIPTION_FACTOR_1	3D-footprint	RUNT-RELATED_TRANSCRIPTION_FACTOR_1	2601	cluster_1668	12	0.0040732	0.1491453
3079	EGR2_R359W_R1	UniPROBE	EGR2_REF_R1	3076	cluster_2275	6	0.0041106	0.1497597
7199	ZNF782	TRANSFAC	ZNF782	7199	cluster_2502	1	0.0043399	0.1556339
4660	PBX1	HT-SELEX2	PBX1	4660	cluster_607	10	0.0044879	0.1594593
5348	NR2F1	HUMAN.H10MO.B	ESRRA	9502	cluster_548	59	0.0047053	0.1609024
11094	CG42277	FlyZincFinger	RN	1177	cluster_460	3	0.0047473	0.1609024
8952	KLF7	UniPROBE	ASCL2	5398	cluster_514	3	0.0047808	0.1609024
6929	ZNF99	TRANSFAC	ZNF99	6929	cluster_1956	1	0.0048907	0.1609024
6579	ZIPRO1	TRANSFAC	ZIPRO1	6579	cluster_2802	2	0.0048963	0.1609024
6205	GSH-1	TRANSFAC	ZNF449	7200	cluster_1138	7	0.004966	0.1609024
8499	TR4	TRANSFAC	EAR2	8443	cluster_1422	2	0.0049709	0.1609024
8366	CG12605	TRANSFAC	CG12605	8366	cluster_598	13	0.0049786	0.1609024
10329	RFX	TRANSFAC	RFX	10329	cluster_1055	1	0.0049792	0.1609024
1717	GCM2_PITX1	HumanTF2	GCM2_DRGX	1705	cluster_120	4	0.0050722	0.1620767
6396	ZFP536	TRANSFAC	ZNF536	6178	cluster_1830	2	0.0051103	0.1624533
7939	NFAT5	TRANSFAC	NFAT5	9824	cluster_694	8	0.0053995	0.1677947
1649	GCM1_ERG	HumanTF2	GCM1_ELK1	1646	cluster_92	18	0.0054082	0.1677947
410	ENSOANG00000013938	CISBP	DMRT3	1296	cluster_597	25	0.0054726	0.1680712
9443	DUXA	HumanTF	CG11294	8224	cluster_562	54	0.0054844	0.1680712
2335	TRANSCRIPTION_FACTOR_OCT-1	3D-footprint	POU5F1	2756	cluster_202	26	0.0055791	0.1680712
1101	DSF	CISBP	NR2E1	9852	cluster_583	6	0.0055901	0.1680712
1538	ETV2_SOX15	HumanTF2	ETV2_SOX15	1538	cluster_64	2	0.0055933	0.1680712
8104	NAU	TRANSFAC	NAU	8104	cluster_744	8	0.0056618	0.1683076
415	DMD-6	CISBP	DMD-3	418	cluster_2008	11	0.0057097	0.1683076
6218	KLF14	TRANSFAC	SP2	1663	cluster_1370	19	0.0057652	0.1683076
7146	ZNF404	TRANSFAC	ZNF404	7146	cluster_1453	1	0.0060752	0.1740312
8892	ZFP105	UniPROBE	ZFP105	5313	cluster_490	4	0.0061412	0.1740312
5745	ZNF143	HUMAN.H10MO.A	ZNF76	5269	cluster_454	8	0.006214	0.1745717
1677	GCM1_HOXB13	HumanTF2	GCM1_HOXB13	1677	cluster_105	2	0.0063527	0.1778612
2738	TRANSCRIPTION_FACTOR_E2F8	3D-footprint	TRANSCRIPTIONAL_REGULATOR_KAISO	2645	cluster_792	3	0.0064308	0.1790733
6170	GT	TRANSFAC	GT	3303	cluster_646	38	0.0065727	0.1802577
6163	OVOL3	TRANSFAC	OVOL3	6163	cluster_2848	1	0.0067029	0.1802577
528	CEH-52	CISBP	CEH-52	528	cluster_1819	1	0.0067935	0.1809695
3209	PBX4_R215Q_R1	UniPROBE	HOXC4_N178S_R2	3116	cluster_803	17	0.0069207	0.1824776
5942	PLZF	TRANSFAC	PLZF	5942	cluster_2618	1	0.0072128	0.1889591
1051	FBGN0263240	CISBP	ETS98B	1116	cluster_1633	2	0.0073579	0.1910347
113	Y116A8C.22	CISBP	ENSPPYG00000004736	110	cluster_1744	6	0.0074082	0.1910347
7062	ZNF33A	TRANSFAC	ZNF33A	7062	cluster_889	3	0.0074102	0.1910347
4815	RARG	HT-SELEX2	PPARG_RXRA	3351	cluster_575	38	0.0074697	0.1910347
5982	C-ETS-1	TRANSFAC	NHR-66	772	cluster_1283	6	0.0075996	0.1923581
5858	TCF7L2	TRANSFAC	LEF1	5615	cluster_551	7	0.0076919	0.1941371
7986	LMX1	TRANSFAC	ISLET1	5935	cluster_1113	5	0.0077789	0.1953641
7872	CREB1	TRANSFAC	ATF1	8875	cluster_448	17	0.0077864	0.1953641
7855	P53	TRANSFAC	P53	7855	cluster_2278	1	0.00793	0.1968224
7544	ZNF226	TRANSFAC	ZNF226	7544	cluster_900	1	0.0079477	0.1968224
1359	ATF4_CEBPB	HumanTF2	RARA	10003	cluster_563	11	0.0079848	0.1968224
6841	ZNF711	TRANSFAC	ZNF711	6841	cluster_1832	1	0.0083882	0.201614
8815	HFH3_(FOXI1)	TRANSFAC	Q91904	990	cluster_356	10	0.0084978	0.2016493
216	DBP	CISBP	CEBPD	185	cluster_957	13	0.0085225	0.2016493
6562	ZNF136	TRANSFAC	ZNF136	6562	cluster_2719	1	0.0086667	0.2016493
9540	FOXB1	HumanTF	FD96CA	8169	cluster_670	15	0.0087668	0.2016493
6344	BLIMP-1	TRANSFAC	BLIMP-1	6344	cluster_2023	1	0.008771	0.2016493
3388	ZNF135	SMILE-seq	ZNF135	3388	cluster_301	2	0.0088045	0.2016493
7754	ZNF236	TRANSFAC	ZNF236	7754	cluster_1848	2	0.0088442	0.2019579
7372	ZNF675	TRANSFAC	ZNF623	6910	cluster_1500	2	0.0088748	0.2019579
10745	NANOG	TRANSFAC	SOX7	5118	cluster_2049	2	0.0091178	0.2040371
7345	ZNF614	TRANSFAC	ZNF614	7345	cluster_3020	1	0.0091335	0.2040371
8731	GRHL2	JASPAR	GRHL2	8731	cluster_2065	1	0.0092211	0.2041638
2680	NR1B2	TRANSFAC	RARA	4801	cluster_541	86	0.0093234	0.2041638
383	DNMT1	CISBP	DNMT1	383	cluster_1001	2	0.0094364	0.2041638
10987	CG11071	FlyZincFinger	CG11071	1040	cluster_375	3	0.0094884	0.2041638
4607	FOXK1	TRANSFAC	HNF3-BETA	4585	cluster_585	25	0.0095409	0.2041638
2179	PROTEIN_(ZIF268_ZINC_FINGER_PEPTIDE)	3D-footprint	WILMS_TUMOR_PROTEIN,_ISOFORM_4/CRA_A	2702	cluster_762	27	0.0095562	0.2041638
1014	MYB	CISBP	MYB	1014	cluster_2087	1	0.0097628	0.2041638
7613	ZNF391	TRANSFAC	ZNF483	7385	cluster_711	4	0.0098765	0.2041638
6166	CPBP	TRANSFAC	FUSION_OF_N-TERMINAL_17-MER_PEPTIDE_EXTENSION_TO_Z	2219	cluster_735	11	0.0098968	0.2041638
7121	ZNF642	TRANSFAC	ZNF642	7121	cluster_2768	1	0.0099502	0.2041638
7520	ZNF184	TRANSFAC	ZFP184	6694	cluster_1292	2	0.0099676	0.2041638
2163	E74A	TRANSFAC	ERG	9186	cluster_365	48	0.0100234	0.2041889
7155	ZNF569	TRANSFAC	ZFP74	6692	cluster_2842	2	0.0101332	0.205314
7453	ZNF560	TRANSFAC	ZNF560	7453	cluster_1835	1	0.0101784	0.205314
6947	ZNF14	TRANSFAC	ZNF316	6849	cluster_1085	3	0.0104974	0.2072775
6674	ZNF554	TRANSFAC	ZNF554	6674	cluster_1563	1	0.0106189	0.2072775
10059	SOX8	HumanTF	SOX17	10104	cluster_983	16	0.0109178	0.2072775
10442	CACD	TRANSFAC	KLF3	5790	cluster_741	8	0.0109602	0.2072775
9601	GBX1	HumanTF	VSX1	10211	cluster_567	370	0.0110443	0.2072775
7977	BETA-CATENIN	TRANSFAC	LEF1	5514	cluster_684	15	0.0110519	0.2072775
102	PHF21A	CISBP	AHCTF1	107	cluster_1454	4	0.0111907	0.2072775
7386	ZNF540	TRANSFAC	ZNF540	7386	cluster_1746	1	0.0112693	0.2072775
10777	E2F-6	TRANSFAC	C-ETS-1_PROTEIN	2296	cluster_777	4	0.0112879	0.2072775
908	CROC	CISBP	FOXA2	951	cluster_1335	4	0.0113606	0.2072775
1385	CUX1_NHLH1	HumanTF2	CUX1_NHLH1	1385	cluster_291	4	0.01146	0.2072775
8798	CROC	TRANSFAC	FREAC-7	8819	cluster_922	5	0.0114733	0.2072775
10518	DDIT3::CEBPA	JASPAR	CHOP:C/EBPALPHA	8784	cluster_570	3	0.0115403	0.2072775
254	CHE-1	CISBP	CHE-1	254	cluster_1925	1	0.0115527	0.2072775
8748	TFDP1	JASPAR	E2F4	10658	cluster_637	6	0.0116178	0.2072775
6822	ZNF175	TRANSFAC	ZNF175	6822	cluster_865	2	0.0117068	0.2072775
10965	TGIF2	JASPAR	MEIS1	78	cluster_468	21	0.0117573	0.2072775
3643	DUXA	HT-SELEX2	DUXA	3642	cluster_592	3	0.011906	0.2072775
7876	ELK-1	TRANSFAC	CG32830	11001	cluster_355	17	0.0121932	0.2072775
6971	ZNF806	TRANSFAC	ZNF771	7263	cluster_877	4	0.0125037	0.2072775
10740	HLH-1	JASPAR	BHLHA15	3492	cluster_302	84	0.0126444	0.2072775
10755	EHF	JASPAR	EHF	10755	cluster_811	3	0.012712	0.2072775
489	FKH-9	CISBP	FOXP2	5436	cluster_576	59	0.01279	0.2072775
9216	STAT5A_(HOMOTETRAMER)	TRANSFAC	STAT5A_(HOMOTETRAMER)	9216	cluster_3040	1	0.0128984	0.2072775
2381	PROTEIN_(NF-KAPPA_B_P65_SUBUNIT)	3D-footprint	C-REL_PROTO-ONCOGENE_PROTEIN	2232	cluster_1911	3	0.0129309	0.2072775
7415	ZNF775	TRANSFAC	ZNF775	7415	cluster_1708	1	0.0129703	0.2072775
7778	MEF-2B	TRANSFAC	MEF-2B	7778	cluster_2936	1	0.013208	0.2072775
6266	ZNF781	TRANSFAC	ZNF781	6266	cluster_1553	1	0.0132517	0.2072775
3207	PBX4_REF_R2	UniPROBE	PBX4_REF_R1	3206	cluster_2664	2	0.0132662	0.2072775
5580	NR1I2	HUMAN.H10MO.C	NR1I2	5580	cluster_1320	2	0.0133217	0.2072775
8168	FD59A	TRANSFAC	FOXK1	5488	cluster_437	8	0.0133324	0.2072775
11118	CG1856	FlyZincFinger	CG1856	11118	cluster_832	2	0.0134532	0.2072775
8197	SOX21B	TRANSFAC	SOX17	10103	cluster_685	25	0.0134549	0.2072775
1102	DSX	CISBP	DSX	1102	cluster_2582	1	0.0134644	0.2072775
2422	PROTEIN_(TRANSCRIPTION_FACTOR)	3D-footprint	PROTEIN_(TRANSCRIPTION_FACTOR)	2422	cluster_1789	1	0.0135641	0.2072775
2889	FOXL1	UniPROBE	FOXL1	5491	cluster_371	6	0.0136668	0.2072775
2165	LXRBETA:RXRALPHA	TRANSFAC	LXRBETA:RXRALPHA	2165	cluster_3019	2	0.0137098	0.2072775
10492	CKROX	TRANSFAC	SP1	10997	cluster_1018	9	0.013913	0.2072775
7606	ZNF222	TRANSFAC	ZNF727	6907	cluster_796	3	0.0139651	0.2072775
7823	RAX	TRANSFAC	OTX1	9890	cluster_1105	14	0.0139981	0.2072775
10547	MEF2A	JASPAR	MEF2A	5529	cluster_308	18	0.0140043	0.2072775
8743	RELB	JASPAR	RELB	8743	cluster_1447	1	0.0140151	0.2072775
2778	HISTONE-LYSINE_N-METHYLTRANSFERASE_PRDM9	3D-footprint	HISTONE-LYSINE_N-METHYLTRANSFERASE_PRDM9	2778	cluster_1957	4	0.0140207	0.2072775
6528	ZNF136	TRANSFAC	ZNF136	6528	cluster_2952	1	0.0140582	0.2072775
7225	ZNF770	TRANSFAC	ZFP202	6340	cluster_2336	2	0.0141414	0.2072775
29	IRX6	TRANSFAC	IRX5	10884	cluster_362	18	0.0142518	0.2072775
6339	ZFP202	TRANSFAC	ZNF740	5264	cluster_707	8	0.0142803	0.2072775
2325	HOMEOBOX_PROTEIN_VND	3D-footprint	HOMEOBOX_PROTEIN_VND	2325	cluster_1408	2	0.0142897	0.2072775
7079	SREBP-1	TRANSFAC	SREBF1	10751	cluster_588	15	0.0143189	0.2072775
3060	ARX_P353L_R2	UniPROBE	ARX_P353L_R1	3059	cluster_829	21	0.014391	0.2077242
2031	TFAP2C_HOXB13	HumanTF2	TFAP2C_HOXB13	2031	cluster_270	2	0.0144331	0.2077242
7746	ZNF585B	TRANSFAC	ZNF585B	7746	cluster_1992	1	0.0144708	0.2077242
3165	NR1H4_C144R_R1	UniPROBE	NR1H4_C144R_R1	3165	cluster_1865	1	0.0146095	0.2077242
8739	PBX2	JASPAR	MEIS1	10688	cluster_1519	3	0.0146971	0.2077242
7567	PRDM5	TRANSFAC	ZNF788	7270	cluster_1797	2	0.0147036	0.2077242
6575	TATA	TRANSFAC	TATA	6575	cluster_1197	4	0.0147998	0.2077242
10564	RREB1	JASPAR	RREB1	10564	cluster_2349	1	0.014825	0.2077242
4170	HSFY2	HT-SELEX2	HSFY1	4164	cluster_1276	10	0.0150382	0.2082901
9252	STAT6	TRANSFAC	STAT4	982	cluster_632	9	0.0152179	0.2089817
1490	ETV2_DLX3	HumanTF2	HOXB2_ELK3	1754	cluster_138	6	0.0155193	0.2118224
7727	MIZF	TRANSFAC	Ahr	10507	cluster_543	8	0.015654	0.2118224
9612	GLIS1	HumanTF	GLIS2	3931	cluster_804	9	0.0156943	0.2118224
8456	SMAD5	TRANSFAC	SMAD3	8013	cluster_2407	5	0.0157384	0.2118224
6432	ZFP92	TRANSFAC	ZFP92	6432	cluster_2016	1	0.0158039	0.2118224
11021	CG11924	FlyZincFinger	CG11924	11021	cluster_1752	1	0.0158872	0.2119562
1338	KLF15	TRANSFAC	KLF15	1338	cluster_1415	1	0.0162276	0.2134919
2965	GST-NOTCH1_FIG4	UniPROBE	GST-NOTCH1_FIG4	2965	cluster_1448	1	0.0164353	0.2136191
290	ZFP3	CISBP	ZFP3	290	cluster_1380	1	0.0164799	0.2136191
5967	FOXM1	TRANSFAC	FOXM1	5967	cluster_507	2	0.0164971	0.2136191
3940	GRHL1	HT-SELEX2	GRHL1	9619	cluster_539	7	0.0165092	0.2136191
1737	HOXB13_EOMES	HumanTF2	HOXB13_EOMES	1737	cluster_130	4	0.0165927	0.2136191
4938	SP2	HT-SELEX2	SP2	4938	cluster_1818	2	0.0167174	0.2136191
1501	ETV2_FOXI1	HumanTF2	FOXO1_ELF1	1620	cluster_81	24	0.0171286	0.2165764
1950	TEAD4_ELK3	HumanTF2	TEAD4_ELK3	1950	cluster_229	2	0.0173742	0.2168661
5641	MTF1	TRANSFAC	MTF1	5641	cluster_519	2	0.0174905	0.2168661
8417	AHR:ARNT	TRANSFAC	AHR:ARNT	8417	cluster_2541	1	0.0175486	0.2168661
7529	ZNF358	TRANSFAC	ZNF358	7529	cluster_2484	1	0.0176621	0.2168661
7177	ZFP182	TRANSFAC	ZFP182	7177	cluster_1165	4	0.0176802	0.2168661
3179	PAX3_R270C_R1	UniPROBE	PAX3_R270C_R1	3179	cluster_2702	1	0.0181011	0.219603
5981	KAISO	TRANSFAC	KAISO	5981	cluster_2391	2	0.0181288	0.219603
9762	MAFG	HumanTF	MAFK	8612	cluster_326	32	0.0182592	0.2203105
2237	TRANSCRIPTION_FACTOR_SOX-2	3D-footprint	TRANSCRIPTION_FACTOR_SOX-2	2237	cluster_2038	2	0.0184002	0.2209477
1254	MEF2A	JASPAR	MEF2	1013	cluster_714	2	0.0184016	0.2209477
1382	MZF1	TRANSFAC	MZF1	10549	cluster_857	6	0.0185094	0.2209477
2663	ZINC_FINGER_PROTEIN_217	3D-footprint	ZINC_FINGER_PROTEIN_217	2592	cluster_2276	2	0.0185801	0.2209477
1510	NF-AT2	TRANSFAC	NFATC2	5558	cluster_573	14	0.0186507	0.2209477
7708	ZNF611	TRANSFAC	ZNF611	7708	cluster_2734	1	0.0187769	0.2216388
9327	PNR	DrosophilaTF	GATA6	8959	cluster_647	7	0.0189495	0.2216388
6656	ZNF584	TRANSFAC	ZNF584	6656	cluster_879	2	0.0189919	0.2216388
4931	SOX8	HT-SELEX2	SOX10	4911	cluster_1144	5	0.0190427	0.2216388
2463	HOMEOTIC_PROTEIN_SEX_COMBS_REDUCED	3D-footprint	HOMEOTIC_PROTEIN_SEX_COMBS_REDUCED	2463	cluster_745	2	0.0190453	0.2216388
5829	MAFA	TRANSFAC	MAF	5522	cluster_671	12	0.0190824	0.2216388
1410	E2F3_FOXO6	HumanTF2	E2F3_FOXI1	1408	cluster_23	4	0.019144	0.2216388
10269	IRF-1	TRANSFAC	IRF1	5493	cluster_338	61	0.0191921	0.2216388
6196	BTEB4	TRANSFAC	ZNF672	7136	cluster_1761	3	0.0192064	0.2216388
6817	ZNF316	TRANSFAC	ZNF691	6420	cluster_968	4	0.0192198	0.2216388
8886	ZBTB3	UniPROBE	ZBTB3	5295	cluster_485	2	0.019338	0.2216388
2440	HOMEOBOX_PROTEIN_HOX-A13	3D-footprint	HOMEOBOX_PROTEIN_HOX-A13	2440	cluster_1170	1	0.0193707	0.2216388
913	DAF-16	CISBP	FOXO3	5433	cluster_604	21	0.0194177	0.2216388
1170	PEB	CISBP	PEB	1170	cluster_306	2	0.0194433	0.2216388
10120	TBX1	HumanTF	TBX1	10120	cluster_2506	1	0.0195464	0.2216388
3709	ELK3	HT-SELEX2	TEAD4_HOXA13	1982	cluster_247	6	0.0198179	0.2216388
7761	PLAG1	TRANSFAC	PLAG1	7738	cluster_2835	2	0.0198621	0.2216388
1909	RFX3_HES7	HumanTF2	RFX3_HES7	1909	cluster_209	2	0.0198732	0.2216388
10066	ELF-1	TRANSFAC	FORKHEAD_BOX_PROTEIN_O1	2678	cluster_1108	3	0.0198931	0.2216388
6460	GATA-6	TRANSFAC	GATA-6	6460	cluster_2122	1	0.0204038	0.222451
6468	ZNF883	TRANSFAC	ZNF883	6468	cluster_1639	1	0.0205658	0.2234767
6750	ZNF439	TRANSFAC	ZNF439	6750	cluster_814	4	0.020627	0.223601
3088	FOXC1_P79L_R1	UniPROBE	FOXC1_P79L_R1	3088	cluster_3050	1	0.0207353	0.2239071
11050	CG9908	FlyZincFinger	DISCO-R	1095	cluster_990	5	0.0208208	0.22403
756	NHR-177	CISBP	BED-3	115	cluster_1882	2	0.0209165	0.2241579
9967	COMP1	TRANSFAC	COMP1	9967	cluster_3061	1	0.0209582	0.2241579
2365	PROTEIN_(TRANSCRIPTION_FACTOR_NF-KB_P65)	3D-footprint	PROTEIN_(TRANSCRIPTION_FACTOR_NF-KB_P65)	2365	cluster_1193	2	0.0210335	0.2242859
10582	HAND1::TCF3	JASPAR	HAND1::TCF3	10582	cluster_2019	1	0.0211853	0.2255734
10253	STAT	TRANSFAC	BCL6	5329	cluster_1504	4	0.0212342	0.225802
8485	MYB	TRANSFAC	MYB	5541	cluster_697	3	0.0213136	0.2263344
9211	MRF-2	TRANSFAC	ARID5B	962	cluster_387	2	0.0213932	0.2267248
1424	ELK1_FOXI1	HumanTF2	ELK1_FOXI1	1424	cluster_30	8	0.0215402	0.2269063
7987	LRF	TRANSFAC	LRF	7987	cluster_1975	1	0.0215783	0.2269204
7583	ZNF226	TRANSFAC	ZNF226	7583	cluster_2658	1	0.0216999	0.2269839
939	BPTF	CISBP	BPTF	939	cluster_481	2	0.0220714	0.2269839
8370	DATI	TRANSFAC	DATI	8370	cluster_2531	1	0.0223077	0.2274587
10739	SNPC-4	JASPAR	SNPC-4	10739	cluster_2639	1	0.022359	0.2274587
8670	GKLF	TRANSFAC	ZFP526	6386	cluster_795	5	0.0225427	0.2277524
3141	KLF1_E325K_R1	UniPROBE	KLF1_E325K_R1	3141	cluster_1738	1	0.0225585	0.2277524
7792	TEF	TRANSFAC	TEF	7792	cluster_2566	1	0.0225869	0.2277524
2719	ETS_TRANSLOCATION_VARIANT_4	3D-footprint	ETS_TRANSLOCATION_VARIANT_4	2719	cluster_1289	1	0.0225898	0.2277524
5149	ZBTB32	HT-SELEX2	ZBTB32	5148	cluster_3025	2	0.0226369	0.2277524
1702	GCM2_DLX3	HumanTF2	GCM2_DLX3	1702	cluster_119	6	0.0227693	0.2277831
1471	ERF_MAX	HumanTF2	FLI1_FIGLA	1593	cluster_72	22	0.0227907	0.2277831
10626	EGR1	JASPAR	EGR1	5374	cluster_324	5	0.0228655	0.2277831
7811	ZNF740	TRANSFAC	PLAGL2	7808	cluster_736	5	0.0229393	0.2278981
6471	ZNF500	TRANSFAC	ZNF500	6471	cluster_1480	1	0.0230188	0.2278981
5126	ZBED1	HT-SELEX2	ZBED1	5126	cluster_631	6	0.0230348	0.2278981
977	ZNF423	CISBP	ZNF423	977	cluster_305	2	0.0230449	0.2278981
1849	ER-ALPHA	TRANSFAC	ER-ALPHA	8586	cluster_325	26	0.0231746	0.2279611
5174	ZIC3	HT-SELEX2	ZIC1	5168	cluster_556	22	0.0232716	0.2282432
1340	NF-AT2	TRANSFAC	INTERFERON_REGULATORY_FACTOR_3	2450	cluster_1248	4	0.0237381	0.2292516
4741	POU3F4	HT-SELEX2	POU3F2	4725	cluster_759	17	0.0238671	0.2295224
3014	FOXR1	UniPROBE	FOXR1	5959	cluster_516	2	0.023891	0.2295224
3485	BCL6	HT-SELEX2	BCL6	3485	cluster_779	6	0.0242451	0.2300425
1508	ETV2_GSC2	HumanTF2	ETV2_GSC2	1508	cluster_47	2	0.0243104	0.2300425
6270	APA1	TRANSFAC	APA1	6270	cluster_1530	1	0.0245117	0.2300425
5795	P50	TRANSFAC	P50:P50	10636	cluster_986	7	0.024535	0.2300425
9804	CAC-BINDING_PROTEIN	TRANSFAC	MAZ	7911	cluster_1372	3	0.0246086	0.2300425
10545	IRF1	JASPAR	IRF-1	8606	cluster_335	4	0.0247132	0.2300425
7376	ZNF555	TRANSFAC	ZNF555	7376	cluster_2441	1	0.0248362	0.23014
7198	ZNF425	TRANSFAC	ZNF425	7198	cluster_2787	1	0.0249705	0.23014
7712	ZNF671	TRANSFAC	ZNF671	7712	cluster_3016	1	0.0250223	0.23014
7426	ZNF560	TRANSFAC	ZNF560	7426	cluster_2260	1	0.0251028	0.23014
2715	ECR-USP	3D-footprint	PROTEIN_ULTRASPIRACLE	2421	cluster_1206	2	0.0252861	0.23014
7157	ZNF79	TRANSFAC	ZNF79	7157	cluster_1672	2	0.0253095	0.23014
1472	ERF_NHLH1	HumanTF2	ERF_NHLH1	1472	cluster_36	4	0.0253995	0.23014
6644	ZNF517	TRANSFAC	ZNF517	6644	cluster_2947	1	0.0255359	0.23014
8147	DMRT99B	TRANSFAC	DSX	9312	cluster_1359	4	0.025814	0.2312355
2157	HNF-3BETA	TRANSFAC	HNF-3BETA	2157	cluster_2074	2	0.0258455	0.2312355
956	IKZF1	CISBP	IK-2	10519	cluster_708	7	0.0260637	0.2312355
11012	CG7368	FlyZincFinger	ZFP281	5331	cluster_334	8	0.0260882	0.2312355
7337	ZFP770	TRANSFAC	ZFP770	7337	cluster_1567	1	0.0262154	0.231404
6207	NUR77	TRANSFAC	NOR1	6304	cluster_2394	4	0.0262447	0.231404
1951	TEAD4_EOMES	HumanTF2	TEAD4_EOMES	1951	cluster_230	2	0.0263047	0.231404
776	NHR-65	CISBP	NHR-65	776	cluster_2132	1	0.0263099	0.231404
1194	SS	CISBP	CEBPG_CREB3L1	1364	cluster_281	3	0.0265432	0.231404
7419	ZNF419	TRANSFAC	ZNF419	7419	cluster_2730	1	0.02665	0.231404
1378	CUX1_FOXO1	HumanTF2	CUX1_FOXO6	1379	cluster_287	6	0.026799	0.231404
7863	RREB-1	TRANSFAC	RREB-1	7863	cluster_1965	1	0.0268964	0.231404
7011	ZNF157	TRANSFAC	ZNF157	7011	cluster_3024	1	0.0269251	0.231404
5845	BTEB2	TRANSFAC	BTEB2	5845	cluster_2273	1	0.0269787	0.231404
7327	ZNF547	TRANSFAC	ZNF547	7327	cluster_1369	1	0.0270812	0.2314951
7166	ZNF79	TRANSFAC	ZNF92	7013	cluster_642	15	0.0272914	0.2318472
8790	RREB-1	TRANSFAC	RREB-1	8790	cluster_1966	1	0.0275695	0.2318472
2575	HIGH_MOBILITY_GROUP_PROTEIN_D	3D-footprint	HIGH_MOBILITY_GROUP_PROTEIN_D	2575	cluster_2532	1	0.02757	0.2318472
10563	RORA(VAR.2)	JASPAR	RORC	8777	cluster_619	23	0.0276186	0.2318472
6667	ZNF613	TRANSFAC	ZNF613	6667	cluster_2824	1	0.0276305	0.2318472
9099	NKX2-2	UniPROBE	NKX2-6	9011	cluster_345	21	0.028117	0.2328843
2926	KLF7	UniPROBE	KLF7	5611	cluster_440	2	0.0282708	0.2333036
1959	TEAD4_ERG	HumanTF2	GABPA	3296	cluster_1393	350	0.0282721	0.2333036
2814	NUCLEAR_RECEPTOR_SUBFAMILY_6_GROUP_A_MEMBER_1	3D-footprint	NUCLEAR_RECEPTOR_SUBFAMILY_6_GROUP_A_MEMBER_1	2814	cluster_1410	5	0.0282888	0.2333036
9420	CUX1	HumanTF	CUX1	9420	cluster_2858	1	0.0284818	0.2338974
1958	TEAD4_ERG	HumanTF2	ERF_HOXA3	1469	cluster_35	8	0.028507	0.2339332
10178	THRA	HumanTF	THRA	10178	cluster_2432	2	0.0285695	0.2342904
3033	GLI1	UniPROBE	GLI1	3033	cluster_904	2	0.0289341	0.2362263
7889	P300	TRANSFAC	P300	7889	cluster_2084	1	0.0290109	0.2362625
6901	ZNF99	TRANSFAC	ZNF99	6901	cluster_674	4	0.0292196	0.2363762
6976	GLI4	TRANSFAC	ZNF396	6303	cluster_700	6	0.0292888	0.2363762
5431	FOXJ3	HUMAN.H10MO.A	FOXJ3	5431	cluster_894	4	0.0294519	0.2363762
6515	ZNF286B	TRANSFAC	ZNF286B	6515	cluster_1338	2	0.0294537	0.2363762
713	PRDM11	CISBP	ZBTB1	277	cluster_1734	2	0.0296975	0.2378657
8779	SMAD4	JASPAR	SMA-4	845	cluster_414	13	0.029778	0.2378657
8551	SMAD4	TRANSFAC	SMAD5	4894	cluster_531	14	0.029778	0.2378657
9173	CEH-22	UniPROBE	NKX2-8_REF_R1	3162	cluster_1812	4	0.0298744	0.2379627
1195	SUG	CISBP	GLIS2	8879	cluster_383	9	0.0299212	0.2379627
6888	ZNF705F	TRANSFAC	ZNF705F	6888	cluster_1066	2	0.030011	0.2382318
1772	HOXB2_PAX5	HumanTF2	HOXB2_PAX1	1770	cluster_145	13	0.0303764	0.2403265
770	NHR-1	CISBP	NHR-1	770	cluster_1607	1	0.0303809	0.2403265
9142	ATF2	TRANSFAC	GMEB2	9615	cluster_687	2	0.0305715	0.2415939
9377	BARHL2	HumanTF	BARHL2	9381	cluster_693	20	0.0306005	0.2416993
2416	PROTEIN_(FIVE-FINGER_GLI)	3D-footprint	PROTEIN_(FIVE-FINGER_GLI)	2416	cluster_1837	1	0.0307836	0.2428912
10358	HMGIY	TRANSFAC	HMGIY	10358	cluster_1704	1	0.0308829	0.2428912
6154	BTD	TRANSFAC	EGR-2	8444	cluster_791	9	0.0308881	0.2428912
7528	ZFP287	TRANSFAC	ZNF287	7587	cluster_1063	4	0.0313384	0.2459542
7277	ZNF788	TRANSFAC	ZNF788	7277	cluster_2368	1	0.0314934	0.2467014
1695	GCM1_SPDEF	HumanTF2	GCM1_SPDEF	1695	cluster_115	4	0.0316866	0.2467014
7824	BATF3	TRANSFAC	B-ATF	7793	cluster_2518	2	0.0323047	0.2467014
7508	ZNF426	TRANSFAC	ZNF426	7508	cluster_2604	1	0.0325747	0.2467014
6054	ZSCAN4	TRANSFAC	GM397	5536	cluster_755	4	0.0325796	0.2467014
8215	MEF-2	TRANSFAC	MEF-2	8114	cluster_2558	3	0.0326092	0.2467014
825	SMP_170910	CISBP	RFX1	814	cluster_748	17	0.0326206	0.2467014
6111	KAISO	TRANSFAC	KAISO	6111	cluster_2324	1	0.0329006	0.2467014
11044	CG31666	FlyZincFinger	CG31666	11044	cluster_2419	1	0.0330225	0.2467014
1701	GCM2_DLX2	HumanTF2	GCM2_DLX2	1701	cluster_118	6	0.0330644	0.2467014
11095	CG4881	FlyZincFinger	CG4881	11095	cluster_2934	1	0.0332424	0.2467014
5219	ZNF396	HT-SELEX2	ZNF396	5219	cluster_1554	2	0.0332433	0.2467014
10108	SOX1	HumanTF	SOX1	10108	cluster_932	1	0.0332741	0.2467014
5797	PIT-1	TRANSFAC	POU1F1	5610	cluster_1429	4	0.0334397	0.24753
1210	RELA	CISBP	RELA	997	cluster_1250	2	0.0335236	0.2478538
7700	ZNF549	TRANSFAC	ZNF549	7700	cluster_2297	1	0.0339643	0.2499909
5235	ZNF460	HT-SELEX2	ZNF460	5234	cluster_1556	2	0.0342718	0.2506761
5256	ZNF713	HT-SELEX2	ZNF713	5256	cluster_1020	3	0.0345938	0.2518305
2402	FORKHEAD_BOX_PROTEIN_K2	3D-footprint	FORKHEAD_BOX_PROTEIN_K2	2401	cluster_2076	2	0.0346434	0.2518945
6856	ZBTB40	TRANSFAC	ZBTB40	6856	cluster_1829	1	0.0347298	0.2520181
8855	SP4	UniPROBE	SP4	5151	cluster_1259	4	0.0352332	0.2533365
4710	POU2F3	HT-SELEX2	POU2F2	9917	cluster_639	58	0.0352392	0.2533365
8007	MASH-1	TRANSFAC	ASCL2	8958	cluster_330	16	0.035246	0.2533365
873	SOX4	CISBP	SOX17	1914	cluster_213	27	0.0357607	0.2533365
9728	TFIIA	TRANSFAC	TFIIA	9728	cluster_2610	1	0.0357675	0.2533365
2914	MYBL1	UniPROBE	MYB	5649	cluster_634	6	0.0358783	0.2533365
4617	OVOL2	HT-SELEX2	OVOL2	4615	cluster_1860	6	0.0358896	0.2533365
4491	NKX2-5	HT-SELEX2	NKX2-5	4491	cluster_1913	4	0.0359461	0.2533365
7074	ZNF91	TRANSFAC	ZNF180	6844	cluster_705	6	0.0362203	0.2536654
7816	EBF4	TRANSFAC	EBF4	7810	cluster_3062	2	0.0364416	0.2549226
7348	ZFP46	TRANSFAC	KLF8	6408	cluster_2444	2	0.0364871	0.2549226
7640	ZNF96	TRANSFAC	PRDM4	9941	cluster_1258	2	0.0365303	0.2549226
10474	PXR_(PXR:RXR)	TRANSFAC	RXR_(PXR:RXR)	10473	cluster_629	6	0.0365594	0.2549226
2056	PAX-5	TRANSFAC	PAX-9	8827	cluster_3023	2	0.0365939	0.2549226
7280	ZFP787	TRANSFAC	ZNF553	6803	cluster_2424	3	0.0367097	0.2551535
6958	ZNF254	TRANSFAC	ZNF254	6958	cluster_975	1	0.0368422	0.2552258
7029	ZNF132	TRANSFAC	ZNF132	7029	cluster_1368	1	0.0369396	0.2552856
7202	ZNF425	TRANSFAC	ZNF425	7202	cluster_2035	1	0.03711	0.2556502
11111	CG5557	FlyZincFinger	TCFAP2E	5891	cluster_498	7	0.0371373	0.2556502
6871	ZNF434	TRANSFAC	ZNF434	6871	cluster_2243	1	0.0373382	0.2565326
6112	COE1	TRANSFAC	COE1	6112	cluster_1686	1	0.0374408	0.2569658
6974	HKR2	TRANSFAC	HKR2	6974	cluster_2679	1	0.0375551	0.2569759
2413	RECOMBINING_BINDING_PROTEIN_SUPPRESSOR_OF_HAIRLESS	3D-footprint	RBP-JKAPPA	10436	cluster_640	14	0.0375886	0.2569759
6613	ZNF648	TRANSFAC	ZNF648	6613	cluster_907	1	0.0377468	0.2569759
5746	ZNF350	HUMAN.H10MO.C	ZNF350	5746	cluster_2615	1	0.0378336	0.2569759
5186	ZNF174	HT-SELEX2	ZNF174	5185	cluster_3037	2	0.0379105	0.2569759
3192	PAX6_REF_R1	UniPROBE	PAX6_R242T_R1	3199	cluster_2249	3	0.0379986	0.2569759
5325	ZFP187	TRANSFAC	ZFP187	5325	cluster_368	2	0.0380549	0.2569759
7251	ZNF329	TRANSFAC	ZNF329	7251	cluster_1712	1	0.0381062	0.2569759
3656	E2F8	HT-SELEX2	E2F7	3654	cluster_527	10	0.0381666	0.2569759
3861	FOXJ2	HT-SELEX2	FOXJ2	3861	cluster_616	3	0.0383541	0.257717
2202	PROTEIN_(TRANSCRIPTION_FACTOR_E2F-4)	3D-footprint	PROTEIN_(TRANSCRIPTION_FACTOR_E2F-4)	2202	cluster_715	7	0.0383667	0.257717
2377	MYOCYTE-SPECIFIC_ENHANCER_FACTOR_2B	3D-footprint	MYOCYTE-SPECIFIC_ENHANCER_FACTOR_2A	2579	cluster_1436	10	0.0383772	0.257717
7087	ZNF345	TRANSFAC	ZNF43	6955	cluster_1064	2	0.0385404	0.2581136
4449	NFATC2	HT-SELEX2	NFATC4	4464	cluster_610	10	0.0390037	0.2607675
6615	ZNF774	TRANSFAC	ZNF774	6615	cluster_2327	1	0.0390659	0.2608266
1956	TEAD4_EOMES	HumanTF2	TEAD4_EOMES	1956	cluster_234	4	0.0392908	0.2614798
9390	BHLHE22	HumanTF	ATOH1	9376	cluster_553	70	0.0395264	0.2616581
7112	ZNF805	TRANSFAC	ZNF805	7112	cluster_2539	1	0.0396125	0.2616581
7035	ZNF135	TRANSFAC	ZNF135	7035	cluster_991	1	0.0396703	0.2616581
5424	BCL6B	TRANSFAC	BCL6B	5424	cluster_661	4	0.0398586	0.2616581
4211	ISX	HT-SELEX2	GSX2	3951	cluster_725	86	0.0401303	0.2620236
6784	ZNF382	TRANSFAC	ZNF382	6784	cluster_1943	1	0.0401673	0.2620236
6047	BCL-11A	TRANSFAC	IRF-1	10078	cluster_2266	4	0.0402181	0.2620236
10428	OVO	TRANSFAC	MYBL1	9801	cluster_608	10	0.0402535	0.2620236
5563	NFIA	HUMAN.H10MO.C	NFIA	9830	cluster_602	19	0.0406904	0.2620236
1485	ETV2_DLX2	HumanTF2	ETV2_DLX3	1488	cluster_40	8	0.0406996	0.2620236
6489	ZNF320	TRANSFAC	ZNF320	6489	cluster_826	2	0.0407341	0.2620236
7100	ZNF267	TRANSFAC	ZNF267	7100	cluster_1684	1	0.0408694	0.2620236
7501	ZNF559	TRANSFAC	ZNF714	6781	cluster_798	6	0.0409715	0.2620236
10089	SREBP-1	TRANSFAC	SREBP-1	10089	cluster_1363	1	0.0409897	0.2620236
7739	ZNF658B	TRANSFAC	ZNF658B	7739	cluster_2053	2	0.0410261	0.2620236
41	CLOX	TRANSFAC	ONECUT1	9881	cluster_544	11	0.0411402	0.2620236
8899	BCL6B	UniPROBE	BCL6_REF_R1	3067	cluster_2380	2	0.0411844	0.2620236
2452	ACTOR_OF_ACTIVATED_T-CELLS,_CYTOPLASMIC_2	3D-footprint	ACTOR_OF_ACTIVATED_T-CELLS,_CYTOPLASMIC_2	2452	cluster_2575	1	0.0415379	0.2623286
6767	ZNF768	TRANSFAC	ZNF768	6767	cluster_734	5	0.0416692	0.2623286
1635	FOXO1_HOXB13	HumanTF2	FOXO1_HOXB13	1635	cluster_85	2	0.0418117	0.2625019
1128	HER	CISBP	HER	1128	cluster_424	3	0.0418347	0.2625019
5016	TFAP2A	HT-SELEX2	TFAP2B	5020	cluster_624	31	0.0418632	0.2625019
7647	PEG3	TRANSFAC	PEG3	7647	cluster_2410	1	0.0419243	0.2625019
10290	AP-1	TRANSFAC	AP-1	10290	cluster_2329	1	0.0419674	0.2625019
8	DBX2	TRANSFAC	SHOX2	73	cluster_384	250	0.0423789	0.2625019
1970	TEAD4_FOXI1	HumanTF2	TEAD4_EOMES	1952	cluster_231	4	0.0426653	0.2625019
1888	POU2F1_ETV4	HumanTF2	POU2F1_ETV1	1887	cluster_198	8	0.0428906	0.2625019
5233	ZNF454	HT-SELEX2	ZNF454	5231	cluster_581	3	0.04295	0.2625019
3879	FOXP3	HT-SELEX2	FOXP3	3879	cluster_1503	2	0.0429651	0.2625019
7493	ZNF607	TRANSFAC	ZNF607	7493	cluster_1052	1	0.0429989	0.2625019
926	CDC5L	CISBP	CDC5L	926	cluster_6	2	0.0430068	0.2625019
4885	MRF4	TRANSFAC	HLH-2::HLH-14	6148	cluster_873	3	0.0430738	0.2625019
10409	ANTP	TRANSFAC	ANTP	10409	cluster_1041	2	0.0430802	0.2625019
6865	ZNF586	TRANSFAC	ZNF586	6865	cluster_2540	1	0.0432008	0.2625019
7054	ZNF460	TRANSFAC	ZFP641	6362	cluster_1351	4	0.0432096	0.2625019
11056	CG7672	FlyZincFinger	CG7672	11055	cluster_1645	2	0.043297	0.2628518
7002	ZNF135	TRANSFAC	ZNF135	7002	cluster_2161	1	0.0434026	0.2633246
2590	TRANSCRIPTION_FACTOR_SOX-4	3D-footprint	HUMAN_SRY	2271	cluster_716	11	0.0435215	0.2636702
5018	SOX11	TRANSFAC	SOX-2	5915	cluster_1199	7	0.0436519	0.2640424
10232	ZNF306	HumanTF	ZNF306	10232	cluster_2408	1	0.0436535	0.2640424
6736	ZNF619	TRANSFAC	ZNF619	6736	cluster_1307	1	0.0437863	0.2640669
6709	ZNF625	TRANSFAC	ZNF625	6709	cluster_1016	1	0.0438222	0.2640669
6345	ZNF542	TRANSFAC	ZNF542	6345	cluster_1766	1	0.0438814	0.2640669
1415	E2F3_TBX21	HumanTF2	E2F3_EOMES	1407	cluster_22	6	0.0444257	0.2654491
5600	TP63	HUMAN.H10MO.A	P53	1218	cluster_547	18	0.0448074	0.2670024
8427	ABL1	TRANSFAC	ABL1	8427	cluster_1847	1	0.0450652	0.2679605
10686	MAFK	JASPAR	MAFA	4312	cluster_645	20	0.0453454	0.2684835
10084	SPDEF	HumanTF	SPDEF	10084	cluster_754	3	0.0454919	0.2688225
7946	STAF	TRANSFAC	STAF	7946	cluster_2120	1	0.0456794	0.2693427
6719	ZNF491	TRANSFAC	ZNF491	6719	cluster_1664	1	0.0458064	0.269546
7440	ZNF668	TRANSFAC	ZNF668	7440	cluster_1084	1	0.045906	0.269546
5821	CAR_RXR_(DIMER)	TRANSFAC	CAR_RXR_(DIMER)	5821	cluster_2382	1	0.0461377	0.2701613
6820	ZNF860	TRANSFAC	ZNF860	6820	cluster_1555	1	0.0467806	0.2723291
8166	FD102C	TRANSFAC	FD102C	8166	cluster_2242	1	0.0467814	0.2723291
6122	KAISO	TRANSFAC	MGCM1	2339	cluster_1782	3	0.0471224	0.2733295
9266	AP-1	TRANSFAC	BACH1	921	cluster_775	9	0.0472105	0.2733295
5956	FOXN2_SECONDARY_MOTIF	TRANSFAC	CHES1L	5953	cluster_1626	2	0.047675	0.2735712
7258	ZNF227	TRANSFAC	ZNF227	7258	cluster_1637	1	0.0478948	0.2739326
4656	PAX8	HT-SELEX2	PAX5	10515	cluster_620	28	0.0479271	0.2739326
5300	ZSCAN9	HT-SELEX2	ZSCAN9	5300	cluster_2165	2	0.0480673	0.2740933
7698	ZNF224	TRANSFAC	ZNF224	7698	cluster_2832	1	0.0481108	0.2740933
6407	SNAP190	TRANSFAC	SNAP190	6407	cluster_1811	1	0.0484299	0.2751173
2429	AART	3D-footprint	AART	2429	cluster_2646	1	0.048448	0.2751173
11041	CG11491	FlyZincFinger	CG11491	11041	cluster_1927	1	0.048697	0.2759474
6183	SOX-30	TRANSFAC	SOX-30	6183	cluster_1886	1	0.0490318	0.2773736
9887	OTX1	HumanTF	OTD	8259	cluster_532	79	0.0491284	0.2777038
7674	PEG3	TRANSFAC	PEG3	7674	cluster_2951	1	0.0491419	0.2777038
6449	STAF	TRANSFAC	STAF	6449	cluster_2384	2	0.0492509	0.2781034
10720	MTF1	TRANSFAC	MTF1	10720	cluster_2740	1	0.0493942	0.2782635
1172	PHO	CISBP	PHO	1172	cluster_11	2	0.0494487	0.2783638
2018	TEAD4_TBX21	HumanTF2	TEAD4_TBX21	2018	cluster_261	2	0.049819	0.2794591
7096	ZNF345	TRANSFAC	CT53	7028	cluster_2006	2	0.0499429	0.2796082
6272	ZFP784	TRANSFAC	ZFP784	6272	cluster_2181	1	0.0499522	0.2796082
8844	PAX-3	TRANSFAC	PAX3	973	cluster_351	3	0.0500911	0.2798909
4563	TBR2	TRANSFAC	TBR2	4563	cluster_743	7	0.0501378	0.2799871
1559	ETV5_EVX1	HumanTF2	ETV2_GSC2	1511	cluster_49	12	0.0503328	0.2805078
6168	ZNF536	TRANSFAC	ZNF536	6168	cluster_2158	1	0.0504031	0.2805078
10412	DEAF1	TRANSFAC	DEAF1	10412	cluster_2976	1	0.0504786	0.2805078
5191	ZNF250	HT-SELEX2	ZNF250	5191	cluster_963	2	0.0505773	0.2805078
9202	XVENT-1	TRANSFAC	Q91926	992	cluster_483	2	0.0506169	0.2805078
3546	CREB3L1	HT-SELEX2	CREB3L1	9415	cluster_558	14	0.0506195	0.2805078
10366	TBX5	TRANSFAC	TBX20	886	cluster_555	66	0.0507603	0.2805078
10722	ZBTB33	JASPAR	ZBTB33	5507	cluster_319	4	0.0509286	0.2805078
10327	E2A	TRANSFAC	CG4158	11125	cluster_316	46	0.0509563	0.2805078
1397	E2F1_ELK1	HumanTF2	E2F1_ELK1	1397	cluster_14	2	0.0510598	0.2805078
8148	DRI	TRANSFAC	DRI	8148	cluster_1145	1	0.0510761	0.2805078
10514	BR(VAR.4)	JASPAR	BR(VAR.4)	10514	cluster_1293	2	0.051161	0.2805078
4266	LBX2	HT-SELEX2	ARID3B	1287	cluster_370	19	0.0513678	0.2811215
7444	ZNF845	TRANSFAC	ZNF845	7444	cluster_2311	1	0.0514547	0.2813851
9807	MYBL2	HumanTF	MYBL1	9799	cluster_1420	2	0.051484	0.2814331
9730	IRX3	HumanTF	IRX2	9723	cluster_2465	3	0.0515608	0.2816285
3172	OVOL2_REF_R1	UniPROBE	OVOL2_REF_R1	3172	cluster_2004	1	0.0516753	0.2821665
4271	LBX2	HT-SELEX2	VENTX	5098	cluster_612	27	0.0520483	0.2836183
7497	ZNF670	TRANSFAC	ZNF670	7497	cluster_1787	1	0.0521243	0.2836183
2118	PBX	TRANSFAC	PBX	2118	cluster_1520	1	0.0522209	0.2836183
1192	SRP	CISBP	SRP	1192	cluster_1909	1	0.0524317	0.2838092
5237	ZNF501	HT-SELEX2	ZNF501	5236	cluster_2765	2	0.0525085	0.2838092
8377	NOM	TRANSFAC	NOM	8377	cluster_2578	1	0.0525232	0.2838092
6416	ZFP382	TRANSFAC	ZFP382	6416	cluster_1944	1	0.0527007	0.28437
6952	ZNF16	TRANSFAC	ZNF16	6952	cluster_672	6	0.0532828	0.2865717
7095	ZNF616	TRANSFAC	ZNF616	7095	cluster_1056	1	0.053387	0.2867209
7380	ZNF555	TRANSFAC	ZNF91	7078	cluster_789	5	0.0536419	0.2867668
3018	FOXN1	UniPROBE	FOXN1	5964	cluster_476	2	0.0537776	0.2873056
188	D1005.3	CISBP	D1005.3	188	cluster_1919	1	0.0538473	0.2875536
10429	SD	TRANSFAC	PROS	9331	cluster_1452	4	0.0541935	0.288305
8375	ZIPIC	TRANSFAC	ZIPIC	8375	cluster_2796	1	0.0546044	0.289605
6914	ZNF264	TRANSFAC	ZNF264	6914	cluster_1149	2	0.0546825	0.2898574
4758	POU5F1	HT-SELEX2	POU5F1	1904	cluster_204	10	0.054752	0.2901635
6284	ZNF342	TRANSFAC	ZNF75A	10240	cluster_731	7	0.0552532	0.2915408
3479	BCL11B	HT-SELEX2	BCL11B	3479	cluster_2962	2	0.0552976	0.2915408
4853	RUNX2	HT-SELEX2	LZ	8339	cluster_574	8	0.0555656	0.2923795
1523	ETV2_ONECUT2	HumanTF2	ETV2_ONECUT2	1523	cluster_54	2	0.0556477	0.2926685
2634	RETINOIC_ACID_RECEPTOR_RXR-ALPHA	3D-footprint	RETINOIC_ACID_RECEPTOR_RXR-ALPHA	2632	cluster_1621	4	0.05616	0.2940535
6487	ZNF286B	TRANSFAC	ZNF286B	6487	cluster_1560	1	0.0563369	0.2947298
7650	ZFP-35	TRANSFAC	ZFP-35	7650	cluster_928	1	0.0565751	0.2951333
9538	FLI1	HumanTF	ERG	9499	cluster_724	16	0.056589	0.2951333
10322	VDR,_CAR,_PXR	TRANSFAC	VDR,_CAR,_PXR	10322	cluster_2232	1	0.0566578	0.2951333
7676	ZFP1	TRANSFAC	ZFP1	7676	cluster_2772	1	0.0566639	0.2951333
7718	ZNF545	TRANSFAC	ZNF545	7718	cluster_2564	2	0.0566971	0.2951333
10532	FOXC1	JASPAR	FOXC1	10532	cluster_2562	1	0.0570087	0.296548
11014	CG7928	FlyZincFinger	CG7928	1076	cluster_422	3	0.0572128	0.2966599
3870	FOXN2	HT-SELEX2	FOXN2	3870	cluster_1534	1	0.0573555	0.2967561
6922	ZNF732	TRANSFAC	ZNF714	6797	cluster_769	5	0.0575621	0.2973721
6492	ZNF189	TRANSFAC	ZNF189	6492	cluster_1265	1	0.0577774	0.2979981
270	ZBTB7B	CISBP	ZFP202	268	cluster_847	2	0.0579334	0.2984909
322	LSL-1	CISBP	LSY-2	320	cluster_2360	3	0.0580851	0.2985801
1961	TEAD4_ESRRB	HumanTF2	TEAD4_ESRRB	1961	cluster_236	2	0.0581417	0.2985801
8278	SO	TRANSFAC	SO	8278	cluster_1826	1	0.0581579	0.2985801
10955	HOXA13	TRANSFAC	Abd-B	10418	cluster_747	19	0.0581652	0.2985801
6994	ZNF41	TRANSFAC	ZNF41	6994	cluster_1353	1	0.0581828	0.2985801
9336	SLBO	DrosophilaTF	SLBO	9336	cluster_1892	1	0.0581877	0.2985801
10433	RUSH-1ALPHA	TRANSFAC	RUSH-1ALPHA	10433	cluster_2174	1	0.0582925	0.2987291
10397	PLZF	TRANSFAC	PLZF	10397	cluster_3056	1	0.0583256	0.2987291
10423	CAD	TRANSFAC	CAD	10423	cluster_1701	2	0.0585727	0.2998168
5937	MTF-1	TRANSFAC	MTF1	271	cluster_802	2	0.0588455	0.2998168
9525	EGR1	mouse	FOXJ3;FOXK2;FOXO3;UNKNOWNFH;EGR1	1350		0	0.0588704	0.2998168
2565	EGR-2	TRANSFAC	MOVO-B	10431	cluster_910	2	0.0589288	0.2998168
391	Y75B8A.6	CISBP	ZC416.1	703	cluster_1614	3	0.0590629	0.2999176
9802	MYBL1	HumanTF	MYBL1	9802	cluster_2456	2	0.0594455	0.301105
10435	SZF1-1	TRANSFAC	SPZ1	10595	cluster_1465	2	0.0596248	0.3014197
8905	SP100	UniPROBE	SP100	5140	cluster_377	2	0.0596521	0.3014822
2263	CCAAT/ENHANCER_BINDING_PROTEIN_BETA	3D-footprint	CCAAT/ENHANCER_BINDING_PROTEIN_BETA	2264	cluster_3031	3	0.0597947	0.3018213
7117	ZNF569	TRANSFAC	ZNF569	7117	cluster_887	1	0.059903	0.3020839
8005	HES-1	TRANSFAC	CTCF	6014	cluster_1979	4	0.0601317	0.3023405
1673	GCM1_HOXA13	HumanTF2	GCM1_HOXB13	1675	cluster_103	10	0.0601581	0.3023405
10235	ZNF524	HumanTF	ZNF524	10235	cluster_1756	1	0.0607145	0.3023405
9356	MTF-1	TRANSFAC	MTF1	5539	cluster_643	7	0.0607263	0.3023405
5193	ZNF263	HT-SELEX2	ZFP263	263	cluster_921	4	0.0608285	0.3023405
1938	TEAD4_DLX3	HumanTF2	TEAD4_DLX3	1938	cluster_224	24	0.0608305	0.3023405
5280	ZNF787	HT-SELEX2	ZNF787	5279	cluster_2676	2	0.0612276	0.3029046
514	GCM1	CISBP	GCM2	1324	cluster_564	24	0.0612498	0.3029046
6566	ZNF134	TRANSFAC	ZNF134	6566	cluster_1023	2	0.0613691	0.3029685
5744	SOX12	TRANSFAC	SOX12	5744	cluster_484	2	0.061563	0.3035953
5228	ZNF449	HT-SELEX2	ZNF449	5226	cluster_2538	2	0.0616562	0.3035953
7807	PHIAP3	TRANSFAC	PHIAP3	7807	cluster_2420	1	0.0617526	0.303665
6336	ZASC1	TRANSFAC	ZASC1	6336	cluster_2913	1	0.0618519	0.303665
8316	SU(H)	TRANSFAC	SU(H)	8316	cluster_1549	7	0.0624405	0.3043635
345	SLR-2	CISBP	SLR-2	345	cluster_2439	1	0.0624405	0.3043635
6581	ZNF792	TRANSFAC	ZNF792	6581	cluster_3048	1	0.0626663	0.3053316
6051	PBX3	TRANSFAC	PBX3	6051	cluster_2078	1	0.0627344	0.3054705
2412	CCAAT/ENHANCER-BINDING_PROTEIN_BETA	3D-footprint	CCAAT/ENHANCER-BINDING_PROTEIN_BETA	2411	cluster_1713	5	0.0628171	0.3057431
9835	NFKB2	HumanTF	NFKB1	3339	cluster_606	5	0.0634178	0.3081905
2025	TFAP2C_E2F8	HumanTF2	TFAP2C_E2F8	2025	cluster_267	2	0.0635611	0.3082923
2890	INSM1	TRANSFAC	INSM1	5490	cluster_590	2	0.0640462	0.3092701
8564	E2F	TRANSFAC	E2F	8564	cluster_1443	1	0.0640805	0.3092701
5591	NRF1	HUMAN.H10MO.A	NRF1	5591	cluster_2045	1	0.0641284	0.3092701
9028	CART-1	TRANSFAC	ALX1	925	cluster_347	2	0.0641844	0.3094193
6770	ZNF556	TRANSFAC	ZNF556	6770	cluster_2156	1	0.0643037	0.3098856
7152	ZNF404	TRANSFAC	ZNF404	7152	cluster_3014	1	0.0644781	0.3099842
11004	SRF	TRANSFAC	SRF_1	10772	cluster_471	17	0.0645385	0.3099842
7260	ZNF573	TRANSFAC	ZNF573	7260	cluster_952	1	0.0645426	0.3099842
10254	AHR	TRANSFAC	AHR	5302	cluster_823	2	0.0646025	0.3101633
3334	LEF1	SMILE-seq	LEF1	3334	cluster_599	4	0.0647157	0.3102916
1525	ETV2_ONECUT2	HumanTF2	ETV2_ONECUT2	1525	cluster_56	2	0.0647222	0.3102916
5153	ZBTB37	HT-SELEX2	ZBTB37	5153	cluster_1705	1	0.0652668	0.3105529
1548	ETV2_TEF	HumanTF2	ETV2_TEF	1548	cluster_67	2	0.0655645	0.3105529
6717	ZNF491	TRANSFAC	ZNF718	6595	cluster_752	4	0.0658233	0.3105934
9093	HLX1	UniPROBE	POU1F1	10939	cluster_357	26	0.0658257	0.3105934
56	HLX	TRANSFAC	GSB	8317	cluster_572	13	0.0658257	0.3105934
7299	ZFP786	TRANSFAC	ZFP786	7299	cluster_951	2	0.0660953	0.3109345
1129	HER	CISBP	NR2E1	783	cluster_733	13	0.0662779	0.31109
6273	ZNF579	TRANSFAC	ZNF579	6273	cluster_1620	1	0.0662925	0.31109
7148	ZFP206	TRANSFAC	ZFP206	7148	cluster_751	3	0.0663034	0.31109
334	ZTF-16	CISBP	ZTF-16	334	cluster_1236	1	0.0665152	0.3111598
4743	POU4F1	HT-SELEX2	POU4F3	4748	cluster_1552	16	0.0665187	0.3111598
2605	RUNT-RELATED_TRANSCRIPTION_FACTOR_1	3D-footprint	RUNT-RELATED_TRANSCRIPTION_FACTOR_1	2611	cluster_1722	12	0.0665187	0.3111598
6103	SIN3A	TRANSFAC	C-ETS-1	6063	cluster_2469	3	0.066605	0.3113041
8893	SPDEF	UniPROBE	SPDEF	5162	cluster_435	3	0.0670863	0.3128727
10823	BR-C_Z3	TRANSFAC	BR-C_Z3	10823	cluster_2066	1	0.0672881	0.3134881
397	MAB-23	CISBP	MAB-23	397	cluster_1528	1	0.067428	0.3138912
8037	PREP-1	TRANSFAC	PREP-1	8037	cluster_1615	1	0.0678388	0.3145353
5856	GFI1B	TRANSFAC	GFI1B	5856	cluster_1587	1	0.0679662	0.3145353
10785	STAT1	TRANSFAC	STAT1	10785	cluster_1405	1	0.0680634	0.3145353
9562	FOXJ3	HumanTF	FOXG1	9587	cluster_609	19	0.0681905	0.3145353
5057	TGIF2LY	HT-SELEX2	ACHI	8207	cluster_559	34	0.0682196	0.314552
7734	ZFP90	TRANSFAC	ZFP90	7734	cluster_1562	1	0.0682579	0.3146229
7234	ZNF677	TRANSFAC	ZNF677	7234	cluster_1004	1	0.0685023	0.3153844
7268	ZNF836	TRANSFAC	ZNF392	6364	cluster_1053	2	0.0688235	0.316462
7486	ZNF559	TRANSFAC	ZNF559	7486	cluster_1623	1	0.0689139	0.3167048
7227	ZNF585A	TRANSFAC	ZNF585A	7227	cluster_2778	1	0.068943	0.3167048
9354	MAF	TRANSFAC	MAF	9354	cluster_2592	1	0.0693426	0.3173253
1873	PITX1_HES7	HumanTF2	ARNTL_PITX1	1357	cluster_1304	4	0.069496	0.3173253
6660	ZEC	TRANSFAC	ZEC	6660	cluster_1367	1	0.0695631	0.3173253
7492	ZNF558	TRANSFAC	ZNF558	7492	cluster_1842	1	0.0696179	0.3173253
7320	ZNF679	TRANSFAC	ZNF679	7320	cluster_1086	1	0.0697827	0.3173253
7581	ZFP354B	TRANSFAC	ZFP354B	7581	cluster_1468	1	0.0698825	0.3173253
7186	ZNF790	TRANSFAC	ZNF790	7186	cluster_3011	1	0.0700028	0.3175377
8050	CXXC1	TRANSFAC	CXXC1	8050	cluster_2500	1	0.0701346	0.3176053
9352	LF-A1	TRANSFAC	CF1_/_USP	437	cluster_522	8	0.0701448	0.3176053
7559	RBAK	TRANSFAC	RBAK	7559	cluster_1371	1	0.0705727	0.3185498
1765	HOXB2_HOXB13	HumanTF2	HOXC11	9676	cluster_1559	68	0.070682	0.3189499
1960	TEAD4_ESRRB	HumanTF2	TEAD4_ESRRB	1960	cluster_235	2	0.0707824	0.3190335
10348	PBX	TRANSFAC	PBX	10348	cluster_2657	1	0.0710452	0.3190335
7349	ZFP62	TRANSFAC	ZFP62	7349	cluster_1366	1	0.0710544	0.3190335
10258	SMAD	TRANSFAC	SMAD	10258	cluster_2462	1	0.0716277	0.3202929
6220	FOXE3	TRANSFAC	FOXD4L6	6216	cluster_2471	6	0.0716279	0.3202929
6664	ZNF880	TRANSFAC	ZNF880	6664	cluster_953	1	0.0719965	0.3212973
6668	ZFP184	TRANSFAC	ZFP184	6668	cluster_1915	2	0.0720602	0.3212993
5756	IRF	TRANSFAC	IRF	5756	cluster_3054	2	0.0722747	0.321774
5699	STAT6	HUMAN.H10MO.C	STAT6	5699	cluster_780	5	0.0725666	0.3227826
9337	SNA	DrosophilaTF	ESG	9315	cluster_472	67	0.0727791	0.3229992
5757	SOX21	TRANSFAC	SOX17	8869	cluster_419	27	0.0727958	0.3229992
6829	ZFP64	TRANSFAC	ZFP64	6829	cluster_1968	1	0.0729197	0.3234792
1976	TEAD4_GATA3	HumanTF2	TEAD4_GATA3	1976	cluster_243	2	0.0729621	0.3235278
4651	GCMA	TRANSFAC	GCM	8802	cluster_871	5	0.0731206	0.3237431
2305	HSF	TRANSFAC	HSF	2305	cluster_2516	1	0.0731811	0.3237431
5134	ZBTB14	HT-SELEX2	ZBTB14	5134	cluster_1846	4	0.0734	0.3241988
7140	ZFP667	TRANSFAC	ZFP667	7140	cluster_2086	1	0.0737573	0.3247678
3936	GMEB1	HT-SELEX2	GMEB1	3936	cluster_1031	2	0.0740604	0.3258781
9064	CPHX	UniPROBE	CPHX	9064	cluster_363	3	0.074141	0.3258781
8387	ODD	TRANSFAC	ODD	8387	cluster_2650	1	0.0741822	0.3258781
7661	ZFP382	TRANSFAC	ZFP382	7661	cluster_2338	1	0.0743903	0.3265419
2011	TEAD4_SOX6	HumanTF2	TEAD4_SOX15	2010	cluster_260	4	0.0745034	0.3267479
9656	HOMEZ	HumanTF	HOMEZ	119	cluster_398	4	0.0747512	0.3277183
5751	SOX17	TRANSFAC	SOX17	5751	cluster_430	4	0.0748065	0.3277978
6618	ZNF684	TRANSFAC	ZNF684	6618	cluster_2106	1	0.075076	0.3284425
5188	ZNF177	HT-SELEX2	ZNF177	5187	cluster_3066	2	0.0754321	0.3292366
6769	ZIM3	TRANSFAC	ZIM3	6769	cluster_2669	1	0.0757402	0.3300386
1728	HOXA13_MEIS1	HumanTF2	MEIS1_HOXB13	1832	cluster_172	14	0.0760518	0.3304134
5157	ZBTB7A	HT-SELEX2	ZBTB7B	5158	cluster_589	9	0.0761619	0.3304134
1389	CUX1_SOX15	HumanTF2	CUX1_SOX15	1389	cluster_295	2	0.0769187	0.3323355
9281	ADF1	DrosophilaTF	ADF1	9281	cluster_1655	2	0.0774841	0.3325961
2907	ISGF3G	UniPROBE	ISGF3G	5602	cluster_450	2	0.0775696	0.3325961
10395	HIC1	TRANSFAC	HIC1	10395	cluster_2345	2	0.0780792	0.3332678
6484	ZNF44	TRANSFAC	ZNF44	6484	cluster_1688	1	0.0785559	0.3338938
10657	E2F3	JASPAR	E2F3	10657	cluster_1332	1	0.0785672	0.3338938
8789	NRSF	TRANSFAC	REST	2792	cluster_600	10	0.0786194	0.3338938
9217	OVO	TRANSFAC	OVO	9217	cluster_1861	1	0.0786478	0.3338938
1509	ETV2_GSC2	HumanTF2	ETV2_GSC2	1509	cluster_48	2	0.0787819	0.3338938
5163	ZFP41	HT-SELEX2	ZFP41	5163	cluster_2569	2	0.0788601	0.3338938
7352	ZFP90	TRANSFAC	ZFP90	7352	cluster_2098	3	0.0788938	0.3338938
7881	HOXA10	TRANSFAC	FOXL1	10533	cluster_1177	3	0.0789933	0.3338938
6081	THAP1	TRANSFAC	YY1	5728	cluster_545	29	0.0790067	0.3338938
10550	MZF1(VAR.2)	JASPAR	PAD	1169	cluster_1058	2	0.0790465	0.3338938
5315	ARNT	HUMAN.H10MO.B	BHLHB2	9398	cluster_393	172	0.0792583	0.3338938
6057	RELA-P65	TRANSFAC	RELA-P65	6057	cluster_1685	1	0.079968	0.3345525
5229	TCFAP2A	TRANSFAC	TFAP2A	1003	cluster_469	19	0.0800792	0.3346889
7151	ZNF568	TRANSFAC	ZNF568	7151	cluster_2713	1	0.0802551	0.3350611
6331	ZBTB41	TRANSFAC	ZBTB41	6331	cluster_2600	1	0.0803961	0.3353393
6255	PLAGL2	TRANSFAC	PLAGL2	6255	cluster_2255	1	0.0805047	0.3355342
9593	FOXK1	HumanTF	FOXJ3	9589	cluster_2725	5	0.0808641	0.3365794
2876	BHLHB2	UniPROBE	BHLHB2	5427	cluster_409	2	0.0811127	0.3372957
3236	POU6F2_E639K_R1	UniPROBE	VSX1_Q175H_R1	3261	cluster_1428	20	0.0814223	0.337848
6594	ZNF667	TRANSFAC	ZNF667	6594	cluster_1589	1	0.0814261	0.337848
7041	ZNF121	TRANSFAC	ZNF33B	7058	cluster_695	5	0.0817368	0.3383753
6074	RELA-P65	TRANSFAC	RELA-P65	6074	cluster_1898	2	0.0819443	0.3388603
11080	CG6824	FlyZincFinger	CG6824	11080	cluster_1526	2	0.0821254	0.3391599
769	NHR-204	CISBP	NHR-204	769	cluster_876	1	0.0821818	0.3391599
1981	TEAD4_HES7	HumanTF2	TEAD4_HES7	1981	cluster_246	2	0.0822692	0.3393958
5734	VDR	MOUSE.H10MO.C	VDR	5734	cluster_636	11	0.0823433	0.3395029
7292	ZNF283	TRANSFAC	ZNF283	7292	cluster_2714	1	0.0826796	0.340486
7988	MECP-2	TRANSFAC	MECP-2	7988	cluster_2929	1	0.0832569	0.3420967
6899	ZNF208	TRANSFAC	ZNF208	6899	cluster_1189	1	0.0833285	0.3420967
7573	PRDM5	TRANSFAC	PRDM5	7573	cluster_2547	1	0.0837251	0.3420967
5202	ZNF282	HT-SELEX2	ZNF282	5202	cluster_1014	3	0.0837741	0.3420967
5344	CEBPG	HUMAN.H10MO.C	CEBPB	5340	cluster_596	46	0.0839047	0.3420967
4200	IRX5	HT-SELEX2	IRX5	4200	cluster_1184	1	0.0839282	0.3421021
10966	MECP2	TRANSFAC	MECP2	10966	cluster_2895	1	0.0843168	0.3427582
5230	ZNF454	HT-SELEX2	ZNF454	5230	cluster_554	3	0.0845614	0.3435716
2217	FUSION_OF_N-TERMINAL_17-MER_PEPTIDE_EXTENSION_TO_Z	3D-footprint	FUSION_OF_N-TERMINAL_17-MER_PEPTIDE_EXTENSION_TO_Z	1212	cluster_582	6	0.0849642	0.3442791
1885	POU2F1_EOMES	HumanTF2	POU2F1_EOMES	1882	cluster_196	6	0.0851751	0.344541
8849	PAX-4	TRANSFAC	PAX-4	8849	cluster_1648	1	0.0856683	0.3446591
10072	SOX9	HumanTF	SOX18	10040	cluster_982	15	0.0857936	0.3446591
1171	PFK	CISBP	PFK	1171	cluster_2464	1	0.085929	0.3446591
7593	ZNF222	TRANSFAC	ZNF223	6825	cluster_903	2	0.0860129	0.3446591
2144	C/EBP	TRANSFAC	C/EBP	2144	cluster_1828	1	0.0862128	0.3446591
1147	JIM	CISBP	JIM	1147	cluster_459	2	0.0862961	0.3446591
3160	NKX2-5_R190C_R1	UniPROBE	NKX2-5_R190C_R1	3160	cluster_2291	1	0.0863973	0.3446591
1416	E2F3_TBX21	HumanTF2	E2F1_EOMES	1400	cluster_17	4	0.086622	0.3446591
2059	GKLF	TRANSFAC	ETF	9610	cluster_1312	2	0.0869956	0.3446591
7051	ZNF211	TRANSFAC	ZNF211	7051	cluster_2885	1	0.0871341	0.3446591
2771	EWSR1-FLI1	TRANSFAC	EWSR1-FLI1	2771	cluster_2468	1	0.0871671	0.3446591
7284	ZNF836	TRANSFAC	ZNF836	7284	cluster_890	3	0.0872309	0.3446591
6417	AEBP2	TRANSFAC	AEBP2	6417	cluster_2191	1	0.0874212	0.3447207
8677	MYOGENIN	TRANSFAC	TCF12	5480	cluster_536	8	0.0876096	0.345188
279	KLF9	CISBP	KLF9	279	cluster_1301	2	0.087776	0.3455872
6693	ZBTB41	TRANSFAC	ZBTB41	6693	cluster_1918	1	0.08786	0.3455872
6793	ZNF552	TRANSFAC	ZNF552	6793	cluster_1955	1	0.0884136	0.3463872
3086	FOXC1_I126M_R1	UniPROBE	FOXC1_REF_R1	3084	cluster_893	4	0.0887917	0.3472124
4736	POU3F4	HT-SELEX2	POU3F4	4736	cluster_955	3	0.0888021	0.3472124
2739	ARYL_HYDROCARBON_RECEPTOR_NUCLEAR_TRANSLOCATOR	3D-footprint	MICROPHTHALMIA-ASSOCIATED_TRANSCRIPTION_FACTOR	2622	cluster_1024	12	0.0888486	0.3472124
5413	BBX	TRANSFAC	BBX	5413	cluster_486	2	0.089606	0.3490081
1668	GCM1_FOXI1	HumanTF2	GCM1_FOXI1	1667	cluster_99	10	0.0896236	0.3490081
7053	ZFP112	TRANSFAC	ZFP112	7053	cluster_2332	2	0.0896917	0.3490081
7699	ZFP93	TRANSFAC	ZFP93	7699	cluster_1315	1	0.0898269	0.3490081
6927	ZNF276	TRANSFAC	ZNF276	6927	cluster_1038	2	0.089857	0.3490081
6946	ZNF708	TRANSFAC	ZNF708	6946	cluster_1527	1	0.0899668	0.3490511
10929	PBX1	JASPAR	PBX1	10929	cluster_376	2	0.0907682	0.3511452
7276	ZNF329	TRANSFAC	ZFP329	7217	cluster_1331	2	0.0910913	0.3516877
382	MLL	CISBP	MLL	382	cluster_1000	2	0.091142	0.3516877
7111	ZNF284	TRANSFAC	ZNF284	7111	cluster_1431	2	0.0911503	0.3516877
6260	ZNF687	TRANSFAC	ZNF687	6260	cluster_2684	1	0.0911591	0.3516877
6380	ZER6	TRANSFAC	ZER6	6380	cluster_2877	1	0.0911591	0.3516877
8192	SOX102F	TRANSFAC	YL-1	8353	cluster_2199	3	0.0913822	0.3523611
3772	ETV3	HT-SELEX2	ETV3	3770	cluster_2202	2	0.0916424	0.3528577
4084	HOXC10	HT-SELEX2	HOXC10	4078	cluster_601	76	0.0919466	0.3537532
10416	PRD	TRANSFAC	PRD	10416	cluster_2092	1	0.0923961	0.3538861
6734	ZNF439	TRANSFAC	ZNF439	6734	cluster_2334	1	0.0926382	0.3541471
6080	B-ATF	TRANSFAC	B-ATF	6080	cluster_1194	3	0.0927463	0.3541471
7764	ZNF236	TRANSFAC	ZNF236	7764	cluster_1517	1	0.0928735	0.3542348
8929	IRC900814	UniPROBE	IRC900814	8929	cluster_2501	1	0.0932122	0.3547097
7949	ZBTB2	TRANSFAC	TORC2	7948	cluster_1928	2	0.0932326	0.3547097
580	ENSTNIG00000017092	CISBP	LHX6	551	cluster_628	5	0.0933305	0.3548536
6989	ZNF708	TRANSFAC	ZNF254	6966	cluster_825	2	0.0934179	0.3549236
5195	TCF1	TRANSFAC	HNF-1BETA	103	cluster_392	11	0.093553	0.3550936
6796	ZNF582	TRANSFAC	ZNF582	6796	cluster_2195	1	0.0935748	0.3550936
8804	P53	TRANSFAC	P53	8804	cluster_2313	3	0.0936908	0.3553263
573	SIX3	CISBP	SIX3	573	cluster_1388	3	0.0940852	0.3562504
3218	PITX2_L100Q_R2	UniPROBE	OTX2	10925	cluster_462	56	0.0941623	0.3562504
5908	MIBP1	TRANSFAC	MIBP1	5908	cluster_1676	1	0.0944373	0.3562504
7039	ZNF135	TRANSFAC	ZNF135	7039	cluster_2413	1	0.0944911	0.3562504
1618	FOXO1_ELF1	HumanTF2	FOXJ2_ELF1	1607	cluster_73	8	0.0946179	0.3562816
9811	MAFB	HumanTF	MAFF	4319	cluster_683	13	0.0950073	0.3565132
9284	DIP3	DrosophilaTF	DIP3	9284	cluster_2665	1	0.0950905	0.3565132
4740	POU3F4	HT-SELEX2	POU1F1	4697	cluster_2010	10	0.0951497	0.3565132
1405	E2F1_NHLH1	HumanTF2	E2F1_NHLH1	1405	cluster_20	2	0.0951776	0.3565132
3005	FOXN2	UniPROBE	FOXN2	5955	cluster_627	5	0.0952693	0.3565132
7394	ZNF680	TRANSFAC	ZNF680	7394	cluster_2222	1	0.0952943	0.3565132
9246	DREF	TRANSFAC	DREF	9246	cluster_1910	1	0.0953602	0.3565132
93	ARID3A	CISBP	ARID3A	87	cluster_1171	5	0.0955632	0.3565132
1012	E2F	CISBP	E2F	1012	cluster_1603	5	0.095652	0.3565132
10788	BR-C_Z2	TRANSFAC	BR-C_Z2	10788	cluster_2530	1	0.0957024	0.3565132
6561	MOK-2	TRANSFAC	ZFP182	7182	cluster_935	5	0.0958193	0.3565132
3871	FOXN2	HT-SELEX2	FOXN2	3871	cluster_1535	1	0.0959062	0.3565132
9382	BARHL2	HumanTF	BARHL1	9397	cluster_2080	4	0.0960693	0.3567202
10403	ZEC	TRANSFAC	ZEC	10403	cluster_2757	1	0.0961154	0.3567202
7293	ZNF525	TRANSFAC	ZNF251	7487	cluster_746	4	0.0962435	0.3568453
7410	ZNF578	TRANSFAC	ZNF596	7374	cluster_1403	2	0.0963342	0.3568453
2693	DUALENH	3D-footprint	DUALENH	2693	cluster_2697	1	0.0963836	0.3568453
5201	ZNF281	HT-SELEX2	ZNF444	5224	cluster_2118	4	0.0966202	0.3568453
380	FBXL19	CISBP	ZFP128	303	cluster_1565	2	0.0968396	0.3572816
1215	GATA-1	TRANSFAC	GATA-1	1213	cluster_1745	2	0.0970132	0.3575481
3228	POU3F4_R323G_R1	UniPROBE	POU3F3	6130	cluster_1364	8	0.0973018	0.3581414
1399	E2F1_ELK1	HumanTF2	E2F1_ELK1	1399	cluster_16	2	0.0973906	0.3581575
3895	GATA3	HT-SELEX2	GATA3	3893	cluster_1071	2	0.0976634	0.3585517
6960	ZNF325	TRANSFAC	ZNF325	6960	cluster_1749	1	0.0978546	0.3585517
10743	SKN-1	JASPAR	SKN-1	10743	cluster_1884	2	0.0979982	0.3585517
1546	ETV2_TCF3	HumanTF2	ETV2_TCF3	1546	cluster_66	4	0.0980729	0.3585517
9153	HLH-30	UniPROBE	BHLHB2	8906	cluster_886	12	0.0980729	0.3585517
10736	EFL-1	JASPAR	EFL-1	10736	cluster_1291	1	0.0982004	0.3585517
5936	LRF	TRANSFAC	LRF	5936	cluster_1880	1	0.0987543	0.3585517
6522	ZNF35	TRANSFAC	ZNF35	6522	cluster_911	1	0.0989129	0.3585517
2820	SMAD3	UniPROBE	SMAD3	5736	cluster_405	2	0.0991986	0.3585517
8874	ZBTB12	UniPROBE	ZBTB12	8874	cluster_426	4	0.0992542	0.3585517
6749	ZNF454	TRANSFAC	ZNF454	6749	cluster_2849	1	0.0993371	0.3585517
3482	BCL6B	HT-SELEX2	BCL6	3486	cluster_1616	4	0.0994055	0.3585517
7287	ZNF493	TRANSFAC	APAK	7399	cluster_732	4	0.0995483	0.3585517
6504	ZFY	TRANSFAC	ZNF836	7237	cluster_822	4	0.0996705	0.3585517
10728	SU(HW)	JASPAR	SU(HW)	10728	cluster_2971	1	0.0997241	0.3585517
7767	COE2	TRANSFAC	COE2	7767	cluster_1161	1	0.0997765	0.3585517
1065	CG4360	CISBP	CG4360	1065	cluster_2238	1	0.09978	0.3585517
1805	HOXD12_EOMES	HumanTF2	HOXD12_EOMES	1805	cluster_162	2	0.0999755	0.3589708
7030	ZNF132	TRANSFAC	ZNF132	7030	cluster_1845	1	0.1004496	0.3601953
7402	ZNF383	TRANSFAC	ZNF383	7402	cluster_1227	1	0.1004766	0.3601953
9539	FOXB1	HumanTF	FOXB1	9539	cluster_2015	1	0.1005394	0.360274
4787	PROX1	HT-SELEX2	PROX1	4787	cluster_594	3	0.1006191	0.3603399
8359	BOWL	TRANSFAC	BOWL	8359	cluster_2589	2	0.100819	0.3607421
7818	BMAL1	TRANSFAC	BMAL1	7818	cluster_1048	1	0.1009887	0.360983
1553	ETV5_DRGX	HumanTF2	HOXB2_ELK1	1752	cluster_137	6	0.1013728	0.3619682
6505	ZNF44	TRANSFAC	ZNF44	6505	cluster_1644	1	0.1014721	0.3622181
9304	BRK	DrosophilaTF	KRUEPPEL-LIKE_FACTOR_4	2468	cluster_1107	4	0.1017276	0.3626269
1140	HNF4	CISBP	HNF4	1140	cluster_2831	1	0.1019026	0.3626458
1826	MEIS1_DRGX	HumanTF2	MEIS1_DRGX	1826	cluster_168	2	0.1021587	0.3626458
3380	VSX1	SMILE-seq	EN1	3290	cluster_614	13	0.1023264	0.3629173
7403	ZNF418	TRANSFAC	ZNF418	7403	cluster_2656	1	0.1026503	0.3633439
7338	ZFP668	TRANSFAC	ZFP668	7338	cluster_1083	1	0.1027614	0.3634578
5286	ZSCAN16	HT-SELEX2	ZSCAN16	5287	cluster_1360	4	0.1029227	0.3634674
10243	ZSCAN4	HumanTF	ZSCAN4	3395	cluster_378	7	0.1036638	0.3643737
9316	EVE	DrosophilaTF	EVE	9316	cluster_2306	1	0.1040141	0.3650027
2495	POU_DOMAIN,_CLASS_6,_TRANSCRIPTION_FACTOR_1	3D-footprint	POU_DOMAIN,_CLASS_6,_TRANSCRIPTION_FACTOR_1	2495	cluster_2205	2	0.1044002	0.3654846
7665	INSM2	TRANSFAC	INSM2	7665	cluster_2264	1	0.1044979	0.3654846
7758	ZNF652	TRANSFAC	ZNF652	7758	cluster_2123	1	0.1045351	0.3654846
7750	ZNF224	TRANSFAC	ZNF224	7750	cluster_2926	1	0.1047335	0.3654846
10342	CHURCHILL	TRANSFAC	CPBP	5770	cluster_909	2	0.1047598	0.3654846
3649	E2F2	HT-SELEX2	TCFL5	5009	cluster_1831	4	0.1048084	0.3654846
7580	ZFP	TRANSFAC	ZFP	7580	cluster_2041	1	0.10513	0.3657859
5144	ZBTB26	HT-SELEX2	ZBTB26	5144	cluster_1945	2	0.1056302	0.3657859
6552	ZNF141	TRANSFAC	ZNF141	6552	cluster_2415	1	0.1056894	0.3657859
11025	ZABC1	TRANSFAC	ZABC1	11025	cluster_2051	1	0.1057234	0.3657859
6477	HKR1	TRANSFAC	HKR1	6477	cluster_2430	1	0.1058907	0.3657859
10986	MYF	TRANSFAC	MYF	10986	cluster_938	3	0.1060148	0.3657859
7314	ZNF441	TRANSFAC	ZNF441	7314	cluster_2780	1	0.1062511	0.3662839
1876	PITX1_TBX21	HumanTF2	PITX1_TBX21	1876	cluster_193	3	0.1063677	0.3665037
6343	ZSCAN4F	TRANSFAC	ZSCAN4F	6343	cluster_1815	2	0.1064193	0.3665037
9960	RARA	HumanTF	RARA::RXRG	8775	cluster_495	15	0.1066255	0.3668065
1639	GCM1_CEBPB	HumanTF2	GCM1_CEBPB	1639	cluster_87	2	0.1067389	0.3669921
1480	ERF_TBX21	HumanTF2	ETV2_EOMES	1494	cluster_43	16	0.1069954	0.3677613
11008	CG4854	FlyZincFinger	CG4854	11008	cluster_2928	1	0.1070514	0.3678009
9924	OSF2	TRANSFAC	RUNX3	9991	cluster_660	29	0.1070933	0.3678009
8429	AR	TRANSFAC	AR	8429	cluster_2809	1	0.1074287	0.3685223
8031	HOX_9-13	TRANSFAC	Homeobox_protein_DLX-5	2704	cluster_723	98	0.1074287	0.3685223
7801	ARNT2	TRANSFAC	ARNT2	7801	cluster_1047	1	0.1075415	0.3685606
1067	CG4854	CISBP	CG4854	1067	cluster_339	2	0.1078482	0.3691553
1725	GCM2_TEF	HumanTF2	GCM1_CEBPB	1638	cluster_86	4	0.1078631	0.3691553
7063	ZNF169	TRANSFAC	ZNF169	7063	cluster_1953	2	0.10811	0.3696305
1449	ELK1_TEF	HumanTF2	ETV2_CEBPD	1483	cluster_38	14	0.1081589	0.3696305
3197	PAX6_P68S_R1	UniPROBE	PAX6_P68S_R1	3197	cluster_3067	1	0.1083712	0.3697684
10446	WT1	TRANSFAC	WT1	10446	cluster_2054	2	0.1085758	0.3697684
7342	ZFP770	TRANSFAC	ZNF770	7222	cluster_1936	3	0.1086918	0.3697684
7598	ZBTB39	TRANSFAC	ZBTB39	7598	cluster_1175	1	0.1087578	0.3697684
6578	ZNF19	TRANSFAC	ZNF19	6578	cluster_994	1	0.1088584	0.3697694
1145	HR83	CISBP	HR83	1145	cluster_1808	1	0.1091138	0.369784
7522	ZNF285	TRANSFAC	ZNF285	7522	cluster_1192	1	0.1093962	0.3701482
10014	RFX2	HumanTF	RFX3	4827	cluster_537	10	0.1095099	0.3701957
7357	GIOT-1	TRANSFAC	ZFP30	7109	cluster_1883	2	0.1095206	0.3701957
9457	SP3	TRANSFAC	SP3	9457	cluster_2554	1	0.1104937	0.3714414
1568	ETV5_HES7	HumanTF2	ETV2_HES7	1514	cluster_51	8	0.1105209	0.3714414
6546	ZIPRO1	TRANSFAC	ZIPRO1	6546	cluster_2211	1	0.1105806	0.3715005
2003	TEAD4_PITX1	HumanTF2	GCM1_PITX1	1689	cluster_110	4	0.1106452	0.3716265
7914	NF-1C	TRANSFAC	NFIC	10625	cluster_727	6	0.1107088	0.3716683
7652	ZNF528	TRANSFAC	ZNF528	7652	cluster_1539	1	0.1108121	0.3716971
3239	PROP1_R112Q_R1	UniPROBE	PROP1_R99Q_R1	3240	cluster_2331	3	0.1110811	0.3717097
5403	MECOM	HUMAN.H10MO.B	MECOM	938	cluster_344	5	0.1111549	0.3717097
5730	USF2	HUMAN.H10MO.A	USF2	5731	cluster_322	17	0.111187	0.3717097
1068	CG5180	CISBP	CG5180	1068	cluster_2271	1	0.1113137	0.3718186
1924	TEAD4_CEBPD	HumanTF2	TEAD4_CEBPD	1924	cluster_220	2	0.1114299	0.3721262
574	RHOX8	CISBP	RHOX8	574	cluster_925	1	0.1118204	0.3728389
6007	THAP1	TRANSFAC	YY1	5986	cluster_2126	2	0.1119952	0.3728976
4459	NFATC3	HT-SELEX2	NFATC3	4459	cluster_1726	2	0.1120124	0.3728976
6243	ZNF826	TRANSFAC	ZNF826	6243	cluster_1531	2	0.1120529	0.3728976
9278	C/EBPGAMMA	TRANSFAC	C/EBPGAMMA	9278	cluster_2422	1	0.112189	0.3728976
5676	SP2	MOUSE.H10MO.C	SP3	5677	cluster_679	5	0.112518	0.3728976
360	MEX-6	CISBP	MEX-6	360	cluster_1498	1	0.1126183	0.3728976
6440	ZNF366	TRANSFAC	ZNF366	6440	cluster_1978	1	0.1126663	0.3728976
803	MBR-1	CISBP	PLAGL1	260	cluster_1434	2	0.112689	0.3728976
6511	ZFP932	TRANSFAC	ZFP932	6511	cluster_1854	1	0.1129873	0.3733985
10148	TEAD3	HumanTF	TEAD1	10147	cluster_737	3	0.1133078	0.3736975
8162	CHECKPOINT_SUPPRESSOR_HOMOLOGUE	TRANSFAC	CHECKPOINT_SUPPRESSOR_HOMOLOGUE	8162	cluster_2733	1	0.1133785	0.3738508
7412	ZNF845	TRANSFAC	ZNF765	7238	cluster_1328	2	0.1141703	0.3746791
1923	TEAD4_CEBPD	HumanTF2	TEAD4_CEBPD	1923	cluster_219	2	0.1144389	0.3746791
6884	ZNF264	TRANSFAC	ZNF264	6884	cluster_1437	2	0.1148071	0.3746791
299	ZSCAN4C	CISBP	ZSCAN4	256	cluster_1493	2	0.1151172	0.375398
1653	GCM1_ETV7	HumanTF2	GCM1_SPDEF	1693	cluster_114	8	0.115374	0.375398
3161	NKX2-5_T178M_R1	UniPROBE	NKX2-5_T178M_R1	3161	cluster_2542	1	0.1157785	0.3754524
6931	ZNF891	TRANSFAC	ZNF891	6931	cluster_1324	2	0.1160046	0.3754524
1582	ETV7_TBX21	HumanTF2	ETV7_TBX21	1582	cluster_70	2	0.1160907	0.3754524
10	MYELIN_TRANSCRIPTION_FACTOR_1	3D-footprint	MYELIN_TRANSCRIPTION_FACTOR_1	10	cluster_793	2	0.1162304	0.3754524
1537	ETV2_SOX15	HumanTF2	ETV2_SOX15	1537	cluster_63	2	0.1163939	0.3754524
5913	REST	TRANSFAC	REST	5985	cluster_2055	3	0.1164431	0.3754524
1747	HOXB2_ELF1	HumanTF2	HOXB2_ELF1	1747	cluster_135	4	0.1164611	0.3754524
6687	ZEC	TRANSFAC	ZEC	6687	cluster_1173	2	0.1169343	0.3759179
2819	ANTENNAPEDIA_HOMEODOMAIN	3D-footprint	HOMEOTIC_PROTEIN_ANTENNAPEDIA	2728	cluster_1496	6	0.1169824	0.3759942
1386	CUX1_PITX1	HumanTF2	CUX1_PITX1	1386	cluster_292	2	0.1170437	0.3761227
5911	RELB:P50	TRANSFAC	RELB:P50	5911	cluster_1876	1	0.1180084	0.3785985
6882	ZNF729	TRANSFAC	FLJ20557	6762	cluster_784	3	0.1183765	0.3795561
4722	POU3F1	HT-SELEX2	POU3F2	4732	cluster_1092	7	0.1185209	0.3798613
6095	EGR-1	TRANSFAC	SMARCC2	1004	cluster_1051	3	0.1187675	0.3804936
2445	C-ETS-1_PROTEIN	3D-footprint	C-ETS-1_PROTEIN	2445	cluster_2070	2	0.118987	0.3810386
5969	ZFP187	TRANSFAC	ZFP187	5969	cluster_453	2	0.1196005	0.3824281
2821	E2F2	UniPROBE	E2F-2	5434	cluster_434	14	0.1196479	0.3824281
6175	ZNF688	TRANSFAC	ZNF688	6175	cluster_1754	1	0.1197038	0.3824281
10113	SPIC	HumanTF	SPIB	5680	cluster_766	5	0.119707	0.3824281
7763	ZNF236	TRANSFAC	ZNF236	7763	cluster_2620	1	0.1199662	0.382571
2621	MICROPHTHALMIA-ASSOCIATED_TRANSCRIPTION_FACTOR	3D-footprint	MICROPHTHALMIA-ASSOCIATED_TRANSCRIPTION_FACTOR	2621	cluster_2090	1	0.1203141	0.3830432
6283	RREB-1	TRANSFAC	RREB-1	6283	cluster_2686	1	0.1204484	0.3832139
6404	ZAC	TRANSFAC	ZAC	6404	cluster_1895	1	0.1205954	0.3834444
2063	PAX-5	TRANSFAC	PAX-5	2063	cluster_2909	1	0.1207421	0.3834865
10263	HIF1	TRANSFAC	HIF1A	5465	cluster_756	7	0.1207421	0.3834865
6723	VIK	TRANSFAC	VIK	6723	cluster_2499	1	0.1209228	0.3835767
7683	SALL3	TRANSFAC	SALL1	6326	cluster_1334	3	0.1211811	0.3842973
4450	NFATC2	HT-SELEX2	NFATC1	4445	cluster_2474	4	0.1212547	0.3844517
9160	HLH-19	UniPROBE	HLH-14	9150	cluster_2056	2	0.1215142	0.3845142
1621	PLAG1	TRANSFAC	PLAG1	10628	cluster_1463	3	0.1218136	0.3850098
6616	ZFP260	TRANSFAC	ZFP260	6616	cluster_1179	2	0.1218392	0.3850098
7240	ZNF761	TRANSFAC	ZNF761	7240	cluster_1798	1	0.1220904	0.3852612
6316	ZBTB3	TRANSFAC	ZBTB3	6316	cluster_2595	1	0.12228	0.3853868
3993	HNF4A	HT-SELEX2	HNF4A	5471	cluster_662	17	0.1225757	0.3859
4431	NEUROD1	HT-SELEX2	NEUROD1	4430	cluster_2570	2	0.1225835	0.3859
9928	POU3F3	HumanTF	POU2F3	9920	cluster_605	13	0.1225835	0.3859
6289	ZNF521	TRANSFAC	ZNF521	6289	cluster_3038	1	0.1231473	0.3868365
5214	ZNF384	HT-SELEX2	ZNF384	5213	cluster_2982	2	0.1232472	0.3868944
5470	HNF1B	HUMAN.H10MO.B	HNF1A	5469	cluster_617	15	0.1232472	0.3868944
8476	ERG	TRANSFAC	ERG	8476	cluster_1237	1	0.12333	0.3869871
8898	AMEF-2	TRANSFAC	MEF-2	8930	cluster_2073	4	0.1235768	0.3874563
10794	NURR1	TRANSFAC	NURR1	10794	cluster_1128	1	0.123735	0.3878224
7378	ZNF563	TRANSFAC	ZFP672	6785	cluster_1003	4	0.1238946	0.3878224
8705	KLF4	JASPAR	KLF8	7909	cluster_1160	4	0.1242356	0.3882422
2180	HOMEOTIC_PROTEIN_ANTENNAPEDIA	3D-footprint	HOMEOTIC_PROTEIN_ANTENNAPEDIA	2180	cluster_2747	1	0.1243681	0.3882422
11005	CG3407	FlyZincFinger	CG3407	11005	cluster_2927	1	0.124432	0.3882422
7817	PBX4	TRANSFAC	PBX4	7817	cluster_3058	1	0.1246442	0.38857
1220	HMGIY	TRANSFAC	HMGIY	1220	cluster_913	1	0.1248144	0.3886717
11117	CG1856	FlyZincFinger	CG1856	11117	cluster_1907	1	0.1250126	0.388738
8478	FKHL14	TRANSFAC	FKHL14	8478	cluster_1509	1	0.1253607	0.3890013
335	EOR-1	CISBP	EOR-1	335	cluster_1302	1	0.1255779	0.3890013
2828	EGR1	UniPROBE	EGR1	5450	cluster_482	2	0.1256114	0.3890013
4604	OSR2	HT-SELEX2	OSR1	4602	cluster_669	12	0.1258556	0.3895463
1376	CLOCK_TBX3	HumanTF2	GCM1_MAX	1681	cluster_107	8	0.1260003	0.3897694
7312	ZNF695	TRANSFAC	ZNF325	6938	cluster_809	3	0.1261604	0.3899813
1156	LOLA	CISBP	LOLA	1156	cluster_1583	2	0.1264286	0.390167
1682	GCM1_MAX	HumanTF2	GCM1_MAX	1679	cluster_106	4	0.1265947	0.3904246
8103	NAU	TRANSFAC	TCF21	10184	cluster_688	5	0.1266642	0.3905316
7952	AHR	TRANSFAC	AHR	7952	cluster_1921	2	0.1269346	0.3911791
10579	GAF	TRANSFAC	GAF	10579	cluster_2012	1	0.1270192	0.3911866
10136	TBX2	HumanTF	BYN	8344	cluster_652	7	0.1271883	0.3913072
3273	WT1_R394L_R1	UniPROBE	WT1_H373Y_R1	3270	cluster_2292	4	0.1276018	0.3921732
7716	ZFP90	TRANSFAC	ZFP90	7716	cluster_2162	1	0.127623	0.3921732
4462	NFATC4	HT-SELEX2	NFATC3	806	cluster_396	16	0.1277031	0.3922947
362	Y48G1C.6	CISBP	Y48G1C.6	362	cluster_1414	1	0.128145	0.3930786
7780	ATF-3	TRANSFAC	ATF-3	7780	cluster_2560	1	0.1293516	0.3942486
7076	ZNF273	TRANSFAC	ZNF273	7076	cluster_1156	1	0.129366	0.3942486
4356	MEF2D	HT-SELEX2	SRF	706	cluster_664	7	0.1293669	0.3942486
6381	ZNF341	TRANSFAC	PLAG1	7706	cluster_998	4	0.1298782	0.3942486
848	TCF7	CISBP	ENSTNIG00000018555	581	cluster_2097	2	0.1299665	0.3943906
10702	RUNX2	JASPAR	RUNX2	10702	cluster_1901	7	0.1304062	0.3950958
6446	ZNF772	TRANSFAC	REX1	1238	cluster_2585	3	0.1311423	0.3964678
777	NHR-232	CISBP	NHR-232	777	cluster_1959	6	0.1319501	0.3972181
6466	ZNF189	TRANSFAC	ZNF189	6466	cluster_2629	1	0.1319616	0.3972181
6061	IRF-4	TRANSFAC	IRF-4	6061	cluster_1792	1	0.1320756	0.3972181
6979	KOX1	TRANSFAC	KOX1	6979	cluster_806	3	0.1321491	0.3972181
11083	CG10309	FlyZincFinger	CG10309	11083	cluster_3005	1	0.1321787	0.3972181
1691	GCM1_PITX1	HumanTF2	GCM1_PITX1	1691	cluster_112	2	0.1325137	0.3979246
6996	ZNF132	TRANSFAC	ZFP312	6378	cluster_915	2	0.1326765	0.3982779
7241	ZNF534	TRANSFAC	ZNF184	7488	cluster_738	3	0.1329883	0.3983903
10260	TTF-1_(NKX2-1)	TRANSFAC	TTF-1_(NKX2-1)	10260	cluster_1699	2	0.1331354	0.3983903
6848	ZNF233	TRANSFAC	ZNF471	6809	cluster_681	10	0.1331646	0.3983903
6161	ZNF426	TRANSFAC	ZNF426	6161	cluster_2963	1	0.1331762	0.3983903
6486	ZNF210	TRANSFAC	ZNF813	7184	cluster_728	7	0.1332161	0.3983903
9521	ETV6	HumanTF	ETV6	9521	cluster_1869	3	0.1333655	0.3983903
7181	HAND1:E47	TRANSFAC	SMAD3	5007	cluster_492	3	0.1335151	0.3983903
7752	ZNF236	TRANSFAC	ZNF236	7752	cluster_2999	1	0.1341595	0.3993508
1050	CG15601	CISBP	CG15601	1050	cluster_2050	1	0.1343203	0.3997042
7724	ZFP82	TRANSFAC	ZFP82	7724	cluster_2479	2	0.1349466	0.4009398
4569	NR5A2	HT-SELEX2	RARB	4811	cluster_611	24	0.135232	0.401453
6314	PRDM13	TRANSFAC	PRDM13	6314	cluster_2912	1	0.1355268	0.4018514
7205	ZNF562	TRANSFAC	ZNF562	7205	cluster_1888	1	0.135718	0.4020102
5709	TBX20	MOUSE.H10MO.C	TBX20	5709	cluster_170	4	0.1364005	0.4020102
6954	ZNF43	TRANSFAC	ZNF43	6954	cluster_1039	1	0.1367732	0.4020102
5805	SNA	TRANSFAC	SNA	5805	cluster_942	1	0.1371853	0.4020102
6647	ZNF621	TRANSFAC	ZNF621	6647	cluster_1663	1	0.1372174	0.4020102
7503	ZNF436	TRANSFAC	ZNF436	7503	cluster_1198	3	0.1373125	0.4020102
11033	CG4807	FlyZincFinger	AB	1021	cluster_1	3	0.1375379	0.4022123
1634	FOXO1_HOXB13	HumanTF2	FOXO1_HOXB13	1634	cluster_84	8	0.1378587	0.4027259
6721	ZNF625	TRANSFAC	ZNF625	6721	cluster_2894	1	0.1379238	0.4027259
1522	ETV2_NHLH1	HumanTF2	ETV2_NHLH1	1522	cluster_53	2	0.1381981	0.4031677
6744	ZNF565	TRANSFAC	ZFP260	6583	cluster_2392	4	0.1382775	0.4031677
4983	TBX20	HT-SELEX2	TBX19	10119	cluster_552	10	0.1385769	0.4031677
2399	NUCLEAR_FACTOR_OF_ACTIVATED_T-CELLS,_CYTOPLASMIC_2	3D-footprint	CORE_NFATC1	2176	cluster_1299	3	0.1385986	0.4031677
5780	COUP-TF2	TRANSFAC	NR2F2	4907	cluster_479	11	0.1386385	0.4031677
10957	SIX1	JASPAR	SIX6_1	10961	cluster_432	17	0.1386789	0.4032092
5575	NKX3-2	HUMAN.H10MO.C	NKX2-5	4489	cluster_529	49	0.1387809	0.4033064
1126	GL	CISBP	GL	1126	cluster_10	2	0.139313	0.4038546
9049	TGIF	TRANSFAC	CBG24578	614	cluster_680	5	0.1401634	0.4042232
7576	ZNF302	TRANSFAC	ZNF181	7145	cluster_1772	2	0.1401864	0.4042232
4175	IRF3	HT-SELEX2	IRF3	4175	cluster_641	3	0.1405565	0.4042594
8438	THAP1	TRANSFAC	THAP1	10753	cluster_1379	2	0.1405981	0.4042594
3167	NR2E3_G56R_R1	UniPROBE	NR2E3_G56R_R1	3167	cluster_2862	1	0.1408898	0.4042594
1343	PUR1	TRANSFAC	PUR1	1343	cluster_1548	1	0.1411204	0.4042594
9512	TLL	TRANSFAC	TLL	9512	cluster_2265	1	0.1411375	0.4042594
8322	POXN	TRANSFAC	POXN	8322	cluster_2611	1	0.1411819	0.4042594
6874	ZNF814	TRANSFAC	ZNF814	6874	cluster_1479	1	0.141224	0.4042594
1429	ELK1_FOXI1	HumanTF2	ELK1_FOXI1	1425	cluster_31	4	0.1415212	0.4042594
3046	HLH-1_L13T	UniPROBE	HLH-1_L13T	3046	cluster_1902	2	0.1415945	0.4042594
6434	ZFP92	TRANSFAC	ZFP92	6434	cluster_868	1	0.1418189	0.4042594
6201	EGR-4	TRANSFAC	EARLY_GROWTH_RESPONSE_PROTEIN_1	2342	cluster_676	2	0.1418579	0.4042594
1346	T3RALPHA	TRANSFAC	ER-BETA	5852	cluster_2081	2	0.1419664	0.4042594
1712	GCM2_FOXI1	HumanTF2	GCM1_FOXI1	1670	cluster_101	6	0.1420519	0.4042594
8539	ZFP	TRANSFAC	ZNF167	3389	cluster_501	2	0.1420785	0.4042594
722	NHR-168	CISBP	NHR-168	722	cluster_1183	1	0.142334	0.4043341
3387	ZKSCAN1	SMILE-seq	ZKSCAN1	3387	cluster_400	2	0.142334	0.4043341
7524	ZNF251	TRANSFAC	ZNF251	7524	cluster_1141	1	0.1423812	0.4044031
6639	ZNF605	TRANSFAC	ZNF605	6639	cluster_846	1	0.1427139	0.4049754
7657	NT2	TRANSFAC	NT2	7657	cluster_2478	1	0.142782	0.4050569
3075	CRX_V66I_R1	UniPROBE	CRX_R90W_R1	3074	cluster_2062	2	0.1428081	0.4050751
1708	GCM2_EOMES	HumanTF2	GCM2_EOMES	1708	cluster_122	2	0.1435373	0.4065547
757	NHR-182	CISBP	CBR-NHR-184	724	cluster_2213	2	0.1436129	0.4065547
7783	PBX3	TRANSFAC	PBX3	7783	cluster_2166	1	0.1439722	0.4071798
6675	ZBTB49	TRANSFAC	ZBTB49	6675	cluster_1469	1	0.1440166	0.4071881
7355	ZFP62	TRANSFAC	ZFP62	7355	cluster_843	1	0.1440345	0.4071881
3264	VSX2_R200P_R1	UniPROBE	VSX2_R200P_R1	3264	cluster_1972	1	0.1442888	0.4074685
9329	FXR/RXR-ALPHA	TRANSFAC	NR1H4_RXRA	3342	cluster_433	21	0.1443795	0.4076221
6912	ZNF729	TRANSFAC	ZNF729	6912	cluster_1191	2	0.1447393	0.4081886
2107	YY1	TRANSFAC	YY2	1237	cluster_1497	2	0.1447461	0.4081886
2818	HOMEOBOX_PROTEIN_PAX-6	3D-footprint	HOMEOBOX_PROTEIN_PAX-6	2818	cluster_2703	1	0.144987	0.4085843
7539	ZNF160	TRANSFAC	ZNF160	7539	cluster_1076	1	0.1450413	0.4085843
7614	ZNF228	TRANSFAC	ZNF228	7614	cluster_1632	1	0.1451068	0.4086729
1920	TEAD4_ALX4	HumanTF2	TEAD4_ALX4	1920	cluster_216	2	0.1455623	0.4094541
9320	GRH	DrosophilaTF	GRH	9320	cluster_2064	1	0.1457166	0.4096028
8021	ZBTB2	TRANSFAC	ZBTB2	8021	cluster_2386	1	0.14618	0.4101819
7625	ZNF225	TRANSFAC	ZNF225	7625	cluster_1947	1	0.1462031	0.4101819
2382	HNF-3/FORK_HEAD_DNA-RECOGNITION_MOTIF	3D-footprint	HNF-3/FORK_HEAD_DNA-RECOGNITION_MOTIF	2382	cluster_2096	2	0.1464954	0.4104379
4777	PRDM4	HT-SELEX2	PRDM4	4778	cluster_3022	3	0.1466291	0.4104379
8395	SEQ	TRANSFAC	SEQ	8395	cluster_1043	1	0.1467157	0.4104914
10069	SOX9	HumanTF	SOX9	10069	cluster_1126	1	0.147207	0.411438
5741	ZIC2	HUMAN.H10MO.C	GLI	7908	cluster_691	31	0.1475189	0.411438
6234	EZI	TRANSFAC	EZI	6234	cluster_2821	1	0.1480356	0.4116379
6296	ZIC5	TRANSFAC	ZIC4	6274	cluster_1182	2	0.1481202	0.4117057
6256	EZF-2	TRANSFAC	EZF-2	6256	cluster_2678	1	0.1483034	0.4117057
10404	BRCA1:USF2	TRANSFAC	BRCA1:USF2	10404	cluster_1281	1	0.1484023	0.4118028
7668	ZBTB11	TRANSFAC	ZBTB11	7668	cluster_2793	1	0.1484818	0.4118028
5461	ELF3	TRANSFAC	ELF3	5461	cluster_656	5	0.1488863	0.4123917
7131	ZFP192	TRANSFAC	ZFP192	7131	cluster_1877	1	0.1488979	0.4123917
3077	EGR2_D383Y_R1	UniPROBE	EGR2_D383Y_R1	3077	cluster_2818	1	0.1490417	0.4127067
6623	ZNFPT1	TRANSFAC	ZNFPT1	6623	cluster_1933	1	0.1492734	0.4129611
5712	TEAD4	HUMAN.H10MO.A	TEAD4	5712	cluster_898	6	0.14959	0.4131395
10780	IPF1	TRANSFAC	IPF1	10780	cluster_1386	2	0.1496146	0.4131395
7230	ZNF551	TRANSFAC	ZNF551	7230	cluster_2138	1	0.1496904	0.4131395
7367	ZNF519	TRANSFAC	ZNF682	6959	cluster_717	3	0.1498723	0.4131395
6419	ZFP579	TRANSFAC	ZFP579	6419	cluster_2042	1	0.1500675	0.4131395
6330	ZFP575	TRANSFAC	ZFP575	6330	cluster_1057	2	0.1500914	0.4131395
3422	ASCL2	HT-SELEX2	ASCL2	3422	cluster_970	2	0.1503444	0.4134984
2573	RECOMBINING_BINDING_PROTEIN_SUPPRESSOR_OF_HAIRLESS	3D-footprint	RECOMBINING_BINDING_PROTEIN_SUPPRESSOR_OF_HAIRLESS	2573	cluster_2576	1	0.1509066	0.4146162
7098	ZNF415	TRANSFAC	ZNF415	7098	cluster_1475	1	0.1512038	0.4148748
6213	ZNF293	TRANSFAC	ZNF293	6213	cluster_2628	1	0.1513324	0.4148748
9696	HIC1	HumanTF	HIC1	9696	cluster_2637	1	0.1516007	0.4153402
6775	ZNF700	TRANSFAC	ZNF700	6775	cluster_2799	1	0.1517787	0.4153709
1105	EG	CISBP	EG	1105	cluster_654	4	0.1518761	0.4153709
8069	NGN-2	TRANSFAC	NGN-2	8069	cluster_872	1	0.1519113	0.4153709
6577	ZNF8	TRANSFAC	ZNF8	6577	cluster_1210	1	0.1519644	0.4154149
3214	PHOX2B_R141G_R1	UniPROBE	PHOX2B_R100L_R1	3212	cluster_1541	2	0.1521573	0.4158686
2314	NUCLEAR_FACTOR_NF-KAPPA-B_P65_SUBUNIT	3D-footprint	NUCLEAR_FACTOR_NF-KAPPA-B_P65_SUBUNIT	2314	cluster_1977	1	0.1524948	0.4162907
7781	CHOP-10	TRANSFAC	CHOP-10	7781	cluster_2347	1	0.1525058	0.4162907
10776	BR-C_Z1	TRANSFAC	BR-C_Z1	10776	cluster_444	4	0.1527821	0.4162907
6463	SALL3	TRANSFAC	SALL3	6463	cluster_1650	1	0.1529711	0.4163553
1398	E2F1_ELK1	HumanTF2	E2F1_ELK1	1398	cluster_15	2	0.1531431	0.4164806
761	NHR-34	CISBP	NHR-46	721	cluster_1606	6	0.1534698	0.4165322
6292	ZNF342	TRANSFAC	ZNF355P	7555	cluster_1484	2	0.1537869	0.4165322
7485	ZNF570	TRANSFAC	ZNF570	7485	cluster_2855	1	0.153803	0.4165322
6635	ZNF324B	TRANSFAC	ZNF324B	6635	cluster_834	2	0.154187	0.4165322
1911	RFX3_SRF	HumanTF2	RFX3_SRF	1911	cluster_211	2	0.1542033	0.4165322
7468	ZNF681	TRANSFAC	ZNF107	7611	cluster_819	4	0.1542033	0.4165322
6517	ZNF780A	TRANSFAC	ZNF780A	6517	cluster_1893	1	0.1542792	0.4165322
7279	ZNF571	TRANSFAC	ZNF700	6791	cluster_1599	2	0.154559	0.417005
2375	PROTEIN_(TRANSCRIPTION_FACTOR_IIIA)	3D-footprint	PROTEIN_(TRANSCRIPTION_FACTOR_IIIA)	2375	cluster_2766	1	0.1547497	0.4173007
5293	ZSCAN29	HT-SELEX2	ZSCAN29	5293	cluster_3059	2	0.154829	0.4174598
2905	IRC900814	UniPROBE	IRC900814	2905	cluster_2388	1	0.1553908	0.4184353
7622	ZNF490	TRANSFAC	ZNF490	7622	cluster_2869	1	0.1555079	0.4184567
363	BGIBMGA004818	CISBP	DANR	361	cluster_1613	2	0.1556876	0.4184567
1394	CUX1_TBX21	HumanTF2	CUX1_TBX21	1394	cluster_299	2	0.1557077	0.4184567
1331	PAL-1	JASPAR	PAL-1	1331	cluster_1059	1	0.1558796	0.4186479
683	HSF-1	CISBP	ZBTB12	298	cluster_1101	2	0.1562493	0.4192841
5011	TEAD1	HT-SELEX2	TEAD1	5011	cluster_689	7	0.1564413	0.4195117
5900	GLI	TRANSFAC	GLI	5900	cluster_2168	1	0.156782	0.4196292
6217	ZNF692	TRANSFAC	NR4A2	9866	cluster_1612	2	0.1574249	0.4200742
1968	TEAD4_FIGLA	HumanTF2	TEAD4_FIGLA	1968	cluster_238	2	0.1579792	0.4205807
3089	FOXC1_S131L_R1	UniPROBE	FOXC1_S131L_R1	3089	cluster_2958	1	0.1584385	0.4213975
1869	PITX1_EOMES	HumanTF2	PITX1_EOMES	1869	cluster_190	2	0.159252	0.4213975
10900	NEUROD	TRANSFAC	NEUROD	10900	cluster_1211	1	0.1593121	0.4213975
7264	ZFP787	TRANSFAC	ZFP787	7264	cluster_1795	1	0.159375	0.4213975
6206	LBX1	TRANSFAC	LBX1	6206	cluster_2239	1	0.1594086	0.4213975
7017	ZNF90	TRANSFAC	ZNF778	7435	cluster_781	6	0.1594086	0.4213975
6584	ZNF776	TRANSFAC	ZNF776	6584	cluster_2399	1	0.159681	0.4218189
1044	CG12155	CISBP	CG12155	1044	cluster_2525	1	0.1598164	0.4220669
7407	ZNF502	TRANSFAC	ZNF254	6956	cluster_650	13	0.1598467	0.4220669
7009	ZNF93	TRANSFAC	ZNF93	7009	cluster_1254	1	0.1599655	0.4222903
6599	ZNF718	TRANSFAC	ZNF718	6599	cluster_1932	1	0.160064	0.422442
5278	ZNF787	HT-SELEX2	ZNF787	5278	cluster_2973	2	0.1603887	0.4226799
920	ATF6	CISBP	ATF6B	3441	cluster_630	28	0.1608756	0.4230196
7675	PEG3	TRANSFAC	ZFP3	7731	cluster_750	5	0.1611069	0.4234114
7254	ZSCAN30	TRANSFAC	ZNF649	6755	cluster_902	2	0.1612751	0.4235614
10407	MYOCYTE-SPECIFIC_ENHANCER_FACTOR_2A,_C4_FORM	3D-footprint	MYOCYTE-SPECIFIC_ENHANCER_FACTOR_2A,_C4_FORM	10407	cluster_2922	1	0.1619014	0.4250742
8685	RXR-ALPHA	TRANSFAC	RXRA	5654	cluster_323	2	0.162062	0.4253331
2682	TRANSCRIPTION_FACTOR_ETV6	3D-footprint	TRANSCRIPTION_FACTOR_ETV6	2682	cluster_1174	2	0.162204	0.4253389
621	SNAPOD2T00005194001	CISBP	SNAPOD2T00005194001	621	cluster_1012	1	0.162259	0.4253389
376	CGBP	CISBP	KDM2B	377	cluster_2003	8	0.1622676	0.4253389
7142	SRE-ZBP	TRANSFAC	ZNF257	6851	cluster_896	7	0.1630651	0.4259247
3818	FOSL1	HT-SELEX2	BATF	3476	cluster_2014	4	0.1631483	0.4259247
8774	PPARA::RXRA	JASPAR	RXRA	9994	cluster_560	81	0.163306	0.4259247
1569	ETV5_HES7	HumanTF2	ETV2_HES7	1513	cluster_50	6	0.1633507	0.4259247
1250	KLF4	JASPAR	KLF4	1250	cluster_2881	1	0.1635003	0.4259247
7820	ZNF541	TRANSFAC	ZNF541	7820	cluster_2579	1	0.1642058	0.4259247
3078	EGR2_E412K_R1	UniPROBE	EGR2_E412K_R1	3078	cluster_1737	1	0.1642248	0.4259247
7893	TEF-3	TRANSFAC	TEF-5	5948	cluster_1506	5	0.1643375	0.4259247
6482	ZNF320	TRANSFAC	ZNF320	6482	cluster_2907	1	0.1643727	0.4259247
7515	ZNF317	TRANSFAC	ZNF317	7515	cluster_2981	1	0.1643727	0.4259247
754	NHR-36	CISBP	NHR-36	754	cluster_1653	1	0.1643836	0.4259247
6747	ZNF561	TRANSFAC	ZNF561	6747	cluster_2047	1	0.1645951	0.4259247
1975	TEAD4_FOXI1	HumanTF2	TEAD4_FOXI1	1975	cluster_242	2	0.1646918	0.4259247
6530	ZNF31	TRANSFAC	ZNF31	6530	cluster_1689	1	0.1651531	0.4262916
318	LSY-27	CISBP	ZTF-29	346	cluster_1375	4	0.1658926	0.4271424
9409	CENPB	HumanTF	CENPB	9409	cluster_2876	1	0.1671615	0.4280988
7046	ZNF135	TRANSFAC	OZF	6229	cluster_1159	3	0.1671908	0.4280988
6024	GABP-ALPHA	TRANSFAC	GABP-ALPHA	6024	cluster_2093	1	0.1677015	0.4280988
7610	ZNF835	TRANSFAC	ZNF835	7610	cluster_2923	1	0.1682422	0.4280988
1070	CG5953	CISBP	CG5953	1070	cluster_1446	3	0.1687169	0.4280988
6237	ZKSCAN1	TRANSFAC	ZKSCAN1	6237	cluster_2762	1	0.1687574	0.4280988
9558	FOXI1	HumanTF	FOXI1	9558	cluster_2121	1	0.1688466	0.4280988
775	CBG20542	CISBP	NHR-70	781	cluster_1098	4	0.1691012	0.4280988
3787	ETV7	HT-SELEX2	ETV7	3785	cluster_595	8	0.1691073	0.4280988
5747	ZNF384	HUMAN.H10MO.C	CG9786	11060	cluster_1282	5	0.1691481	0.4280988
8928	SOX21	UniPROBE	SRY	5173	cluster_367	8	0.1693868	0.4280988
8033	HOXC13	TRANSFAC	HOXC13	8033	cluster_1551	1	0.1695065	0.4280988
7363	ZNF383	TRANSFAC	ZNF17	6981	cluster_1683	2	0.1696491	0.4280988
6077	REST	TRANSFAC	HLH-1	118	cluster_1394	3	0.1700175	0.4284835
1058	CG31782	CISBP	CG31782	1058	cluster_2739	1	0.1702135	0.4284835
7631	ZNF835	TRANSFAC	ZNF835	7631	cluster_2436	1	0.1702746	0.428515
3340	NR1H4	SMILE-seq	NR1H4	3340	cluster_810	3	0.1705535	0.4286403
5961	ZFP161	TRANSFAC	ZFP161	5961	cluster_395	2	0.1705808	0.4286478
7597	ZN337	TRANSFAC	ZNF486	7454	cluster_1256	2	0.1706326	0.4286559
344	Y53H1A.2	CISBP	Y53H1A.2	344	cluster_1395	1	0.1709914	0.4293476
2153	GFI1	TRANSFAC	GFI1	2153	cluster_2878	2	0.17126	0.4293617
6465	SALL3	TRANSFAC	SALL3	6465	cluster_2921	1	0.1712822	0.4293617
10287	GR	TRANSFAC	SMP_016180	789	cluster_1472	5	0.1713762	0.4293617
8536	ZNF545	TRANSFAC	ZFP82	3386	cluster_521	2	0.1717601	0.4293617
106	SETBP1	CISBP	SETBP1	106	cluster_1938	1	0.172108	0.4293617
5826	IRF-7	TRANSFAC	PRDM1	4775	cluster_348	9	0.1721202	0.4293617
7729	ZNF658B	TRANSFAC	ZNF658B	7729	cluster_1213	2	0.1721463	0.4293617
6876	ZNF749	TRANSFAC	ZNF749	6876	cluster_2817	1	0.1724037	0.4296992
9275	AFP1	TRANSFAC	AFP1	9275	cluster_1941	1	0.1724365	0.4296992
1381	CUX1_HOXA13	HumanTF2	CUX1_HOXB13	1383	cluster_289	8	0.1736693	0.4313475
563	TAX/CREB	TRANSFAC	TAX/CREB	563	cluster_2007	1	0.1744078	0.4319343
6403	EOS	TRANSFAC	EOS	6403	cluster_2634	1	0.1744144	0.4319343
4529	E2F-3	TRANSFAC	E2F2	8854	cluster_457	6	0.1745148	0.4320923
5190	ZNF23	HT-SELEX2	ZNF23	5189	cluster_2317	2	0.1746629	0.4320923
7609	ZNF629	TRANSFAC	ZNF629	7609	cluster_1930	1	0.1759087	0.4338952
8601	GATA-6	TRANSFAC	TAL-1_(SCL)	1075	cluster_2361	2	0.1759589	0.4338952
7387	ZNF502	TRANSFAC	ZNF502	7387	cluster_1665	1	0.1760496	0.4338952
6360	PHIAP3	TRANSFAC	PHIAP3	6360	cluster_1264	2	0.1765924	0.4339461
6309	INSM2	TRANSFAC	INSM2	6309	cluster_2689	1	0.1767831	0.4339461
4879	SIX1	HT-SELEX2	SIX1	4877	cluster_800	17	0.1769493	0.4340029
7760	ZNF256	TRANSFAC	ZNF256	7760	cluster_1750	1	0.1777703	0.4347233
2949	HLH-2_HLH-8	UniPROBE	TAL-1ALPHA:E47	10306	cluster_721	18	0.1779331	0.4349773
5152	ZBTB37	HT-SELEX2	ZBTB37	5152	cluster_2897	1	0.1780849	0.4351076
2191	PROTEIN_(HOMEOBOX_PROTEIN_HOX-B1)	3D-footprint	PROTEIN_(HOMEOBOX_PROTEIN_HOX-B1)	2191	cluster_692	4	0.1783414	0.4351076
7373	ZNF527	TRANSFAC	ZNF527	7373	cluster_2335	1	0.1784278	0.4351076
291	DNAJC21	CISBP	DNAJC21	291	cluster_2466	1	0.1784445	0.4351076
8341	LZ	TRANSFAC	LZ	8341	cluster_2077	1	0.1785479	0.4351449
2835	GABPA	UniPROBE	GABPA	5500	cluster_487	2	0.1787566	0.4352497
6740	NRIF	TRANSFAC	NRIF	6740	cluster_836	1	0.1798209	0.4364983
2552	ETS-RELATED_TRANSCRIPTION_FACTOR_ELF-3	3D-footprint	ETS-RELATED_TRANSCRIPTION_FACTOR_ELF-3	2552	cluster_1590	1	0.1802056	0.4368886
2966	GST-NOTCH1_FIG2	UniPROBE	GST-NOTCH1_FIG2	2966	cluster_1119	1	0.1802223	0.4368886
6943	ZFP37	TRANSFAC	ZFP37	6943	cluster_1036	2	0.1809818	0.4381276
2775	HOMEOBOX_PROTEIN_HOX-B13	3D-footprint	HOMEOBOX_PROTEIN_HOX-B13	2775	cluster_2024	1	0.1810218	0.4381385
6384	ZBTB41	TRANSFAC	ZBTB41	6384	cluster_1435	1	0.1812388	0.4385692
2149	GATA-1	TRANSFAC	GATA-1	2149	cluster_3021	2	0.1814559	0.4388365
4836	RFX5	HT-SELEX2	RFX5	4834	cluster_1224	2	0.1819435	0.4395164
8750	ZNF24	JASPAR	ZNF24	8750	cluster_785	2	0.1820824	0.4397229
6413	ZNF784	TRANSFAC	ZNF784	6413	cluster_1240	1	0.1826156	0.4407864
7839	DBP	TRANSFAC	DBP	7839	cluster_1218	2	0.1830792	0.4412229
7160	MOK-2	TRANSFAC	ZNF45	7047	cluster_772	7	0.1830792	0.4412229
2447	TRANSCRIPTION_FACTOR_P65/INTERFERON_REGULATORY_FAC	3D-footprint	TRANSCRIPTION_FACTOR_P65/INTERFERON_REGULATORY_FAC	2447	cluster_2994	1	0.1832058	0.4414343
10450	NANOG	TRANSFAC	NANOG	10450	cluster_1573	1	0.1832739	0.4414778
2656	GLUCOCORTICOID_RECEPTOR	3D-footprint	GLUCOCORTICOID_RECEPTOR	2656	cluster_2706	1	0.1843635	0.4427378
5960	FOXR1_SECONDARY_MOTIF	TRANSFAC	CHES1L_SECONDARY_MOTIF	5954	cluster_447	5	0.1847231	0.4427847
7532	ZNF334	TRANSFAC	ZNF334	7532	cluster_2099	1	0.184933	0.4427847
5243	ZNF580	HT-SELEX2	ZNF580	5243	cluster_2504	2	0.1849461	0.4427847
7655	ZBTB38	TRANSFAC	ZBTB38	7655	cluster_2672	1	0.1850583	0.4427847
8632	RXR-ALPHA	TRANSFAC	PPARG	5623	cluster_321	11	0.185412	0.4427847
7417	ZNF799	TRANSFAC	ZNF799	7417	cluster_2798	1	0.1855528	0.4428291
10497	BCL6	TRANSFAC	BCL6	10497	cluster_2991	1	0.1857398	0.4430773
365	BGIBMGA013198	CISBP	BGIBMGA013198	365	cluster_1152	3	0.1857609	0.4430773
2273	HEPATOCYTE_NUCLEAR_FACTOR_1-ALPHA	3D-footprint	HEPATOCYTE_NUCLEAR_FACTOR_1-ALPHA	2273	cluster_2397	1	0.1861532	0.4436171
4252	KLF17	HT-SELEX2	KLF17	4252	cluster_2715	2	0.1861812	0.4436171
236	NFIL3	CISBP	NFIL3	236	cluster_1112	1	0.1863835	0.4437908
7328	ZNF595	TRANSFAC	ZNF595	7328	cluster_1157	1	0.1865168	0.4438428
7114	ZNF569	TRANSFAC	ZFP74	6654	cluster_1424	2	0.1866764	0.44406
6398	ZBTB34	TRANSFAC	ZBTB34	6398	cluster_2606	1	0.1868425	0.4443781
3242	SIX6_REF_R2	UniPROBE	SIX6_H141N_R2	3244	cluster_1222	4	0.1869605	0.4445493
5932	HLTF	TRANSFAC	HLTF	5932	cluster_2937	1	0.1870008	0.4445493
7791	MOP7	TRANSFAC	MOP7	7791	cluster_2597	1	0.1870333	0.4445493
2036	TFAP2C_ONECUT2	HumanTF2	TFAP2C_ONECUT2	2036	cluster_273	4	0.1870786	0.4445885
9149	HLH-15	UniPROBE	HLH-15	9149	cluster_1487	1	0.1877656	0.4453104
1049	CG14962	CISBP	CG14962	1049	cluster_397	3	0.1881747	0.4459316
8448	HOXD13	TRANSFAC	HOXD13	8448	cluster_1074	1	0.1882734	0.4459541
5244	ZNF580	HT-SELEX2	ZNF580	5241	cluster_2052	2	0.1883395	0.4459541
8812	TCF11:MAFG	TRANSFAC	TCF11:MAFG	8812	cluster_2383	1	0.1892614	0.4469798
353	ZTF-9	CISBP	TGIF2	5059	cluster_698	13	0.1895266	0.4474606
6415	PRDM5	TRANSFAC	PRDM5	6415	cluster_1325	1	0.1897287	0.4476553
7040	ZNF117	TRANSFAC	ZNF117	7040	cluster_1991	1	0.1903474	0.4482418
7878	FOXC1	TRANSFAC	FOXC1	7878	cluster_2314	1	0.1903474	0.4482418
1790	HOXB2_TBX21	HumanTF2	ALX4_EOMES	1353	cluster_279	6	0.1903512	0.4482418
675	POU3F2	CISBP	POU3F2	675	cluster_1238	1	0.1907648	0.4485314
11035	CG10021	FlyZincFinger	OSR1	4918	cluster_333	9	0.191395	0.4491106
8531	VSX1	TRANSFAC	IPF1	10646	cluster_1069	4	0.1917107	0.449298
1612	FOXJ2_HOXB13	HumanTF2	FOXJ2_HOXB13	1612	cluster_76	2	0.191775	0.449298
6385	ZFP526	TRANSFAC	ZFP526	6385	cluster_2256	2	0.1918701	0.449298
7073	ZNF543	TRANSFAC	ZNF543	7073	cluster_1082	1	0.1919652	0.449298
7450	ZNF524	TRANSFAC	ZNF524	7450	cluster_2460	1	0.1920603	0.449298
3384	ZFP1	SMILE-seq	ZFP1	3384	cluster_458	2	0.192255	0.4496037
11053	CG14307	FlyZincFinger	CG14307	11053	cluster_2521	1	0.1925576	0.4501037
6425	FIZ1	TRANSFAC	FIZ1	6425	cluster_2992	1	0.1929784	0.4501157
5841	RXR:PXR	TRANSFAC	RXR:PXR	5841	cluster_2037	1	0.1930127	0.4501157
6268	ZNF438	TRANSFAC	ZNF438	6268	cluster_2748	1	0.1931367	0.45025
6022	ATF-3	TRANSFAC	ATF-3	6022	cluster_2350	1	0.1933388	0.4503909
6490	ZFP932	TRANSFAC	ZFP932	6490	cluster_2176	1	0.1933898	0.4503909
7659	ZNF592	TRANSFAC	ZNF592	7659	cluster_1634	2	0.1934832	0.4503909
3073	CRX_R41W_R1	UniPROBE	CRX_REF_R1	3070	cluster_959	4	0.1937702	0.4503909
6294	TCF-4	TRANSFAC	TCF-4	6294	cluster_2155	2	0.1939268	0.4503909
6636	ZNF667	TRANSFAC	ZFP667	7161	cluster_1807	3	0.193939	0.4503909
10239	ZNF740	HumanTF	ZFP740	293	cluster_712	5	0.1939686	0.4503909
6846	ZFP64	TRANSFAC	ZFP64	6783	cluster_2847	2	0.1941586	0.4503909
1757	HOXB2_ESRRB	HumanTF2	HOXB2_ESRRB	1757	cluster_139	2	0.1950418	0.4507002
6107	TAFII250	TRANSFAC	TAFII250	6107	cluster_2590	1	0.1954909	0.4508506
1077	CG8281	CISBP	CG8281	1077	cluster_966	2	0.1955122	0.4508506
2292	ETS-DOMAIN_PROTEIN_ELK-4	3D-footprint	ETS-DOMAIN_PROTEIN_ELK-4	2292	cluster_2428	1	0.1956696	0.4510114
6278	ZNF499	TRANSFAC	ZNF499	6278	cluster_976	1	0.1957901	0.4511038
902	PRKRIR	CISBP	PRKRIR	902	cluster_1995	1	0.1960278	0.4514363
338	T22C8.4	CISBP	T22C8.4	338	cluster_1485	2	0.1961355	0.4514363
7235	ZNF573	TRANSFAC	ZNF573	7235	cluster_2690	1	0.1963643	0.451845
7745	ZNF585B	TRANSFAC	ZNF585B	7745	cluster_2688	1	0.1966682	0.4522241
5160	ZFP1	HT-SELEX2	ZFP1	8534	cluster_467	4	0.1967292	0.4522801
7798	TFEA	TRANSFAC	HLH-27	9151	cluster_512	5	0.197228	0.4528319
3149	MSX2_REF_R2	UniPROBE	ISX_REF_R1	3136	cluster_790	5	0.197955	0.4531664
2863	SPDEF	UniPROBE	SPDEF	5781	cluster_427	2	0.1988137	0.4538271
7081	ZNF267	TRANSFAC	ZNF90	7019	cluster_801	3	0.1988209	0.4538271
3887	GATA1	HT-SELEX2	GATA1	3887	cluster_954	6	0.1991636	0.4545085
7188	ZFP329	TRANSFAC	ZFP329	7188	cluster_2662	1	0.1993486	0.4546282
2252	CORE-BINDING_FACTOR_ALPHA_SUBUNIT1	3D-footprint	CORE-BINDING_FACTOR_ALPHA_SUBUNIT1	2252	cluster_1763	1	0.1995466	0.4547922
6323	ZIM2	TRANSFAC	ZIM2	6323	cluster_2904	1	0.2006951	0.4560373
9230	SN	TRANSFAC	SN	9230	cluster_1741	1	0.2008459	0.4560373
7391	ZNF485	TRANSFAC	ZNF485	7391	cluster_1711	1	0.2010963	0.4560373
1507	ETV2_GSC2	HumanTF2	ETV2_GSC2	1507	cluster_46	2	0.2011468	0.4560373
8501	AR	TRANSFAC	PROTEIN_(GLUCOCORTICOID_RECEPTOR)	2233	cluster_773	3	0.2015052	0.4560373
6691	ZBTB24	TRANSFAC	ZNF774	6633	cluster_1326	2	0.2015932	0.4560373
7305	ZNF808	TRANSFAC	ZNF808	7305	cluster_848	1	0.2015953	0.4560373
7629	ZNF780B	TRANSFAC	ZFP14	6815	cluster_788	5	0.2017852	0.4563146
2015	TEAD4_SPIB	HumanTF2	TEAD4_ELF1	1945	cluster_227	20	0.2018827	0.4563614
7830	MAFF	TRANSFAC	MAFF	7830	cluster_1575	1	0.2019459	0.4564039
3690	ELF3	HT-SELEX2	ELF3	3690	cluster_1337	1	0.2034917	0.4581448
7010	ZNF121	TRANSFAC	ZNF121	7010	cluster_1442	1	0.2039612	0.4587167
8363	CG10654	TRANSFAC	CG10654	8363	cluster_2652	1	0.2039612	0.4587167
9242	NCX	TRANSFAC	NCX	9242	cluster_1518	1	0.2040234	0.4587981
2029	TFAP2C_HES7	HumanTF2	TFAP2C_HES7	2029	cluster_269	4	0.2044073	0.459273
1699	GCM1_TBX21	HumanTF2	GCM1_TBX21	1699	cluster_116	4	0.205095	0.4600588
2685	TRANSCRIPTION_FACTOR_A,_MITOCHONDRIAL	3D-footprint	TRANSCRIPTION_FACTOR_A,_MITOCHONDRIAL	2685	cluster_2925	1	0.205151	0.4600588
7375	ZNF596	TRANSFAC	ZFP62	7366	cluster_1251	2	0.2057824	0.4610658
7211	ZNF813	TRANSFAC	ZNF813	7211	cluster_2776	1	0.2064909	0.4623763
10488	IKAROS	TRANSFAC	LYF-1	1900	cluster_2288	3	0.2070836	0.4628628
7288	ZSCAN30	TRANSFAC	ZNF282	3391	cluster_858	6	0.2071038	0.4628628
10977	CG5683	FlyZincFinger	CG4360	11006	cluster_808	4	0.2072667	0.4628628
5183	ZNF140	HT-SELEX2	ZNF140	5182	cluster_2815	2	0.2073386	0.4629396
7191	ZNF836	TRANSFAC	ZNF836	7191	cluster_1286	3	0.2079525	0.4636479
1934	TEAD4_DLX2	HumanTF2	TEAD4_DRGX	1943	cluster_226	8	0.2080316	0.4637238
1855	MYBL1_HOXA13	HumanTF2	MYBL1_HOXA13	1855	cluster_183	2	0.2081871	0.4638916
1913	RORB	HumanTF2	RORB	1913	cluster_212	4	0.2084825	0.464291
7395	ZNF721	TRANSFAC	ZNF721	7395	cluster_1879	1	0.2086245	0.464291
8701	PAX5	JASPAR	PAX5	8701	cluster_2001	1	0.2087472	0.46438
10405	ABD-A	TRANSFAC	ABD-A	10405	cluster_1242	2	0.2090238	0.464811
1953	TEAD4_EOMES	HumanTF2	TEAD4_EOMES	1953	cluster_232	4	0.2091744	0.4650538
7632	ZBTB12	TRANSFAC	AIOLOS	6455	cluster_2151	2	0.2093046	0.4652176
2020	TEAD4_TCF3	HumanTF2	TEAD4_TCF3	2020	cluster_262	2	0.2097866	0.4656017
705	UNC-120	CISBP	HLH-10	179	cluster_901	3	0.2100436	0.4658538
6242	TLX	TRANSFAC	TLX	6242	cluster_1456	1	0.2103739	0.4664356
10645	IPF1	TRANSFAC	IPF1	10645	cluster_1068	1	0.2107168	0.4669778
8482	IRF4	TRANSFAC	IRF4	8482	cluster_1239	1	0.2110752	0.4674617
6359	ZBTB8B	TRANSFAC	ZBTB46	6382	cluster_1319	3	0.2114612	0.4677276
5556	NFE2L1	HUMAN.H10MO.C	NFE2L1	5556	cluster_719	2	0.2123532	0.4686121
386	TET1	CISBP	TET1	386	cluster_758	5	0.2124245	0.4686121
7086	ZNF616	TRANSFAC	ZNF616	7086	cluster_884	1	0.2125633	0.468732
6957	KOX1	TRANSFAC	KOX1	6957	cluster_2635	1	0.2128526	0.4690591
8563	NKX2-5	TRANSFAC	NKX2-5	8563	cluster_1017	1	0.2130804	0.4693478
7932	HMGIY	TRANSFAC	HMGIY	7932	cluster_1529	1	0.2131383	0.4693478
7246	ZNF497	TRANSFAC	ZNF497	7246	cluster_1096	1	0.2135274	0.4694549
6070	RFX5	TRANSFAC	RFX5	6070	cluster_2968	1	0.2136026	0.4694549
285	ZIC5	CISBP	GLIS2	259	cluster_1027	3	0.2144989	0.4702781
6478	ZNF73	TRANSFAC	ZNF73	6478	cluster_1822	1	0.2144989	0.4702781
7507	ZNF426	TRANSFAC	ZNF426	7507	cluster_2905	1	0.2145964	0.4704501
6611	ZNF699	TRANSFAC	ZNF699	6611	cluster_1423	1	0.2149731	0.4711169
3030	LMD	UniPROBE	LMD	3030	cluster_2933	1	0.2156448	0.4717684
10734	DAF-12	JASPAR	DAF-12	10734	cluster_1899	1	0.2158213	0.471912
1060	CG33557	CISBP	CG33557	1060	cluster_2651	1	0.2161741	0.4723154
7128	ZNF678	TRANSFAC	ZNF678	7128	cluster_1310	1	0.2168314	0.4725696
8380	GL	TRANSFAC	GL	8380	cluster_2896	1	0.216991	0.4725696
5690	GATA-X	TRANSFAC	GATA-X	5690	cluster_1072	1	0.217223	0.4725696
666	AMEL4_NCBI_HMM42917	CISBP	MEDPOST	634	cluster_1046	2	0.2180417	0.4735301
375	XP_001196208.1	CISBP	LIN54	370	cluster_337	9	0.2182729	0.4736074
5538	GMEB1	TRANSFAC	GMEB1	5538	cluster_428	2	0.2186166	0.4739534
9767	MAX	HumanTF	TFAP4_MAX	2051	cluster_568	12	0.2189983	0.4745379
6640	ZNF546	TRANSFAC	ZNF546	6640	cluster_2649	1	0.2191068	0.4746411
6977	ZNF254	TRANSFAC	ZNF254	6977	cluster_863	2	0.219262	0.474816
9330	PRD-PD	DrosophilaTF	PAX-3	8825	cluster_718	4	0.2193885	0.474816
6037	JUND	TRANSFAC	JUND	6037	cluster_2180	1	0.2195108	0.474816
4238	KLF12	HT-SELEX2	KLF12	4238	cluster_1856	1	0.2204659	0.4754331
8810	ZESTE	TRANSFAC	ZESTE	8810	cluster_1706	2	0.2206698	0.4756735
6845	ZFP64	TRANSFAC	ZFP64	6845	cluster_2553	1	0.2207996	0.4756735
5205	ZNF296	HT-SELEX2	ZNF296	5204	cluster_2127	2	0.2209012	0.4756735
9640	HMBOX1	HumanTF	HMBOX1	3980	cluster_701	4	0.2210537	0.4759028
8414	DHR96	TRANSFAC	DHR96	8414	cluster_2932	1	0.2213283	0.476424
8002	CDX-2	TRANSFAC	CDX1	10805	cluster_332	53	0.2214532	0.476424
10326	YY1	TRANSFAC	YY1	10326	cluster_2125	1	0.2215859	0.4764255
9291	REL	DrosophilaTF	DL-B	9311	cluster_770	5	0.2218488	0.4768706
2473	PROTO-ONCOGENE_PROTEIN_C-FOS	3D-footprint	TRANSCRIPTION_FACTOR_MAFB	2474	cluster_2236	5	0.2218779	0.4768706
6075	RAD21	TRANSFAC	SMC-3	6078	cluster_1821	3	0.2220241	0.4769192
1619	FOXO1_ELF1	HumanTF2	ETV2_FOXI1	1505	cluster_45	15	0.2220978	0.4769862
6745	ZNF454	TRANSFAC	ZNF454	6745	cluster_1640	1	0.2224319	0.4772106
10709	BEN	TRANSFAC	BEN	10696	cluster_2721	2	0.2226889	0.4774989
2902	SOX1	UniPROBE	SOX13	5748	cluster_505	2	0.2230194	0.4780236
1644	GCM1_ELK1	HumanTF2	GCM1_ELK1	1644	cluster_91	2	0.2230493	0.4780236
261	ZFP187	CISBP	ZFP187	261	cluster_2150	1	0.2242768	0.4801126
1784	HOXB2_SOX15	HumanTF2	HOXB2_SOX15	1784	cluster_155	2	0.2245187	0.4803511
2368	NUCLEAR_FACTOR_OF_ACTIVATED_T-CELLS,_CYTOPLASMIC_2	3D-footprint	NUCLEAR_FACTOR_OF_ACTIVATED_T-CELLS,_CYTOPLASMIC_2	2368	cluster_2505	1	0.2250204	0.4804333
1908	RFX3_FIGLA	HumanTF2	RFX3_FIGLA	1908	cluster_208	2	0.2251189	0.4804333
5830	MSX-2	TRANSFAC	MSX-2	5830	cluster_2572	1	0.2258052	0.4804913
1833	MEIS1_MAX	HumanTF2	MEIS1_MAX	1833	cluster_173	2	0.2258391	0.4804913
1071	CG6276	CISBP	CG6276	1071	cluster_2696	1	0.226065	0.4807317
5862	MAFB	TRANSFAC	MAFB	5862	cluster_1732	1	0.2265447	0.4815528
7231	EZI	TRANSFAC	EZI	7231	cluster_1333	1	0.2268087	0.481749
9603	GBX2	HumanTF	CG9876	8230	cluster_635	11	0.2277022	0.4827429
364	CEY-1	CISBP	CEY-1	364	cluster_1478	1	0.2278996	0.4827685
7129	COS52	TRANSFAC	COS52	7129	cluster_1963	1	0.228072	0.4827685
321	F52B5.7	CISBP	F52B5.7	321	cluster_2447	1	0.228072	0.4827685
6571	ZFY2	TRANSFAC	ZFY2	6571	cluster_2290	1	0.2283115	0.4828644
2705	TATA-BOX-BINDING_PROTEIN	3D-footprint	TATA-BOX-BINDING_PROTEIN	2705	cluster_2088	1	0.22844	0.4830617
10181	THRB	HumanTF	THYROID_HORMONE_RECEPTOR_BETA	2563	cluster_787	3	0.2285128	0.4831494
5796	P73	TRANSFAC	P73	5796	cluster_2279	1	0.2288373	0.4832852
6828	ZNF223	TRANSFAC	ZNF223	6828	cluster_869	1	0.229069	0.483477
5574	NKX3-1	HUMAN.H10MO.C	NKX3-1	5574	cluster_2463	1	0.2293401	0.4838368
9719	IRF7	HumanTF	IRF7	9719	cluster_2583	1	0.2293473	0.4838368
7333	ZNF595	TRANSFAC	ZNF595	7333	cluster_867	1	0.2293826	0.4838368
6617	ZNF394	TRANSFAC	ZNF394	6617	cluster_1167	2	0.2294713	0.483845
1283	ZFX	JASPAR	ZFX	10619	cluster_1317	3	0.2295706	0.483845
2851	OSR1	UniPROBE	OSR1	5674	cluster_451	4	0.2295785	0.483845
6951	ZNF325	TRANSFAC	ZNF325	6951	cluster_760	3	0.2298768	0.4843744
7600	ZNF646	TRANSFAC	ZNF646	7600	cluster_2584	1	0.2300435	0.484519
7805	DRRS	TRANSFAC	DRRS	7805	cluster_2709	2	0.2301467	0.4846785
9301	BR-Z2	DrosophilaTF	BR(VAR.2)	10512	cluster_1095	3	0.2302405	0.4847685
9825	NFATC1	HumanTF	NFATC1	9825	cluster_2816	1	0.2304889	0.4849987
3062	ARX_P353R_R1	UniPROBE	ARX_P353R_R1	3062	cluster_1851	1	0.2306003	0.4849987
2974	MAML1-CSL-GST-NOTCH3	UniPROBE	MAML1-CSL-GST-NOTCH1_FIG5	2970	cluster_1120	8	0.2310654	0.4852625
6937	ZNF26	TRANSFAC	ZNF26	6937	cluster_2508	1	0.2311591	0.4852625
3029	CLAMP_CTERM4ZN	UniPROBE	CLAMP_CTERM4ZN	3029	cluster_2930	1	0.2312728	0.4853034
6198	GLI2	TRANSFAC	GLIH1	7685	cluster_1181	4	0.2315664	0.4856636
7494	ZNF665	TRANSFAC	ZNF665	7494	cluster_1172	1	0.2316611	0.4857643
2058	TATA_BOX_ZINC_FINGER_PROTEIN	3D-footprint	TATA_BOX_ZINC_FINGER_PROTEIN	2058	cluster_1740	2	0.2317177	0.4857643
2920	PLAGL1	UniPROBE	PLAGL1	5691	cluster_442	2	0.2318508	0.4857643
7672	ZFP1	TRANSFAC	ZFP1	7672	cluster_2884	1	0.2320679	0.4857643
8633	SMAD2	TRANSFAC	SMAD2	5659	cluster_304	5	0.23236	0.4859825
157	MYF6	CISBP	TCFAP4	127	cluster_644	16	0.2325487	0.4860886
3175	PAX3_G48R_R1	UniPROBE	PAX3_R56L_R1	3181	cluster_1725	7	0.2331693	0.4868836
7594	ZNF510	TRANSFAC	ZNF717	7478	cluster_1295	3	0.2332446	0.4868836
1794	HOXB2_TCF3	HumanTF2	HOXB2_TCF3	1794	cluster_160	14	0.233768	0.4869083
8706	NFYA	JASPAR	NFYB	5570	cluster_622	18	0.2338407	0.4869083
7547	ZNF226	TRANSFAC	ZNF226	7547	cluster_2369	1	0.2338609	0.4869083
6335	AEBP2	TRANSFAC	AEBP2	6335	cluster_3012	1	0.2342504	0.4876317
8497	TFIIB	TRANSFAC	TFIIB	8497	cluster_1960	1	0.234498	0.4878592
6804	CTIP-2	TRANSFAC	CTIP-2	6804	cluster_1566	1	0.2345515	0.4879294
6282	FOXD4L4	TRANSFAC	FOXD4L4	6282	cluster_2677	1	0.2348389	0.4882246
1236	LTF	TRANSFAC	LTF	1236	cluster_2188	1	0.234899	0.4882246
7667	ZFP516	TRANSFAC	ZFP516	7667	cluster_1624	3	0.2352289	0.4883923
8829	ZF5	TRANSFAC	ZF5	8829	cluster_2089	1	0.2353253	0.4883977
1845	MGA_PITX1	HumanTF2	HOXB2_TBX3	1792	cluster_159	16	0.2353709	0.4883977
4160	HSF5	HT-SELEX2	HSF5	4160	cluster_3053	2	0.2354166	0.4883977
7223	ZNF773	TRANSFAC	ZNF773	7223	cluster_1220	2	0.2358092	0.4886768
8345	BYN	TRANSFAC	BYN	8345	cluster_2986	1	0.2359227	0.4887088
1545	ETV2_TBX21	HumanTF2	ETV2_EOMES	1495	cluster_44	4	0.2361773	0.4888161
2892	HOXA3	UniPROBE	HOXA3	5568	cluster_465	2	0.2362969	0.4889719
7059	ZNF267	TRANSFAC	ZNF267	7059	cluster_1631	1	0.2363199	0.4889719
11051	CG3758	FlyZincFinger	CG3758	11051	cluster_797	2	0.2369439	0.4896558
7119	ZFP30	TRANSFAC	FORKHEAD_BOX_PROTEIN_M1	2525	cluster_1217	5	0.2375945	0.4902126
10191	TP53	HumanTF	TP53	10191	cluster_2977	1	0.2381624	0.4905967
2759	HEAT_SHOCK_FACTOR_PROTEIN_1	3D-footprint	HEAT_SHOCK_FACTOR_PROTEIN_1	2759	cluster_2101	1	0.2382098	0.4905967
5181	ZNF12	HT-SELEX2	ZNF12	5180	cluster_2946	2	0.2391078	0.491708
10445	OTX	TRANSFAC	Arid3a	10623	cluster_1540	6	0.2391638	0.4917576
1936	TEAD4_DLX2	HumanTF2	TEAD4_DLX3	1940	cluster_225	10	0.2397201	0.4924106
5832	SF-1	TRANSFAC	RXRG	5657	cluster_1470	4	0.2404937	0.4931086
7584	ZNF358	TRANSFAC	ZNF358	7584	cluster_974	1	0.2408321	0.4931086
5966	FOXN4_SECONDARY_MOTIF	TRANSFAC	FOXN4_SECONDARY_MOTIF	5966	cluster_504	2	0.2409447	0.4931086
10637	P50:RELA-P65	TRANSFAC	P50:RELA-P65	10637	cluster_993	1	0.2412659	0.4931086
2999	JUMEAU	UniPROBE	JUMEAU_SECONDARY_MOTIF	5952	cluster_524	2	0.2412954	0.4931086
4258	KLF3	HT-SELEX2	KLF3	4258	cluster_1786	3	0.2413225	0.4931086
2589	TRANSCRIPTION_FACTOR_A,_MITOCHONDRIAL	3D-footprint	TRANSCRIPTION_FACTOR_A,_MITOCHONDRIAL	2586	cluster_2979	2	0.2414366	0.4931482
7020	ZNF85	TRANSFAC	ZNF43	6967	cluster_1373	3	0.2417116	0.4932588
1744	HOXB13_TBX3	HumanTF2	HOXB13_TBX3	1744	cluster_133	2	0.2419516	0.4933364
6682	ZNF66	TRANSFAC	ZNF66	6682	cluster_2245	1	0.2419516	0.4933364
6926	ZNF878	TRANSFAC	ZNF878	6926	cluster_2235	1	0.2419926	0.4933364
2665	ZINC_FINGER_PROTEIN_217	3D-footprint	ZINC_FINGER_PROTEIN_217	2591	cluster_2598	2	0.2424574	0.4936874
7414	ZNF501	TRANSFAC	ZNF501	7414	cluster_864	1	0.24274	0.4940212
3295	FOXP2	SMILE-seq	FOXQ1	10539	cluster_648	3	0.2427494	0.4940212
257	BCL6B	CISBP	BCL6B	257	cluster_2340	1	0.2428062	0.4940554
7696	ZNF611	TRANSFAC	ZNF611	7696	cluster_1097	1	0.2438419	0.4950695
7496	ZNF442	TRANSFAC	ZNF442	7496	cluster_1216	1	0.2440559	0.4951791
7560	ZNF331	TRANSFAC	ZNF331	7560	cluster_1329	1	0.2441462	0.4951791
11158	CDP	TRANSFAC	CUX1	6098	cluster_2281	2	0.2444111	0.4952023
7918	RFX	TRANSFAC	RFX4	4973	cluster_391	5	0.2446062	0.4953506
1815	HOXD12_TBX21	HumanTF2	HOXD12_TBX21	1815	cluster_166	2	0.2455508	0.496555
3281	ZNF655_E327G_R2	UniPROBE	ZNF655_REF_R2	3279	cluster_2770	6	0.2461232	0.4974762
5786	FOXL2	TRANSFAC	FOXL2	5786	cluster_2800	1	0.2463707	0.4976726
7641	BING1	TRANSFAC	BING1	7641	cluster_2357	1	0.2466565	0.4976726
10356	HES1	TRANSFAC	HES1	10356	cluster_1507	1	0.24699	0.4976726
7748	ZNF585B	TRANSFAC	ZNF585B	7748	cluster_2722	1	0.2471248	0.4976726
3094	GFI1_N382S_R1	UniPROBE	GFI1_N382S_R1	3094	cluster_1680	1	0.2472379	0.4976726
5277	ZNF784	HT-SELEX2	ZNF784	5276	cluster_722	3	0.2477107	0.4976726
6961	ZNF432	TRANSFAC	ZNF432	6961	cluster_2783	1	0.2478355	0.4976726
980	SPZ1	CISBP	SPZ1	980	cluster_493	2	0.2478731	0.4976726
717	GM98	CISBP	ENSDARG00000078676	715	cluster_1249	4	0.2478867	0.4976726
7101	ZNF846	TRANSFAC	ZNF846	7101	cluster_961	1	0.247971	0.4976726
6852	ZNF175	TRANSFAC	ZNF175	6852	cluster_2727	1	0.2481486	0.4977485
7173	ZNF343	TRANSFAC	ZNF286	6779	cluster_783	4	0.2483545	0.4979592
7110	ZNF791	TRANSFAC	ZNF791	7110	cluster_2196	1	0.2484417	0.4980775
7434	ZNF845	TRANSFAC	ZNF845	7434	cluster_1799	1	0.2485493	0.4980995
677	PIT1	CISBP	LIM3	591	cluster_786	7	0.2487271	0.4982694
3631	DMRTC2	HT-SELEX2	DMRTC2	3631	cluster_1462	3	0.2492125	0.4989323
6032	PASX-5	TRANSFAC	PASX-5	6032	cluster_1522	1	0.2497217	0.4994353
8484	MAFB	TRANSFAC	MAFB	10638	cluster_1261	2	0.2499418	0.4996004
8335	DIF	TRANSFAC	DIF	8335	cluster_1727	1	0.2506418	0.5005863
10974	HMGA2	TRANSFAC	HMGA2	10974	cluster_2943	1	0.2515634	0.5018999
417	T22H9.4	CISBP	T22H9.4	417	cluster_1948	1	0.2516288	0.5018999
6892	ZNF208	TRANSFAC	ZNF208	6891	cluster_929	2	0.251965	0.5024081
952	HOXA5	CISBP	HOXA5	952	cluster_621	2	0.252005	0.5024081
11057	CG9786	FlyZincFinger	HB	7180	cluster_618	4	0.2522813	0.5024546
1883	POU2F1_EOMES	HumanTF2	POU2F1_TBX21	1899	cluster_203	6	0.2523395	0.5024814
9544	XPF-1	TRANSFAC	XPF-1	9544	cluster_1753	1	0.2524051	0.5025229
6869	ZNF98	TRANSFAC	ZNF98	6869	cluster_820	3	0.25263	0.5025631
5249	ZNF660	HT-SELEX2	ZNF660	5249	cluster_2726	2	0.2526529	0.5025631
1879	POU2F1_DLX2	HumanTF2	POU2F1_DLX2	1878	cluster_1542	3	0.2527143	0.5025631
2280	NUCLEAR_FACTOR_OF_ACTIVATED_T_CELLS_5	3D-footprint	NUCLEAR_FACTOR_OF_ACTIVATED_T_CELLS_5	2280	cluster_2283	1	0.2532437	0.5026209
5222	ZNF410	HT-SELEX2	ZNF410	5221	cluster_818	3	0.2533394	0.5026209
7578	RBAK	TRANSFAC	RBAK	7578	cluster_2890	1	0.2533619	0.5026209
4595	ONECUT2	HT-SELEX2	ONECUT1	4589	cluster_824	17	0.2534342	0.5026209
2116	ARP-1_(COUP-TF2)	TRANSFAC	NR2F2	919	cluster_354	2	0.2534802	0.5026209
2451	INTERFERON_REGULATORY_FACTOR_3	3D-footprint	INTERFERON_REGULATORY_FACTOR_3	2451	cluster_1523	1	0.2536953	0.5028133
5239	ZNF524	HT-SELEX2	ZNF524	5238	cluster_1406	3	0.2540108	0.5032689
6442	ZFP652	TRANSFAC	ZFP652	6442	cluster_2371	1	0.2540932	0.5033272
6241	ZFP740	TRANSFAC	ZFP740	6241	cluster_2829	1	0.2546399	0.5039788
307	ZBTB3	CISBP	ZBTB3	307	cluster_1547	1	0.254829	0.5039788
7521	ZNF665	TRANSFAC	ZNF665	7502	cluster_1037	2	0.2550193	0.5039788
7736	ZFP3	TRANSFAC	ZNF345	7104	cluster_663	6	0.2553226	0.5039788
6934	ZNF17	TRANSFAC	ZNF17	6934	cluster_2843	1	0.2558875	0.5048243
2992	SIX4	UniPROBE	SIX4	10960	cluster_1180	3	0.256599	0.50584
10132	TBX21	HumanTF	TBX21	10132	cluster_2810	3	0.2567552	0.5060833
6724	ZNF564	TRANSFAC	ZNF564	6724	cluster_1207	1	0.2571426	0.5064669
7083	ZNF846	TRANSFAC	ZNF846	7083	cluster_1044	1	0.2583603	0.5082167
1859	MYBL1_ONECUT2	HumanTF2	MYBL1_ONECUT2	1859	cluster_187	2	0.2589401	0.5089923
10643	(SATB1)2	TRANSFAC	(SATB1)2	10643	cluster_2204	1	0.2593639	0.5092282
6375	GM397	TRANSFAC	GM397	6375	cluster_2364	1	0.2593723	0.5092282
6373	SEF-1	TRANSFAC	SEF-1	6373	cluster_2744	1	0.2594189	0.5092282
1557	ETV5_ETV7	HumanTF2	FLI1_ETV7	1592	cluster_71	14	0.2611367	0.5107682
6648	ZNF574	TRANSFAC	ZNF574	6648	cluster_1999	2	0.2611864	0.5107682
8100	E(SPL)MDELTA-HLH	TRANSFAC	HES5	9628	cluster_776	8	0.2612545	0.5107682
8824	PAX-1	TRANSFAC	PAX-1	8824	cluster_2910	1	0.2615705	0.5107682
7504	ZFP422	TRANSFAC	ZFP192	7163	cluster_699	6	0.2617949	0.5107682
2629	PROTEIN_C-ETS-2	3D-footprint	PROTEIN_C-ETS-2	2629	cluster_2754	1	0.2621265	0.5107682
1066	CG4404	CISBP	CG4404	1066	cluster_2705	1	0.2623697	0.5107682
3250	SNAI2_T234I_R1	UniPROBE	SNAI2_REF_R1	3248	cluster_1903	3	0.262414	0.5107682
6259	SCRT2	TRANSFAC	SCRT2	6259	cluster_2900	1	0.2626072	0.5107682
7533	ZFP	TRANSFAC	ZNF544	6621	cluster_1577	4	0.2626554	0.5107682
8390	PITA	TRANSFAC	PITA	8390	cluster_3051	1	0.2626554	0.5107682
10487	ETS_TRANSLOCATION_VARIANT_4	3D-footprint	ETS_TRANSLOCATION_VARIANT_4	10487	cluster_1290	1	0.2626814	0.5107682
4701	POU2F2	HT-SELEX2	POU2F2	4701	cluster_2183	2	0.2627093	0.5107682
6819	ZIPRO1	TRANSFAC	ZIPRO1	6531	cluster_2149	2	0.2628262	0.5107682
8954	ZFP691	UniPROBE	ZFP691	5345	cluster_401	2	0.2628865	0.5107682
7329	ZNF683	TRANSFAC	ZNF683	7329	cluster_2771	1	0.2630063	0.510869
6606	ZNF630	TRANSFAC	ZNF630	6606	cluster_1275	1	0.2631514	0.5110222
4570	NR6A1	HT-SELEX2	GCNF	9268	cluster_407	4	0.263606	0.5112564
7546	ZNF319	TRANSFAC	ZNF319	7546	cluster_828	5	0.2636696	0.5112564
287	ZFP410	CISBP	ZFP410	287	cluster_2370	1	0.264314	0.5114128
3200	PAX6_R26G_R1	UniPROBE	PAX6_R26G_R1	3200	cluster_2980	1	0.2645404	0.5114128
7137	ZNF766	TRANSFAC	ZNF718	6608	cluster_1840	2	0.2648404	0.5114128
6222	RLF	TRANSFAC	RLF	6222	cluster_2724	1	0.2649057	0.5114128
7474	ZNF587	TRANSFAC	ZNF417	7350	cluster_1904	2	0.2651521	0.5114128
1837	MEIS2_ONECUT2	HumanTF2	MEIS1_EVX1	1830	cluster_171	8	0.2651935	0.5114128
10392	UF1H3BETA	TRANSFAC	SP2	10710	cluster_675	3	0.2652413	0.5114128
7694	ZNF600	TRANSFAC	ZNF600	7694	cluster_3010	1	0.2655281	0.5116362
6713	ZNF615	TRANSFAC	ZNF615	6713	cluster_2565	1	0.268009	0.5144323
10085	SPDEF	HumanTF	SPDEF	10085	cluster_2387	2	0.2681226	0.5144323
7686	ZBTB38	TRANSFAC	ZBTB38	7686	cluster_2197	1	0.2688885	0.5152516
6948	ZFP37	TRANSFAC	ZFP-37	7605	cluster_964	3	0.2689722	0.5152516
6612	ZNF544	TRANSFAC	ZNF544	6612	cluster_2908	1	0.2689808	0.5152516
2687	RETINOIC_ACID_RECEPTOR_RXR-ALPHA	3D-footprint	T3RBETA	2713	cluster_658	5	0.2690698	0.5153182
2887	ARID5A	UniPROBE	ARID5A	5390	cluster_491	2	0.2696652	0.5160902
10393	GZF1	TRANSFAC	GZF1	10393	cluster_2695	1	0.2702043	0.5164518
10513	BR(VAR.3)	JASPAR	br-Z3	9302	cluster_1221	2	0.2704225	0.5164518
7523	ZFP287	TRANSFAC	ZFP932	6496	cluster_1123	2	0.2705504	0.5164518
6834	ZFP99	TRANSFAC	ZFP99	6834	cluster_2806	1	0.2706165	0.5164518
7049	ZXDB	TRANSFAC	ZXDB	7049	cluster_1362	2	0.2706298	0.5164518
1767	HOXB2_NHLH1	HumanTF2	HOXB2_NHLH1	1767	cluster_143	2	0.2706298	0.5164518
5326	BATF	HUMAN.H10MO.A	BATF	5326	cluster_314	2	0.2710625	0.5168497
10124	TBX1	HumanTF	TBX1	10124	cluster_2159	1	0.2715749	0.5171958
5594	OLIG2	MOUSE.H10MO.B	OLIG2	5594	cluster_320	2	0.271701	0.5172444
2397	FORKHEAD_BOX_PROTEIN_P2	3D-footprint	FORKHEAD_BOX_PROTEIN_P2	2397	cluster_2282	3	0.2717844	0.5172838
4762	POU6F1	HT-SELEX2	POU6F1	4762	cluster_2860	2	0.2718264	0.5172838
1816	HOXD12_TBX21	HumanTF2	HOXD12_EOMES	1804	cluster_161	4	0.2719819	0.5174707
607	PHA-2	CISBP	PHA-2	607	cluster_1387	3	0.2719875	0.5174707
5074	TLX3	HT-SELEX2	TLX3	5074	cluster_2916	1	0.2723098	0.5179105
9827	NFATC1	HumanTF	NUCLEAR_FACTOR_OF_ACTIVATED_T-CELLS,_CYTOPLASMIC_2	2344	cluster_1598	2	0.272824	0.5183912
2224	P55-C-FOS_PROTO-ONCOGENE_PROTEIN	3D-footprint	P55-C-FOS_PROTO-ONCOGENE_PROTEIN	2224	cluster_1392	3	0.2730758	0.5185644
7663	ZFP532	TRANSFAC	ZFP532	7663	cluster_1303	1	0.2733968	0.5185644
1851	MYBL1_FIGLA	HumanTF2	MYBL1_FIGLA	1851	cluster_181	4	0.2737297	0.5185644
6765	ZBTB20	TRANSFAC	ZFP775	6643	cluster_1050	4	0.2740341	0.5185644
8926	SOX1	UniPROBE	SOX1	5084	cluster_425	2	0.2740989	0.5185644
805	CEH-26	CISBP	DMBXD-PAIRED	657	cluster_2140	2	0.2747424	0.518787
978	ZNF238	CISBP	ZNF238	978	cluster_9	6	0.2750144	0.5189274
4963	SREBF2	HT-SELEX2	HLH-11	175	cluster_1208	3	0.2750266	0.5189274
6328	SALL1	TRANSFAC	SALL1	6328	cluster_1768	1	0.2756291	0.5191715
965	NFE2	CISBP	TRANSCRIPTION_FACTOR_MAFA	2642	cluster_1260	3	0.2756854	0.5191715
9956	CIZ	TRANSFAC	ZNF721	7360	cluster_1872	2	0.2758142	0.5191715
1616	FOXJ3_TBX21	HumanTF2	FOXJ3_TBX21	1616	cluster_79	2	0.276304	0.5191715
6711	ZNF548	TRANSFAC	ZNF73	6476	cluster_1060	2	0.2766753	0.5191715
5305	ZBTB7B	TRANSFAC	ZBTB7B	5305	cluster_416	2	0.2767326	0.5191715
7713	ZNF658B	TRANSFAC	ZNF658B	7713	cluster_1878	2	0.2771422	0.5191715
8613	MAZ	TRANSFAC	MAZ	5525	cluster_307	2	0.2777127	0.5191715
6672	ZNF880	TRANSFAC	ZNF880	6672	cluster_2826	1	0.2780064	0.5191715
275	HOXB8	TRANSFAC	HMX3	9021	cluster_399	24	0.2781459	0.5191715
2009	TEAD4_SOX15	HumanTF2	TEAD4_SOX15	2009	cluster_259	2	0.2782943	0.5191904
6422	ZNF772	TRANSFAC	ZNF772	6422	cluster_860	1	0.2786522	0.5191904
8006	HOXC-8	TRANSFAC	HOXC-8	8006	cluster_1499	1	0.2793919	0.519765
7688	SALL3	TRANSFAC	SALL3	7688	cluster_2630	1	0.2793919	0.519765
1758	HOXB2_ESRRB	HumanTF2	HOXB2_ESRRB	1758	cluster_140	2	0.2794279	0.519765
46	PAX6	TRANSFAC	PAX6	46	cluster_1104	2	0.280372	0.5208228
5272	ZNF771	HT-SELEX2	ZNF771	5272	cluster_2836	4	0.2810835	0.5214416
9164	MDL-1	UniPROBE	MDL-1	9164	cluster_2286	1	0.2810894	0.5214416
6833	ZNF586	TRANSFAC	ZNF586	6833	cluster_2948	1	0.2815612	0.5219012
7562	ZFP	TRANSFAC	ZFP	7562	cluster_1142	1	0.2817372	0.5221266
1870	PITX1_EOMES	HumanTF2	PITX1_EOMES	1870	cluster_191	2	0.2817589	0.5221266
4650	PAX7	HT-SELEX2	PAX7	3348	cluster_729	10	0.2818625	0.5221935
4199	IRX3	HT-SELEX2	IRX1	4197	cluster_920	2	0.2818747	0.5221935
9554	FOXG1	HumanTF	FOXG1	9554	cluster_1654	2	0.2824918	0.5222269
9490	TEF	TRANSFAC	TEF	9490	cluster_2058	1	0.282549	0.5222269
2226	OCT-1	TRANSFAC	OCT-1	2226	cluster_2011	1	0.2828859	0.5225993
3873	FOXO3	HT-SELEX2	FOXO3	3872	cluster_657	6	0.2836155	0.5234694
7710	ZNF131	TRANSFAC	ZNF131	7649	cluster_3032	2	0.2839056	0.5236916
5933	ZBTB7B	TRANSFAC	ZBTB7B	5933	cluster_452	2	0.284398	0.5239419
9264	PPARGAMMA:RXRALPHA,_PPARGAMMA	TRANSFAC	PPARGAMMA:RXRALPHA,_PPARGAMMA	9264	cluster_2411	1	0.2849195	0.5244259
7680	NT2	TRANSFAC	NT2	7680	cluster_1974	1	0.2854489	0.5248032
6677	ZNF572	TRANSFAC	ZNF572	6677	cluster_1228	1	0.2856558	0.5248032
6854	ZNF69	TRANSFAC	ZNF69	6854	cluster_2551	1	0.2863064	0.5253334
6928	ZNF99	TRANSFAC	ZNF99	6928	cluster_1593	1	0.2867985	0.5254337
10491	SREBP1	TRANSFAC	SREBP	10484	cluster_1922	4	0.2869035	0.5254337
3907	GATA6	HT-SELEX2	ELT-1	1016	cluster_702	9	0.2874052	0.5254337
6088	HDAC2	TRANSFAC	HDAC2	6088	cluster_1619	3	0.2875388	0.5254337
3151	MSX2_P148H_R1	UniPROBE	MSX2_P148H_R1	3151	cluster_2330	1	0.2882234	0.5259595
707	MECP2	CISBP	MECP2	707	cluster_2277	1	0.2888419	0.5263413
2404	PROGESTERONE_RECEPTOR	3D-footprint	Glucocorticoid_receptor	2112	cluster_1079	18	0.2897122	0.526924
7741	ZNF484	TRANSFAC	ZNF484	7741	cluster_2136	1	0.2897378	0.526924
1995	TEAD4_HOXB13	HumanTF2	TEAD4_HOXB13	1990	cluster_251	6	0.2899212	0.5270955
7624	ZNF107	TRANSFAC	ZNF107	7624	cluster_2901	1	0.2901742	0.5272013
5254	ZNF704	HT-SELEX2	ZNF704	5254	cluster_1137	2	0.2919388	0.5291653
7195	ZFP629	TRANSFAC	ZFP664	6593	cluster_1511	2	0.2926455	0.5298799
7023	ZNF45	TRANSFAC	ZFP30	6818	cluster_1638	2	0.2927052	0.5298799
6533	ZNF816A	TRANSFAC	ZIK1	6587	cluster_989	3	0.2930588	0.5302924
3956	HES1	HT-SELEX2	HES1	3956	cluster_1718	2	0.2940281	0.5310424
5760	AIRE	TRANSFAC	AIRE	5760	cluster_3075	2	0.2940281	0.5310424
1611	FOXJ2_HOXB13	HumanTF2	FOXJ2_HOXB13	1611	cluster_75	2	0.2942797	0.5313103
1244	CREB1	JASPAR	ATF6	5321	cluster_1345	2	0.2943878	0.5314049
10160	TFAP2C	HumanTF	TCFAP2B	5240	cluster_682	11	0.2944311	0.5314049
11039	CG11491	FlyZincFinger	CG11491	11039	cluster_2699	2	0.2947807	0.5319892
10031	SOX10	HumanTF	SOX8	10062	cluster_931	3	0.295111	0.5323985
92	ARID5A	CISBP	ARID5A	92	cluster_668	3	0.2951744	0.5324351
4837	RFX7	HT-SELEX2	RFX7	4837	cluster_2182	2	0.2953425	0.5326138
6883	ZNF749	TRANSFAC	ZNF749	6883	cluster_1262	1	0.2955074	0.5327711
6430	ZFP92	TRANSFAC	ZFP92	6430	cluster_1135	1	0.2963478	0.5338108
6936	ZNF21	TRANSFAC	ZNF21	6936	cluster_880	2	0.2969293	0.5344372
4496	BBX	TRANSFAC	BBX	4496	cluster_494	2	0.2971855	0.5346663
1706	GCM2_E2F8	HumanTF2	GCM2_E2F8	1706	cluster_121	2	0.2976431	0.5347709
1082	FBGN0262582	CISBP	FBGN0262582	1082	cluster_1961	2	0.2979668	0.5349805
8043	TBX5	TRANSFAC	TBX20	8042	cluster_799	4	0.2981599	0.5350377
8446	FOXL2	TRANSFAC	FOXL2	8446	cluster_2022	1	0.2985291	0.5353986
8699	E2A	TRANSFAC	TCF3	5721	cluster_328	2	0.2986251	0.5353986
6171	SOX-11	TRANSFAC	SOX-11	6171	cluster_1885	1	0.2986689	0.5353986
5759	VDR	TRANSFAC	VDR	5759	cluster_3064	2	0.2990441	0.5355115
6905	ZNF814	TRANSFAC	ZNF814	6905	cluster_1929	1	0.3010419	0.5361109
8127	CNC	TRANSFAC	CNC	8125	cluster_2169	2	0.3014103	0.5366068
7266	ZNF493	TRANSFAC	ZNF493	7266	cluster_897	1	0.3016221	0.5368422
959	TOPORS	CISBP	TOPORS	959	cluster_318	2	0.3019395	0.5371608
2706	TATA-BOX-BINDING_PROTEIN	3D-footprint	TATA-BOX-BINDING_PROTEIN	2706	cluster_1996	1	0.3020539	0.5372777
6438	ZNF426	TRANSFAC	ZNF426	6438	cluster_1088	2	0.3024353	0.5377993
3040	GLI2	UniPROBE	GLI2	3040	cluster_1533	2	0.3027216	0.5379616
2008	TEAD4_RFX5	HumanTF2	TEAD4_RFX5	2008	cluster_258	2	0.3032351	0.5384866
8481	HAIRYLIKE	TRANSFAC	MYC	5546	cluster_763	9	0.3033444	0.5385955
7483	ZNF577	TRANSFAC	ZNF577	7483	cluster_2378	1	0.3033964	0.5386021
927	CUX1	CISBP	NVHD076-ANTP	639	cluster_1707	3	0.3037997	0.5390319
898	PRKRIR	CISBP	PRKRIR	898	cluster_1755	1	0.3040793	0.5393574
1176	RIB	CISBP	RIB	1176	cluster_1426	1	0.3053173	0.5407753
6223	ZBTB24	TRANSFAC	ZBTB24	6223	cluster_2710	1	0.3053517	0.5407753
7966	NANOG	TRANSFAC	NANOG	7966	cluster_1550	1	0.3063239	0.5418442
6524	ZNF154	TRANSFAC	ZNF154	6524	cluster_881	1	0.3070477	0.5423165
5320	ZFP128	TRANSFAC	ZFP128	5320	cluster_353	2	0.307345	0.5427795
6727	EZI	TRANSFAC	EZI	6727	cluster_2270	1	0.3075462	0.5429407
232	T27F2.4	CISBP	T27F2.4	232	cluster_2295	1	0.3076926	0.5430829
7172	ZFP260	TRANSFAC	ZFP260	7172	cluster_1525	1	0.307755	0.5430829
10765	E2F-1	TRANSFAC	E2F-1	10765	cluster_2280	1	0.3079014	0.5430829
8063	DLX-3	TRANSFAC	DLX-3	8063	cluster_1284	1	0.3084627	0.5434147
8004	FOXP3	TRANSFAC	FOXP3	8004	cluster_1670	1	0.3092942	0.5444943
326	K11D2.4	CISBP	JIGR1	1146	cluster_914	3	0.3097055	0.5450771
8320	POXN	TRANSFAC	POXN	8320	cluster_2795	2	0.3097996	0.5451106
2407	HEPATOCYTE_NUCLEAR_FACTOR_6	3D-footprint	HEPATOCYTE_NUCLEAR_FACTOR_6	2407	cluster_1130	3	0.3100212	0.5454383
9421	CUX1	HumanTF	CUX1	9421	cluster_613	3	0.3107239	0.5459756
7841	GKLF	TRANSFAC	GKLF	7841	cluster_2233	2	0.3107474	0.5459756
1391	CUX1_SOX15	HumanTF2	CUX1_SOX15	1391	cluster_297	2	0.3107953	0.5459756
2439	ZINC_FINGER_PROTEIN_GFI-1	3D-footprint	ZINC_FINGER_PROTEIN_GFI-1	2439	cluster_2298	1	0.3114999	0.5465034
851	HMG20B	CISBP	HMG20B	851	cluster_1490	1	0.3115251	0.5465034
4685	GMEB-1	TRANSFAC	GMEB-1	4685	cluster_438	2	0.3116486	0.5466624
10830	HDX	JASPAR	HDX	10830	cluster_456	2	0.3121494	0.5472798
6881	ZNF878	TRANSFAC	ZNF878	6881	cluster_1188	1	0.3126393	0.5475068
7463	ZNF480	TRANSFAC	ZNF480	7463	cluster_1870	1	0.3130477	0.5477736
6395	ZNF777	TRANSFAC	ZNF777	6395	cluster_845	1	0.313616	0.5481553
7082	ZNF267	TRANSFAC	ZNF267	7082	cluster_1133	1	0.313914	0.5481553
2767	FORKHEAD_BOX_PROTEIN_O1	3D-footprint	FORKHEAD_BOX_PROTEIN_O1	2767	cluster_2293	1	0.3143497	0.5486856
7803	HES7	TRANSFAC	HES7	7803	cluster_2443	1	0.3143999	0.5486856
9340	GATA-4	TRANSFAC	GATA-4	9340	cluster_2552	1	0.31479	0.5491524
6030	CTCFL	TRANSFAC	CTCFL	6030	cluster_1658	2	0.3148668	0.5491524
2509	RETINOIC_ACID_RECEPTOR_RXR-ALPHA	3D-footprint	RETINOIC_ACID_RECEPTOR_RXR-ALPHA	2509	cluster_1576	3	0.314912	0.5491524
8890	HIC1	UniPROBE	HIC-1	4707	cluster_382	2	0.3150485	0.5493128
891	TBX-33	CISBP	TBX-33	891	cluster_2602	1	0.3151543	0.5493964
10347	DEC	TRANSFAC	DEC	10347	cluster_2170	1	0.3160695	0.5505954
6896	ZNF208	TRANSFAC	ZNF208	6896	cluster_1356	2	0.3161859	0.5506661
7531	PRDM9	TRANSFAC	PRDM9	7531	cluster_1762	1	0.3165305	0.5510064
1817	HOXD12_TBX21	HumanTF2	HOXD12_EOMES	1806	cluster_163	16	0.3166468	0.5510064
10343	FOXP1	TRANSFAC	FOXP1	10343	cluster_2075	1	0.3166857	0.5510064
2654	TRANS-ACTING_T-CELL-SPECIFIC_TRANSCRIPTION_FACTOR_	3D-footprint	ERYTHROID_TRANSCRIPTION_FACTOR	2595	cluster_2048	3	0.316907	0.5510064
9638	HINFP1	HumanTF	HINFP1	9638	cluster_2203	1	0.3169805	0.5510064
6501	ZNF879	TRANSFAC	ZNF879	6501	cluster_1592	1	0.3172133	0.5510064
1724	GCM2_TBX21	HumanTF2	GCM2_TBX21	1724	cluster_128	2	0.3172617	0.5510064
6368	PLAGL2	TRANSFAC	PLAGL2	6368	cluster_1257	1	0.3174625	0.5510064
6365	AIOLOS	TRANSFAC	AIOLOS	6365	cluster_1416	1	0.317516	0.5510064
6548	ZNF80	TRANSFAC	ZNF80	6548	cluster_1308	2	0.3175564	0.5510064
6840	ZFP64	TRANSFAC	ZFP64	6840	cluster_3002	1	0.3177017	0.5510364
1690	GCM1_PITX1	HumanTF2	GCM1_PITX1	1690	cluster_111	2	0.319117	0.5529242
6553	ZNF816A	TRANSFAC	ZNF816A	6553	cluster_1571	1	0.319117	0.5529242
9636	HINFP1	HumanTF	HINFP1	9636	cluster_1127	2	0.3193588	0.5532189
1412	E2F3_ONECUT2	HumanTF2	E2F3_ONECUT2	1412	cluster_25	2	0.3196554	0.5536416
7590	ZNF651	TRANSFAC	ZNF651	7590	cluster_1151	1	0.3196656	0.5536416
7272	ZNF761	TRANSFAC	ZNF761	7272	cluster_2820	1	0.3199823	0.5538715
6766	ZNF407	TRANSFAC	HKR1	6502	cluster_883	2	0.3200975	0.5538715
4233	KLF10	HT-SELEX2	KLF11	4234	cluster_2563	4	0.3215702	0.5548854
7346	ZNF76	TRANSFAC	ZNF76	7346	cluster_2344	1	0.322328	0.555634
7091	ZNF763	TRANSFAC	ZNF763	7091	cluster_2839	1	0.3225826	0.5559099
6933	ZNF26	TRANSFAC	ZNF26	6933	cluster_947	1	0.3228301	0.5561268
4198	IRX3	HT-SELEX2	IRX1	4196	cluster_919	2	0.3233511	0.5567447
1676	GCM1_HOXB13	HumanTF2	GCM1_HOXB13	1676	cluster_104	2	0.323983	0.5574673
7239	ZNF765	TRANSFAC	ZNF765	7239	cluster_1134	1	0.3252451	0.5585486
6602	ZNF470	TRANSFAC	ZNF470	6602	cluster_2110	1	0.3252764	0.5585486
3121	HOXD13_REF_R1	UniPROBE	HOXD13_S316C_R1	3133	cluster_2418	4	0.3256589	0.559151
2094	HSF2	TRANSFAC	HSF2	954	cluster_584	3	0.3260421	0.5594588
7332	ZNF695	TRANSFAC	ZNF695	7332	cluster_2609	1	0.3261208	0.5594966
8848	PAX-4	TRANSFAC	PAX-4	8848	cluster_1340	1	0.3265654	0.5599676
6972	ZNF823	TRANSFAC	ZNF823	6972	cluster_1094	3	0.3270196	0.5602796
6367	ZAC	TRANSFAC	ZAC	6367	cluster_1035	1	0.3274701	0.5606521
6253	ZNF579	TRANSFAC	ZNF579	6253	cluster_2681	1	0.3274913	0.5606521
6470	ZNF73	TRANSFAC	ZNF73	6470	cluster_985	1	0.3288429	0.5616966
5727	SFPI1	TRANSFAC	SFPI1	5727	cluster_496	2	0.3290339	0.5616966
6683	ZNF880	TRANSFAC	ZNF880	6683	cluster_1859	1	0.3291771	0.5616966
7608	ZNF228	TRANSFAC	ZNF228	7608	cluster_1662	1	0.3292395	0.5616966
6034	CTCF	TRANSFAC	CTCF	6034	cluster_2636	2	0.3292395	0.5616966
2154	HES1	TRANSFAC	HES-1	7843	cluster_1481	2	0.3292487	0.5616966
7744	ZNF671	TRANSFAC	ZNF671	7744	cluster_2918	1	0.3302454	0.5627338
570	RHOX11	CISBP	ZTF-19	339	cluster_1350	2	0.3306019	0.5628556
5466	HINFP	HUMAN.H10MO.C	HINFP	5466	cluster_2027	1	0.3311614	0.5635724
6337	ZFP202	TRANSFAC	ZFP202	6337	cluster_1651	1	0.3313083	0.5637396
6802	ZNF553	TRANSFAC	ZFP553	6622	cluster_2172	2	0.3315859	0.5640642
7189	ZNF841	TRANSFAC	ZNF841	7189	cluster_1042	1	0.3318904	0.5643956
5303	AIRE	HUMAN.H10MO.C	AIRE	5303	cluster_2682	1	0.3320919	0.564501
7216	ZNF585A	TRANSFAC	ZNF585A	7216	cluster_2785	1	0.3321718	0.564501
7447	ZNF501	TRANSFAC	ZNF175	6857	cluster_1158	2	0.3326006	0.5649575
8072	PSF	TRANSFAC	PSF	8072	cluster_2237	1	0.3335765	0.5661068
545	BX908797.1	CISBP	BX908797.1	545	cluster_3065	1	0.3339922	0.5666042
7090	ZNF616	TRANSFAC	ZNF616	7090	cluster_2267	2	0.3344144	0.5669309
5361	CUX1	HUMAN.H10MO.C	CUX1	5361	cluster_2312	1	0.334522	0.5669888
10302	E2F-1	TRANSFAC	E2F-1	10302	cluster_1444	1	0.334611	0.5670666
1409	E2F3_FOXO6	HumanTF2	E2F3_FOXO6	1409	cluster_24	2	0.3348229	0.5670666
3230	POU4F3_REF_R1	UniPROBE	POU4F3_N316K_R1	3233	cluster_1866	3	0.3349405	0.5670666
6657	ZBTB41	TRANSFAC	ZBTB41	6657	cluster_1586	2	0.3353935	0.5670666
4427	NANOG	HT-SELEX2	NANOG	4427	cluster_956	1	0.3362077	0.5675398
9980	RHOXF1	HumanTF	RHOXF1	9980	cluster_1661	3	0.3362822	0.5675713
5752	SOX18	TRANSFAC	SOX18	5752	cluster_466	2	0.3364685	0.5676079
1718	GCM2_PITX1	HumanTF2	GCM2_PITX1	1718	cluster_126	2	0.336785	0.5678389
844	SMAD3	CISBP	SMAD3	844	cluster_1641	1	0.3375338	0.5683498
3109	HOXB7_K191R_R1	UniPROBE	HOXB7_REF_R2	3106	cluster_782	6	0.3377079	0.5684902
1633	FOXO1_HOXB13	HumanTF2	FOXO1_HOXB13	1633	cluster_83	2	0.3380632	0.5687126
7448	ZNF669	TRANSFAC	ZNF669	7448	cluster_2227	1	0.3386106	0.5687733
8308	ADF1	TRANSFAC	ADF1	8308	cluster_1681	1	0.3388774	0.5688978
7170	ZNF585A	TRANSFAC	ZNF585A	7170	cluster_1512	1	0.3392616	0.5688978
1785	HOXB2_SOX15	HumanTF2	HOXB2_SOX15	1785	cluster_156	2	0.3412049	0.5694103
7616	ZNF780B	TRANSFAC	ZNF780B	7616	cluster_2790	1	0.3414417	0.5695539
6402	BCL-11A	TRANSFAC	BCL-11A	6402	cluster_2761	1	0.3418376	0.5700822
11038	CG11491	FlyZincFinger	CG11491	11038	cluster_2844	1	0.3420515	0.5700822
10494	ZID	TRANSFAC	ZBTB6	996	cluster_380	2	0.3427585	0.5704922
2022	TFAP2C_DLX3	HumanTF2	TFAP2C_DLX3	2022	cluster_264	2	0.3430029	0.5704922
2082	BTEB3	TRANSFAC	BTEB3	2082	cluster_2234	1	0.3432044	0.5704922
2332	TATA_BOX_BINDING_PROTEIN	3D-footprint	TATA_BOX_BINDING_PROTEIN	2332	cluster_765	3	0.3432926	0.5704922
5831	PR	TRANSFAC	PR	5831	cluster_2192	1	0.3434643	0.5704922
7141	ZNF568	TRANSFAC	ZNF701	6858	cluster_835	2	0.3436777	0.5706471
9296	BAB1	DrosophilaTF	BAB1	9296	cluster_2147	1	0.3442095	0.5711077
1820	HOXA10	HumanTF2	HOXC11	9676	cluster_550	68	0.3447058	0.571693
7423	ZNF594	TRANSFAC	ZNF594	7423	cluster_1100	1	0.3449413	0.5719255
5297	ZSCAN31	HT-SELEX2	ZSCAN31	5296	cluster_3044	2	0.3453217	0.5719255
8049	CXXC1	TRANSFAC	CXXC1	8049	cluster_2841	1	0.3457568	0.5719255
3201	PAX6_S119R_R1	UniPROBE	PAX6_S119R_R1	3201	cluster_3047	1	0.3460928	0.5722003
6377	ZNF513	TRANSFAC	ZNF513	6377	cluster_2773	1	0.3463038	0.5722003
3041	GLI3	UniPROBE	GLI1	3034	cluster_2178	6	0.3463211	0.5722003
6788	ZNF471	TRANSFAC	ZNF471	6788	cluster_1215	1	0.3463371	0.5722003
6233	ZNF746	TRANSFAC	ZNF746	6233	cluster_1976	1	0.3473276	0.5729397
8842	GATA-3	TRANSFAC	GATA-3	8842	cluster_2061	1	0.3478047	0.5734084
9220	POU3F2	TRANSFAC	POU3F2	9220	cluster_2377	1	0.3478068	0.5734084
7527	ZNF583	TRANSFAC	ZFP583	7164	cluster_2274	2	0.3479604	0.5736004
7306	ZNF557	TRANSFAC	ZNF557	7306	cluster_1007	1	0.3482998	0.5740219
3463	BARHL2	HT-SELEX2	BARHL2	3465	cluster_1914	3	0.3485629	0.5741491
10481	MZF1	TRANSFAC	MZF1	10481	cluster_2119	2	0.348642	0.5741491
5630	PTF1A	HUMAN.H10MO.C	PTF1A	5630	cluster_1867	1	0.3488118	0.5742246
1662	GCM1_FIGLA	HumanTF2	GCM1_FIGLA	1662	cluster_98	4	0.3490674	0.5742246
6459	STAF	TRANSFAC	STAF	6459	cluster_2814	1	0.3492477	0.5742246
5567	C/EBP	TRANSFAC	C/EBP	5567	cluster_3077	2	0.3493862	0.5742246
6169	ZBTB5	TRANSFAC	ZBTB5	6169	cluster_1924	1	0.3496379	0.5742246
10600	ZNF423	JASPAR	ZNF423	10600	cluster_1365	1	0.3496769	0.5742246
7829	ZNF236	TRANSFAC	ZNF236	7829	cluster_855	1	0.3497679	0.5742246
10738	EOR-1	JASPAR	EOR-1	10738	cluster_2624	1	0.350192	0.5742246
6987	ZNF647	TRANSFAC	ZNF647	6987	cluster_2498	1	0.3502616	0.5742246
6786	ZNF582	TRANSFAC	ZNF582	6786	cluster_1186	1	0.3504184	0.5743473
985	USF	TRANSFAC	MAX_1	10766	cluster_749	20	0.350549	0.5745004
9779	MEOX2	HumanTF	POU2F2	4704	cluster_805	3	0.3508144	0.5747046
6698	ZNF837	TRANSFAC	ZNF837	6698	cluster_1067	1	0.3509143	0.5747046
7648	SALL2	TRANSFAC	SALL2	7648	cluster_2555	1	0.351276	0.5750101
7071	ZNF460	TRANSFAC	ZNF460	7071	cluster_1588	2	0.3513816	0.5750101
8828	WHN	TRANSFAC	WHN	8828	cluster_2246	1	0.3532547	0.5766025
6930	ZNF716	TRANSFAC	ZNF716	6930	cluster_1131	1	0.3541275	0.5773533
5758	NF-KAPPAB	TRANSFAC	NF-KAPPAB	5758	cluster_3073	2	0.3552911	0.5788224
7726	ZNF131	TRANSFAC	ZNF131	7664	cluster_2526	2	0.3554975	0.5790975
6631	ZNF311	TRANSFAC	ZNF311	6631	cluster_1561	2	0.3559778	0.5795741
9147	HLH-10	UniPROBE	HLH-10	9147	cluster_1855	1	0.3563719	0.5798952
6659	ZNF529	TRANSFAC	ZNF529	6659	cluster_1402	2	0.3563823	0.5798952
244	B0310.2	CISBP	B0310.2	244	cluster_1814	1	0.3570217	0.5804165
7480	ZSCAN5	TRANSFAC	ZSCAN5	7480	cluster_2811	1	0.3575815	0.5811582
7505	ZFP206	TRANSFAC	ZFP206	7505	cluster_1106	1	0.3581114	0.5815754
7475	ZNF578	TRANSFAC	ZNF578	7475	cluster_2300	1	0.3582574	0.5817338
2483	TRANSCRIPTION_FACTOR_MAFG	3D-footprint	TRANSCRIPTION_FACTOR_MAFG	2483	cluster_1280	1	0.35857	0.5817338
4478	NHLH1	HT-SELEX2	NHLH1	4476	cluster_686	14	0.358686	0.5817338
6605	ZNF57	TRANSFAC	ZNF57	6605	cluster_1341	2	0.3587858	0.5817338
6980	ZNF823	TRANSFAC	ZNF823	6980	cluster_2445	1	0.3588062	0.5817338
7943	SIX-1	TRANSFAC	SIX1	8744	cluster_1231	5	0.3591396	0.5817338
7092	ZNF177	TRANSFAC	ZNF177	7092	cluster_2437	1	0.3591455	0.5817338
6900	ZNF729	TRANSFAC	ZNF729	6900	cluster_891	1	0.3594069	0.5817338
6662	ZNF529	TRANSFAC	ZNF529	6662	cluster_1788	1	0.3603106	0.5817338
2588	TRANSCRIPTION_FACTOR_A,_MITOCHONDRIAL	3D-footprint	TRANSCRIPTION_FACTOR_A,_MITOCHONDRIAL	2588	cluster_3069	1	0.3609174	0.5817338
10521	DL	JASPAR	DL	10521	cluster_677	5	0.3609287	0.5817338
7495	ZNF607	TRANSFAC	ZNF607	7495	cluster_2269	1	0.3611178	0.5817338
3108	HOXB7_K191R_R2	UniPROBE	HOXB7_K191R_R2	3108	cluster_1724	2	0.3611866	0.5817338
7954	AP-2GAMMA	TRANSFAC	AP-2GAMMA	7954	cluster_2085	1	0.3614662	0.5818123
7574	ZNF282	TRANSFAC	ZNF282	7574	cluster_2402	1	0.361522	0.5818123
7034	ZFP39	TRANSFAC	ZFP39	7034	cluster_3057	1	0.3619976	0.5822273
9803	MYBL2	HumanTF	MYBL1	9800	cluster_1421	2	0.3625947	0.5827811
4624	PAX3	HT-SELEX2	PAX7	4655	cluster_2375	8	0.3630173	0.5831165
1683	GCM1_MAX	HumanTF2	GCM1_MAX	1683	cluster_108	8	0.3631361	0.5831165
6423	ZNF498	TRANSFAC	ZNF498	6423	cluster_1858	1	0.3638899	0.583659
2982	PMTBR_REP2	UniPROBE	PMTBR_REP2	2982	cluster_2017	1	0.3639993	0.5836909
1617	FOXJ3_TBX21	HumanTF2	FOXJ3_TBX21	1617	cluster_80	2	0.3641482	0.5837396
1890	POU2F1_FOXO6	HumanTF2	POU2F1_FOXO6	1890	cluster_200	2	0.3648402	0.5837958
6995	ZNF41	TRANSFAC	ZNF41	6995	cluster_1608	1	0.3649864	0.5837958
6333	ZASC1	TRANSFAC	ZASC1	6333	cluster_2455	1	0.3649864	0.5837958
10344	CDX	TRANSFAC	CDX	10344	cluster_2621	1	0.3650628	0.5837958
7443	ZNF775	TRANSFAC	ZNF775	7443	cluster_1804	1	0.3654252	0.5837958
6287	ZNF516	TRANSFAC	ZNF516	6287	cluster_1376	1	0.3665532	0.5848298
6567	EVI-1	TRANSFAC	EVI-1	6567	cluster_1022	2	0.3667099	0.5848298
6911	ZNF99	TRANSFAC	ZNF99	6911	cluster_892	1	0.3671142	0.5849476
1183	SENS-2	CISBP	SENS-2	1183	cluster_1993	1	0.3672349	0.5850493
10307	CP2/LBP-1C/LSF	TRANSFAC	TFCP2	933	cluster_364	3	0.3682163	0.5862724
7351	ZFP62	TRANSFAC	ZFP62	7351	cluster_2759	1	0.3696891	0.5878669
6830	ZNF233	TRANSFAC	ZNF233	6830	cluster_1266	2	0.3703166	0.5885767
6315	ZBTB26	TRANSFAC	ZBTB26	6315	cluster_3017	1	0.3706792	0.5888498
7735	ZFP3	TRANSFAC	ZFP3	7735	cluster_1800	1	0.3709	0.5888672
3470	BARX2	HT-SELEX2	BARX2	3470	cluster_1040	2	0.3714151	0.5891093
6311	ZFP414	TRANSFAC	ZFP414	6311	cluster_2659	1	0.3720354	0.5894365
5572	NKX2-5	HUMAN.H10MO.C	NKX2-5	5572	cluster_569	9	0.3723566	0.5894365
7621	ZFP-37	TRANSFAC	ZFP-37	7621	cluster_2135	1	0.3724308	0.5894426
2068	AML2	TRANSFAC	AML2	1942	cluster_2429	2	0.3729148	0.5896775
7309	ZNF679	TRANSFAC	ZNF679	7309	cluster_2454	1	0.3733345	0.5902731
7537	PRDM10	TRANSFAC	PRDM10	7537	cluster_2351	1	0.3735684	0.59059
138	SREBF2	CISBP	FBGN0263112	1165	cluster_565	14	0.3737278	0.5908118
6638	ZFP553	TRANSFAC	ZFP553	6638	cluster_2294	1	0.3739266	0.5908951
9815	CACCC-BINDING_FACTOR	TRANSFAC	CACCC-BINDING_FACTOR	9815	cluster_2491	1	0.3742636	0.5910412
1524	ETV2_ONECUT2	HumanTF2	ETV2_ONECUT2	1524	cluster_55	2	0.3758263	0.5922486
7691	ZNF96	TRANSFAC	ZNF96	7691	cluster_1864	1	0.3763434	0.592379
7678	ZNF367	TRANSFAC	ZNF367	7678	cluster_2941	1	0.3764272	0.592379
7001	ZNF132	TRANSFAC	ZNF132	7001	cluster_2813	1	0.3768475	0.592684
5917	TBX2	TRANSFAC	TBX15	6305	cluster_1078	12	0.3768754	0.592684
6164	NKX2-6	TRANSFAC	NKX2-6	6164	cluster_2366	1	0.3772254	0.5928493
1716	GCM2_ONECUT2	HumanTF2	GCM2_ONECUT2	1716	cluster_125	2	0.377999	0.5938425
7250	ZNF497	TRANSFAC	ZNF497	7250	cluster_1305	1	0.3780305	0.5938425
6239	ZFP90	TRANSFAC	ZFP90	6239	cluster_2866	1	0.37861	0.5945695
9566	AP-3	TRANSFAC	AP-3	9566	cluster_2990	1	0.3797038	0.5956873
6707	ZNF565	TRANSFAC	ZNF565	6707	cluster_1013	1	0.3800001	0.596019
1531	ETV2_RFX5	HumanTF2	ETV2_RFX5	1531	cluster_60	2	0.3815565	0.597807
7617	ZNF490	TRANSFAC	ZNF490	7617	cluster_1087	1	0.3826028	0.5988384
6301	NKX2-3	TRANSFAC	NKX2-3	6301	cluster_2970	1	0.3827286	0.5988699
1530	ETV2_RFX5	HumanTF2	ETV2_RFX5	1530	cluster_59	2	0.3827326	0.5988699
10424	CF1A	TRANSFAC	CF1A	10424	cluster_2528	1	0.3831908	0.5991208
7569	ZNF331	TRANSFAC	ZNF331	7569	cluster_1580	1	0.383549	0.5992097
7615	ZNF228	TRANSFAC	ZNF228	7615	cluster_2425	1	0.3835896	0.5992097
6101	HNF-4ALPHA	TRANSFAC	HNF-4ALPHA	6101	cluster_2483	1	0.3840424	0.5997687
2736	DOUBLESEX-_AND_MAB-3-RELATED_TRANSCRIPTION_FACTOR_	3D-footprint	DOUBLESEX-_AND_MAB-3-RELATED_TRANSCRIPTION_FACTOR_	2736	cluster_2534	1	0.3848009	0.6005507
8200	THMG2	TRANSFAC	THMG2	8200	cluster_2102	1	0.3851802	0.6006871
7281	ZNF429	TRANSFAC	ZNF429	7281	cluster_1132	1	0.3854507	0.6007043
9166	HLH-2	UniPROBE	HLH-2	9166	cluster_1605	1	0.3858288	0.6009707
5943	PROP-1	TRANSFAC	PROP-1	5943	cluster_1730	1	0.3858439	0.6009707
6753	ZFP191	TRANSFAC	ZFP191	6753	cluster_740	3	0.385939	0.6009976
6240	ZNF574	TRANSFAC	ZNF574	6240	cluster_2760	1	0.3859683	0.6009976
9784	MGA	HumanTF	TBX21	10130	cluster_2414	3	0.3877207	0.6027291
7364	ZNF397	TRANSFAC	ZNF397	7364	cluster_984	1	0.3879222	0.6028009
8915	ARID5A	UniPROBE	ARID5A	8915	cluster_2044	1	0.3883946	0.6029839
7379	ZNF563	TRANSFAC	ZNF563	7379	cluster_1252	1	0.3891519	0.6036103
6500	ZNF736	TRANSFAC	ZNF736	6500	cluster_2210	1	0.3896092	0.6041147
7301	ZNF695	TRANSFAC	ZNF695	7301	cluster_2308	1	0.390237	0.6047691
1240	TST-1	TRANSFAC	TST-1	1240	cluster_2619	1	0.3904418	0.6048284
5847	TCF7	TRANSFAC	TCF7	5847	cluster_497	2	0.3912293	0.6054771
9899	PAX7	HumanTF	PAX3	9894	cluster_580	7	0.3912654	0.6054771
7777	SMAD8	TRANSFAC	SMAD8	7777	cluster_2812	1	0.3913869	0.6054771
7682	ZNF507	TRANSFAC	TTK	6302	cluster_1409	4	0.3914152	0.6054771
1955	TEAD4_EOMES	HumanTF2	TEAD4_EOMES	1955	cluster_233	2	0.3916361	0.6055236
8398	SOB	TRANSFAC	BOWL	8358	cluster_2588	2	0.392017	0.6056771
2042	TFAP4_DLX3	HumanTF2	TFAP4_DLX3	2042	cluster_278	2	0.3923965	0.6060089
2879	EBF1	TRANSFAC	EBF1	10624	cluster_774	4	0.3925012	0.6060555
10631	PAN	JASPAR	PAN	10631	cluster_2654	1	0.3931547	0.6060555
3111	HOXB7_M190L_R2	UniPROBE	HOXB7_M190L_R2	3111	cluster_1852	2	0.3932544	0.6060555
10983	CG10267	FlyZincFinger	CG10267	1038	cluster_346	2	0.3934106	0.6060555
7271	ZNF227	TRANSFAC	ZNF227	7271	cluster_1776	1	0.3935909	0.6060555
43	DLX5	TRANSFAC	DLX5	43	cluster_1103	2	0.3938283	0.60612
6600	ZFP710	TRANSFAC	ZFP710	6600	cluster_2607	1	0.3940489	0.6062231
8371	CG31388	TRANSFAC	CG8319	8378	cluster_2751	3	0.3940671	0.6062231
849	HBP1	CISBP	HBP1	849	cluster_1354	2	0.3941714	0.6062457
11085	CG12212	FlyZincFinger	CG12212	11085	cluster_2128	1	0.3944462	0.606284
7809	EZI	TRANSFAC	EZI	7809	cluster_1783	1	0.3949513	0.606284
5685	SRF	MOUSE.H10MO.A	SRF	5684	cluster_2431	2	0.3954833	0.6066632
6810	ZNF407	TRANSFAC	ZNF407	6810	cluster_2108	1	0.3959034	0.6070889
7795	TEB1	TRANSFAC	TEB1	7795	cluster_2220	1	0.395983	0.6071507
6712	ZNF248	TRANSFAC	ZNF248	6712	cluster_2601	1	0.3961137	0.6071576
6383	ZNF362	TRANSFAC	ZNF362	6383	cluster_2374	2	0.3961197	0.6071576
7150	ZFP583	TRANSFAC	ZFP583	7150	cluster_1998	1	0.396472	0.6071576
7571	ZNF624	TRANSFAC	ZNF624	7571	cluster_1460	1	0.3973745	0.6080157
5930	CDP	TRANSFAC	CDP	5930	cluster_2700	1	0.3980692	0.608596
5404	ATF1	TRANSFAC	ATF1	5404	cluster_386	2	0.3981322	0.6086471
10652	IPF1	TRANSFAC	IPF1	10652	cluster_1450	1	0.398303	0.6087419
5596	OVOL1	HUMAN.H10MO.C	CG6824	11079	cluster_713	4	0.398487	0.6087419
2666	HOMEOBOX-CONTAINING_PROTEIN_1	3D-footprint	HOMEOBOX-CONTAINING_PROTEIN_1	2666	cluster_1153	1	0.3989507	0.6089041
6942	ZNF432	TRANSFAC	ZNF432	6942	cluster_2626	1	0.3989858	0.6089041
2694	PRX2	TRANSFAC	PRX2	2694	cluster_2315	1	0.3995216	0.6093988
1201	SIM	CISBP	SIMA	1200	cluster_1521	2	0.3997445	0.6095271
2841	ZBTB12	UniPROBE	ZBTB12	5912	cluster_373	2	0.3998393	0.6096264
10629	NR2E3	JASPAR	NR2E3	10629	cluster_2240	1	0.4006566	0.6103526
7133	ZNF829	TRANSFAC	ZNF829	7133	cluster_2720	1	0.4012734	0.6106691
7467	ZNF479	TRANSFAC	ZNF479	7467	cluster_1697	1	0.4013392	0.6106691
2764	ADF-1	TRANSFAC	ADF-1	2764	cluster_2248	1	0.4013392	0.6106691
6281	MYNN	TRANSFAC	MYNN	6281	cluster_2355	1	0.4016308	0.6109103
4910	SOX10	HT-SELEX2	SOX10	4910	cluster_2987	2	0.4040945	0.6130257
6774	ZNF496	TRANSFAC	ZNF496	6774	cluster_1164	1	0.4044794	0.6134061
6341	ZBTB1	TRANSFAC	ZBTB1	6341	cluster_2964	1	0.4050371	0.6138824
9350	HSF	TRANSFAC	HSF	9350	cluster_1569	1	0.4055701	0.6141983
1533	ETV2_RFX5	HumanTF2	ETV2_RFX5	1533	cluster_61	2	0.4058881	0.6142824
8543	ZNF777	TRANSFAC	ZNF777	3394	cluster_352	2	0.4066766	0.6150084
10557	PAX2	JASPAR	PAX2	10557	cluster_1824	1	0.4068378	0.6150262
7782	MEOX2	TRANSFAC	MEOX2	7782	cluster_2389	1	0.4076384	0.6158067
7704	ZNF585B	TRANSFAC	ZNF585B	7704	cluster_924	1	0.4085278	0.6159622
8947	PLAGL1	UniPROBE	PLAGL1	4940	cluster_366	2	0.4095684	0.6162675
2175	MAZ	TRANSFAC	MAZ	2175	cluster_1398	1	0.4099057	0.6162675
1581	ETV7_TBX21	HumanTF2	ETV7_TBX21	1581	cluster_69	2	0.4099189	0.6162675
7297	ZNF614	TRANSFAC	ZNF343	7175	cluster_815	3	0.4111648	0.6167021
1926	TEAD4_CEBPD	HumanTF2	TEAD4_CEBPB	1922	cluster_218	4	0.4112499	0.6167021
6574	ZNF134	TRANSFAC	ZNF134	6574	cluster_2694	1	0.4112499	0.6167021
2751	TAL1::GATA1	TRANSFAC	TAL-1	8644	cluster_310	9	0.4114076	0.6167021
6782	ZNF552	TRANSFAC	ZNF552	6782	cluster_2919	1	0.4125949	0.6173648
6480	MKR2	TRANSFAC	MKR2	6480	cluster_2318	1	0.4127743	0.6174312
5130	ZBTB12	HT-SELEX2	ZBTB12	5130	cluster_2453	2	0.4130254	0.6175884
7545	ZNF71	TRANSFAC	ZNF553	6813	cluster_821	4	0.4131516	0.6175884
250	C46E10.8	CISBP	C46E10.8	250	cluster_2426	1	0.4137731	0.6181525
6681	ZNF627	TRANSFAC	ZNF627	6681	cluster_997	1	0.414524	0.6181525
527	AGAP009986	CISBP	DMRTC2	412	cluster_1582	2	0.4147223	0.6181525
6730	ZNF676	TRANSFAC	ZNF676	6730	cluster_1346	1	0.4149614	0.6181525
1527	ETV2_ONECUT2	HumanTF2	ETV2_ONECUT2	1527	cluster_58	2	0.4150281	0.6181525
6570	ZFY2	TRANSFAC	ZFY2	6570	cluster_1703	3	0.4150824	0.6181525
1048	CG13897	CISBP	CG13897	1048	cluster_1642	1	0.4150945	0.6181525
8280	SO	TRANSFAC	SO	8280	cluster_2723	1	0.4151298	0.6181613
9344	AP-4	TRANSFAC	TFAP4	917	cluster_5	2	0.4157977	0.6188423
3017	FOXN1-4_MBRE	UniPROBE	FOXN1-4_MBRE	3017	cluster_2029	1	0.4163926	0.6196213
7756	ZNF652	TRANSFAC	ZNF652	7756	cluster_1969	1	0.4169268	0.6199109
109	PHF21A	CISBP	PHF21A	109	cluster_1850	1	0.4169372	0.6199109
7220	ZNF626	TRANSFAC	ZNF626	7220	cluster_2476	1	0.4174484	0.6201041
9436	SGF-3	TRANSFAC	UNC-86	1334	cluster_2	5	0.4175278	0.6201041
1411	E2F3_HES7	HumanTF2	E2F1_HES7	1402	cluster_18	4	0.4175575	0.6201041
682	HSF2	CISBP	HSF2	682	cluster_2472	1	0.4176755	0.6201041
6729	ZNF713	TRANSFAC	ZNF713	6729	cluster_1871	2	0.4177152	0.6201041
1420	ELK1_EOMES	HumanTF2	ELK1_EOMES	1420	cluster_29	2	0.4182932	0.6203252
11082	CG10309	FlyZincFinger	CG3340	11028	cluster_1906	2	0.418676	0.6204487
3203	PAX6_V126D_R1	UniPROBE	PAX6_V126D_R1	3203	cluster_3003	1	0.4187987	0.6205263
8372	ERM	TRANSFAC	CG31670	1057	cluster_402	4	0.4192705	0.6206807
7356	ZNF721	TRANSFAC	ZNF534	7267	cluster_720	7	0.4192749	0.6206807
1484	ETV2_CLOCK	HumanTF2	ETV2_CLOCK	1484	cluster_39	10	0.4199226	0.6214539
6591	ZNF699	TRANSFAC	ZNF699	6591	cluster_2356	1	0.420206	0.621624
1978	TEAD4_HES7	HumanTF2	TEAD4_HES7	1978	cluster_244	2	0.4203334	0.621624
190	MAFK	CISBP	MAFK	190	cluster_1413	1	0.420339	0.621624
1966	TEAD4_FIGLA	HumanTF2	TEAD4_FIGLA	1967	cluster_237	6	0.420472	0.621624
1674	GCM1_HOXA2	HumanTF2	GCM1_HOXA2	1674	cluster_102	2	0.4212193	0.6217105
7242	SC-1	TRANSFAC	SC-1	6824	cluster_1187	2	0.4216693	0.6218732
3012	FOXN4	UniPROBE	FOXN4_SECONDARY_MOTIF	5958	cluster_523	2	0.4222872	0.6218732
6816	ZFP30	TRANSFAC	ZFP30	6816	cluster_859	1	0.4230754	0.6218732
10559	PAX4	JASPAR	PAX4	10559	cluster_1647	1	0.4233427	0.6218732
8117	GAGA_FACTOR	TRANSFAC	GAGA_FACTOR	8117	cluster_2154	1	0.4234097	0.6218732
8054	PEG3	TRANSFAC	PEG3	8054	cluster_2137	1	0.4236354	0.6220789
8487	CRX	TRANSFAC	CRX	8487	cluster_2891	1	0.4238785	0.6222361
7433	CIZ	TRANSFAC	CIZ	7433	cluster_1510	1	0.4240637	0.6224636
1073	CG7386	CISBP	CG7386	1073	cluster_1355	2	0.4249956	0.6233547
6720	ZNF454	TRANSFAC	ZNF454	6720	cluster_1905	1	0.4251353	0.6233547
5199	ZNF276	HT-SELEX2	ZNF276	5198	cluster_3072	2	0.4254834	0.6235763
1741	HOXB13_TBX21	HumanTF2	HOXB13_TBX21	1741	cluster_131	2	0.4260919	0.6240311
2657	GLUCOCORTICOID_RECEPTOR	3D-footprint	GLUCOCORTICOID_RECEPTOR	2657	cluster_2707	2	0.4265348	0.6242799
3383	ZFP14	SMILE-seq	ZFP14	3383	cluster_390	2	0.4269061	0.6242873
6418	HIC2	TRANSFAC	HIC2	6418	cluster_2358	1	0.4269595	0.6242873
1658	GCM1_FIGLA	HumanTF2	GCM1_FIGLA	1658	cluster_95	6	0.4282222	0.6255386
7618	ZNF391	TRANSFAC	ZNF391	7618	cluster_1339	1	0.428332	0.6255386
8911	HBP1	UniPROBE	HBP1	4696	cluster_408	2	0.428504	0.6255386
7298	ZNF567	TRANSFAC	ZNF567	7298	cluster_1384	1	0.4285094	0.6255386
7695	ZNF484	TRANSFAC	ZNF484	7695	cluster_2892	1	0.4285908	0.6255983
6421	ZNF772	TRANSFAC	ZNF772	6421	cluster_1109	1	0.428855	0.6259469
1812	HOXD12_FIGLA	HumanTF2	HOXD12_FIGLA	1812	cluster_164	2	0.429604	0.6268178
1906	RFX3_ETV7	HumanTF2	RFX3_ETV7	1906	cluster_206	2	0.4296936	0.6268671
10730	MAD	JASPAR	MAD	10730	cluster_1471	1	0.4307961	0.626912
7371	ZNF555	TRANSFAC	ZNF555	7371	cluster_2026	1	0.4310005	0.626912
5076	TLX3	HT-SELEX2	TLX3	5076	cluster_2544	1	0.4310452	0.626912
10723	ZNF263	JASPAR	ZNF263	10723	cluster_1817	1	0.4315523	0.626912
6293	ZSCAN18	TRANSFAC	ZSCAN18	6293	cluster_2729	1	0.4322363	0.6273324
2431	INTERFERON_REGULATORY_FACTOR_2	3D-footprint	INTERFERON_REGULATORY_FACTOR_2	2431	cluster_2103	1	0.4328476	0.6277356
8304	BTBVII	TRANSFAC	BTBVII	8304	cluster_1843	1	0.4342103	0.6288718
2037	TFAP2C_ONECUT2	HumanTF2	TFAP2C_ONECUT2	2037	cluster_274	2	0.4346176	0.6290628
7628	ZNF646	TRANSFAC	ZNF646	7628	cluster_2828	1	0.43489	0.6292021
971	EBF1	CISBP	EBF1	971	cluster_1793	3	0.4349772	0.6292021
8305	BTBVII	TRANSFAC	BTBVII	8305	cluster_2931	1	0.4350499	0.6292021
6313	ZNF541	TRANSFAC	ZNF541	6313	cluster_1065	1	0.4367074	0.6310191
7398	APAK	TRANSFAC	APAK	7398	cluster_1407	1	0.4383521	0.6328806
6847	ZNF711	TRANSFAC	ZNF711	6847	cluster_1803	1	0.4388668	0.6334906
10317	AR	TRANSFAC	AR	10317	cluster_2452	1	0.4389699	0.6335579
2317	PAIRED_BOX_PROTEIN_PAX-5	3D-footprint	PAIRED_BOX_PROTEIN_PAX-5	2317	cluster_3028	3	0.4392262	0.6337423
6925	ZNF716	TRANSFAC	ZNF716	6925	cluster_1982	1	0.4398957	0.6339456
7679	TFIIIA	TRANSFAC	TFIIIA	7452	cluster_2767	3	0.4402151	0.6343204
5762	MEF2A	TRANSFAC	MEF2A	5762	cluster_3027	2	0.4405535	0.6345233
7307	ZNF441	TRANSFAC	ZNF441	7307	cluster_1700	1	0.4422838	0.6362177
3944	MAB-3	TRANSFAC	MAB-3	3944	cluster_2208	1	0.4422968	0.6362177
1515	ETV2_HES7	HumanTF2	ETV2_HES7	1515	cluster_52	2	0.4424327	0.6362736
7204	ZNF787	TRANSFAC	ZNF787	7204	cluster_1146	4	0.4427554	0.6365956
8470	DLX2	TRANSFAC	DLX2	8470	cluster_2068	1	0.4430063	0.6368006
1984	TEAD4_HOXA13	HumanTF2	TEAD4_HOXA13	1984	cluster_249	2	0.4433842	0.6372474
8052	ZFP382	TRANSFAC	ZFP382	8052	cluster_3076	1	0.4436495	0.6374474
4348	MAX	HT-SELEX2	CLOCK	3531	cluster_1019	3	0.4438774	0.6375703
227	R07H5.10	CISBP	R07H5.10	227	cluster_850	1	0.4445588	0.6378663
10316	PR,_GR	TRANSFAC	NR3C2	728	cluster_816	3	0.445171	0.6383071
7392	ZNF485	TRANSFAC	ZNF485	7392	cluster_878	1	0.4453839	0.63839
7093	ZNF234	TRANSFAC	ZNF234	7093	cluster_2920	1	0.4456573	0.6384457
6695	ZEC	TRANSFAC	ZID	6252	cluster_1230	2	0.4457227	0.6384457
1997	TEAD4_MAX	HumanTF2	TEAD4_MAX	1997	cluster_253	2	0.4466838	0.6391156
265	ZSCAN10	CISBP	ZSCAN10	265	cluster_2187	1	0.4468205	0.6391156
1365	CEBPG_ELF1	HumanTF2	CEBPG_ELF1	1365	cluster_282	2	0.4468915	0.6391156
7449	ZNF560	TRANSFAC	ZNF560	7449	cluster_2157	1	0.4469979	0.6391156
9321	H	DrosophilaTF	MAX	2888	cluster_394	4	0.4471821	0.6392384
6986	ZNF324	TRANSFAC	ZNF324	6986	cluster_833	1	0.447568	0.639479
7210	ZNF841	TRANSFAC	ZNF841	7210	cluster_2732	1	0.4481507	0.6399163
1074	CG7745	CISBP	CG7745	1074	cluster_979	3	0.448199	0.6399163
9697	HIC1	HumanTF	HIC1	289	cluster_586	8	0.4483074	0.6399163
3258	VENTX_R143C_R1	UniPROBE	VENTX_R143C_R1	3258	cluster_2942	1	0.4486591	0.6399163
7601	ZNF835	TRANSFAC	ZNF835	7601	cluster_2511	1	0.4489487	0.6399163
1726	GLI3	HumanTF2	GLIS2	3931	cluster_578	9	0.4492147	0.6399163
7343	ZNF283	TRANSFAC	ZNF283	7343	cluster_2996	1	0.4492482	0.6399163
9752	LHX9	HumanTF	HESX1	9631	cluster_1268	2	0.4498931	0.6401395
8291	ZEN-2	TRANSFAC	ZEN-2	8291	cluster_2917	1	0.4501574	0.6401395
8364	CG12219	TRANSFAC	ZTF-3	252	cluster_1578	2	0.4502005	0.6401395
9575	FOXO4	HumanTF	FOXO6	9579	cluster_2561	4	0.4502596	0.6401395
7575	ZNF624	TRANSFAC	ZNF624	7575	cluster_1169	1	0.4507398	0.6402691
6481	ZNF780A	TRANSFAC	ZNF780A	6481	cluster_2254	1	0.4512095	0.6405828
2733	SIGNAL_TRANSDUCER_AND_ACTIVATOR_OF_TRANSCRIPTION_6	3D-footprint	SIGNAL_TRANSDUCER_AND_ACTIVATOR_OF_TRANSCRIPTION_6	2733	cluster_2129	3	0.4514171	0.6405828
2546	TRANSCRIPTION_FACTOR_P65	3D-footprint	TRANSCRIPTION_FACTOR_P65	2546	cluster_2485	1	0.4518639	0.6406411
7311	ZFP786	TRANSFAC	ZFP786	7311	cluster_2792	1	0.4519874	0.6406411
6509	ZNF189	TRANSFAC	ZNF567	7296	cluster_807	3	0.4519874	0.6406411
3129	HOXD13_Q325R_R2	UniPROBE	HOXD13_Q325R_R1	3128	cluster_1349	2	0.4521776	0.6408259
7912	MSX-1	TRANSFAC	MSX-1	7912	cluster_2641	1	0.4522112	0.6408259
6058	RELA-P65	TRANSFAC	RELA-P65	6058	cluster_1897	1	0.452487	0.640903
6953	ZNF14	TRANSFAC	ZNF14	6953	cluster_1728	1	0.4524913	0.640903
7244	ZNF761	TRANSFAC	ZNF761	7244	cluster_1322	1	0.4526341	0.640903
10265	AP-2	TRANSFAC	AP-2	10265	cluster_1234	1	0.4534697	0.6414657
8160	CHECKPOINT_SUPPRESSOR_HOMOLOGUE	TRANSFAC	CHECKPOINT_SUPPRESSOR_HOMOLOGUE	8160	cluster_2797	1	0.4543998	0.6423723
7196	ZNF449	TRANSFAC	ZNF449	7196	cluster_1695	1	0.4546866	0.6427256
6670	ZNF627	TRANSFAC	ZNF627	6670	cluster_1770	1	0.4548589	0.6428367
9210	IRF-7	TRANSFAC	IRF-7	9210	cluster_2163	1	0.4550001	0.64297
10180	THRB	HumanTF	THRB	5065	cluster_577	3	0.4556464	0.6436918
8923	HNF4A	UniPROBE	RXRA	4996	cluster_423	10	0.455834	0.6438095
2427	SEGMENTATION_POLARITY_HOMEOBOX_PROTEIN_ENGRAILED	3D-footprint	SEGMENTATION_POLARITY_HOMEOBOX_PROTEIN_ENGRAILED	2426	cluster_1244	3	0.4566372	0.6445753
3105	HESX1_R160C_R1	UniPROBE	HESX1_R160C_R1	3105	cluster_3060	1	0.4570471	0.6449695
1159	MED	CISBP	MED	1159	cluster_2307	1	0.4573365	0.6452427
1786	HOXB2_SOX15	HumanTF2	HOXB2_SOX15	1786	cluster_157	2	0.4573661	0.6452427
2998	JUMEAU	UniPROBE	JUMEAU	5951	cluster_510	2	0.4575543	0.6454123
10790	TBX15	TRANSFAC	TBX20	4977	cluster_665	7	0.4576311	0.6454321
7771	SMAD7	TRANSFAC	SMAD7	7768	cluster_2515	2	0.4577822	0.6455789
8455	NF-E4	TRANSFAC	NF-E4	8455	cluster_2522	1	0.4583701	0.6460538
5620	FTZ	TRANSFAC	FTZ	5620	cluster_1285	1	0.4584808	0.6461577
6564	ZFX	TRANSFAC	ZFY	6499	cluster_2993	2	0.4585171	0.6461577
5128	ZBTB12	HT-SELEX2	ZBTB12	5128	cluster_2537	2	0.4590732	0.6465338
7032	ZNF92	TRANSFAC	ZNF92	7032	cluster_1617	1	0.459161	0.6465338
3155	NKX2-5_REF_R1	UniPROBE	NKX3-1	10916	cluster_374	13	0.4592217	0.6465824
9292	STAT92E	DrosophilaTF	STAT92E	9292	cluster_667	4	0.460376	0.6473956
6390	IKZF5	TRANSFAC	IKZF5	6390	cluster_2983	1	0.4607135	0.6475757
7825	ZNF581	TRANSFAC	ZNF581	7825	cluster_2194	1	0.4617338	0.6482713
[truncated: 1,003 more rows]

## Sheet: GO Process
GO Term	Description	P-value	FDR q-value	Enrichment	N	B	n	b	Genes
GO:1903979	negative regulation of microglial cell activation	3.65e-05	0.507	188.32	10452	3	37	2	[Nr1d1 - nuclear receptor subfamily 1, group d, member 1, Fam19a3 - family with sequence similarity 19, member a3]
GO:0051252	regulation of RNA metabolic process	0.000114	0.795	2.49	10452	1928	37	17	[Clk4 - cdc like kinase 4, Pwp1 - pwp1 homolog (s. cerevisiae), Tardbp - tar dna binding protein, Scml2 - sex comb on midleg-like 2 (drosophila), Dtx3l - deltex 3-like (drosophila), Klf11 - kruppel-like factor 11, Nr1d2 - nuclear receptor subfamily 1, group d, member 2, Zfp521 - zinc finger protein 521, Foxo1 - forkhead box o1, Lpin1 - lipin 1, Klf9 - kruppel-like factor 9, Nr1d1 - nuclear recept…
GO:2001141	regulation of RNA biosynthetic process	0.000145	0.673	2.57	10452	1762	37	16	[Pwp1 - pwp1 homolog (s. cerevisiae), Tardbp - tar dna binding protein, Scml2 - sex comb on midleg-like 2 (drosophila), Dtx3l - deltex 3-like (drosophila), Klf11 - kruppel-like factor 11, Nr1d2 - nuclear receptor subfamily 1, group d, member 2, Zfp521 - zinc finger protein 521, Foxo1 - forkhead box o1, Lpin1 - lipin 1, Klf9 - kruppel-like factor 9, Nr1d1 - nuclear receptor subfamily 1, group d, m…
GO:0043031	negative regulation of macrophage activation	0.000181	0.63	94.16	10452	6	37	2	[Nr1d1 - nuclear receptor subfamily 1, group d, member 1, Fam19a3 - family with sequence similarity 19, member a3]
GO:0150079	negative regulation of neuroinflammatory response	0.000181	0.504	94.16	10452	6	37	2	[Nr1d1 - nuclear receptor subfamily 1, group d, member 1, Fam19a3 - family with sequence similarity 19, member a3]
GO:1903978	regulation of microglial cell activation	0.000253	0.587	80.71	10452	7	37	2	[Nr1d1 - nuclear receptor subfamily 1, group d, member 1, Fam19a3 - family with sequence similarity 19, member a3]
GO:0048511	rhythmic process	0.000275	0.546	8.51	10452	166	37	5	[Nr1d1 - nuclear receptor subfamily 1, group d, member 1, Tardbp - tar dna binding protein, Tef - thyrotroph embryonic factor, Nr1d2 - nuclear receptor subfamily 1, group d, member 2, Klf9 - kruppel-like factor 9]
GO:0010468	regulation of gene expression	0.000434	0.754	2.15	10452	2361	37	18	[Clk4 - cdc like kinase 4, Pwp1 - pwp1 homolog (s. cerevisiae), Tardbp - tar dna binding protein, Scml2 - sex comb on midleg-like 2 (drosophila), Dtx3l - deltex 3-like (drosophila), Klf11 - kruppel-like factor 11, Nr1d2 - nuclear receptor subfamily 1, group d, member 2, Zfp521 - zinc finger protein 521, Foxo1 - forkhead box o1, Lpin1 - lipin 1, Klf9 - kruppel-like factor 9, Nr1d1 - nuclear recept…
GO:0019219	regulation of nucleobase-containing compound metabolic process	0.00047	0.725	2.23	10452	2156	37	17	[Clk4 - cdc like kinase 4, Pwp1 - pwp1 homolog (s. cerevisiae), Tardbp - tar dna binding protein, Scml2 - sex comb on midleg-like 2 (drosophila), Dtx3l - deltex 3-like (drosophila), Klf11 - kruppel-like factor 11, Nr1d2 - nuclear receptor subfamily 1, group d, member 2, Zfp521 - zinc finger protein 521, Foxo1 - forkhead box o1, Lpin1 - lipin 1, Klf9 - kruppel-like factor 9, Nr1d1 - nuclear recept…
GO:0006355	regulation of transcription, DNA-templated	0.000513	0.714	2.42	10452	1753	37	15	[Pwp1 - pwp1 homolog (s. cerevisiae), Scml2 - sex comb on midleg-like 2 (drosophila), Dtx3l - deltex 3-like (drosophila), Klf11 - kruppel-like factor 11, Nr1d2 - nuclear receptor subfamily 1, group d, member 2, Zfp521 - zinc finger protein 521, Foxo1 - forkhead box o1, Lpin1 - lipin 1, Klf9 - kruppel-like factor 9, Nr1d1 - nuclear receptor subfamily 1, group d, member 1, Tef - thyrotroph embryoni…
GO:1903506	regulation of nucleic acid-templated transcription	0.00052	0.657	2.41	10452	1755	37	15	[Pwp1 - pwp1 homolog (s. cerevisiae), Scml2 - sex comb on midleg-like 2 (drosophila), Dtx3l - deltex 3-like (drosophila), Klf11 - kruppel-like factor 11, Nr1d2 - nuclear receptor subfamily 1, group d, member 2, Zfp521 - zinc finger protein 521, Foxo1 - forkhead box o1, Lpin1 - lipin 1, Klf9 - kruppel-like factor 9, Nr1d1 - nuclear receptor subfamily 1, group d, member 1, Tef - thyrotroph embryoni…
GO:0045598	regulation of fat cell differentiation	0.000529	0.612	10.56	10452	107	37	4	[Nr1d1 - nuclear receptor subfamily 1, group d, member 1, Enpp1 - ectonucleotide pyrophosphatase/phosphodiesterase 1, Foxo1 - forkhead box o1, Lpin1 - lipin 1]
GO:0071850	mitotic cell cycle arrest	0.000539	0.576	56.5	10452	10	37	2	[Cdc14b - cdc14 cell division cycle 14b, Cdkn1b - cyclin-dependent kinase inhibitor 1b]
GO:0006955	immune response	0.000544	0.54	5.73	10452	296	37	6	[Tbkbp1 - tbk1 binding protein 1, Dtx3l - deltex 3-like (drosophila), Enpp1 - ectonucleotide pyrophosphatase/phosphodiesterase 1, Mcoln1 - mucolipin 1, Cr2 - complement receptor 2, Lpin1 - lipin 1]
GO:0009755	hormone-mediated signaling pathway	0.000633	0.587	17.66	10452	48	37	3	[Nr1d1 - nuclear receptor subfamily 1, group d, member 1, Nr1d2 - nuclear receptor subfamily 1, group d, member 2, Klf9 - kruppel-like factor 9]
GO:0150077	regulation of neuroinflammatory response	0.000657	0.571	51.36	10452	11	37	2	[Nr1d1 - nuclear receptor subfamily 1, group d, member 1, Fam19a3 - family with sequence similarity 19, member a3]
GO:0007096	regulation of exit from mitosis	0.000657	0.537	51.36	10452	11	37	2	[Cdc14b - cdc14 cell division cycle 14b, Cdkn1b - cyclin-dependent kinase inhibitor 1b]
GO:0010605	negative regulation of macromolecule metabolic process	0.000683	0.527	2.47	10452	1598	37	14	[Pwp1 - pwp1 homolog (s. cerevisiae), Tardbp - tar dna binding protein, Scml2 - sex comb on midleg-like 2 (drosophila), Dtx3l - deltex 3-like (drosophila), Klf11 - kruppel-like factor 11, Nr1d2 - nuclear receptor subfamily 1, group d, member 2, Foxo1 - forkhead box o1, Lpin1 - lipin 1, Nr1d1 - nuclear receptor subfamily 1, group d, member 1, Plat - plasminogen activator, tissue, Enpp1 - ectonucle…
GO:0051172	negative regulation of nitrogen compound metabolic process	0.000992	0.725	2.52	10452	1460	37	13	[Pwp1 - pwp1 homolog (s. cerevisiae), Scml2 - sex comb on midleg-like 2 (drosophila), Tardbp - tar dna binding protein, Dtx3l - deltex 3-like (drosophila), Klf11 - kruppel-like factor 11, Nr1d2 - nuclear receptor subfamily 1, group d, member 2, Foxo1 - forkhead box o1, Lpin1 - lipin 1, Nr1d1 - nuclear receptor subfamily 1, group d, member 1, Plat - plasminogen activator, tissue, Enpp1 - ectonucle…

## Sheet: GO Function
GO Term	Description	P-value	FDR q-value	Enrichment	N	B	n	b	Genes
GO:0000978	RNA polymerase II proximal promoter sequence-specific DNA binding	0.000225	0.898	4.7	10452	481	37	8	[Nr1d1 - nuclear receptor subfamily 1, group d, member 1, Tardbp - tar dna binding protein, Tef - thyrotroph embryonic factor, Klf11 - kruppel-like factor 11, Chd2 - chromodomain helicase dna binding protein 2, Nr1d2 - nuclear receptor subfamily 1, group d, member 2, Foxo1 - forkhead box o1, Klf9 - kruppel-like factor 9]
GO:0000987	proximal promoter sequence-specific DNA binding	0.000259	0.516	4.6	10452	491	37	8	[Nr1d1 - nuclear receptor subfamily 1, group d, member 1, Tardbp - tar dna binding protein, Tef - thyrotroph embryonic factor, Klf11 - kruppel-like factor 11, Chd2 - chromodomain helicase dna binding protein 2, Nr1d2 - nuclear receptor subfamily 1, group d, member 2, Foxo1 - forkhead box o1, Klf9 - kruppel-like factor 9]
GO:0042393	histone binding	0.000291	0.387	8.41	10452	168	37	5	[Pwp1 - pwp1 homolog (s. cerevisiae), Scml2 - sex comb on midleg-like 2 (drosophila), Dtx3l - deltex 3-like (drosophila), Chd2 - chromodomain helicase dna binding protein 2, Brd2 - bromodomain containing 2]
GO:0001012	RNA polymerase II regulatory region DNA binding	0.000536	0.535	4.13	10452	547	37	8	[Nr1d1 - nuclear receptor subfamily 1, group d, member 1, Tardbp - tar dna binding protein, Tef - thyrotroph embryonic factor, Klf11 - kruppel-like factor 11, Chd2 - chromodomain helicase dna binding protein 2, Nr1d2 - nuclear receptor subfamily 1, group d, member 2, Foxo1 - forkhead box o1, Klf9 - kruppel-like factor 9]
GO:0000977	RNA polymerase II regulatory region sequence-specific DNA binding	0.000536	0.428	4.13	10452	547	37	8	[Nr1d1 - nuclear receptor subfamily 1, group d, member 1, Tardbp - tar dna binding protein, Tef - thyrotroph embryonic factor, Klf11 - kruppel-like factor 11, Chd2 - chromodomain helicase dna binding protein 2, Nr1d2 - nuclear receptor subfamily 1, group d, member 2, Foxo1 - forkhead box o1, Klf9 - kruppel-like factor 9]

## Sheet: GO Component
No GO enrichment found
