# Supplementary material for: Photoperiodic history modulates the response of the saccus vasculosus transcriptome to seawater exposure in Atlantic salmon
Source: J Comp Physiol A Neuroethol Sens Neural Behav Physiol. 2025 Nov 6;212(1):69–78. doi: 10.1007/s00359-025-01779-w (PMC13038667; doi:10.1007/s00359-025-01779-w)
Supplement: Supplementary file 4 — Supplementary file4 (XLSX 297 KB) [file 359_2025_1779_MOESM4_ESM.xlsx]

## Sheet: Cluster2
Atlantic Salmon Gene ID	Atlantic Salmon Transcript ID	Atlantic Salmon Gene Name	Mouse Gene ID	Mouse Gene Name	Zebrafish Gene ID	Zebrafish Gene Name	Gene description	Chromosome / Scaffold	Gene start	Gene end	Transcript Length	logFC.SPHold.FWvsSPHold.SW	logFC.SPHold.FWvsSPLL.FW	logFC.SPHold.FWvsSPLL.SW	logFC.SPHold.SWvsSPLL.FW	logFC.SPHold.SWvsSPLL.SW	logFC.SPLL.FWvsSPLL.SW	logCPM	F	PValue	FDR	SPhold_FW	SPhold_SW	SPLL_FW	SPLL_SW	SP-hold_FW1	SP-hold_FW2	SP-hold_FW3	SP-hold_FW4	SP-hold_SW1	SP-hold_SW2	SP-hold_SW3	SPLL_FW1	SPLL_FW2	SPLL_SW1	SPLL_SW2	SPLL_SW3	SPLL_SW4
ENSSSAG00000000667	ENSSSAT00000001244	srebf2	ENSMUSG00000022463	Srebf2	ENSDARG00000063438	srebf2	sterol regulatory element binding transcription factor 2 [Source:NCBI gene (formerly Entrezgene);Acc:100037309]	3	66658651	66672468	5377	0.651405	0.0236407	-0.0941185	-0.627764	-0.745524	-0.117759	6.1493	15.168	6.73e-05	0.00837667	-0.310008	1.48652	-0.620412	-0.556099	24.12	24.36	20.88	19.26	48.06	26.84	47	20.64	15.93	17.7	24.02	11.9	23.68
ENSSSAG00000000880	ENSSSAT00000001678	YTHDF1	ENSMUSG00000038848	Ythdf1			YTH N6-methyladenosine RNA binding protein 1 [Source:HGNC Symbol;Acc:HGNC:15867]	3	45855506	45867626	1710	0.996712	-0.049017	-0.494485	-1.04573	-1.4912	-0.445468	2.88742	19.975	1.32e-05	0.00496067	-0.259561	1.47417	-0.502828	-0.711777	7.75	8.02	5.72	6.38	22.04	11.38	15.24	6.47	4.48	4.02	6.19	2.37	6.1
ENSSSAG00000001608	ENSSSAT00000003513	meis2a	ENSMUSG00000027210	Meis2	ENSDARG00000098240	meis2a	Meis homeobox 2 [Source:HGNC Symbol;Acc:HGNC:7001]	1	33633170	33741334	1945	0.789357	0.0831153	-0.22543	-0.706242	-1.01479	-0.308545	4.07462	17.0296	3.44e-05	0.00684211	-0.309486	1.48355	-0.503115	-0.670949	14.53	16.38	13.32	12.41	34.92	21.26	29.09	10.8	13.39	10.27	16.07	7.49	10.99
ENSSSAG00000001819	ENSSSAT00000003857		ENSMUSG00000048000	Gigyf2	ENSDARG00000009735	gigyf2		3	19291035	19319399	6363	0.172509	-0.489602	-0.679104	-0.662111	-0.851612	-0.189501	3.94915	16.2409	4.54e-05	0.0073301	0.447896	1.20007	-0.798352	-0.849617	6.36	5.12	4.59	4.69	7.99	4.96	7.35	3.46	2.54	2.94	3.56	1.94	3.51
ENSSSAG00000001794	ENSSSAT00000003890		ENSMUSG00000055024	Ep300	ENSDARG00000100666	EP300	E1A binding protein p300 a [Source:ZFIN;Acc:ZDB-GENE-080403-16]	1	88155726	88179122	9183	0.741459	-0.493508	-0.565782	-1.23497	-1.30724	-0.0722737	4.40184	25.0857	3.16e-06	0.00248338	-0.0370566	1.42575	-0.722755	-0.665942	5.62	4.21	3.66	3.56	10.12	5.44	9.25	2.86	2.03	2.15	3.21	1.81	3.38
ENSSSAG00000002055	ENSSSAT00000004686	esrrb	ENSMUSG00000021255	Esrrb	ENSDARG00000100847	esrrb	estrogen-related receptor beta [Source:ZFIN;Acc:ZDB-GENE-040616-2]	1	27272377	27341864	2543	0.69298	-0.0154321	-0.381104	-0.708412	-1.07408	-0.365672	3.63119	14.3066	9.38e-05	0.00965525	-0.18683	1.45759	-0.506737	-0.764025	9.13	8.15	6.98	9.24	18.28	12.01	16.91	7.05	6.43	4.48	7.5	4.6	6.97
ENSSSAG00000002114	ENSSSAT00000004823	atxn2l	ENSMUSG00000032637	Atxn2l	ENSDARG00000011597	atxn2l	ataxin 2-like [Source:ZFIN;Acc:ZDB-GENE-030131-3246]	3	51725756	51749738	5841	0.48237	-0.156378	-0.39215	-0.638748	-0.87452	-0.235772	4.99908	15.3238	6.35e-05	0.00822469	-0.0131901	1.41673	-0.639584	-0.763957	12.56	9.93	8.63	9.68	20.59	13.42	15.21	8.43	6.42	6.69	9.09	4.96	7.77
ENSSSAG00000002335	ENSSSAT00000005295		ENSMUSG00000029004	Kmt2e	ENSDARG00000007523	KMT2E	lysine (K)-specific methyltransferase 2E [Source:ZFIN;Acc:ZDB-GENE-030131-4120]	17	63813484	63850008	5310	0.807883	-0.288895	-1.01344	-1.09678	-1.82132	-0.724544	5.45653	44.5727	6.67e-08	0.000367249	-0.0404715	1.41244	-0.509606	-0.862364	19.66	16.61	13.99	12.5	42.77	21.59	31.48	11.75	8.99	5.72	9.99	4.38	8.86
ENSSSAG00000002804	ENSSSAT00000006008	per1b	ENSMUSG00000020893	Per1	ENSDARG00000012499	per1b	period circadian clock 1b [Source:ZFIN;Acc:ZDB-GENE-040419-1]	7	7963421	7980123	4655	1.24794	-0.313063	-1.1373	-1.56101	-2.38524	-0.824237	2.03027	15.4897	5.97e-05	0.00805234	-0.1976	1.46059	-0.508861	-0.754124	1.83	0.79	1.24	1.71	6.76	1.86	3.35	0.91	0.91	0.49	0.98	0.29	0.64
ENSSSAG00000002365	ENSSSAT00000006726							1	59672766	59823520	15642	0.670253	-0.2961	-0.607991	-0.966353	-1.27824	-0.311891	6.56846	28.2156	1.47e-06	0.00167889	-0.0357272	1.42318	-0.620313	-0.767137	13.85	12.54	10.06	9.12	26.47	13.74	23.13	8.75	6.27	6.03	8.94	4.81	7.56
ENSSSAG00000003347	ENSSSAT00000007253	srrm1			ENSDARG00000001244	srrm1	serine/arginine repetitive matrix 1 [Source:ZFIN;Acc:ZDB-GENE-040426-2789]	1	23207834	23222686	3681	0.384479	-0.38812	-0.42016	-0.772599	-0.80464	-0.0320408	6.59879	18.7213	1.95e-05	0.00541525	0.146097	1.35448	-0.845644	-0.65493	63.17	54.39	48.31	41.17	88.48	62.74	81.12	34.77	29.11	34.15	47.32	20.25	43.06
ENSSSAG00000003419	ENSSSAT00000007348		ENSMUSG00000047888	Tnrc6b	ENSDARG00000074161		trinucleotide repeat containing adaptor 6B [Source:ZFIN;Acc:ZDB-GENE-030131-13]	1	88582060	88611874	3322	0.516477	0.266499	-0.534825	-0.249978	-1.0513	-0.801324	4.7392	19.6365	1.46e-05	0.00503342	-0.175231	1.34185	-0.0892211	-1.07739	17.67	15.13	12.51	12.78	28.4	18.69	24.63	16.56	11.76	8.44	12.96	5.15	11.07
ENSSSAG00000004121	ENSSSAT00000008941	npnta	ENSMUSG00000040998	Npnt	ENSDARG00000018721	npnta	nephronectin a [Source:ZFIN;Acc:ZDB-GENE-090312-201]	4	11152598	11192121	1710	0.949099	0.0425563	-0.602588	-0.906542	-1.55169	-0.645144	3.51103	31.3242	7.39e-07	0.00132726	-0.23234	1.45699	-0.420883	-0.803771	14.02	11.57	10.33	8.49	32.14	17.09	25.32	9.05	9.29	6.3	8.33	4.87	7.01
ENSSSAG00000004449	ENSSSAT00000009570		ENSMUSG00000002341	Ncan	ENSDARG00000100128			14	39536276	39663514	4852	0.76691	-0.210971	-0.392953	-0.977882	-1.15986	-0.181982	6.37369	17.3661	3.06e-05	0.00644403	-0.161384	1.45974	-0.638409	-0.659952	36.24	27.86	29.57	26.12	79.16	42.16	57.02	23.42	18.59	15.24	32.7	14.23	22.77
ENSSSAG00000005050	ENSSSAT00000010780		ENSMUSG00000074405	Zfp865	ENSDARG00000014825		si:dkeyp-69b9.6 [Source:ZFIN;Acc:ZDB-GENE-100922-227]	5	73495938	73500907	4794	0.867013	-0.104324	-0.28502	-0.971337	-1.15203	-0.180695	4.8869	16.3269	4.4e-05	0.0073301	-0.256823	1.47893	-0.605913	-0.61619	12.45	11.81	8.22	8.7	30.44	13.14	22.44	8.62	6.83	6.58	11.63	4.54	8.83
ENSSSAG00000005505	ENSSSAT00000011799	arhgap46a			ENSDARG00000044874	arhgap46a	Rho GTPase activating protein 46a [Source:ZFIN;Acc:ZDB-GENE-041114-4]	12	78772643	78828303	4508	0.779193	-0.494943	-0.409695	-1.27414	-1.18889	0.0852478	6.12548	23.8686	4.33e-06	0.00306541	-0.091554	1.43656	-0.780614	-0.564396	36.91	24.61	24.69	25	72.52	43.65	49.02	15.15	16.62	18.08	28.59	10.59	21.62
ENSSSAG00000005602	ENSSSAT00000012031		ENSMUSG00000053293	Pom121	ENSDARG00000055113			4	61519535	61526873	4691	0.728198	-0.375534	-0.289842	-1.10373	-1.01804	0.0856921	4.44802	17.3167	3.11e-05	0.00644543	-0.138932	1.4476	-0.77443	-0.534238	9.26	7.92	7.23	8.14	21.93	9.57	16.3	5.6	4.6	5.69	7.98	3.54	7.82
ENSSSAG00000006270	ENSSSAT00000013403		ENSMUSG00000022175	Lrp10	ENSDARG00000054539		low density lipoprotein receptor-related protein 10 [Source:ZFIN;Acc:ZDB-GENE-140418-2]	7	24130718	24157718	8119	0.413871	-0.167636	-0.365425	-0.581508	-0.779296	-0.197789	5.92531	14.7975	7.75e-05	0.00866988	0.0158101	1.40846	-0.682689	-0.741577	16.15	14.06	13.42	12.81	26.47	14.73	24.7	11.01	9.38	10.44	11.02	6.26	12.92
ENSSSAG00000006408	ENSSSAT00000013669		ENSMUSG00000038517	Tbkbp1				6	44506742	44531962	2581	0.16764	-0.0357068	-0.892942	-0.203347	-1.06058	-0.857235	4.38669	16.348	4.37e-05	0.0073301	0.334743	1.12396	-0.199846	-1.25886	17.62	14.33	20.91	14.91	26.39	18.01	21.94	13.84	13.14	7.23	11.36	4.91	11.09
ENSSSAG00000005908	ENSSSAT00000014356	hipk2	ENSMUSG00000061436	Hipk2	ENSDARG00000042518	hipk2	homeodomain interacting protein kinase 2 [Source:ZFIN;Acc:ZDB-GENE-031125-4]	10	105113808	105246248	4539	0.764824	-0.918364	-0.797428	-1.68319	-1.56225	0.120936	3.32744	16.226	4.56e-05	0.0073301	0.0627233	1.38928	-0.802852	-0.649151	6.35	3.69	2.19	4.91	10.93	6.65	7.45	1.94	1.69	2.47	3.07	1.33	2.19
ENSSSAG00000006827	ENSSSAT00000014656		ENSMUSG00000073062	Zxdb	ENSDARG00000052351			12	47626182	47641203	4496	0.293819	-0.229781	-0.387506	-0.5236	-0.681325	-0.157724	5.53955	16.0344	4.89e-05	0.00744502	0.172367	1.34739	-0.760879	-0.758877	22.82	21.72	18.48	17.84	32.27	22.57	30.8	14.77	13.14	13.12	18.65	9.34	16.07
ENSSSAG00000063808	ENSSSAT00000014911	HELZ	ENSMUSG00000020721	Helz	ENSDARG00000030560	helz	helicase with zinc finger [Source:HGNC Symbol;Acc:HGNC:16878]	2	53439350	53502925	6097	1.04263	-0.224527	-0.975772	-1.26715	-2.0184	-0.751245	4.28071	30.2288	9.36e-07	0.00138556	-0.151857	1.44585	-0.490074	-0.803919	6.97	6.66	3.7	4.97	17.67	8.45	13.97	4.55	3.15	1.75	3.83	1.77	3.08
ENSSSAG00000053865	ENSSSAT00000015859	wdr26b	ENSMUSG00000038733	Wdr26	ENSDARG00000006812	wdr26b	WD repeat domain 26b [Source:NCBI gene (formerly Entrezgene);Acc:564794]	15	43147348	43164085	5072	0.837115	0.203554	-0.366568	-0.633561	-1.20368	-0.570122	4.47975	18.4618	2.12e-05	0.00570834	-0.316229	1.46239	-0.344415	-0.801745	9.23	7.84	5.35	6.58	18.62	10.69	15.59	7.85	5.63	4.7	7.64	3.3	5.11
ENSSSAG00000006573	ENSSSAT00000017067	TPR	ENSMUSG00000006005	Tpr	ENSDARG00000103004	TPR	translocated promoter region. nuclear basket protein [Source:HGNC Symbol;Acc:HGNC:12017]	3	16806754	16844768	14080	0.485277	-0.292651	-0.347645	-0.777928	-0.832922	-0.0549939	6.02284	14.801	7.74e-05	0.00866988	0.00866813	1.40822	-0.789222	-0.627668	10.92	9	7.84	7.03	16.46	10.85	14.69	6.5	4.98	6.32	8.8	3.34	7.24
ENSSSAG00000007904	ENSSSAT00000017508		ENSMUSG00000022000	Zc3h13	ENSDARG00000037177	zc3h13		16	83728473	83743641	7520	0.417151	-0.202768	-0.706988	-0.619919	-1.12414	-0.504221	6.4734	15.1361	6.81e-05	0.00837667	0.129751	1.34749	-0.543255	-0.933981	31.66	24.24	20.43	18.69	50.08	26.36	33.71	18.99	14.31	12.72	19.1	6.85	16.21
ENSSSAG00000022529	ENSSSAT00000018071	jarid2b	ENSMUSG00000038518	Jarid2	ENSDARG00000062268	jarid2b	jumonji. AT rich interactive domain 2b [Source:ZFIN;Acc:ZDB-GENE-060503-246]	27	16367765	16419014	3492	0.632993	-0.872543	-0.304859	-1.50554	-0.937852	0.567684	5.50084	19.0382	1.76e-05	0.00528231	0.0291584	1.3639	-0.986893	-0.406165	35.35	24.21	18.81	19.7	52.99	26.62	52.87	11.47	9.99	18.73	20.29	10.87	23.11
ENSSSAG00000008268	ENSSSAT00000018420	USF3	ENSMUSG00000068284	Usf3	ENSDARG00000077431	USF3	upstream transcription factor family member 3 [Source:HGNC Symbol;Acc:HGNC:30494]	19	70521088	70537193	7670	1.23906	-0.53809	-0.381802	-1.77714	-1.62086	0.156288	2.82233	15.2393	6.55e-05	0.0083174	-0.246929	1.47369	-0.699364	-0.527399	2.1	1.42	0.87	1.32	5	2.41	4.27	0.93	0.65	0.74	1.61	0.4	1.42
ENSSSAG00000008164	ENSSSAT00000018423		ENSMUSG00000001552	Jup	ENSDARG00000059067	JUP	junction plakoglobin b [Source:ZFIN;Acc:ZDB-GENE-110407-10]	3	58171219	58190680	2242	0.427483	0.375737	-1.02819	-0.0517461	-1.45567	-1.40393	2.13682	17.9259	2.53e-05	0.00589927	-0.0361339	1.10487	0.242445	-1.31118	3.59	4	3.55	3.37	6.26	4.42	6.29	4.03	3.64	1.16	1.96	1.22	2.2
ENSSSAG00000008307	ENSSSAT00000018507		ENSMUSG00000074480	Mex3a	ENSDARG00000076638			5	59032562	59037667	3528	0.760508	0.266153	-1.35753	-0.494354	-2.11803	-1.62368	2.41178	18.9247	1.83e-05	0.00528231	-0.0991741	1.292	-0.0443724	-1.14845	3.25	3.4	1.25	3.06	6.03	4.51	5.33	3.38	1.97	0.91	1.33	0.62	1.06
ENSSSAG00000009559	ENSSSAT00000020984	spata2	ENSMUSG00000047030	Spata2	ENSDARG00000063250	spata2	spermatosis associated 2 [Source:NCBI gene (formerly Entrezgene);Acc:568830]	13	18254589	18283268	3295	0.419529	-0.040051	-0.530963	-0.45958	-0.950492	-0.490912	4.87396	25.3714	2.93e-06	0.00248338	0.0319607	1.37363	-0.453506	-0.952082	19.36	17.79	15.64	15.04	30.1	21.25	26.91	14.45	12.28	10.53	14.34	6.9	11.71
ENSSSAG00000009639	ENSSSAT00000021177	zc3hc1	ENSMUSG00000039130	Zc3hc1	ENSDARG00000062651	zc3hc1	zinc finger. C3HC-type containing 1 [Source:ZFIN;Acc:ZDB-GENE-061013-94]	17	72376815	72386590	2020	0.606534	0.61341	-0.827897	0.00687609	-1.43443	-1.44131	1.97063	16.146	4.69e-05	0.00734396	-0.271644	1.14012	0.356089	-1.22456	3.72	3.51	2.85	2.95	7.55	3.56	6.35	3.95	4.09	1.37	2.23	1.1	2.09
ENSSSAG00000006628	ENSSSAT00000021370							3	65598130	65647052	5934	0.728608	-0.458176	-1.07357	-1.18678	-1.80218	-0.615395	2.29025	16.7123	3.84e-05	0.00702052	0.0404676	1.39137	-0.579229	-0.852609	1.99	1.82	1.24	1.28	4.69	1.84	2.7	0.9	0.94	0.47	0.83	0.5	0.93
ENSSSAG00000009894	ENSSSAT00000021713		ENSMUSG00000045532	C1ql1	ENSDARG00000043436	si:dkey-5n18.1		6	40335538	40386874	2651	0.332603	0.49909	-0.890492	0.166487	-1.2231	-1.38958	7.12811	25.3002	2.99e-06	0.00248338	-0.0559006	0.941117	0.484584	-1.3698	119.86	121.26	95.89	69.03	157.23	109.78	172.73	115.42	114.75	36.65	63.41	37.56	61.36
ENSSSAG00000010201	ENSSSAT00000023354	IQSEC1	ENSMUSG00000034312	Iqsec1	ENSDARG00000073822	IQSEC1	IQ motif and Sec7 domain ArfGEF 1 [Source:HGNC Symbol;Acc:HGNC:29112]	13	23185701	23418873	4510	0.597394	0.106867	-0.580886	-0.490527	-1.17828	-0.687753	3.63272	15.7229	5.48e-05	0.00773482	-0.127799	1.40229	-0.317029	-0.957464	6.59	4.66	4.37	4.27	11.04	6.12	8.98	4.72	3.92	2.92	4.44	1.66	3.43
ENSSSAG00000015804	ENSSSAT00000029836							9	15979985	16061536	5180	0.737107	-0.0696281	-0.0697661	-0.806735	-0.806873	-0.000138036	4.81571	15.0274	7.1e-05	0.0084723	-0.298277	1.47985	-0.698071	-0.483501	10.78	10.05	7.41	7.73	23.07	12.68	16.31	7.38	6.44	7.42	10.94	4.72	8.78
ENSSSAG00000005853	ENSSSAT00000030612	zswim8	ENSMUSG00000021819	Zswim8	ENSDARG00000069397	zswim8	zinc finger. SWIM-type containing 8 [Source:ZFIN;Acc:ZDB-GENE-050320-59]	1	60405555	60452800	8574	0.707497	-0.0902761	-0.743907	-0.797774	-1.4514	-0.653631	3.05375	22.6344	6.06e-06	0.00345971	-0.0782743	1.41606	-0.452294	-0.885488	2.08	1.85	1.4	1.7	4.38	2.4	3.23	1.34	1.32	0.93	1.36	0.61	0.99
ENSSSAG00000031885	ENSSSAT00000046763		ENSMUSG00000040651	Tasor	ENSDARG00000013346		transcription activation suppressor b [Source:ZFIN;Acc:ZDB-GENE-090311-29]	13	20208489	20225114	6505	0.575556	-0.258366	-0.296197	-0.833921	-0.871752	-0.0378311	6.69332	16.3275	4.4e-05	0.0073301	-0.0750245	1.43493	-0.752966	-0.606943	36.48	30.23	26.27	23.19	64.38	37.17	48.5	22.13	17.11	18.5	29.1	14.32	25.41
ENSSSAG00000039746	ENSSSAT00000055914		ENSMUSG00000038777	Sema6c	ENSDARG00000002748	sema6d		27	11605398	11634117	3480	0.931137	0.0225484	-0.467284	-0.908589	-1.39842	-0.489832	4.61642	31.8738	6.58e-07	0.00132726	-0.253419	1.46839	-0.463349	-0.751618	15.11	12.19	9.58	9.99	33.17	17.94	26.57	10.58	8.61	6.65	10.19	5.52	8.55
ENSSSAG00000037820	ENSSSAT00000058572	ANKHD1	ENSMUSG00000024483	Ankhd1			ankyrin repeat and KH domain containing 1 [Source:HGNC Symbol;Acc:HGNC:24714]	5	15413802	15504425	6766	0.739798	-0.255506	-0.299383	-0.995304	-1.03918	-0.0438765	5.9309	18.2097	2.31e-05	0.00577683	-0.165682	1.45851	-0.715748	-0.577075	19.29	17.35	13.57	13.04	37.97	20.93	33.05	12.14	9.26	11.01	17.72	6.08	13.8
ENSSSAG00000039094	ENSSSAT00000059266		ENSMUSG00000053877	Srcap	ENSDARG00000005236		Snf2-related CREBBP activator protein [Source:ZFIN;Acc:ZDB-GENE-041008-127]	19	54794290	54827618	14853	0.621246	-1.00042	-0.381458	-1.62167	-1.0027	0.618964	6.52741	15.3878	6.78e-05	0.00837667	0.0610233	1.35072	-1.00196	-0.40978	16.47	12.54	7.98	11.05	29.56	13.86	21.14	5.67	4.02	8.67	11.54	3.87	10.91
ENSSSAG00000041823	ENSSSAT00000060470		ENSMUSG00000041328	Pcf11	ENSDARG00000044625	pcf11		4	32491242	32532565	4743	0.605767	-0.231545	-0.0881689	-0.837312	-0.693936	0.143376	5.99877	17.7344	2.7e-05	0.00615935	-0.18052	1.44526	-0.830922	-0.43382	26.88	25.01	21.44	20.25	51.73	30.81	41.21	18.68	13.66	19.82	25.44	13.69	21.93
ENSSSAG00000027167	ENSSSAT00000061219		ENSMUSG00000008730	Hipk1	ENSDARG00000077095			22	58048081	58102570	4172	0.753682	-0.424366	-0.522158	-1.17805	-1.27584	-0.097792	2.81908	16.2084	4.59e-05	0.0073301	-0.0690977	1.43541	-0.709723	-0.656591	3.37	3.66	2.38	2.68	6.97	4.4	6.27	2.12	1.52	1.63	3.03	1.12	2.09
ENSSSAG00000042246	ENSSSAT00000061286	znf219			ENSDARG00000079738	znf219	zinc finger protein 219 [Source:NCBI gene (formerly Entrezgene);Acc:102997060]	18	71552243	71559933	3375	0.55117	-0.0470203	-1.32504	-0.59819	-1.87621	-1.27802	2.72028	16.7077	3.84e-05	0.00702052	0.105378	1.28723	-0.270709	-1.1219	5.63	3.88	2.66	3.58	8.13	4.99	6.68	2.52	3.52	1.23	2.13	0.54	2.08
ENSSSAG00000040007	ENSSSAT00000061362							18	15528645	15690678	15222	0.732907	-0.199884	-0.662133	-0.932791	-1.39504	-0.462248	6.18377	25.0975	3.15e-06	0.00248338	-0.0693933	1.42737	-0.545287	-0.812689	12.55	9.12	6.88	6.88	19.51	12.19	19	7.05	5.35	4.13	6.88	3.61	5.79
ENSSSAG00000042804	ENSSSAT00000062669	CEP85L	ENSMUSG00000038594	Cep85l	ENSDARG00000020777	CEP85L	centrosomal protein 85 like [Source:HGNC Symbol;Acc:HGNC:21638]	15	38292214	38363353	4159	0.762551	-0.197092	-0.271458	-0.959643	-1.03401	-0.0743661	5.06809	19.8513	1.37e-05	0.00496861	-0.196573	1.46605	-0.690799	-0.578675	16.92	14.12	11.1	13.28	34.42	20.26	26.99	9.9	9.6	9.74	15.63	5.66	12.32
ENSSSAG00000044056	ENSSSAT00000065438		ENSMUSG00000033943	Mga	ENSDARG00000078784	mgaa		1	39170449	39197229	7427	0.511313	-0.616708	-0.190114	-1.12802	-0.701426	0.426594	5.23619	14.8027	7.74e-05	0.00866988	0.0185966	1.35217	-1.02581	-0.344953	11.1	10.17	7.1	9.34	20.3	11.92	14.43	5.57	4.39	8.04	9.63	4.09	9.27
ENSSSAG00000045655	ENSSSAT00000069271	CDK12	ENSMUSG00000003119	Cdk12	ENSDARG00000063726	CDK12	cyclin dependent kinase 12 [Source:HGNC Symbol;Acc:HGNC:24224]	6	41577995	41594909	3852	0.791545	0.0106224	-0.296272	-0.780923	-1.08782	-0.306894	4.64454	19.3164	1.62e-05	0.00518508	-0.258639	1.47596	-0.525807	-0.69151	13.23	12.3	9.19	8.98	28.25	15.35	22.16	9.94	7.82	6.47	10.63	5.46	10.23
ENSSSAG00000045856	ENSSSAT00000069559		ENSMUSG00000023034	Nr4a1				12	60296516	60324429	5507	1.26613	-0.0767732	-0.0085863	-1.34291	-1.27472	0.0681869	4.0037	30.1766	9.47e-07	0.00138556	-0.414067	1.49377	-0.624494	-0.455206	3.65	3.88	4.05	4.6	12.17	9.8	11.88	3.24	3.05	3.49	5.74	2.31	3.66
ENSSSAG00000044912	ENSSSAT00000070015		ENSMUSG00000039852	Rere	ENSDARG00000077353	RERE		15	103306224	103694958	8865	0.497654	-0.646445	-0.731213	-1.1441	-1.22887	-0.0847683	2.62985	14.3418	9.25e-05	0.00962526	0.178144	1.34414	-0.799148	-0.723134	1.56	1.37	1.22	1.39	2.64	2.05	2.02	0.85	0.59	0.81	1.09	0.36	0.9
ENSSSAG00000045007	ENSSSAT00000070189	stab2	ENSMUSG00000035459	Stab2	ENSDARG00000045748	stab2	stabilin 2 [Source:ZFIN;Acc:ZDB-GENE-041210-336]	7	42230661	42268498	9581	0.374719	-0.480966	-0.0952599	-0.855685	-0.469979	0.385706	7.68093	15.4345	6.09e-05	0.00808217	0.0571677	1.305	-1.10884	-0.253326	44.14	43.9	35.55	36.19	68.66	49.22	60.67	23.18	23.09	38.88	39.59	20.9	39.13
ENSSSAG00000045619	ENSSSAT00000071754		ENSMUSG00000034135	Sik3	ENSDARG00000088083	SIK3		20	54694055	54753877	4822	1.22445	-0.0506886	-0.583965	-1.27513	-1.80841	-0.533277	2.82718	17.5683	2.86e-05	0.0062553	-0.293971	1.48032	-0.496981	-0.689371	2.97	2.51	1.89	1.66	7.86	3.52	7.07	1.86	1.63	1.42	2.37	0.5	1.45
ENSSSAG00000040665	ENSSSAT00000071779	CREBBP	ENSMUSG00000022521	Crebbp	ENSDARG00000104609	CREBBP	CREB binding protein [Source:HGNC Symbol;Acc:HGNC:2348]	2	65561113	65644216	9554	0.930052	-0.215786	-0.134481	-1.14584	-1.06453	0.0813057	4.89354	20.9908	9.7e-06	0.00433412	-0.287004	1.47699	-0.713479	-0.476511	6.04	5.7	4.64	3.73	13.78	7.97	11.47	3.98	3.01	4.29	6.08	2.08	4.84
ENSSSAG00000047285	ENSSSAT00000072744							19	66459978	66521926	9177	0.657061	-0.44095	-0.493745	-1.09801	-1.15081	-0.0527952	6.50116	25.7026	2.7e-06	0.00248338	-0.0268248	1.42159	-0.750711	-0.644052	21.97	20.13	15.58	16.22	45.02	23.14	33.67	12.28	9.74	10.89	17.18	6.91	14.27
ENSSSAG00000047322	ENSSSAT00000072868	syp	ENSMUSG00000031144	Syp	ENSDARG00000110528	sypa	synaptophysin a [Source:ZFIN;Acc:ZDB-GENE-031104-2]	15	106362772	106383615	1074	0.888425	0.236252	-1.06446	-0.652173	-1.95288	-1.30071	1.79127	14.762	7.86e-05	0.00866988	-0.193839	1.38111	-0.175208	-1.01206	6.66	5.82	3.58	5.57	17.31	7.34	10.59	6.53	3.82	2.28	3.68	1.39	2.2
ENSSSAG00000044876	ENSSSAT00000073350						SWI/SNF related. matrix associated. actin dependent regulator of chromatin subfamily c member 1 [Source:HGNC Symbol;Acc:HGNC:11104]	2	34375248	34397265	4904	0.453916	-0.181022	-0.590037	-0.634938	-1.04395	-0.409015	5.5666	14.149	9.98e-05	0.00990047	0.0762607	1.37434	-0.562135	-0.888467	23.68	19.03	17.72	14.86	37.75	21.84	29.87	14.12	12.64	8.05	15.62	8.85	12.98
ENSSSAG00000047734	ENSSSAT00000073697							12	32705552	32750652	5565	0.630568	-0.31064	-0.695001	-0.941209	-1.32557	-0.384361	6.39578	29.5536	1.09e-06	0.00138556	0.0068171	1.408	-0.616216	-0.798602	35.77	32.12	24.47	24	68.19	36.12	52.54	19.81	17.97	14.69	23.58	9.22	19.98
ENSSSAG00000082802	ENSSSAT00000075821	DDX5	ENSMUSG00000020719	Ddx5			DEAD-box helicase 5 [Source:HGNC Symbol;Acc:HGNC:2746]	2	54716430	54723853	2812	1.26523	0.232133	-0.722057	-1.0331	-1.98729	-0.95419	3.2527	20.3857	1.16e-05	0.00468723	-0.339706	1.46422	-0.329475	-0.795043	6.05	5.63	4.68	3.98	21.86	9.36	11.74	5.9	3.78	2.96	2.13	1.61	4.72
ENSSSAG00000049764	ENSSSAT00000077990		ENSMUSG00000045039	Megf8	ENSDARG00000079751	MEGF8	multiple EGF-like-domains 8 [Source:ZFIN;Acc:ZDB-GENE-090730-1]	2	23605122	23640384	8788	0.643141	-0.541232	-0.908462	-1.18437	-1.5516	-0.36723	5.51839	18.2905	2.57e-05	0.00593533	0.0851962	1.38176	-0.672302	-0.794658	15.38	11.08	6.84	8.81	23.55	11.33	22.39	5.98	5.58	4.31	7.79	2.56	6.48
ENSSSAG00000117989	ENSSSAT00000080501				ENSDARG00000022129	rbm4.3		18	65248443	65250659	1023	0.537038	0.231452	-1.32406	-0.305586	-1.8611	-1.55551	3.03259	17.3249	3.1e-05	0.00644543	-0.00794506	1.22104	0.0152165	-1.22832	16.48	15.58	14.77	14.98	37.71	15.3	26.88	16.82	12.8	3.97	10.68	3.83	4.53
ENSSSAG00000053582	ENSSSAT00000084814				ENSDARG00000003872	ccdc102a		26	11251700	11351390	3032	0.193832	0.0589593	-0.986087	-0.134873	-1.17992	-1.04505	2.82715	15.9188	5.1e-05	0.0075613	0.287653	1.08844	-0.0612561	-1.31484	5.34	5.03	4.76	4.19	7.96	4.85	6.4	3.75	4.36	2.22	2.3	1.29	3.28
ENSSSAG00000055312	ENSSSAT00000088881	nhsl3	ENSMUSG00000050390	Nhsl3	ENSDARG00000061804	nhsl3	si:ch211-194e15.5 [Source:NCBI gene (formerly Entrezgene);Acc:100034579]	14	95714363	95838530	6437	0.629835	-0.252677	-0.0085891	-0.882512	-0.638424	0.244088	5.90548	16.3069	4.43e-05	0.0073301	-0.210712	1.43141	-0.894605	-0.326096	18.05	16.87	13.13	15.28	31.12	25.16	27.58	10.82	10.66	12.69	17.05	9.22	19.56
ENSSSAG00000055344	ENSSSAT00000088956				ENSDARG00000058459		pleckstrin homology domain containing. family G (with RhoGef domain) member 2 [Source:ZFIN;Acc:ZDB-GENE-090819-1]	9	119039183	119092351	7654	0.889878	-0.329875	-0.26033	-1.21975	-1.15021	0.0695454	2.61053	15.8031	5.32e-05	0.00767482	-0.218496	1.46737	-0.722541	-0.526332	1.21	1.36	1.3	1.28	3.74	1.97	2.72	0.78	0.88	0.84	1.25	0.63	1.32
ENSSSAG00000055268	ENSSSAT00000089059							27	1695556	1741349	9444	0.755856	-0.373548	-0.680081	-1.1294	-1.43594	-0.306533	5.89136	17.6646	2.98e-05	0.0063635	-0.0540165	1.43028	-0.641688	-0.734579	16.26	12.33	7.91	10.56	32.82	13.89	22.98	7.96	6.63	6	10.19	3.51	7.95
ENSSSAG00000053205	ENSSSAT00000090532	plak	ENSMUSG00000001552	Jup	ENSDARG00000070787	jupa	Junction plakoglobin [Source:NCBI gene (formerly Entrezgene);Acc:100194931]	2	56686919	56717414	3291	0.290855	0.319351	-0.538809	0.0284957	-0.829664	-0.85816	4.77015	22.7045	5.95e-06	0.00345971	-0.059043	1.15121	0.186997	-1.27916	17.1	16.71	15.27	13.12	26.07	16.44	23.62	16.91	14.55	9.24	12.07	6.98	10.93
ENSSSAG00000055860	ENSSSAT00000090788	KCNH4	ENSMUSG00000035355	Kcnh4	ENSDARG00000061990	KCNH4	potassium voltage-gated channel subfamily H member 4 [Source:HGNC Symbol;Acc:HGNC:6253]	19	60702757	60774851	4643	1.02018	-0.326329	-0.380466	-1.34651	-1.40065	-0.0541378	5.83397	19.3224	1.75e-05	0.00528231	-0.22082	1.47164	-0.66564	-0.585181	30.6	20.49	13.72	17.16	64.25	29.25	51.44	14	12.15	11.54	20.97	8.43	17.62
ENSSSAG00000054361	ENSSSAT00000092500							23	23178211	23240936	11102	0.490531	-0.174144	-0.402743	-0.664675	-0.893274	-0.228599	6.86136	17.4028	3.02e-05	0.00640459	-0.017055	1.41907	-0.661547	-0.740471	24.05	21.24	16.76	16.68	38.93	23.8	33.04	15.69	12.5	12.72	18.74	7.86	16.42
ENSSSAG00000057357	ENSSSAT00000093608	glis3	ENSMUSG00000052942	Glis3	ENSDARG00000069726	glis3	GLIS family zinc finger 3 [Source:ZFIN;Acc:ZDB-GENE-070112-2232]	13	93173601	93207455	2001	1.15417	-0.456346	-0.258282	-1.61052	-1.41245	0.198065	2.12942	14.2811	9.48e-05	0.00965525	-0.271841	1.47457	-0.720649	-0.482083	3.25	3.33	3.54	2.93	11.7	6.91	6.8	1.84	2.01	2.66	4.07	0.96	2.87
ENSSSAG00000057401	ENSSSAT00000093667	ZC3H4	ENSMUSG00000059273	Zc3h4	ENSDARG00000078355	ZC3H4	zinc finger CCCH-type containing 4 [Source:HGNC Symbol;Acc:HGNC:17808]	20	55881463	55896580	4860	0.956768	-0.10524	-0.673822	-1.06201	-1.63059	-0.568582	5.21299	29.8237	1.02e-06	0.00138556	-0.184195	1.45545	-0.494758	-0.776497	18.3	14.32	11.4	8.83	38.16	22.44	27.48	10.43	9.21	7.26	11.36	4.55	7.36
ENSSSAG00000057301	ENSSSAT00000093785	NUP214	ENSMUSG00000001855	Nup214			nucleoporin 214 [Source:HGNC Symbol;Acc:HGNC:8064]	11	83432332	83444750	3258	0.693054	-0.505466	-0.270137	-1.19852	-0.963191	0.235329	5.50396	15.8244	5.28e-05	0.00767482	-0.0860367	1.42457	-0.852796	-0.485736	32.66	25.64	17.13	24.71	63.54	29.39	49.13	15.34	13.11	17.33	24.29	11.92	23.38
ENSSSAG00000050353	ENSSSAT00000094953		ENSMUSG00000053580	Tanc2	ENSDARG00000079097	TANC2	tetratricopeptide repeat. ankyrin repeat and coiled-coil containing 2a [Source:ZFIN;Acc:ZDB-GENE-060130-180]	6	36164726	36220636	6045	0.909416	-0.369658	-1.08387	-1.27907	-1.99328	-0.71421	4.39951	28.2687	1.46e-06	0.00167889	-0.057232	1.42227	-0.537221	-0.827814	10.31	5.75	5.85	4.32	17.99	8.9	15.76	4.74	3.38	2.43	3.86	1.55	3.64
ENSSSAG00000058417	ENSSSAT00000095637	FAM53C	ENSMUSG00000034300	Fam53c			family with sequence similarity 53 member C [Source:HGNC Symbol;Acc:HGNC:1336]	5	41218910	41228252	3300	0.643481	0.247788	-0.571992	-0.395694	-1.21547	-0.819779	3.52183	14.6333	8.26e-05	0.00891998	-0.209125	1.37824	-0.15252	-1.01659	6.26	6.5	5.34	6.08	13.99	7.91	11.21	7.04	4.7	3.09	4.52	3.24	3.78
ENSSSAG00000058643	ENSSSAT00000096088		ENSMUSG00000040651	Tasor	ENSDARG00000013346			15	63179556	63207317	6651	0.596595	-0.156737	-0.200401	-0.753332	-0.796996	-0.0436643	6.8934	17.2644	3.17e-05	0.00646612	-0.159721	1.45608	-0.732034	-0.564321	38.75	31.34	30.33	25.91	68.62	42.56	54.26	24.56	21.25	22.55	33.83	15.6	30.44
ENSSSAG00000059107	ENSSSAT00000096822		ENSMUSG00000046541	Zfp526	ENSDARG00000077143		zinc finger protein 526 [Source:ZFIN;Acc:ZDB-GENE-100922-260]	2	22841072	22851382	6336	0.540186	-0.0424385	-0.20134	-0.582624	-0.741525	-0.158901	4.59149	14.2821	9.47e-05	0.00965525	-0.176428	1.46319	-0.63683	-0.649929	6.94	7.13	5.78	6.77	12.55	9.44	11.42	5.73	4.79	4.77	6.62	3.71	6.29
ENSSSAG00000059403	ENSSSAT00000097441	ATXN7L1	ENSMUSG00000020564	Atxn7l1	ENSDARG00000089860		ataxin 7 like 1 [Source:HGNC Symbol;Acc:HGNC:22210]	7	39408456	39425163	2831	1.43924	-0.376819	-0.512853	-1.81606	-1.95209	-0.136034	2.35912	24.1405	4.03e-06	0.00302985	-0.293707	1.48473	-0.599574	-0.591452	3.14	3.56	1.87	1.83	11.51	5.15	7.94	1.9	1.32	1.2	2.48	1.03	2.02
ENSSSAG00000060505	ENSSSAT00000099302	kcnj13	ENSMUSG00000079436	Kcnj13	ENSDARG00000043443	kcnj13	potassium inwardly rectifying channel subfamily J member 13 [Source:ZFIN;Acc:ZDB-GENE-070129-1]	9	142003711	142253553	1649	1.05437	0.766735	-0.757049	-0.287636	-1.81142	-1.52378	2.16542	18.1463	2.36e-05	0.00581084	-0.432667	1.30032	0.17673	-1.04438	5.8	5.19	2.37	2.86	11.65	7.06	10	6.19	4.78	2	3	1.14	2.68
ENSSSAG00000061149	ENSSSAT00000100289		ENSMUSG00000005417	Mprip	ENSDARG00000105209			19	58735586	58856953	10011	0.759383	-0.608183	-1.49388	-1.36757	-2.25327	-0.885701	4.02497	24.2913	4.47e-06	0.00307637	0.0843524	1.37144	-0.566049	-0.889739	4.71	3.79	1.86	3.1	10.37	3.82	5.8	2.16	1.39	1.08	1.52	0.55	1.3
ENSSSAG00000053120	ENSSSAT00000105886	BAZ2B	ENSMUSG00000026987	Baz2b	ENSDARG00000057782	BAZ2B	bromodomain adjacent to zinc finger domain 2B [Source:HGNC Symbol;Acc:HGNC:963]	16	67498031	67579859	7813	0.734892	-0.773135	-0.527009	-1.50803	-1.2619	0.246125	3.78203	17.2015	3.24e-05	0.00656682	0.0041386	1.40192	-0.854865	-0.551192	4.44	3.01	2.72	3	7.56	4.6	6.81	1.54	1.55	1.6	3.45	0.98	2.68
ENSSSAG00000064210	ENSSSAT00000106294	srrm1			ENSDARG00000001244	srrm1	serine/arginine repetitive matrix 1 [Source:ZFIN;Acc:ZDB-GENE-040426-2789]	9	17146995	17167313	5055	0.165419	-0.86995	-0.200282	-1.03537	-0.365701	0.669668	6.01265	16.0512	4.86e-05	0.00743433	0.371902	1.06485	-1.30814	-0.128616	26.66	28.99	24.93	23.29	32.66	28.69	38.6	11	11.98	18.56	27.9	12.26	26.32
ENSSSAG00000052314	ENSSSAT00000106697	HUWE1	ENSMUSG00000025261	Huwe1	ENSDARG00000016782	HUWE1	HECT. UBA and WWE domain containing E3 ubiquitin protein ligase 1 [Source:HGNC Symbol;Acc:HGNC:30892]	13	42960892	43053745	13260	0.424353	-0.304791	-0.432344	-0.729144	-0.856698	-0.127553	7.01306	26.115	2.44e-06	0.00241383	0.0881969	1.3821	-0.759166	-0.711126	21.53	19.77	17.47	16.52	34.43	23.14	29.8	13.2	11.48	11.91	16.15	8.05	15.78
ENSSSAG00000064438	ENSSSAT00000106996		ENSMUSG00000063450	Syne2	ENSDARG00000030107	syne2a		15	44817488	44833123	2442	0.689417	-0.292685	-0.465118	-0.982102	-1.15454	-0.172433	5.36694	18.5113	2.09e-05	0.00566309	-0.0752674	1.43752	-0.678979	-0.683273	39.28	31.75	28.16	24.27	64.32	42.6	64.89	21.5	19.08	14.69	31.85	13.1	23.65
ENSSSAG00000054893	ENSSSAT00000107513		ENSMUSG00000018765	Fxr2	ENSDARG00000016260	fxr2		18	65286487	65349489	1973	0.599804	-0.32718	-0.600389	-0.926984	-1.20019	-0.273208	3.39013	16.596	4e-05	0.00712676	0.00824232	1.41018	-0.657394	-0.761026	11.33	11.19	7.79	9.6	23.11	12.25	17.5	6.88	5.98	5.42	9.06	3.73	6.28
ENSSSAG00000064752	ENSSSAT00000107825	ZC3H4	ENSMUSG00000059273	Zc3h4	ENSDARG00000078355	ZC3H4	zinc finger CCCH-type containing 4 [Source:HGNC Symbol;Acc:HGNC:17808]	9	122639916	122656310	4541	1.00447	0.029173	-0.695208	-0.9753	-1.69968	-0.724381	4.97801	31.2734	7.47e-07	0.00132726	-0.235105	1.45633	-0.41295	-0.808273	16.02	11.03	10.25	9.35	39.6	17.93	24.28	11.25	7.96	6.2	8.54	4.07	7.8
ENSSSAG00000065020	ENSSSAT00000108463		ENSMUSG00000038679	Trps1	ENSDARG00000104082	trps1		27	35314512	35520269	5832	0.46564	-1.13383	-1.28453	-1.59947	-1.75017	-0.150704	4.65719	21.7741	9.42e-06	0.00432559	0.335817	1.26635	-0.808659	-0.793507	15.54	11.39	5.6	7.46	20.24	10.84	16.29	3.83	3.4	3	5.82	1.97	4.46
ENSSSAG00000065686	ENSSSAT00000110167	thrap3b	ENSMUSG00000043962	Thrap3	ENSDARG00000098228	thrap3b	thyroid hormone receptor associated protein 3b [Source:ZFIN;Acc:ZDB-GENE-040516-9]	27	36246242	36255851	3512	0.268663	0.0336897	-0.565762	-0.234973	-0.834425	-0.599452	5.53682	17.2827	3.15e-05	0.00646558	0.125583	1.28888	-0.305579	-1.10889	29.46	25.44	25.79	23.06	44.79	25.8	38.67	23.19	19.92	16.09	22.1	9.5	17.96
ENSSSAG00000065918	ENSSSAT00000110835	dcaf12	ENSMUSG00000028436	Dcaf12	ENSDARG00000063155	dcaf12	DDB1 and CUL4 associated factor 12 [Source:ZFIN;Acc:ZDB-GENE-061013-363]	22	43808973	43827808	1916	1.46133	-0.0825022	-1.02483	-1.54383	-2.48617	-0.942332	1.49651	18.3249	2.22e-05	0.00574045	-0.280186	1.47256	-0.450963	-0.741413	2.96	2.26	2.26	0.92	10.52	3.61	6.2	1.73	1.43	0.81	1.41	0.65	0.83
ENSSSAG00000066449	ENSSSAT00000112254		ENSMUSG00000053877	Srcap	ENSDARG00000005236		Snf2-related CREBBP activator protein [Source:ZFIN;Acc:ZDB-GENE-041008-127]	28	988041	1024820	15579	0.762976	-0.600662	-0.300948	-1.36364	-1.06392	0.299715	6.59587	16.1422	4.7e-05	0.00734396	-0.0980914	1.42613	-0.857248	-0.470794	14.4	11.99	8	10.14	30.38	14.21	21.56	7.19	4.69	7.97	11.4	4.2	10.58
ENSSSAG00000066671	ENSSSAT00000112786				ENSDARG00000077813		si:dkey-34f9.3 [Source:ZFIN;Acc:ZDB-GENE-081104-410]	25	9394853	9395617	537	0.858685	-0.20239	-0.79443	-1.06107	-1.65311	-0.59204	7.44311	19.7978	1.6e-05	0.00518508	-0.113067	1.43755	-0.514677	-0.809804	831.5	605.47	376.58	547.54	1777.34	739.22	1245.55	436.19	388.05	246.73	472.17	212.73	319.9
ENSSSAG00000066923	ENSSSAT00000113471		ENSMUSG00000032033	Barx2	ENSDARG00000041098	BARX2	BARX homeobox 2 [Source:ZFIN;Acc:ZDB-GENE-081120-4]	9	134912468	134926984	1473	0.757393	-0.266213	0.0173981	-1.02361	-0.739995	0.283611	4.76553	16.5694	4.04e-05	0.00712676	-0.266954	1.44502	-0.8599	-0.318164	38.55	30.89	25	27.11	74.19	46.32	56.84	19.92	20.7	31.1	37.34	15.16	31.4
ENSSSAG00000067179	ENSSSAT00000114201		ENSMUSG00000039852	Rere	ENSDARG00000075670	RERE	arginine-glutamic acid dipeptide (RE) repeats b [Source:ZFIN;Acc:ZDB-GENE-070212-3]	22	37452053	37471705	4170	0.774902	-0.37355	-0.39946	-1.14845	-1.17436	-0.0259098	4.87082	16.7193	3.83e-05	0.00702052	-0.124716	1.4485	-0.732864	-0.590925	16.27	12.67	11.13	9.87	33.58	16.54	24.43	8.37	7.15	8.03	12.6	3.98	11.42
ENSSSAG00000067250	ENSSSAT00000114393	srsf2a	ENSMUSG00000034120	Srsf2	ENSDARG00000057484	srsf2a	serine and arginine rich splicing factor 2a [Source:ZFIN;Acc:ZDB-GENE-040426-2706]	1	81113487	81118957	1078	0.311452	-0.0605055	-1.06756	-0.371957	-1.37901	-1.00706	4.23049	22.7906	5.81e-06	0.00345971	0.227603	1.20225	-0.224741	-1.20511	41.94	28.96	38.22	35.69	69.09	37.93	50.87	32.39	24.37	16.99	19.11	11.96	14.9
ENSSSAG00000067342	ENSSSAT00000114697	nr1d4b			ENSDARG00000059370	nr1d4b	nuclear receptor subfamily 1. group D. member 4b [Source:ZFIN;Acc:ZDB-GENE-080403-6]	12	62355509	62371466	3727	0.62931	-0.469451	0.142443	-1.09876	-0.486867	0.611894	5.09886	14.7546	7.88e-05	0.00866988	-0.226713	1.348	-1.06206	-0.0592283	13.11	15.61	17.31	14.77	32.06	20.63	29.94	8.79	9.16	15.03	20.19	8.85	19.73
ENSSSAG00000042832	ENSSSAT00000115167		ENSMUSG00000057738	Sptan1	ENSDARG00000019231	sptan1		11	60917768	60992300	8080	0.547946	-0.241301	-0.536911	-0.789247	-1.08486	-0.295611	5.44227	19.393	1.58e-05	0.00518508	0.0179821	1.40489	-0.628793	-0.794084	12.17	11.22	9.89	7.65	18.07	14.26	18.85	8.33	5.69	5.68	9.22	4.39	6.64
ENSSSAG00000067551	ENSSSAT00000115321		ENSMUSG00000079481	Nhsl2	ENSDARG00000089066	NHSL2	NHS-like 2 [Source:ZFIN;Acc:ZDB-GENE-130530-951]	7	29593779	29599057	2613	1.28125	-0.157982	-0.437907	-1.43923	-1.71916	-0.279925	2.71716	15.972	5e-05	0.00754599	-0.305604	1.4856	-0.548731	-0.631265	4.91	3.94	3.07	3.03	16.29	4.78	11.29	3.33	2.08	1.99	3.08	2.07	2.72
ENSSSAG00000055908	ENSSSAT00000115363	zswim8	ENSMUSG00000021819	Zswim8	ENSDARG00000069397	zswim8	zinc finger. SWIM-type containing 8 [Source:ZFIN;Acc:ZDB-GENE-050320-59]	18	16307830	16350634	8009	0.678711	-0.169206	-0.660339	-0.847917	-1.33905	-0.491133	4.78907	15.879	5.17e-05	0.00763137	-0.0605367	1.42386	-0.540918	-0.822409	8.39	7.71	4.77	4.94	15.89	7.95	12.02	4.89	4.3	3.11	5.39	1.83	5.1
ENSSSAG00000067922	ENSSSAT00000116359		ENSMUSG00000028433	Ubap2	ENSDARG00000060065	ubap2b		24	29306139	29335332	4199	0.676007	0.0896063	-1.17453	-0.5864	-1.85054	-1.26414	2.37115	16.9616	3.52e-05	0.00688097	-0.0462314	1.33658	-0.209895	-1.08045	2.67	2.52	2.09	1.89	5.86	3.05	3.87	2.13	1.82	1.15	1.52	0.34	0.85
ENSSSAG00000067954	ENSSSAT00000116469		ENSMUSG00000032582	Rbm6	ENSDARG00000077060		RNA binding motif protein 6 [Source:ZFIN;Acc:ZDB-GENE-050309-79]	22	11063320	11087591	5262	0.489073	-0.723981	0.0496778	-1.21305	-0.439395	0.773658	5.19409	15.1535	6.77e-05	0.00837667	-0.0189437	1.26101	-1.18589	-0.0561701	16.93	13.18	10.34	9.8	24.06	15.02	21.65	6.95	5.29	11.1	16.26	7.62	12.83
ENSSSAG00000063890	ENSSSAT00000118032		ENSMUSG00000034160	Ogt	ENSDARG00000099455	ogt.2		5	11895994	11941158	5563	0.151184	-1.25101	-0.374099	-1.40219	-0.525283	0.876908	4.09337	14.9332	7.36e-05	0.00859519	0.472806	1.0416	-1.27912	-0.235288	8.67	7.64	4.6	5.68	10.7	6.57	8.09	2.31	2.16	4.56	6.81	2.61	5.12
ENSSSAG00000068870	ENSSSAT00000119052		ENSMUSG00000049807	Arhgap23	ENSDARG00000052950		Rho GTPase activating protein 23a [Source:ZFIN;Acc:ZDB-GENE-121019-1]	6	42322117	42469820	5202	1.06545	-0.149975	-0.347031	-1.21543	-1.41249	-0.197056	3.47248	19.8983	1.35e-05	0.00496067	-0.275418	1.48191	-0.591675	-0.614819	4.51	3.35	2.9	2.78	10.58	4.53	9.76	2.39	2.49	2.03	3.47	1.61	2.67
ENSSSAG00000068983	ENSSSAT00000119341		ENSMUSG00000039262	Prrc2b	ENSDARG00000079639	PRRC2B		1	138800660	138832005	7156	1.02727	-0.221545	-0.400845	-1.24882	-1.42812	-0.179301	6.21112	19.6978	1.56e-05	0.00518508	-0.244395	1.47678	-0.617981	-0.614404	24.16	18.39	12.93	13.11	55.58	25.62	40.59	13.44	10.17	10.27	18.25	5.97	14.53
ENSSSAG00000067160	ENSSSAT00000119943		ENSMUSG00000030730	Atp2a1				24	24922974	24952489	3890	1.53863	-0.283528	-0.91314	-1.82216	-2.45177	-0.629612	6.05154	19.7039	5.68e-05	0.007861	-0.281133	1.48042	-0.52832	-0.670967	41.44	27.2	11.91	21.92	112.1	48.75	97.94	17.72	15.74	9.11	20.75	5.24	16.79
ENSSSAG00000069331	ENSSSAT00000120299		ENSMUSG00000048154	Kmt2d	ENSDARG00000037060	KMT2D	lysine (K)-specific methyltransferase 2D [Source:ZFIN;Acc:ZDB-GENE-060223-2]	13	42089499	42228064	22246	0.501092	-0.722491	-0.293078	-1.22358	-0.79417	0.429413	6.00934	14.9682	7.26e-05	0.00859519	0.073973	1.34152	-1.01842	-0.397078	7.02	5.66	4.22	5.3	11.76	6.1	9.62	2.89	2.54	3.78	5.91	2.16	5.33
ENSSSAG00000069806	ENSSSAT00000121554	BHLHE40	ENSMUSG00000030103	Bhlhe40			basic helix-loop-helix family member e40 [Source:HGNC Symbol;Acc:HGNC:1046]	12	63210066	63213264	1646	0.705629	-0.0541296	-0.0951449	-0.759759	-0.800774	-0.0410154	7.42848	19.0323	1.77e-05	0.00528231	-0.28565	1.48017	-0.681124	-0.513394	193.94	182.28	153.22	169.49	388.11	246.76	357.3	130.57	141.67	142	213.1	97.54	155.6
ENSSSAG00000070489	ENSSSAT00000123394	glci1	ENSMUSG00000029638	Glcci1	ENSDARG00000008503	glcci1a	Glucocorticoid-induced transcript 1 protein [Source:NCBI gene (formerly Entrezgene);Acc:100306837]	27	21101884	21143447	2566	0.531314	-0.25268	-0.707728	-0.783994	-1.23904	-0.455048	4.81986	17.4894	2.94e-05	0.00629966	0.0488372	1.38872	-0.585052	-0.85251	25.11	21.51	18.76	20.23	48.66	24.38	35.55	14.73	14.32	14.06	16.58	5.29	14.03
ENSSSAG00000070736	ENSSSAT00000124085	znf609a	ENSMUSG00000040524	Zfp609	ENSDARG00000103388	znf609a	zinc finger protein 609a [Source:ZFIN;Acc:ZDB-GENE-030131-6219]	10	72526101	72724566	5930	0.546912	-0.289358	-0.643526	-0.83627	-1.19044	-0.354168	4.40079	23.4657	4.83e-06	0.00312954	0.0605159	1.38828	-0.625668	-0.823132	8.43	7.18	5.18	6.67	13.44	10.29	10.55	4.82	4.25	4.46	5.13	2.44	4.22
ENSSSAG00000070837	ENSSSAT00000124377							2	34858180	34866022	1676	0.32778	0.196777	-0.575269	-0.131002	-0.903049	-0.772047	5.92833	14.2761	9.49e-05	0.00965525	-0.0046085	1.26401	-0.0777901	-1.18161	89.18	66.22	61.02	61.75	129.28	64.87	111.95	65.55	63.03	37.06	59.95	27.88	48.08
ENSSSAG00000071869	ENSSSAT00000127754	cdk13	ENSMUSG00000041297	Cdk13	ENSDARG00000076791	cdk13	cyclin-dependent kinase 13 [Source:ZFIN;Acc:ZDB-GENE-030131-4975]	29	14879064	14899918	4742	0.731461	-0.255404	-0.250168	-0.986865	-0.981629	0.00523593	2.88852	14.9457	7.32e-05	0.00859519	-0.171051	1.45872	-0.726971	-0.5607	2.59	2.99	2.6	2.35	6.15	4.06	5	1.78	1.8	1.76	2.39	1.44	2.57
ENSSSAG00000072190	ENSSSAT00000128118	znf219			ENSDARG00000079738	znf219	zinc finger protein 219 [Source:NCBI gene (formerly Entrezgene);Acc:102997060]	7	26896043	26935640	4505	0.521065	-0.232592	-0.827497	-0.753657	-1.34856	-0.594905	3.49556	18.0167	2.46e-05	0.00589927	0.0775322	1.36573	-0.512756	-0.930508	5.43	4.77	3.8	5.52	10.35	6	8.17	3.96	2.82	2.21	3.49	1.42	3.26
ENSSSAG00000072274	ENSSSAT00000128374	hivep2a	ENSMUSG00000015501	Hivep2	ENSDARG00000039987	hivep2a	HIVEP zinc finger 2a [Source:ZFIN;Acc:ZDB-GENE-041014-354]	15	40274581	40357973	9689	0.932299	-0.31665	-0.293993	-1.24895	-1.22629	0.0226571	7.58146	20.7562	1.04e-05	0.004465	-0.22516	1.46992	-0.70581	-0.538951	40.83	35.03	24.19	32.31	98.17	49.3	73.69	23.17	19.79	22.48	35.79	12.17	32.51
ENSSSAG00000071680	ENSSSAT00000128711	ANKHD1	ENSMUSG00000024483	Ankhd1			ankyrin repeat and KH domain containing 1 [Source:HGNC Symbol;Acc:HGNC:24714]	9	89484592	89546221	8390	0.59165	-0.33317	-0.370277	-0.924819	-0.961927	-0.0371072	5.2973	16.9275	3.56e-05	0.00688145	-0.0510824	1.42786	-0.761986	-0.614795	10.61	8.64	7.96	7.35	20.4	9.94	15.33	6.23	4.88	5.78	8.31	3.45	7.54
ENSSSAG00000072645	ENSSSAT00000129712	hectd1	ENSMUSG00000035247	Hectd1	ENSDARG00000054213	hectd1	HECT domain containing 1 [Source:ZFIN;Acc:ZDB-GENE-030616-153]	1	37578122	37608523	8204	0.595847	-0.325986	-0.320755	-0.921832	-0.916602	0.00523037	5.44961	19.7383	1.42e-05	0.0050298	-0.0544343	1.42674	-0.785727	-0.586581	12.91	8.96	9.11	8	18.76	13.12	18.86	6.49	6.03	6.33	9.45	4.38	8.86
ENSSSAG00000075549	ENSSSAT00000139843	meis2b	ENSMUSG00000027210	Meis2	ENSDARG00000077840	meis2b	Meis homeobox 2b [Source:ZFIN;Acc:ZDB-GENE-000210-23]	15	49201459	49219534	1275	1.64082	0.590803	-5.49463	-1.05002	-7.13545	-6.08544	1.07994	18.9397	2.03e-05	0.00553507	-0.292294	1.38884	-0.109811	-0.986731	4.8	3	0.5	1.16	16.52	3.94	4.83	4.33	1.22	0.02	0.07	0	0.05
ENSSSAG00000076210	ENSSSAT00000139844				ENSDARG00000103851		trinucleotide repeat containing adaptor 6C2 [Source:ZFIN;Acc:ZDB-GENE-061207-48]	12	29386141	29434617	4764	1.22309	-0.851501	-2.18728	-2.07459	-3.41037	-1.33578	1.59994	26.6458	2.14e-06	0.00228033	-0.0336121	1.41659	-0.55763	-0.825346	1.95	1	0.65	0.98	3.09	2.64	3.18	0.63	0.38	0.12	0.22	0.29	0.2
ENSSSAG00000007719	ENSSSAT00000139878	meis2a	ENSMUSG00000027210	Meis2	ENSDARG00000098240	meis2a	Meis homeobox 2a [Source:ZFIN;Acc:ZDB-GENE-020122-2]	9	27963952	28086791	1519	0.934412	0.197124	-0.13954	-0.737287	-1.07395	-0.336664	5.32027	17.9294	2.53e-05	0.00589927	-0.419051	1.49231	-0.433043	-0.640217	40.88	42.76	41.36	37.26	127.39	60.03	86.82	46.3	29.84	29	46.02	23.27	38.46
ENSSSAG00000077273	ENSSSAT00000143057				ENSDARG00000055132		leucine rich repeat and fibronectin type III domain containing 4a [Source:ZFIN;Acc:ZDB-GENE-091113-56]	4	43015449	43024435	3976	0.745393	-0.137792	-0.253429	-0.883186	-0.998822	-0.115636	4.02916	15.8091	5.31e-05	0.00767482	-0.195552	1.46716	-0.654753	-0.616853	8.71	7.93	4.92	6.5	16.3	11.75	12.1	5.51	4.76	4.93	6.79	3.77	5.95
ENSSSAG00000056070	ENSSSAT00000144214	FGFR2	ENSMUSG00000030849	Fgfr2	ENSDARG00000058115	fgfr2	fibroblast growth factor receptor 2 [Source:HGNC Symbol;Acc:HGNC:3689]	18	3382251	3524289	4712	0.630661	-0.291809	-1.20893	-0.92247	-1.83959	-0.91712	2.11623	15.1347	6.82e-05	0.00837667	0.0915232	1.34645	-0.449901	-0.988072	2.04	2.29	1.46	1.41	3.75	2.53	3.31	1.49	0.9	0.37	1.07	0.55	0.85
ENSSSAG00000008316	ENSSSAT00000145514		ENSMUSG00000032826	Ank2	ENSDARG00000043313	ank2b		7	12522669	12850628	8926	0.451566	-0.51684	-0.464511	-0.968406	-0.916076	0.0523292	6.23883	14.5503	8.53e-05	0.00914234	0.122026	1.36064	-0.87287	-0.6098	21.17	17.43	12.45	15.65	33.09	18.48	27.8	10.06	8.74	10.45	15.13	5.61	14.59
ENSSSAG00000078113	ENSSSAT00000145524	bcl11aa	ENSMUSG00000000861	Bcl11a	ENSDARG00000061352	bcl11aa	BCL11 transcription factor A a [Source:ZFIN;Acc:ZDB-GENE-060421-4643]	18	18013059	18062221	3048	0.452988	-0.414588	-1.31812	-0.867576	-1.77111	-0.903529	2.74334	15.373	6.23e-05	0.00814415	0.228271	1.28789	-0.49362	-1.02254	6.27	4.54	3.71	4.23	11.45	3.92	7.39	3.58	2.12	1.29	2.45	1.04	2.2
ENSSSAG00000078422	ENSSSAT00000146461							27	3877076	3927953	6130	0.855626	-0.0660857	-0.996104	-0.921711	-1.85173	-0.930019	6.07849	22.2238	9.63e-06	0.00433412	-0.10941	1.41614	-0.399591	-0.90714	29.38	21.85	15.28	14.94	59.74	25.7	43.2	16.93	14.19	6.54	14.89	5.54	11.08
ENSSSAG00000079705	ENSSSAT00000150305		ENSMUSG00000071540	3425401B19Rik				18	5246768	5259435	3873	0.143686	-1.99627	-0.495348	-2.13996	-0.639035	1.50092	4.83937	26.038	2.48e-06	0.00241383	0.519096	1.00605	-1.28953	-0.235607	26.05	13.32	14.81	13.71	25.85	13.7	25.67	3.64	3.19	12.27	11.51	6.99	13.16
ENSSSAG00000079969	ENSSSAT00000151047		ENSMUSG00000000317	Bcl6b	ENSDARG00000069335	BCL6B	BCL6B transcription repressor [Source:ZFIN;Acc:ZDB-GENE-120907-1]	18	63554358	63571278	3932	0.762071	-0.311672	-0.584123	-1.07374	-1.34619	-0.27245	3.95389	19.0127	1.78e-05	0.00528231	-0.0788864	1.43794	-0.64358	-0.715476	9.07	7.78	6.01	5.77	14.2	10.69	16.73	5.01	4.26	5.08	6.45	1.94	4.55
ENSSSAG00000080173	ENSSSAT00000151656		ENSMUSG00000039852	Rere	ENSDARG00000075670	RERE	arginine-glutamic acid dipeptide (RE) repeats b [Source:ZFIN;Acc:ZDB-GENE-070212-3]	12	58149817	58160135	4413	0.60838	-0.121548	-0.477617	-0.729928	-1.086	-0.35607	5.54432	16.8324	3.68e-05	0.00695088	-0.0938939	1.43681	-0.559557	-0.78336	22.29	20.35	19.15	15.68	46.2	21.19	36.67	16.67	12.22	10.88	17.7	8.19	14.94
ENSSSAG00000079779	ENSSSAT00000153357		ENSMUSG00000069045	Ddx3y	ENSDARG00000020573	ddx3xa		16	75015379	75029794	3748	0.806308	0.0169189	-0.168577	-0.789389	-0.974885	-0.185496	4.19281	14.7565	7.88e-05	0.00866988	-0.313479	1.48748	-0.587412	-0.586588	8.63	10.3	6.64	6.35	19.68	11.48	17.29	6.12	6.84	6.68	8.85	3.36	7.81
ENSSSAG00000081066	ENSSSAT00000154501	gapvd1	ENSMUSG00000026867	Gapvd1	ENSDARG00000090183	gapvd1	GTPase activating protein and VPS9 domains 1 [Source:ZFIN;Acc:ZDB-GENE-040718-117]	24	21612783	21651232	5537	0.550405	-0.460336	-0.331939	-1.01074	-0.882344	0.128397	4.3734	15.2134	6.62e-05	0.0083174	0.00441072	1.39954	-0.868878	-0.535076	8.43	7.02	5.82	6.57	13.33	8.38	13.71	4.29	3.88	4.15	7.15	2.95	6.54
ENSSSAG00000081117	ENSSSAT00000154705	nr1d4b			ENSDARG00000059370	nr1d4b	nuclear receptor subfamily 1. group D. member 4b [Source:ZFIN;Acc:ZDB-GENE-080403-6]	22	33173918	33190191	2739	0.767371	-0.798672	0.192873	-1.56604	-0.574498	0.991545	3.87868	14.1627	9.93e-05	0.00990047	-0.205617	1.33134	-1.08804	-0.0376818	6.42	8.21	10.35	9.18	16.09	15.43	19	4.52	3.6	8.05	11.25	7.08	9.77
ENSSSAG00000079413	ENSSSAT00000155851		ENSMUSG00000028649	Macf1				27	8467488	8756951	21458	0.820239	-0.816417	-0.482329	-1.63666	-1.30257	0.334088	3.76225	14.1436	0.00010005	0.00990047	-0.0451211	1.41634	-0.84661	-0.524604	1.67	1.21	0.9	0.87	3.24	1.48	2.4	0.69	0.37	0.79	1.04	0.32	0.98
ENSSSAG00000108043	ENSSSAT00000156945	prdm10	ENSMUSG00000042496	Prdm10	ENSDARG00000104251	prdm10	PR domain containing 10 [Source:NCBI gene (formerly Entrezgene);Acc:798383]	9	157765290	157853621	5019	0.475405	-0.710173	-0.0623554	-1.18558	-0.53776	0.647817	4.13252	14.7917	7.77e-05	0.00866988	0.0194555	1.30536	-1.11962	-0.205195	7.04	7.11	5.71	5.66	13.08	6.79	11.23	3.59	2.74	5.27	6.24	4.1	6.66
ENSSSAG00000058637	ENSSSAT00000158182				ENSDARG00000017219	pabpc1a		CAJNNT020004192.1	147104	156680	2854	0.441336	0.134375	-0.413948	-0.306961	-0.855283	-0.548322	5.59384	15.3541	6.28e-05	0.00816942	-0.116498	1.3953	-0.30632	-0.972485	36.92	26.13	29.35	31.01	57.32	36.6	52.2	26.04	28.84	22.42	26.72	13.27	23.83
ENSSSAG00000111805	ENSSSAT00000158460		ENSMUSG00000014778	Fhod1	ENSDARG00000051768	FHOD1		26	52148349	52397888	6852	0.911514	-0.0610712	-0.965754	-0.972585	-1.87727	-0.904683	2.94831	15.7274	5.47e-05	0.00773482	-0.147467	1.42828	-0.397492	-0.883324	2.03	2.52	1.11	2.21	6.54	3.03	3.45	1.95	1.13	0.85	1.31	0.51	1.11
ENSSSAG00000119637	ENSSSAT00000158827		ENSMUSG00000078794	Dact3	ENSDARG00000087910			4	72428957	72494276	3717	0.133951	0.263249	-1.36551	0.129298	-1.49947	-1.62876	3.64504	39.7119	1.48e-07	0.000700189	0.274014	0.812908	0.371252	-1.45817	7.5	7.52	8	5.72	10.29	8.14	8.66	8.17	5.89	2.34	3.22	1.78	2.93
ENSSSAG00000086461	ENSSSAT00000160320		ENSMUSG00000052707	Tnrc6a	ENSDARG00000079688	TNRC6A		3	100508007	100534217	3664	0.548692	-0.264427	-0.693226	-0.813119	-1.24192	-0.428799	4.18085	16.2198	4.57e-05	0.0073301	0.0385173	1.39284	-0.585033	-0.846321	11.35	10.27	7.37	9.26	21.6	9.95	17.7	7.6	5.32	6.04	7.46	2.99	5.6
ENSSSAG00000037099	ENSSSAT00000164314		ENSMUSG00000044433	Camsap3	ENSDARG00000059475		calmodulin regulated spectrin-associated protein family. member 3 [Source:ZFIN;Acc:ZDB-GENE-060503-811]	3	53496101	53548202	5753	0.713032	-0.501083	-0.452541	-1.21411	-1.16557	0.0485417	4.15771	20.3029	1.19e-05	0.00471976	-0.0463525	1.42518	-0.779253	-0.599571	6.35	6.63	5.42	4.28	12.72	8.1	11.33	3.46	3.01	2.89	6	2.4	4.15
ENSSSAG00000097848	ENSSSAT00000164352	wbp2nl			ENSDARG00000044852	wbp2nl	WBP2 N-terminal like [Source:ZFIN;Acc:ZDB-GENE-030131-4012]	3	66749469	66754966	1086	0.69469	0.361438	-0.524342	-0.333252	-1.21903	-0.88578	4.94626	18.2521	2.28e-05	0.00574045	-0.293241	1.37669	-0.0770733	-1.00638	57.39	52.77	44.8	39.48	136.53	57.61	83.14	60.03	41.24	29.05	37.16	21.41	36.12
ENSSSAG00000072954	ENSSSAT00000165088		ENSMUSG00000038665	Dgki	ENSDARG00000063578	DGKI		17	53966373	54030059	3072	0.496651	-0.488166	-1.18223	-0.984817	-1.67888	-0.694067	2.71899	14.2679	9.53e-05	0.00965705	0.232273	1.30327	-0.582555	-0.952983	6.68	5.35	2.96	3.19	8.47	5.28	8.11	2.64	2.49	1.19	2.28	1.01	2.92
ENSSSAG00000112501	ENSSSAT00000165301							21	26096552	26140570	4746	0.790911	-0.245727	-0.538664	-1.03664	-1.32958	-0.292937	5.07499	18.3089	2.23e-05	0.00574045	-0.126269	1.45018	-0.613598	-0.71031	17.32	12.34	11.04	10.23	33.54	16.72	26.56	9.95	7.36	6.75	12.83	4.29	9.17
ENSSSAG00000116327	ENSSSAT00000168431							17	23654725	23703304	6251	1.00835	-0.312086	-0.666527	-1.32043	-1.67487	-0.354441	3.52871	15.5378	5.86e-05	0.00797505	-0.182449	1.46323	-0.588042	-0.692736	3.72	3.64	2.51	2.69	11.38	3.53	7.65	2.47	1.63	1.73	2.94	0.84	2
ENSSSAG00000106567	ENSSSAT00000170245		ENSMUSG00000052496	Pkdrej	ENSDARG00000030417		polycystic kidney disease 1a [Source:ZFIN;Acc:ZDB-GENE-100707-1]	12	15633513	15840779	16259	0.551019	-0.572509	-0.348139	-1.12353	-0.899158	0.22437	5.02127	14.2877	9.45e-05	0.00965525	0.0585073	1.37474	-0.9161	-0.517144	5.43	3.72	2.6	3.43	6.85	5.69	6.29	2.35	1.75	2.65	3.25	1.65	3.44
ENSSSAG00000086112	ENSSSAT00000172062		ENSMUSG00000075284	Wipf1	ENSDARG00000104300	wipf1a		17	33662132	33699346	3099	0.852762	0.012062	-1.7028	-0.8407	-2.55556	-1.71486	2.08717	18.2623	2.27e-05	0.00574045	-0.065153	1.35557	-0.241719	-1.0487	2.31	3.76	2.16	1.86	6.83	3.19	6.06	2.68	1.48	0.88	1.15	0.17	0.79
ENSSSAG00000088635	ENSSSAT00000172669	bckdha	ENSMUSG00000060376	Bckdha	ENSDARG00000040555	bckdha	branched chain keto acid dehydrogenase E1 subunit alpha [Source:ZFIN;Acc:ZDB-GENE-050522-376]	9	157084099	157122668	2220	1.48115	0.807876	-0.290032	-0.673278	-1.77119	-1.09791	3.0846	16.3369	4.38e-05	0.0073301	-0.577506	1.43665	-0.0879279	-0.77122	5.87	4.27	4.33	4.56	22.99	10.61	13.08	8.45	5.11	2.84	7.03	1.53	3.57
ENSSSAG00000067922	ENSSSAT00000173266		ENSMUSG00000028433	Ubap2	ENSDARG00000060065	ubap2b		24	29306139	29335332	3653	0.509816	-0.244676	-0.785426	-0.754493	-1.29524	-0.54075	4.82433	32.7247	5.52e-07	0.00132726	0.0899877	1.3647	-0.538328	-0.916356	19.32	15.29	13.6	13.24	32.23	17.33	26.74	11.09	9.83	7.36	10.33	5.41	9.74
ENSSSAG00000092192	ENSSSAT00000173538		ENSMUSG00000047182	Irs3	ENSDARG00000036414		si:ch73-335l21.1 [Source:ZFIN;Acc:ZDB-GENE-130530-591]	7	20604091	20687534	4626	1.20108	0.481777	-0.217813	-0.719304	-1.41889	-0.69959	3.09548	20.8496	1.01e-05	0.00445079	-0.49502	1.47118	-0.249194	-0.726968	3.14	2.99	2.2	2.01	9.36	4.01	7.53	3.27	2.55	1.79	2.77	1.33	2.29
ENSSSAG00000100751	ENSSSAT00000173845	n4bp2			ENSDARG00000061451	n4bp2	NEDD4 binding protein 2 [Source:ZFIN;Acc:ZDB-GENE-061103-451]	CAJNNT020001991.1	290593	347341	4611	0.450535	-0.775037	-0.75817	-1.22557	-1.2087	0.016867	3.73591	19.2723	1.64e-05	0.00520719	0.251416	1.30793	-0.85152	-0.707828	8.54	6.06	4.28	5.29	11.65	7.69	8.89	3.26	2.42	3.46	3.7	1.87	4.14
ENSSSAG00000119202	ENSSSAT00000178305				ENSDARG00000074082		glypican 5c [Source:ZFIN;Acc:ZDB-GENE-141112-1]	14	17143355	17169495	912	0.661378	0.258802	-1.76895	-0.402575	-2.43033	-2.02776	3.02934	33.8957	4.36e-07	0.0013092	-0.00714447	1.21792	0.0205594	-1.23134	21.02	20.31	17.54	10.99	28.92	21.3	45	16.33	17.16	5.58	4.05	3.44	5.29
ENSSSAG00000088372	ENSSSAT00000180552	AATK	ENSMUSG00000025375	Aatk	ENSDARG00000078222	AATK	apoptosis associated tyrosine kinase [Source:HGNC Symbol;Acc:HGNC:21]	6	12222339	12293896	6584	0.832153	0.43024	-0.305429	-0.401913	-1.13758	-0.735669	4.18706	15.7249	5.47e-05	0.00773482	-0.422175	1.43116	-0.140805	-0.868177	5.83	4.76	3.8	3.27	9.48	6.08	11.58	4.81	4.71	2.72	4.04	1.94	4.56
ENSSSAG00000096929	ENSSSAT00000182594		ENSMUSG00000055024	Ep300	ENSDARG00000061108	EP300	E1A binding protein p300 b [Source:ZFIN;Acc:ZDB-GENE-080403-15]	3	66056743	66091944	6291	0.590139	-1.33946	-1.73024	-1.9296	-2.32038	-0.390775	0.963675	14.8488	7.6e-05	0.00866988	0.318163	1.2754	-0.762161	-0.831404	1.25	0.52	0.48	0.45	1.39	0.96	1.05	0.16	0.25	0.17	0.29	0.1	0.18
ENSSSAG00000052616	ENSSSAT00000183076						chromodomain helicase DNA binding protein 7 [Source:HGNC Symbol;Acc:HGNC:20626]	3	18403772	18553527	11070	0.892451	-1.31223	-0.87292	-2.20468	-1.76537	0.439313	3.08344	17.1552	3.29e-05	0.00663147	0.0535651	1.38924	-0.836068	-0.606738	2.8	1.43	0.73	1.04	4.41	2.19	2.85	0.5	0.45	0.74	0.96	0.48	0.74
ENSSSAG00000118388	ENSSSAT00000183927							17	34935973	34958909	1574	0.944934	-0.777324	-1.11095	-1.72226	-2.05588	-0.333622	1.79618	19.4169	1.57e-05	0.00518508	-0.0191284	1.41988	-0.66497	-0.735785	4.68	3.43	3.34	4.37	10.66	5.39	10.82	1.49	2.2	2	2.22	1.24	1.17
ENSSSAG00000046725	ENSSSAT00000184796	slc39a6	ENSMUSG00000024270	Slc39a6	ENSDARG00000068143	slc39a6	solute carrier family 39 member 6 [Source:ZFIN;Acc:ZDB-GENE-030131-3023]	14	4320936	4391873	3477	0.431542	-0.260037	-0.286169	-0.691579	-0.717711	-0.0261322	6.49642	14.7464	7.91e-05	0.00866988	0.0042646	1.40606	-0.824437	-0.585891	52.16	49.56	47.79	44.42	91.12	58.85	77.46	33.08	32.59	35.5	48.93	19.7	46.64
ENSSSAG00000086347	ENSSSAT00000185975		ENSMUSG00000024050	Wiz	ENSDARG00000102436			3	67941056	67945986	2103	1.0734	-0.0945248	-1.20245	-1.16793	-2.27586	-1.10793	1.86716	17.5851	2.84e-05	0.0062553	-0.16979	1.43532	-0.397986	-0.867544	2.94	3.64	2.95	1.97	10.9	4.83	5.62	2.64	1.75	0.85	2.11	0.71	0.96
ENSSSAG00000066244	ENSSSAT00000186642		ENSMUSG00000036371	Serbp1	ENSDARG00000087421			14	9202937	9212332	5221	0.447125	0.334152	-0.909064	-0.112973	-1.35619	-1.24322	3.64501	16.4173	4.26e-05	0.0073301	-0.043278	1.18027	0.123866	-1.26085	6.56	4.09	4.67	2.97	9.87	4.58	7.28	4.64	4.57	2	2.83	1.51	2.54
ENSSSAG00000083100	ENSSSAT00000187162	supt7l	ENSMUSG00000053134	Supt7l	ENSDARG00000013461	supt7l	SPT7 like. STAGA complex subunit gamma [Source:ZFIN;Acc:ZDB-GENE-050227-17]	9	3343424	3396031	3723	1.18667	0.445366	-1.09059	-0.741301	-2.27725	-1.53595	1.9277	16.6148	3.97e-05	0.00712676	-0.320022	1.40183	-0.124183	-0.957623	1.54	1.88	1.78	0.91	4.4	2.87	4.85	1.8	1.58	0.24	0.83	0.59	0.92
ENSSSAG00000107313	ENSSSAT00000187314	cdkn2aip	ENSMUSG00000038069	Cdkn2aip	ENSDARG00000035853	cdkn2aip	CDKN2A interacting protein [Source:ZFIN;Acc:ZDB-GENE-041010-188]	26	34505562	34510552	2645	0.141412	0.17136	-0.900303	0.0299487	-1.04171	-1.07166	3.37987	15.1046	6.9e-05	0.00839856	0.260977	0.989464	0.139977	-1.39042	9.58	8.87	7.19	6.78	13.57	7.25	10.34	8.33	6.44	4	5.93	2.19	4.11
ENSSSAG00000112468	ENSSSAT00000187602	RNF216	ENSMUSG00000045078	Rnf216	ENSDARG00000087893	RNF216	ring finger protein 216 [Source:HGNC Symbol;Acc:HGNC:21698]	3	101291661	101342273	3718	0.818299	-1.00658	-0.759083	-1.82488	-1.57738	0.2475	2.73437	14.36	9.19e-05	0.00962526	0.0422993	1.39509	-0.815855	-0.621537	5.31	3.69	1.67	3.01	8.78	4.97	6.86	1.85	0.88	1.97	2.32	1.14	1.88
ENSSSAG00000101281	ENSSSAT00000193752		ENSMUSG00000040524	Zfp609	ENSDARG00000104530	znf609b		11	39938104	40042584	7247	0.489437	-0.502145	-0.418832	-0.991582	-0.908269	0.0833129	5.05248	16.7702	3.76e-05	0.00702052	0.0810043	1.37557	-0.870457	-0.586121	10.55	9.56	6.88	8.32	17.71	10.93	14.29	5.82	4.28	6.61	7.94	3.13	7.16
ENSSSAG00000078800	ENSSSAT00000195475		ENSMUSG00000044150	Bclaf3	ENSDARG00000001829	zgc:112982		19	69736267	69750743	6204	0.796376	0.0331477	-1.47362	-0.763228	-2.27	-1.50677	1.36041	16.5275	4.1e-05	0.00712676	-0.0415238	1.34406	-0.236849	-1.06569	1.09	0.64	0.77	0.49	1.86	1.07	1.55	0.78	0.46	0.21	0.41	0.12	0.25
ENSSSAG00000001147	ENSSSAT00000199196		ENSMUSG00000007670	Khsrp	ENSDARG00000026489	khsrp		2	72224674	72240641	3285	0.253559	-0.0650299	-0.849577	-0.318589	-1.10314	-0.784547	4.9713	23.8476	4.36e-06	0.00306541	0.254625	1.2146	-0.298377	-1.17085	21.57	22.05	17.88	17.66	33.95	19.96	28.3	17.15	13.56	9.05	14.39	5.55	12.49
ENSSSAG00000088722	ENSSSAT00000203601		ENSMUSG00000045962	Wnk1	ENSDARG00000039392	WNK1		7	65532598	65693062	5397	0.576353	-1.01086	-1.56515	-1.58722	-2.14151	-0.55429	2.7054	22.115	7.01e-06	0.00359502	0.260052	1.30263	-0.696093	-0.86659	3.25	2.81	1.27	3.29	5.84	3.76	4.06	1.32	0.83	0.95	1.06	0.43	0.89
ENSSSAG00000105002	ENSSSAT00000203671	pisd	ENSMUSG00000095041		ENSDARG00000052462	pisd	phosphatidylserine decarboxylase [Source:ZFIN;Acc:ZDB-GENE-061215-46]	11	73183188	73232815	5614	0.559267	-0.0858542	-1.13704	-0.645121	-1.69631	-1.05119	3.66347	19.6981	1.43e-05	0.0050298	0.066615	1.32351	-0.322476	-1.06765	5.37	5.57	3.93	3.19	11.67	4.79	6.89	3.81	3.04	1.46	2.74	1.36	1.91
ENSSSAG00000071083	ENSSSAT00000204095		ENSMUSG00000005442	Cic	ENSDARG00000071150		capicua transcriptional repressor a [Source:ZFIN;Acc:ZDB-GENE-060503-700]	27	9903722	9942163	12189	0.95773	-0.33342	-0.833393	-1.29115	-1.79112	-0.499972	6.28747	25.2897	3.57e-06	0.00274403	-0.120026	1.44544	-0.567971	-0.75744	17.31	11.59	7.65	9.66	35.73	16.51	25.91	8.41	6.31	5.1	9.07	3.39	6.6
ENSSSAG00000038561	ENSSSAT00000204452		ENSMUSG00000009394	Syn2				12	101389312	101612201	4007	0.631426	-0.591555	-1.37089	-1.22298	-2.00231	-0.779333	2.58056	14.7866	7.78e-05	0.00866988	0.154912	1.34319	-0.591437	-0.906666	4.51	2.84	2	3.06	7.78	3.71	5.22	1.75	1.54	1.03	1.63	0.3	1.66
ENSSSAG00000097452	ENSSSAT00000204491	vgll4b	ENSMUSG00000030315	Vgll4	ENSDARG00000103730	vgll4b	vestigial-like family member 4b [Source:ZFIN;Acc:ZDB-GENE-040426-2445]	22	58597453	58655983	2476	0.418887	-0.276919	-1.18015	-0.695806	-1.59903	-0.903226	3.48176	15.9507	5.04e-05	0.0075613	0.219747	1.28068	-0.44532	-1.05511	12.97	9.59	6.68	9.02	21.54	9.09	14.22	6.67	6	3.5	5.29	1.69	5.54
ENSSSAG00000096297	ENSSSAT00000207106		ENSMUSG00000052707	Tnrc6a	ENSDARG00000079688	TNRC6A		CAJNNT020000881.1	3668	18820	3981	0.782936	-0.880956	-0.645958	-1.66389	-1.42889	0.234998	3.27192	14.6656	8.16e-05	0.00886715	0.0198743	1.40063	-0.830522	-0.589981	5.18	5.04	3.42	4.5	10.4	8.66	7.49	2.75	1.28	2.92	4.38	1.27	2.41
ENSSSAG00000053791	ENSSSAT00000209367						TSC22 domain family. member 1 [Source:ZFIN;Acc:ZDB-GENE-030131-7785]	25	29587062	29627831	3496	0.760697	-0.274442	-0.552246	-1.03514	-1.31294	-0.277804	4.32129	22.6247	6.08e-06	0.00345971	-0.0974901	1.44248	-0.621215	-0.723772	12.24	11.37	7.56	9.99	26.79	13.64	20.55	7.06	6.66	5	8.07	4.54	8.17
ENSSSAG00000091106	ENSSSAT00000212714	CLRN2	ENSMUSG00000049530	Clrn2	ENSDARG00000070321	clrn2	clarin 2 [Source:HGNC Symbol;Acc:HGNC:33939]	CAJNNT020001712.1	119374	127276	2216	0.554745	0.0492481	-1.03191	-0.505497	-1.58666	-1.08116	3.8752	22.5681	6.18e-06	0.00345971	0.0121599	1.3167	-0.226709	-1.10215	15.13	14.82	9.77	11.81	28.71	12.99	24.88	12.1	9.46	5.1	5.84	3.76	8.51
ENSSSAG00000105147	ENSSSAT00000214317							3	68004156	68022426	4884	0.799801	0.405867	-0.173109	-0.393934	-0.972911	-0.578976	5.80882	19.5697	1.49e-05	0.00508609	-0.473377	1.45357	-0.18788	-0.792311	20.88	20.97	15.55	15.26	45.87	27.82	35.77	21.8	17.12	11.75	20.45	9.39	18.35
ENSSSAG00000084153	ENSSSAT00000216269		ENSMUSG00000030131	Mug2	ENSDARG00000056530	CPAMD8	C3 and PZP like alpha-2-macroglobulin domain containing 8 [Source:ZFIN;Acc:ZDB-GENE-050208-428]	23	32033425	32087133	6930	1.12474	0.28005	-0.810955	-0.844691	-1.9357	-1.091	2.81693	19.1152	1.72e-05	0.00528231	-0.314658	1.44174	-0.257592	-0.869492	1.82	1.52	2.14	0.85	5.51	2.57	4.06	1.82	1.3	0.82	1.15	0.44	0.97
ENSSSAG00000064210	ENSSSAT00000218339	srrm1			ENSDARG00000001244	srrm1	serine/arginine repetitive matrix 1 [Source:ZFIN;Acc:ZDB-GENE-040426-2789]	9	17146995	17167313	2476	0.503824	-2.40224	-0.233001	-2.90606	-0.736824	2.16923	3.17366	23.6782	4.56e-06	0.00307637	0.207036	1.15744	-1.26814	-0.0963424	10.04	7.64	5.28	6.29	14.1	9.08	12.37	1.37	0.85	4.67	9.48	2.44	7.16
ENSSSAG00000089131	ENSSSAT00000219250	pygo2	ENSMUSG00000047824	Pygo2	ENSDARG00000036772	pygo2	pygopus homolog 2 (Drosophila) [Source:ZFIN;Acc:ZDB-GENE-050809-108]	27	842824	847209	2545	0.340573	0.14807	-0.710519	-0.192503	-1.05109	-0.858589	4.2148	17.6265	2.8e-05	0.00625017	0.0528452	1.24488	-0.0986669	-1.19906	16.05	13.66	14.93	11.89	26.14	16.9	18.96	13.63	11.78	7.59	11.39	4.25	9.42
ENSSSAG00000121543	ENSSSAT00000219373							12	12515679	12605761	4208	1.0313	-0.34533	-0.90851	-1.37663	-1.93981	-0.56318	4.14988	20.6215	1.2e-05	0.00471976	-0.143245	1.45059	-0.551986	-0.755362	9.83	7.21	6	6.56	25.98	12.01	14.87	6.44	3.04	3.43	5.2	1.49	4.93
ENSSSAG00000120600	ENSSSAT00000219546		ENSMUSG00000034416	Pkd1l2	ENSDARG00000030417		polycystic kidney disease 1a [Source:ZFIN;Acc:ZDB-GENE-100707-1]	2	71705831	71888808	12229	0.535581	-0.759861	-0.885896	-1.29544	-1.42148	-0.126035	3.1587	22.67	6e-06	0.00345971	0.180133	1.34388	-0.772735	-0.751278	1.53	1.81	1.2	1.43	3.16	1.67	2.75	0.77	0.66	0.92	0.93	0.46	0.67
ENSSSAG00000096547	ENSSSAT00000220406	SNPH	ENSMUSG00000027457	Snph	ENSDARG00000075539		syntaphilin [Source:HGNC Symbol;Acc:HGNC:15931]	15	75860446	75935285	8861	0.168289	-1.6906	-0.51101	-1.85889	-0.679299	1.17959	3.62577	14.5033	8.69e-05	0.00920147	0.514468	1.03157	-1.26091	-0.285119	4.64	2.89	2.29	2.73	4.41	3.26	4.35	1.09	0.49	2.14	2.87	1.13	2
ENSSSAG00000096929	ENSSSAT00000220776		ENSMUSG00000055024	Ep300	ENSDARG00000061108	EP300	E1A binding protein p300 b [Source:ZFIN;Acc:ZDB-GENE-080403-15]	3	66056743	66091944	6132	0.672866	-0.751138	-0.88786	-1.424	-1.56073	-0.136722	4.0046	14.5034	9.23e-05	0.00962526	0.117271	1.37077	-0.751575	-0.736464	8.43	6.06	3.29	3.52	11.21	7.17	10.41	2.97	2.06	1.73	4.17	1.61	3.03
ENSSSAG00000095017	ENSSSAT00000221068	pbx4	ENSMUSG00000100194	Tgif2lx2	ENSDARG00000052150	pbx4	pre-B-cell leukemia transcription factor 4 [Source:ZFIN;Acc:ZDB-GENE-000201-18]	6	47378216	47425570	3733	0.483523	0.124516	-0.64844	-0.359007	-1.13196	-0.772956	4.28274	20.1679	1.24e-05	0.00482791	-0.045427	1.34421	-0.232493	-1.06629	12.68	10.28	7.66	8.64	20.19	11.18	16.24	9.11	8.1	5.73	7.63	3.49	6.28
ENSSSAG00000088233	ENSSSAT00000222258		ENSMUSG00000051984	Sec31b	ENSDARG00000002916	SEC31B	SEC31 homolog B. COPII coat complex component [Source:ZFIN;Acc:ZDB-GENE-060418-2]	1	110553109	110574694	4077	0.577072	0.123917	-0.312251	-0.453155	-0.889323	-0.436168	4.25819	14.1581	9.95e-05	0.00990047	-0.225268	1.45186	-0.402222	-0.824368	7.77	9.55	7.9	7.32	16.62	10.28	15.52	6.68	7.67	5.15	7.75	4.24	7.09
ENSSSAG00000005108	ENSSSAT00000222292	PLEKHH3	ENSMUSG00000035172	Plekhh3	ENSDARG00000070174	PLEKHH3	pleckstrin homology. MyTH4 and FERM domain containing H3 [Source:HGNC Symbol;Acc:HGNC:26105]	3	61526022	61579268	3462	0.990413	-0.16523	-0.0698465	-1.15564	-1.06026	0.095384	3.66613	18.8407	1.88e-05	0.00535516	-0.325122	1.48223	-0.696542	-0.460566	7.53	5.98	5.42	3.92	15.1	9.41	14.61	4.59	3.6	4.7	6.96	2.83	5.75
ENSSSAG00000094929	ENSSSAT00000230169		ENSMUSG00000032589	Bsn	ENSDARG00000111110	BSN		15	68378120	68563909	13781	0.729978	-0.969876	-0.928667	-1.69985	-1.65865	0.0412091	2.43427	16.7218	3.83e-05	0.00702052	0.0924802	1.37963	-0.783582	-0.688527	0.98	0.73	0.41	0.94	2	0.96	1.49	0.37	0.26	0.35	0.41	0.24	0.47
ENSSSAG00000069794	ENSSSAT00000235587	TOX3	ENSMUSG00000043668	Tox3	ENSDARG00000073957	TOX3	TOX high mobility group box family member 3 [Source:HGNC Symbol;Acc:HGNC:11972]	26	28906355	28974558	2713	0.885642	-0.309036	-0.575851	-1.19468	-1.46149	-0.266815	4.03987	14.9987	7.18e-05	0.0085343	-0.137707	1.45389	-0.635144	-0.681043	14.08	12.26	8.99	7.44	30.19	17.61	20.05	6.85	6.92	5.32	10.98	2.68	8.45
ENSSSAG00000075926	ENSSSAT00000237538	DNER	ENSMUSG00000036766	Dner	ENSDARG00000061031	dner	delta/notch like EGF repeat containing [Source:HGNC Symbol;Acc:HGNC:24456]	20	56531183	56731273	5864	0.425255	0.16222	-0.402945	-0.263035	-0.8282	-0.565165	5.51477	14.3394	9.26e-05	0.00962526	-0.144204	1.3915	-0.259616	-0.987684	14.57	13.37	14.55	14.08	25.59	15.88	25.19	13.76	12.08	9.67	11.99	5.55	13.28
ENSSSAG00000072406	ENSSSAT00000238941	HECTD2	ENSMUSG00000041180	Hectd2			HECT domain E3 ubiquitin protein ligase 2 [Source:HGNC Symbol;Acc:HGNC:26736]	18	24201099	24246480	3589	0.981298	-0.0365745	-0.457231	-1.01787	-1.43853	-0.420656	4.34087	19.1284	1.71e-05	0.00528231	-0.258727	1.47489	-0.51263	-0.703536	11.09	11.5	6.64	7.95	29.02	12.32	23.16	6.88	7.62	4.76	8.86	3.89	7.6
ENSSSAG00000001012	ENSSSAT00000240573		ENSMUSG00000056342	Usp34	ENSDARG00000102252	USP34	ubiquitin specific peptidase 34 [Source:HGNC Symbol;Acc:HGNC:20066]	2	53027703	53089031	12159	0.569871	-0.368894	-0.535024	-0.938765	-1.1049	-0.16613	5.4791	26.9183	2e-06	0.00220581	0.0299122	1.40396	-0.719599	-0.714272	8.93	7.62	5.89	5.68	14.19	8.67	13.24	4.62	4.14	4.22	6.02	2.59	5.23
ENSSSAG00000109906	ENSSSAT00000243850				ENSDARG00000079012		CBFA2/RUNX1 partner transcriptional co-repressor 3 [Source:HGNC Symbol;Acc:HGNC:1537]	11	15013506	15031755	1143	0.86418	-0.755784	-3.30924	-1.61996	-4.17342	-2.55345	0.869158	22.0866	7.07e-06	0.00359502	0.106985	1.34568	-0.47878	-0.973889	2.99	3.69	1.85	4.04	9.84	4.2	6.4	1.69	1.35	0.16	0.63	0	0.41
ENSSSAG00000048236	ENSSSAT00000245853	CKB	ENSMUSG00000001270	Ckb	ENSDARG00000043257	ckbb	creatine kinase B [Source:HGNC Symbol;Acc:HGNC:1991]	15	25570949	25577643	1583	0.605922	0.526075	-0.634526	-0.0798469	-1.24045	-1.1606	6.54587	23.6007	4.66e-06	0.0030782	-0.292118	1.21502	0.250061	-1.17297	116.22	95.06	122.73	75.11	205.39	145.19	187.84	136.91	102.79	54.22	82.44	45.49	58.42
ENSSSAG00000078200	ENSSSAT00000246877		ENSMUSG00000026510	Trp53bp2	ENSDARG00000009136	tp53bp2a		18	18391412	18421589	2931	0.84074	0.0454451	-0.256008	-0.795295	-1.09675	-0.301453	5.32223	16.302	4.44e-05	0.0073301	-0.298959	1.48295	-0.519379	-0.664616	30.84	23.23	18.92	17.47	63.93	30.39	46.93	21.12	16.42	15.07	23.37	10.42	21.39
ENSSSAG00000113104	ENSSSAT00000247949	gse1b	ENSMUSG00000031822	Gse1	ENSDARG00000062020	gse1b	Gse1 coiled-coil protein b [Source:ZFIN;Acc:ZDB-GENE-030131-9569]	26	22678828	23114576	7807	0.692543	-0.126003	-0.357909	-0.818546	-1.05045	-0.231905	3.47544	15.2716	6.48e-05	0.00826304	-0.162205	1.45915	-0.60634	-0.690602	2.79	2.49	2.35	2.25	6.21	3.21	4.59	1.9	1.77	1.42	2.3	1.24	2.15
ENSSSAG00000066272	ENSSSAT00000250004	efnb3b	ENSMUSG00000003934	Efnb3	ENSDARG00000042277	efnb3b	ephrin-B3b [Source:ZFIN;Acc:ZDB-GENE-010618-3]	7	23048819	23270170	3202	0.189795	-0.090867	-0.896018	-0.280662	-1.08581	-0.805151	3.48729	15.6216	5.68e-05	0.007861	0.345654	1.15373	-0.288532	-1.21086	8.3	8.2	5.25	7.67	12.17	7.35	9.62	5.87	5.31	3.44	4.4	2.13	4.78
ENSSSAG00000118026	ENSSSAT00000251924	NIN	ENSMUSG00000021068	Nin	ENSDARG00000060298	NIN	ninein [Source:HGNC Symbol;Acc:HGNC:14906]	9	45968963	46032105	5691	0.899764	-0.628767	0.259853	-1.52853	-0.639911	0.88862	7.39556	16.9311	3.56e-05	0.00688145	-0.296034	1.36959	-1.01653	-0.0570222	59.66	53.76	36.15	36.02	126.41	76	95.66	27.72	20.58	35.58	71.63	31.09	69
ENSSSAG00000101621	ENSSSAT00000254405							7	4341641	4392630	6422	0.563624	-0.152618	-0.486603	-0.716242	-1.05023	-0.333986	5.12414	16.2412	4.54e-05	0.0073301	-0.0436731	1.42445	-0.601602	-0.779174	12.74	10.74	8.39	8.62	22.12	13.51	16.01	7.6	7.06	7.05	9.11	3.19	7.94
ENSSSAG00000082786	ENSSSAT00000254939							2	75580063	75593027	2219	1.00991	-0.432392	-3.60729	-1.4423	-4.6172	-3.1749	0.593813	19.8924	1.35e-05	0.00496067	-0.00843653	1.37318	-0.379862	-0.984886	0.66	1.36	0.65	2.05	4.21	1.4	3.21	0.77	0.69	0.05	0.06	0.11	0.09

## Sheet: Enriched TFBSs
Enriched motif ID	Enriched TF	Motif database	Central TF	Central motif ID	Motif cluster	No. motifs in cluster	P-value	Q-value
8074	SP3	TRANSFAC	SP1	10997	cluster_1018	9	0	0
6566	ZNF134	TRANSFAC	ZNF134	6566	cluster_1023	2	0	0
7864	SP1	TRANSFAC	SP2	1663	cluster_1370	19	0	0
3532	CREB1	HT-SELEX2	FOSL2::JUN(VAR.2)	8757	cluster_540	149	0	0
5217	SP1	TRANSFAC	SP4	3370	cluster_615	66	0	0
7365	ZNF721	TRANSFAC	ZBTB41	6657	cluster_1586	2	1e-07	1.44e-05
5200	ZNF281	HT-SELEX2	ZNF444	5224	cluster_2118	4	1e-07	1.44e-05
8580	EGR-1	TRANSFAC	EGR1	5374	cluster_324	5	1e-07	1.44e-05
10336	KROX	TRANSFAC	EGR1	5375	cluster_525	62	1e-07	1.44e-05
10710	SP2	JASPAR	SP2	10710	cluster_675	3	1e-07	1.44e-05
1649	GCM1_ERG	HumanTF2	GCM1_ELK1	1646	cluster_92	18	1e-07	1.44e-05
5331	ZFP281	TRANSFAC	ZFP281	5331	cluster_334	8	3e-07	2.91e-05
4529	E2F-3	TRANSFAC	E2F2	8854	cluster_457	6	3e-07	2.91e-05
2835	GABPA	UniPROBE	GABPA	5500	cluster_487	2	4e-07	3.51e-05
7054	ZNF460	TRANSFAC	ZFP641	6362	cluster_1351	4	5e-07	3.51e-05
5673	SP1	HUMAN.H10MO.C	SP3	5677	cluster_679	5	5e-07	3.51e-05
1963	ZBP89	TRANSFAC	EGR-2	8444	cluster_791	9	6e-07	4.05e-05
6696	ZNF690	TRANSFAC	ZNF521	6277	cluster_1445	2	8e-07	4.57e-05
9490	TEF	TRANSFAC	TEF	9490	cluster_2058	1	8e-07	4.57e-05
11118	CG1856	FlyZincFinger	CG1856	11118	cluster_832	2	8e-07	4.57e-05
11090	CG17743	FlyZincFinger	YY1	5728	cluster_545	29	1.4e-06	7.92e-05
7841	GKLF	TRANSFAC	GKLF	7841	cluster_2233	2	1.5e-06	8e-05
10570	SP1	JASPAR	LUNA	8386	cluster_566	33	1.5e-06	8e-05
4231	JUN	HT-SELEX2	JUN_FOS	3330	cluster_534	114	1.6e-06	8.48e-05
2181	PROTEIN_(STEROL_REGULATORY_ELEMENT_BINDING_PROTEIN	3D-footprint	SREBF1	10751	cluster_588	15	1.7e-06	8.9e-05
256	ZSCAN4	CISBP	ZSCAN4	256	cluster_1493	2	1.8e-06	9.1e-05
7740	ZNF658	TRANSFAC	ZNF658B	7739	cluster_2053	2	2.4e-06	0.0001089
7860	POU2F1	TRANSFAC	POU2F2	9917	cluster_639	58	2.5e-06	0.0001127
6099	NANOG	TRANSFAC	NANOG	6099	cluster_2143	1	2.6e-06	0.0001164
1338	KLF15	TRANSFAC	KLF15	1338	cluster_1415	1	3.1e-06	0.0001306
1329	CES-2	JASPAR	CES-2	1329	cluster_958	3	3.5e-06	0.0001467
382	MLL	CISBP	MLL	382	cluster_1000	2	4.9e-06	0.0001906
7911	MAZ	TRANSFAC	MAZ	7911	cluster_1372	3	5.3e-06	0.0001942
3078	EGR2_E412K_R1	UniPROBE	EGR2_E412K_R1	3078	cluster_1737	1	5.3e-06	0.0001942
6787	ZNF714	TRANSFAC	ZNF714	6781	cluster_798	6	5.4e-06	0.0001966
3266	WT1_REF_R1	UniPROBE	EGR2_REF_R1	3076	cluster_2275	6	5.8e-06	0.0002069
283	ZFP281	CISBP	GLIS2	259	cluster_1027	3	6.1e-06	0.0002101
1792	HOXB2_TBX3	HumanTF2	HOXB2_TBX3	1792	cluster_159	16	6.5e-06	0.0002197
10448	ZNF219	TRANSFAC	ZNF740	5264	cluster_707	8	6.6e-06	0.0002197
10564	RREB1	JASPAR	RREB1	10564	cluster_2349	1	6.8e-06	0.0002212
3649	E2F2	HT-SELEX2	TCFL5	5009	cluster_1831	4	7e-06	0.0002248
8203	ABD-B	TRANSFAC	HOXC10	4078	cluster_601	76	7e-06	0.0002248
7668	ZBTB11	TRANSFAC	ZBTB11	7668	cluster_2793	1	7.3e-06	0.0002329
6370	ZNF575	TRANSFAC	ZFP575	6330	cluster_1057	2	7.9e-06	0.0002482
8498	TIEG1	TRANSFAC	WT1	10446	cluster_2054	2	8.6e-06	0.0002671
563	TAX/CREB	TRANSFAC	TAX/CREB	563	cluster_2007	1	9.7e-06	0.0002934
6385	ZFP526	TRANSFAC	ZFP526	6385	cluster_2256	2	1.04e-05	0.0003022
6201	EGR-4	TRANSFAC	EARLY_GROWTH_RESPONSE_PROTEIN_1	2342	cluster_676	2	1.06e-05	0.0003022
6964	ZNF23	TRANSFAC	ZNF23	6964	cluster_1093	1	1.21e-05	0.0003347
10745	NANOG	TRANSFAC	SOX7	5118	cluster_2049	2	1.31e-05	0.0003435
6987	ZNF647	TRANSFAC	ZNF647	6987	cluster_2498	1	1.34e-05	0.0003435
2175	MAZ	TRANSFAC	MAZ	2175	cluster_1398	1	1.35e-05	0.0003435
7521	ZNF665	TRANSFAC	ZNF665	7502	cluster_1037	2	1.38e-05	0.0003496
7270	ZNF788	TRANSFAC	ZNF788	7270	cluster_1797	2	1.39e-05	0.0003496
6058	RELA-P65	TRANSFAC	RELA-P65	6058	cluster_1897	1	1.39e-05	0.0003496
7950	ZIC1	TRANSFAC	MZF1	10549	cluster_857	6	1.43e-05	0.0003559
4939	SP2	HT-SELEX2	SP2	4938	cluster_1818	2	1.5e-05	0.0003645
3209	PBX4_R215Q_R1	UniPROBE	HOXC4_N178S_R2	3116	cluster_803	17	1.51e-05	0.0003663
291	DNAJC21	CISBP	DNAJC21	291	cluster_2466	1	1.6e-05	0.0003812
1030	FPM315_(ZNF263)	TRANSFAC	ZNF823	6972	cluster_1094	3	1.72e-05	0.0003991
5202	ZNF282	HT-SELEX2	ZNF282	5202	cluster_1014	3	1.74e-05	0.0004008
236	NFIL3	CISBP	NFIL3	236	cluster_1112	1	1.8e-05	0.0004141
5305	ZBTB7B	TRANSFAC	ZBTB7B	5305	cluster_416	2	1.89e-05	0.0004324
7579	ZNF71	TRANSFAC	ZNF71	7579	cluster_1202	1	1.92e-05	0.0004344
6843	ZNF180	TRANSFAC	ZNF180	6844	cluster_705	6	1.96e-05	0.0004344
4232	KLF10	HT-SELEX2	KLF11	4234	cluster_2563	4	1.97e-05	0.0004344
7966	NANOG	TRANSFAC	NANOG	7966	cluster_1550	1	2.01e-05	0.0004418
7093	ZNF234	TRANSFAC	ZNF234	7093	cluster_2920	1	2.1e-05	0.0004601
3141	KLF1_E325K_R1	UniPROBE	KLF1_E325K_R1	3141	cluster_1738	1	2.14e-05	0.0004631
240	CES-2	CISBP	CEBPD	185	cluster_957	13	2.27e-05	0.00049
1862	NR1D2	HumanTF2	PPARG_RXRA	3351	cluster_575	38	2.36e-05	0.0005075
7008	ZNF117	TRANSFAC	ZNF714	6797	cluster_769	5	2.39e-05	0.0005096
6213	ZNF293	TRANSFAC	ZNF293	6213	cluster_2628	1	2.48e-05	0.0005096
8613	MAZ	TRANSFAC	MAZ	5525	cluster_307	2	2.48e-05	0.0005096
1569	ETV5_HES7	HumanTF2	ETV2_HES7	1513	cluster_50	6	2.48e-05	0.0005096
1821	HOXA10	HumanTF2	HOXC10	4078	cluster_550	76	2.5e-05	0.0005124
6728	ZNF100	TRANSFAC	ZNF436	7503	cluster_1198	3	2.67e-05	0.0005403
2931	ASCL2	UniPROBE	ASCL2	5398	cluster_514	3	2.72e-05	0.0005431
7028	CT53	TRANSFAC	CT53	7028	cluster_2006	2	3.29e-05	0.0006131
2820	SMAD3	UniPROBE	SMAD3	5736	cluster_405	2	3.31e-05	0.0006144
6899	ZNF208	TRANSFAC	ZNF208	6899	cluster_1189	1	3.38e-05	0.0006234
10245	ZFP740	HumanTF	ZFP740	293	cluster_712	5	3.44e-05	0.0006285
7972	YY1	TRANSFAC	YY1	10185	cluster_1630	2	3.59e-05	0.0006517
5489	IKZF1	HUMAN.H10MO.C	RBP-JKAPPA	10436	cluster_640	14	3.65e-05	0.0006606
2249	CAAT/ENHANCER_BINDING_PROTEIN_BETA	3D-footprint	CCAAT/ENHANCER_BINDING_PROTEIN_BETA	2247	cluster_2854	3	3.78e-05	0.0006802
10697	NRF1	JASPAR	ZFP206	1445	cluster_561	11	3.96e-05	0.0007106
9156	HLH-4	UniPROBE	ELF3	5461	cluster_656	5	4.39e-05	0.000773
11117	CG1856	FlyZincFinger	CG1856	11117	cluster_1907	1	4.61e-05	0.0007975
7798	TFEA	TRANSFAC	HLH-27	9151	cluster_512	5	4.81e-05	0.0008282
5191	ZNF250	HT-SELEX2	ZNF250	5191	cluster_963	2	4.81e-05	0.0008282
6825	ZNF223	TRANSFAC	ZNF223	6825	cluster_903	2	4.88e-05	0.0008396
5184	TBP	TRANSFAC	TBP	5184	cluster_385	2	5.1e-05	0.0008754
6118	SP1	TRANSFAC	CHD2	6093	cluster_2252	2	5.31e-05	0.0009036
9770	MEF2B	HumanTF	MEF2A	5529	cluster_308	18	5.59e-05	0.0009438
7375	ZNF596	TRANSFAC	ZFP62	7366	cluster_1251	2	5.87e-05	0.0009705
3846	FOXD2	HT-SELEX2	HNF-3BETA	8665	cluster_303	55	6.15e-05	0.0010141
10647	KR	JASPAR	KR	10647	cluster_666	9	6.72e-05	0.0011033
8053	ZNF300	TRANSFAC	TET1	386	cluster_758	5	6.83e-05	0.0011164
7341	ZNF808	TRANSFAC	ZNF319	7546	cluster_828	5	6.95e-05	0.0011298
7158	ZNF678	TRANSFAC	ZNF92	7013	cluster_642	15	6.97e-05	0.0011298
7396	ZNF519	TRANSFAC	ZNF519	7396	cluster_3034	1	7.41e-05	0.001182
2565	EGR-2	TRANSFAC	MOVO-B	10431	cluster_910	2	7.43e-05	0.001182
6294	TCF-4	TRANSFAC	TCF-4	6294	cluster_2155	2	7.69e-05	0.0012079
3139	KLF1_REF_R2	UniPROBE	EGR2_R409W_R1	3081	cluster_1508	5	7.84e-05	0.0012079
5235	ZNF460	HT-SELEX2	ZNF460	5234	cluster_1556	2	8.34e-05	0.0012531
1244	CREB1	JASPAR	ATF6	5321	cluster_1345	2	8.37e-05	0.0012531
1697	GCM1_SPDEF	HumanTF2	GCM1_SPDEF	1695	cluster_115	4	8.45e-05	0.0012596
1674	GCM1_HOXA2	HumanTF2	GCM1_HOXA2	1674	cluster_102	2	8.9e-05	0.0013127
6724	ZNF564	TRANSFAC	ZNF564	6724	cluster_1207	1	9.33e-05	0.0013734
7367	ZNF519	TRANSFAC	ZNF682	6959	cluster_717	3	9.94e-05	0.0014357
2124	PLAG1	TRANSFAC	PLAG1	10628	cluster_1463	3	9.99e-05	0.0014357
2343	EARLY_GROWTH_RESPONSE_PROTEIN_1	3D-footprint	WILMS_TUMOR_PROTEIN,_ISOFORM_4/CRA_A	2702	cluster_762	27	9.99e-05	0.0014357
6381	ZNF341	TRANSFAC	PLAG1	7706	cluster_998	4	0.0001028	0.0014558
5293	ZSCAN29	HT-SELEX2	ZSCAN29	5293	cluster_3059	2	0.0001031	0.0014587
3876	FOXP1	HT-SELEX2	FOXP1	3876	cluster_2997	2	0.000113	0.001562
7734	ZFP90	TRANSFAC	ZFP90	7734	cluster_1562	1	0.0001184	0.0016308
5060	TGIF2	HT-SELEX2	ACHI	8207	cluster_559	34	0.0001203	0.0016495
495	PSHNF3A	CISBP	FOXP2	5436	cluster_576	59	0.0001204	0.0016495
9296	BAB1	DrosophilaTF	BAB1	9296	cluster_2147	1	0.0001266	0.0017284
7183	ZFP316	TRANSFAC	ZFP316	7183	cluster_1212	1	0.0001279	0.0017352
1970	TEAD4_FOXI1	HumanTF2	TEAD4_EOMES	1952	cluster_231	4	0.0001355	0.0018188
4187	IRF6	HT-SELEX2	IRF5	9716	cluster_379	29	0.0001376	0.0018428
8855	SP4	UniPROBE	SP4	5151	cluster_1259	4	0.0001465	0.0019378
6815	ZFP14	TRANSFAC	ZFP14	6815	cluster_788	5	0.000151	0.0019859
179	HLH-10	CISBP	HLH-10	179	cluster_901	3	0.0001514	0.0019905
8370	DATI	TRANSFAC	DATI	8370	cluster_2531	1	0.0001527	0.0019965
2082	BTEB3	TRANSFAC	BTEB3	2082	cluster_2234	1	0.000153	0.0019965
8848	PAX-4	TRANSFAC	PAX-4	8848	cluster_1340	1	0.0001577	0.0020477
11008	CG4854	FlyZincFinger	CG4854	11008	cluster_2928	1	0.0001579	0.0020477
6852	ZNF175	TRANSFAC	ZNF175	6852	cluster_2727	1	0.0001597	0.0020666
6910	ZNF623	TRANSFAC	ZNF623	6910	cluster_1500	2	0.0001627	0.0021016
9782	ZF5	TRANSFAC	PROTEIN_(TRANSCRIPTION_FACTOR_E2F-4)	2202	cluster_715	7	0.0001677	0.0021463
10213	XBP1	HumanTF	ATF6B	3441	cluster_630	28	0.0001704	0.0021744
2906	FOXA2	UniPROBE	ZFP105	5313	cluster_490	4	0.0001781	0.0022687
10481	MZF1	TRANSFAC	MZF1	10481	cluster_2119	2	0.0001794	0.002273
431	EFL-2	CISBP	Y44A6D.3	181	cluster_1155	10	0.0001797	0.0022737
1364	CEBPG_CREB3L1	HumanTF2	CEBPG_CREB3L1	1364	cluster_281	3	0.0001805	0.0022817
7202	ZNF425	TRANSFAC	ZNF425	7202	cluster_2035	1	0.0001853	0.0023172
6644	ZNF517	TRANSFAC	ZNF517	6644	cluster_2947	1	0.0001868	0.0023274
8750	ZNF24	JASPAR	ZNF24	8750	cluster_785	2	0.0001881	0.0023373
535	CEH-37	CISBP	OTD	8259	cluster_532	79	0.0001939	0.002405
7674	PEG3	TRANSFAC	PEG3	7674	cluster_2951	1	0.0001959	0.0024239
7175	ZNF343	TRANSFAC	ZNF343	7175	cluster_815	3	0.000203	0.0024798
945	FOXD1	CISBP	HNF3-BETA	4585	cluster_585	25	0.000208	0.0025283
7872	CREB1	TRANSFAC	ATF1	8875	cluster_448	17	0.0002123	0.0025671
8117	GAGA_FACTOR	TRANSFAC	GAGA_FACTOR	8117	cluster_2154	1	0.0002144	0.0025704
6484	ZNF44	TRANSFAC	ZNF44	6484	cluster_1688	1	0.0002215	0.0026357
1447	ELK1_TBX21	HumanTF2	ELK1_EOMES	1419	cluster_28	16	0.0002224	0.0026433
10992	CG14962	FlyZincFinger	CG14962	1049	cluster_397	3	0.0002244	0.0026602
8716	MAFF	JASPAR	MAFK	8612	cluster_326	32	0.0002306	0.0027235
10698	POU2F2	JASPAR	POU2F2	10941	cluster_528	8	0.0002345	0.0027649
8427	ABL1	TRANSFAC	ABL1	8427	cluster_1847	1	0.000238	0.0027895
846	SEM-2	CISBP	SOX17	1914	cluster_213	27	0.0002463	0.0028343
7115	ZNF468	TRANSFAC	ZNF91	7078	cluster_789	5	0.0002471	0.0028343
2056	PAX-5	TRANSFAC	PAX-9	8827	cluster_3023	2	0.0002639	0.0029884
255	SCRT-1	CISBP	SCRT-1	255	cluster_1477	1	0.0002687	0.0030152
8376	NOM	TRANSFAC	KLF3	5790	cluster_741	8	0.0002692	0.0030152
4716	POU3F1	HT-SELEX2	POU3F2	4732	cluster_1092	7	0.0002726	0.0030509
5216	ZNF385D	HT-SELEX2	ZBED1	5126	cluster_631	6	0.0002824	0.0031372
7268	ZNF836	TRANSFAC	ZNF392	6364	cluster_1053	2	0.0002864	0.0031729
1783	HOXB2_SOX15	HumanTF2	HOXB2_SOX15	1783	cluster_154	2	0.0002909	0.0032115
10617	STAT3	JASPAR	STAT1	10610	cluster_587	30	0.0002931	0.0032308
7965	MZF-1	TRANSFAC	MZF1	273	cluster_709	2	0.000299	0.0032798
9292	STAT92E	DrosophilaTF	STAT92E	9292	cluster_667	4	0.0003006	0.0032921
7895	BTEB2	TRANSFAC	SP1	1259	cluster_571	3	0.000302	0.0032921
4910	SOX10	HT-SELEX2	SOX10	4910	cluster_2987	2	0.0003045	0.0033154
1155	LMD	CISBP	GLIS2	8879	cluster_383	9	0.0003093	0.0033376
801	ENSORLG00000007805	CISBP	ENSXETG00000014047	802	cluster_1425	9	0.0003099	0.0033389
8798	CROC	TRANSFAC	FREAC-7	8819	cluster_922	5	0.0003146	0.0033729
7577	ZNF304	TRANSFAC	ZNF682	3393	cluster_1270	3	0.0003161	0.0033805
5981	KAISO	TRANSFAC	KAISO	5981	cluster_2391	2	0.0003358	0.0035378
6367	ZAC	TRANSFAC	ZAC	6367	cluster_1035	1	0.0003387	0.0035607
5236	ZNF501	HT-SELEX2	ZNF501	5236	cluster_2765	2	0.0003395	0.0035665
7131	ZFP192	TRANSFAC	ZFP192	7131	cluster_1877	1	0.0003439	0.0036018
10000	E2F-4:DP-1	TRANSFAC	E2F1	1245	cluster_603	27	0.0003445	0.0036058
8911	HBP1	UniPROBE	HBP1	4696	cluster_408	2	0.0003525	0.003672
3022	FOXM1	UniPROBE	FOXM1_SECONDARY_MOTIF	5968	cluster_477	4	0.0003569	0.0037037
5526	MBD2	HUMAN.H10MO.B	MBD2	5526	cluster_1558	1	0.0003625	0.0037564
4238	KLF12	HT-SELEX2	KLF12	4238	cluster_1856	1	0.0003629	0.0037564
1072	CG7368	CISBP	CG7368	1072	cluster_1432	1	0.0003653	0.0037594
1415	E2F3_TBX21	HumanTF2	E2F3_EOMES	1407	cluster_22	6	0.0003656	0.0037594
1414	E2F3_TBX21	HumanTF2	E2F3_TBX21	1414	cluster_27	2	0.0003829	0.0039122
352	DOBOX5	TRANSFAC	OTX2	10925	cluster_462	56	0.0003858	0.0039221
6123	OCT3	TRANSFAC	POU1F1	5610	cluster_1429	4	0.000398	0.0040231
9525	EGR1	mouse	FOXJ3;FOXK2;FOXO3;UNKNOWNFH;EGR1	1350		0	0.000407	0.0040996
9234	FOXO4	TRANSFAC	FOXO3	5433	cluster_604	21	0.0004116	0.0041187
3136	ISX_REF_R1	UniPROBE	ISX_REF_R1	3136	cluster_790	5	0.000414	0.0041258
7999	C/EBPBETA	TRANSFAC	GT	3303	cluster_646	38	0.0004176	0.0041286
10520	AR	TRANSFAC	GR	8602	cluster_315	57	0.000418	0.0041286
3177	PAX3_N47K_R1	UniPROBE	PAX3_R56L_R1	3181	cluster_1725	7	0.0004189	0.0041341
11035	CG10021	FlyZincFinger	OSR1	4918	cluster_333	9	0.0004229	0.0041601
5900	GLI	TRANSFAC	GLI	5900	cluster_2168	1	0.0004272	0.0041847
8032	HOXA9	TRANSFAC	VENTX	5098	cluster_612	27	0.0004456	0.0043119
998	BRCA1	CISBP	ZBTB33	5507	cluster_319	4	0.0004583	0.0044137
5936	LRF	TRANSFAC	LRF	5936	cluster_1880	1	0.0004834	0.0046098
10658	E2F4	JASPAR	E2F4	10658	cluster_637	6	0.000488	0.0046098
3288	CTCF	SMILE-seq	CTCF	3288	cluster_520	2	0.0004933	0.0046098
10587	REL	JASPAR	NF-KAPPAB_(P65)	9425	cluster_341	27	0.0005058	0.0047042
7622	ZNF490	TRANSFAC	ZNF490	7622	cluster_2869	1	0.0005192	0.0047995
1577	ETV5_TCF3	HumanTF2	ETV2_HES7	1514	cluster_51	8	0.0005195	0.0047995
6834	ZFP99	TRANSFAC	ZFP99	6834	cluster_2806	1	0.0005527	0.005055
7018	ZNF138	TRANSFAC	ZNF138	7018	cluster_1274	1	0.0005596	0.0050753
8303	HSTF	TRANSFAC	HSF1	10676	cluster_579	28	0.0005597	0.0050753
5762	MEF2A	TRANSFAC	MEF2A	5762	cluster_3027	2	0.00056	0.0050753
1892	POU2F1_GSC2	HumanTF2	POU4F3	4748	cluster_1543	16	0.0005658	0.0051227
3686	ELF3	HT-SELEX2	ELF3	3685	cluster_2144	2	0.0005682	0.0051409
8850	MSX-1	TRANSFAC	MSX1	963	cluster_511	2	0.0005831	0.0052401
1557	ETV5_ETV7	HumanTF2	FLI1_ETV7	1592	cluster_71	14	0.0005852	0.0052536
8790	RREB-1	TRANSFAC	RREB-1	8790	cluster_1966	1	0.000589	0.0052621
6871	ZNF434	TRANSFAC	ZNF434	6871	cluster_2243	1	0.000597	0.0053137
7680	NT2	TRANSFAC	NT2	7680	cluster_1974	1	0.0005988	0.0053137
5227	ZNF449	HT-SELEX2	ZNF449	5225	cluster_1219	2	0.000599	0.0053137
10302	E2F-1	TRANSFAC	E2F-1	10302	cluster_1444	1	0.0006021	0.0053234
6303	ZNF396	TRANSFAC	ZNF396	6303	cluster_700	6	0.0006021	0.0053234
5741	ZIC2	HUMAN.H10MO.C	GLI	7908	cluster_691	31	0.000606	0.0053357
7271	ZNF227	TRANSFAC	ZNF227	7271	cluster_1776	1	0.0006113	0.0053716
8190	BBX	TRANSFAC	SOX17	10103	cluster_685	25	0.0006131	0.0053716
2648	ZINC_FINGER_PROTEIN_57	3D-footprint	ZINC_FINGER_PROTEIN_57	2648	cluster_2655	1	0.0006151	0.0053748
10974	HMGA2	TRANSFAC	HMGA2	10974	cluster_2943	1	0.0006203	0.0053922
5633	RARG	HUMAN.H10MO.C	RARA::RXRG	8775	cluster_495	15	0.0006422	0.0055502
6401	ZSCAN12	TRANSFAC	ZSCAN12	6401	cluster_2316	1	0.000651	0.0055974
1750	HOXB2_ELF1	HumanTF2	HOXB2_ELK3	1754	cluster_138	6	0.0006557	0.0056268
9614	GLIS3	HumanTF	GLIS2	3931	cluster_804	9	0.0006598	0.0056322
6466	ZNF189	TRANSFAC	ZNF189	6466	cluster_2629	1	0.0006741	0.0057143
4471	NFIX	HT-SELEX2	NFIA	9830	cluster_602	19	0.0006819	0.0057397
262	OSR2	CISBP	OSR1	4602	cluster_669	12	0.00069	0.0057832
666	AMEL4_NCBI_HMM42917	CISBP	MEDPOST	634	cluster_1046	2	0.0006956	0.005826
6927	ZNF276	TRANSFAC	ZNF276	6927	cluster_1038	2	0.0007007	0.0058578
10229	ZNF238	HumanTF	ZNF238	978	cluster_9	6	0.0007037	0.0058747
8492	SOX	TRANSFAC	SOX14	1188	cluster_1277	6	0.0007069	0.0058865
3469	BARHL2	HT-SELEX2	VSX1	10211	cluster_567	370	0.0007108	0.0059123
2260	PROTEIN_(ENGRAILED_HOMEODOMAIN)	3D-footprint	PROTEIN_(ENGRAILED_HOMEODOMAIN)	2260	cluster_1715	2	0.0007116	0.0059149
781	NHR-70	CISBP	NHR-70	781	cluster_1098	4	0.0007334	0.0060347
2771	EWSR1-FLI1	TRANSFAC	EWSR1-FLI1	2771	cluster_2468	1	0.000742	0.0060665
4182	IRF5	HT-SELEX2	IRF1	5493	cluster_338	61	0.0007473	0.0061004
6966	ZNF254	TRANSFAC	ZNF254	6966	cluster_825	2	0.0007577	0.0061788
990	Q91904	CISBP	Q91904	990	cluster_356	10	0.0007681	0.0062419
7039	ZNF135	TRANSFAC	ZNF135	7039	cluster_2413	1	0.0007695	0.0062419
7395	ZNF721	TRANSFAC	ZNF721	7395	cluster_1879	1	0.000781	0.0063025
7669	ZFP516	TRANSFAC	ZFP516	7669	cluster_2668	1	0.0007877	0.006336
6386	ZFP526	TRANSFAC	ZFP526	6386	cluster_795	5	0.0008068	0.0064138
327	M03D4.4	CISBP	M03D4.4	327	cluster_1887	2	0.0008147	0.0064708
10351	DEAF1	TRANSFAC	DEAF1	10351	cluster_3029	2	0.0008383	0.0066157
6116	SP2	TRANSFAC	LRF	6106	cluster_1271	4	0.0008981	0.0069892
5161	ZFP1	HT-SELEX2	ZFP1	8534	cluster_467	4	0.0009042	0.0070315
10415	MAD	TRANSFAC	MAD	10415	cluster_2967	1	0.0009122	0.0070901
6604	ZNF141	TRANSFAC	ZNF141	6604	cluster_1769	1	0.0009152	0.0071084
270	ZBTB7B	CISBP	ZFP202	268	cluster_847	2	0.0009163	0.0071084
980	SPZ1	CISBP	SPZ1	980	cluster_493	2	0.000923	0.0071339
10491	SREBP1	TRANSFAC	SREBP	10484	cluster_1922	4	0.0009373	0.0072186
6167	REST	TRANSFAC	REST	6167	cluster_2938	1	0.0009562	0.0073281
7049	ZXDB	TRANSFAC	ZXDB	7049	cluster_1362	2	0.0009706	0.0073875
7745	ZNF585B	TRANSFAC	ZNF585B	7745	cluster_2688	1	0.0009719	0.0073875
6806	ZNF286	TRANSFAC	ZNF286B	6515	cluster_1338	2	0.0009867	0.0074135
4253	KLF17	HT-SELEX2	KLF17	4252	cluster_2715	2	0.0009994	0.0074783
4723	POU3F2	HT-SELEX2	POU3F2	4723	cluster_2513	1	0.0010008	0.0074844
2034	TFAP2C_MAX	HumanTF2	TFAP2C_MAX	2034	cluster_272	4	0.0010039	0.007493
10723	ZNF263	JASPAR	ZNF263	10723	cluster_1817	1	0.0010152	0.0074977
7338	ZFP668	TRANSFAC	ZFP668	7338	cluster_1083	1	0.0010343	0.0076348
7159	MOK-2	TRANSFAC	ZNF691	6420	cluster_968	4	0.0010369	0.0076492
653	NK-LIKE_10	CISBP	EN1	3290	cluster_614	13	0.0010502	0.0077398
4198	IRX3	HT-SELEX2	IRX1	4196	cluster_919	2	0.0010562	0.0077794
6365	AIOLOS	TRANSFAC	AIOLOS	6365	cluster_1416	1	0.0010619	0.0077836
8021	ZBTB2	TRANSFAC	ZBTB2	8021	cluster_2386	1	0.0010694	0.007814
7342	ZFP770	TRANSFAC	ZNF770	7222	cluster_1936	3	0.0010907	0.0079082
6266	ZNF781	TRANSFAC	ZNF781	6266	cluster_1553	1	0.0011178	0.0080303
5819	TBP	TRANSFAC	TATA_BOX_BINDING_PROTEIN	2332	cluster_765	3	0.0011199	0.0080303
6166	CPBP	TRANSFAC	FUSION_OF_N-TERMINAL_17-MER_PEPTIDE_EXTENSION_TO_Z	2219	cluster_735	11	0.0011217	0.0080303
4653	PAX7	HT-SELEX2	GSB	8317	cluster_572	13	0.0011369	0.0081277
1354	ALX4_TBX21	HumanTF2	ALX4_EOMES	1353	cluster_279	6	0.0011481	0.0081818
4856	RUNX3	HT-SELEX2	LZ	8339	cluster_574	8	0.0011787	0.0083661
6693	ZBTB41	TRANSFAC	ZBTB41	6693	cluster_1918	1	0.0012009	0.0085148
6492	ZNF189	TRANSFAC	ZNF189	6492	cluster_1265	1	0.0012098	0.0085686
2655	NF-YA	TRANSFAC	NFYB	5570	cluster_622	18	0.0012169	0.0086088
8564	E2F	TRANSFAC	E2F	8564	cluster_1443	1	0.0012213	0.0086353
5342	CEBPD	HUMAN.H10MO.B	CEBPB	5340	cluster_596	46	0.001222	0.0086353
6489	ZNF320	TRANSFAC	ZNF320	6489	cluster_826	2	0.0012304	0.0086744
6471	ZNF500	TRANSFAC	ZNF500	6471	cluster_1480	1	0.0012438	0.0087537
2059	GKLF	TRANSFAC	ETF	9610	cluster_1312	2	0.00126	0.008835
8485	MYB	TRANSFAC	MYB	5541	cluster_697	3	0.0012604	0.008835
7635	ZNF107	TRANSFAC	ZEC	6687	cluster_1173	2	0.0013217	0.0092078
7455	ZNF307	TRANSFAC	ZNF254	6956	cluster_650	13	0.0013317	0.0092686
932	MYB	CISBP	MYB	5649	cluster_634	6	0.0013585	0.0094424
2567	PROTEIN_C-ETS-1	3D-footprint	C-ETS-1_PROTEIN	2445	cluster_2070	2	0.0013588	0.0094424
9805	MYBL2	HumanTF	MYBL1	9802	cluster_2456	2	0.0013647	0.0094655
8222	CG11085	TRANSFAC	BARHL2	9381	cluster_693	20	0.0013647	0.0094655
6545	ZNF31	TRANSFAC	ZNF107	7611	cluster_819	4	0.0013667	0.0094727
7444	ZNF845	TRANSFAC	ZNF845	7444	cluster_2311	1	0.0013829	0.0095258
6901	ZNF99	TRANSFAC	ZNF99	6901	cluster_674	4	0.0013831	0.0095258
7236	ZNF227	TRANSFAC	ZNF227	7236	cluster_2421	1	0.0013874	0.0095258
10513	BR(VAR.3)	JASPAR	br-Z3	9302	cluster_1221	2	0.0013887	0.0095268
302	ZFP637	CISBP	CF2	9283	cluster_12	7	0.0013994	0.0095886
4570	NR6A1	HT-SELEX2	GCNF	9268	cluster_407	4	0.0014317	0.0097935
9176	SOX4	UniPROBE	SOX4_1	10770	cluster_381	5	0.0014429	0.0098488
2242	CAAT/ENHANCER_BINDING_PROTEIN_BETA	3D-footprint	CAAT/ENHANCER_BINDING_PROTEIN_BETA	2242	cluster_1714	1	0.0014432	0.0098488
6894	ZNF195	TRANSFAC	ZFP661	6366	cluster_856	4	0.0014761	0.0100462
6621	ZNF544	TRANSFAC	ZNF544	6621	cluster_1577	4	0.0014847	0.0100962
6102	POLR3A	TRANSFAC	POLR3A	6102	cluster_2492	1	0.0014988	0.0101592
7445	ZNF480	TRANSFAC	ZNF480	7445	cluster_936	1	0.0015034	0.0101845
8161	CHECKPOINT_SUPPRESSOR_HOMOLOGUE	TRANSFAC	CHECKPOINT_SUPPRESSOR_HOMOLOGUE	8161	cluster_3030	1	0.0015125	0.0102428
4521	NR1I3	HT-SELEX2	RXR_(PXR:RXR)	10473	cluster_629	6	0.001526	0.0103287
10509	CTCF	TRANSFAC	CTCFL	8578	cluster_533	15	0.0015452	0.0104223
4836	RFX5	HT-SELEX2	RFX5	4834	cluster_1224	2	0.0015472	0.0104307
7979	CDX-1	TRANSFAC	Abd-B	10418	cluster_747	19	0.0015564	0.0104855
10614	SOX2	JASPAR	SOX9	10067	cluster_538	50	0.0015612	0.0105077
8442	CREM	TRANSFAC	NR2E1	783	cluster_733	13	0.0015898	0.0106919
10232	ZNF306	HumanTF	ZNF306	10232	cluster_2408	1	0.0016007	0.0107339
5845	BTEB2	TRANSFAC	BTEB2	5845	cluster_2273	1	0.0016142	0.0107867
6196	BTEB4	TRANSFAC	ZNF672	7136	cluster_1761	3	0.0016298	0.0108485
5134	ZBTB14	HT-SELEX2	ZBTB14	5134	cluster_1846	4	0.0016595	0.0110139
4498	NKX3-1	HT-SELEX2	NKX2-5	4489	cluster_529	49	0.0016635	0.0110351
8480	GCM	TRANSFAC	GCM	8802	cluster_871	5	0.0016779	0.0110942
3977	HIC1	HT-SELEX2	HIC1	289	cluster_586	8	0.001679	0.0110942
5269	ZNF76	HT-SELEX2	ZNF76	5269	cluster_454	8	0.0016842	0.0111149
1893	POU2F1_HOXB13	HumanTF2	POU2F1_HOXB13	1893	cluster_201	2	0.0016947	0.0111611
7889	P300	TRANSFAC	P300	7889	cluster_2084	1	0.0017033	0.0112009
6881	ZNF878	TRANSFAC	ZNF878	6881	cluster_1188	1	0.0017204	0.0112975
5756	IRF	TRANSFAC	IRF	5756	cluster_3054	2	0.0017256	0.0113187
3276	ZNF200_H322Y_R1	UniPROBE	ZNF200_H322Y_R1	3276	cluster_2535	1	0.001743	0.0113794
6882	ZNF729	TRANSFAC	FLJ20557	6762	cluster_784	3	0.0017589	0.0114031
8112	BRK	TRANSFAC	ZNF454	5230	cluster_554	3	0.0017594	0.0114031
7117	ZNF569	TRANSFAC	ZNF569	7117	cluster_887	1	0.0017763	0.0114558
1012	E2F	CISBP	E2F	1012	cluster_1603	5	0.0017764	0.0114558
6240	ZNF574	TRANSFAC	ZNF574	6240	cluster_2760	1	0.0018775	0.0120124
7539	ZNF160	TRANSFAC	ZNF160	7539	cluster_1076	1	0.0018828	0.0120363
9542	FOXB1	HumanTF	FOXG1	9587	cluster_609	19	0.0018893	0.0120654
7923	SP5	TRANSFAC	SP5	7923	cluster_2546	1	0.0018978	0.0121013
6069	NANOG	TRANSFAC	TCF7	3373	cluster_546	46	0.001917	0.01218
6111	KAISO	TRANSFAC	KAISO	6111	cluster_2324	1	0.0019363	0.0122915
7630	ZNF394	TRANSFAC	ZNF394	7630	cluster_1330	1	0.0019391	0.0123003
7196	ZNF449	TRANSFAC	ZNF449	7196	cluster_1695	1	0.0019475	0.0123449
6243	ZNF826	TRANSFAC	ZNF826	6243	cluster_1531	2	0.0019645	0.012423
908	CROC	CISBP	FOXA2	951	cluster_1335	4	0.0019696	0.0124437
6683	ZNF880	TRANSFAC	ZNF880	6683	cluster_1859	1	0.0019755	0.0124642
7978	SKN-1	TRANSFAC	SKN-1	7978	cluster_1288	1	0.0020312	0.0127381
849	HBP1	CISBP	HBP1	849	cluster_1354	2	0.0020432	0.0127404
8361	BTEB2	TRANSFAC	HKB	8382	cluster_1981	3	0.0020819	0.0129031
6222	RLF	TRANSFAC	RLF	6222	cluster_2724	1	0.0020915	0.0129475
5954	CHES1L_SECONDARY_MOTIF	TRANSFAC	CHES1L_SECONDARY_MOTIF	5954	cluster_447	5	0.0021271	0.0131142
2965	GST-NOTCH1_FIG4	UniPROBE	GST-NOTCH1_FIG4	2965	cluster_1448	1	0.0021435	0.0131978
5987	ZFP410	TRANSFAC	BCL6B	5424	cluster_661	4	0.0021972	0.0134434
7569	ZNF331	TRANSFAC	ZNF331	7569	cluster_1580	1	0.0022179	0.0135436
3071	CRX_E80A_R1	UniPROBE	CRX_REF_R1	3070	cluster_959	4	0.0022308	0.0135762
6946	ZNF708	TRANSFAC	ZNF708	6946	cluster_1527	1	0.0022318	0.0135762
6629	ZNF394	TRANSFAC	ZNF394	6617	cluster_1167	2	0.0022542	0.0136463
8674	C-MYB	TRANSFAC	C-MYB	7913	cluster_696	10	0.0022603	0.013667
4720	POU3F1	HT-SELEX2	POU1F1	4697	cluster_2010	10	0.0022768	0.0137322
7793	B-ATF	TRANSFAC	B-ATF	7793	cluster_2518	2	0.0023339	0.014051
10354	HELIOS_A	TRANSFAC	NFATC3	806	cluster_396	16	0.0023433	0.0140882
183	HOXC12	TRANSFAC	CDX1	10805	cluster_332	53	0.0023554	0.0141354
9158	HLH-8	UniPROBE	HLH-8	9158	cluster_1604	1	0.0023584	0.014139
719	NHR-154	CISBP	NHR-154	719	cluster_875	1	0.0023801	0.0142498
8563	NKX2-5	TRANSFAC	NKX2-5	8563	cluster_1017	1	0.002408	0.0144025
6863	ZNF729	TRANSFAC	ZNF729	6863	cluster_1596	1	0.0024563	0.0145795
6656	ZNF584	TRANSFAC	ZNF584	6656	cluster_879	2	0.0024575	0.0145795
6164	NKX2-6	TRANSFAC	NKX2-6	6164	cluster_2366	1	0.0024592	0.0145824
6900	ZNF729	TRANSFAC	ZNF729	6900	cluster_891	1	0.0024804	0.0146964
8540	ZNF282	TRANSFAC	ZNF282	3391	cluster_858	6	0.0024939	0.014751
5371	E2F4	MOUSE.H10MO.C	E2F7	3654	cluster_527	10	0.0024971	0.0147514
3577	CUX1	HT-SELEX2	ONECUT1	4589	cluster_824	17	0.0024986	0.014753
7186	ZNF790	TRANSFAC	ZNF790	7186	cluster_3011	1	0.0025615	0.0149897
6059	ESET	TRANSFAC	SMARCC2	1004	cluster_1051	3	0.002582	0.0150516
633	TAX/CREB	TRANSFAC	TAX/CREB	633	cluster_2622	1	0.0025897	0.0150868
11053	CG14307	FlyZincFinger	CG14307	11053	cluster_2521	1	0.0026219	0.0152461
9765	MAFK	HumanTF	MAFA	4312	cluster_645	20	0.0026315	0.0152877
6215	OZF	TRANSFAC	ZNF471	6809	cluster_681	10	0.0026573	0.0153871
6867	ZNF98	TRANSFAC	ZNF98	6867	cluster_1352	1	0.002671	0.0154571
7089	ZNF266	TRANSFAC	ZNF266	7089	cluster_1163	1	0.0026759	0.0154792
6377	ZNF513	TRANSFAC	ZNF513	6377	cluster_2773	1	0.0027459	0.0158231
9615	GMEB2	HumanTF	GMEB2	9615	cluster_687	2	0.0027519	0.0158464
5614	POU3F1	HUMAN.H10MO.C	POU5F1	2756	cluster_202	26	0.002756	0.0158464
7350	ZNF417	TRANSFAC	ZNF417	7350	cluster_1904	2	0.0027566	0.0158464
1159	MED	CISBP	MED	1159	cluster_2307	1	0.0027621	0.0158464
7562	ZFP	TRANSFAC	ZFP	7562	cluster_1142	1	0.0027632	0.0158464
7336	ZFP770	TRANSFAC	ZFP770	7336	cluster_2395	1	0.0027721	0.0158833
7495	ZNF607	TRANSFAC	ZNF607	7495	cluster_2269	1	0.0027839	0.0159234
2303	VITAMIN_D3_RECEPTOR	3D-footprint	VITAMIN_D3_RECEPTOR	2301	cluster_1984	3	0.0028005	0.015962
9150	HLH-14	UniPROBE	HLH-14	9150	cluster_2056	2	0.0028019	0.015962
10395	HIC1	TRANSFAC	HIC1	10395	cluster_2345	2	0.0028045	0.015962
1924	TEAD4_CEBPD	HumanTF2	TEAD4_CEBPD	1924	cluster_220	2	0.0028486	0.0161959
8037	PREP-1	TRANSFAC	PREP-1	8037	cluster_1615	1	0.0029046	0.0163245
2416	PROTEIN_(FIVE-FINGER_GLI)	3D-footprint	PROTEIN_(FIVE-FINGER_GLI)	2416	cluster_1837	1	0.0029107	0.0163245
7863	RREB-1	TRANSFAC	RREB-1	7863	cluster_1965	1	0.0029134	0.0163245
10719	TP63	JASPAR	P53	1218	cluster_547	18	0.0029152	0.0163245
5652	RUNX3	MOUSE.H10MO.B	RUNX3	5652	cluster_1178	3	0.0029172	0.0163245
8332	DIF	TRANSFAC	DL	10521	cluster_677	5	0.0029344	0.0163743
384	TET1	CISBP	GMEB1	836	cluster_1427	16	0.0029579	0.0164877
10455	ISL1	TRANSFAC	ISLET1	5935	cluster_1113	5	0.0029614	0.0165013
7818	BMAL1	TRANSFAC	BMAL1	7818	cluster_1048	1	0.0029794	0.0165492
7829	ZNF236	TRANSFAC	ZNF236	7829	cluster_855	1	0.0030269	0.016775
3342	NR1H4_RXRA	SMILE-seq	NR1H4_RXRA	3342	cluster_433	21	0.0030321	0.016775
6999	ZNF84	TRANSFAC	ZFP191	6753	cluster_740	3	0.003033	0.016775
5221	ZNF410	HT-SELEX2	ZNF410	5221	cluster_818	3	0.0030363	0.016775
7761	PLAG1	TRANSFAC	PLAG1	7738	cluster_2835	2	0.0030389	0.016775
7267	ZNF534	TRANSFAC	ZNF534	7267	cluster_720	7	0.0030397	0.016775
4475	NFKB2	HT-SELEX2	NFKB1	3339	cluster_606	5	0.0030426	0.0167815
10330	AHR,_ARNT,_HIF-1	TRANSFAC	BHLHB2	9398	cluster_393	172	0.0030584	0.0168445
5067	THRB	HT-SELEX2	RXRA	9994	cluster_560	81	0.0030677	0.0168662
5747	ZNF384	HUMAN.H10MO.C	CG9786	11060	cluster_1282	5	0.003157	0.017307
290	ZFP3	CISBP	ZFP3	290	cluster_1380	1	0.0031595	0.0173103
413	DMRTA2	CISBP	DMD-3	418	cluster_2008	11	0.0031873	0.0174159
397	MAB-23	CISBP	MAB-23	397	cluster_1528	1	0.003218	0.0175551
3039	GLI2	UniPROBE	GLI1	3034	cluster_2178	6	0.0032278	0.01756
7437	ZNF681	TRANSFAC	ZNF98	6869	cluster_820	3	0.0032288	0.01756
10344	CDX	TRANSFAC	CDX	10344	cluster_2621	1	0.0032307	0.01756
7657	NT2	TRANSFAC	NT2	7657	cluster_2478	1	0.0032445	0.0176028
5296	ZSCAN31	HT-SELEX2	ZSCAN31	5296	cluster_3044	2	0.0032485	0.0176139
10535	GATA2	JASPAR	PNR	8182	cluster_542	71	0.0032862	0.0177759
7845	HNF-1ALPHA	TRANSFAC	HNF1A	5469	cluster_617	15	0.0033139	0.0179162
2972	MAML1-CSL-GST-NOTCH2_FIGS1	UniPROBE	MAML1-CSL-GST-NOTCH1_FIG5	2970	cluster_1120	8	0.0033753	0.0181664
5231	ZNF454	HT-SELEX2	ZNF454	5231	cluster_581	3	0.0033794	0.0181664
7402	ZNF383	TRANSFAC	ZNF383	7402	cluster_1227	1	0.0034165	0.0183042
10656	DUX4	JASPAR	DUXA	3642	cluster_592	3	0.0034247	0.0183386
6740	NRIF	TRANSFAC	NRIF	6740	cluster_836	1	0.0034286	0.0183519
668	UNC-86	CISBP	UNC-86	1334	cluster_2	5	0.003472	0.0185444
6382	ZBTB46	TRANSFAC	ZBTB46	6382	cluster_1319	3	0.003499	0.0186696
5591	NRF1	HUMAN.H10MO.A	NRF1	5591	cluster_2045	1	0.0035071	0.0186989
5621	MAFB	TRANSFAC	MAFB	5621	cluster_340	2	0.0035148	0.0187281
1227	CDX-2	TRANSFAC	CAD	10423	cluster_1701	2	0.0035361	0.0188332
6685	ZNF572	TRANSFAC	ZNF572	6685	cluster_1476	1	0.0035416	0.0188458
2575	HIGH_MOBILITY_GROUP_PROTEIN_D	3D-footprint	HIGH_MOBILITY_GROUP_PROTEIN_D	2575	cluster_2532	1	0.0035509	0.0188915
1872	PITX1_HES7	HumanTF2	PITX1_HES7	1872	cluster_192	2	0.0035757	0.0189879
1616	FOXJ3_TBX21	HumanTF2	FOXJ3_TBX21	1616	cluster_79	2	0.0036016	0.0190981
5539	MTF1	HUMAN.H10MO.C	MTF1	5539	cluster_643	7	0.0036055	0.019105
5189	ZNF23	HT-SELEX2	ZNF23	5189	cluster_2317	2	0.0036735	0.0193786
7387	ZNF502	TRANSFAC	ZNF502	7387	cluster_1665	1	0.0036873	0.0194392
2436	WILMS_TUMOR_1	3D-footprint	WILMS_TUMOR_1	2435	cluster_1844	4	0.0036917	0.0194514
7788	SMAD5	TRANSFAC	SMAD5	4894	cluster_531	14	0.0036967	0.0194681
3487	BCL6	HT-SELEX2	BCL6	3485	cluster_779	6	0.0037594	0.0197197
10542	FOXI1	JASPAR	FOXC2	3842	cluster_678	13	0.0037616	0.0197197
7730	ZNF658	TRANSFAC	ZNF658B	7729	cluster_1213	2	0.0038088	0.0198951
6108	EGR-1	TRANSFAC	EGR-1	6108	cluster_2209	1	0.0038137	0.0199143
1705	GCM2_DRGX	HumanTF2	GCM2_DRGX	1705	cluster_120	4	0.0038539	0.0200239
7516	ZNF285	TRANSFAC	ZNF891	6931	cluster_1324	2	0.003864	0.0200581
3113	DLL	TRANSFAC	Homeobox_protein_DLX-5	2704	cluster_723	98	0.0039008	0.020211
1900	LYF-1	TRANSFAC	LYF-1	1900	cluster_2288	3	0.0039427	0.0203553
6727	EZI	TRANSFAC	EZI	6727	cluster_2270	1	0.0039564	0.0203788
6937	ZNF26	TRANSFAC	ZNF26	6937	cluster_2508	1	0.003973	0.0204563
2495	POU_DOMAIN,_CLASS_6,_TRANSCRIPTION_FACTOR_1	3D-footprint	POU_DOMAIN,_CLASS_6,_TRANSCRIPTION_FACTOR_1	2495	cluster_2205	2	0.0040065	0.0205975
7300	ZNF786	TRANSFAC	ZFP786	7299	cluster_951	2	0.0040426	0.0207552
10251	NF-Y	TRANSFAC	YB-1	5893	cluster_1757	2	0.0040493	0.020771
2447	TRANSCRIPTION_FACTOR_P65/INTERFERON_REGULATORY_FAC	3D-footprint	TRANSCRIPTION_FACTOR_P65/INTERFERON_REGULATORY_FAC	2447	cluster_2994	1	0.0040675	0.0207888
6524	ZNF154	TRANSFAC	ZNF154	6524	cluster_881	1	0.004085	0.0208455
7370	ZNF431	TRANSFAC	ZNF813	7184	cluster_728	7	0.0041439	0.0210786
4879	SIX1	HT-SELEX2	SIX1	4877	cluster_800	17	0.0041484	0.0210972
10424	CF1A	TRANSFAC	CF1A	10424	cluster_2528	1	0.0041611	0.0211404
7801	ARNT2	TRANSFAC	ARNT2	7801	cluster_1047	1	0.0041651	0.0211492
8397	SOB	TRANSFAC	BOWL	8359	cluster_2589	2	0.0041841	0.0212357
6433	ZFP579	TRANSFAC	ZFP579	6433	cluster_2623	1	0.00421	0.0213294
10368	LEF1	TRANSFAC	LEF1	5514	cluster_684	15	0.0042247	0.0213579
1359	ATF4_CEBPB	HumanTF2	RARA	10003	cluster_563	11	0.0042248	0.0213579
111	XRP1	CISBP	ENSPPYG00000004736	110	cluster_1744	6	0.0042475	0.0214115
7187	ZNF790	TRANSFAC	ZNF836	7284	cluster_890	3	0.0042953	0.0216269
7531	PRDM9	TRANSFAC	PRDM9	7531	cluster_1762	1	0.0043026	0.021635
7820	ZNF541	TRANSFAC	ZNF541	7820	cluster_2579	1	0.0043437	0.0218125
2274	HEPATOCYTE_NUCLEAR_FACTOR_1-ALPHA	3D-footprint	HEPATOCYTE_NUCLEAR_FACTOR_1-BETA	2418	cluster_1917	3	0.0043522	0.0218463
7371	ZNF555	TRANSFAC	ZNF555	7371	cluster_2026	1	0.0043976	0.0220104
8144	LIN-28	TRANSFAC	LIN-28	8144	cluster_2545	1	0.0044162	0.0220785
1570	ETV5_HOXA13	HumanTF2	GABPA	3296	cluster_42	350	0.0044318	0.0221476
389	MLL	CISBP	KDM2B	377	cluster_2003	8	0.004475	0.0223118
5132	ZBTB12	HT-SELEX2	ZBTB12	5130	cluster_2453	2	0.0044779	0.0223118
698	C01G12.1	CISBP	C01G12.1	698	cluster_943	2	0.0044833	0.0223326
6974	HKR2	TRANSFAC	HKR2	6974	cluster_2679	1	0.004549	0.0226105
1831	MEIS1_HOXA13	HumanTF2	MEIS1_HOXB13	1832	cluster_172	14	0.0045656	0.0226712
7179	ZNF343	TRANSFAC	ZNF343	7179	cluster_1742	1	0.0046195	0.022877
7205	ZNF562	TRANSFAC	ZNF562	7205	cluster_1888	1	0.0046328	0.0228973
6030	CTCFL	TRANSFAC	CTCFL	6030	cluster_1658	2	0.004703	0.023191
6322	ZNF581	TRANSFAC	ZNF581	6322	cluster_1628	1	0.0047447	0.0233694
9028	CART-1	TRANSFAC	ALX1	925	cluster_347	2	0.0047728	0.0234166
2399	NUCLEAR_FACTOR_OF_ACTIVATED_T-CELLS,_CYTOPLASMIC_2	3D-footprint	CORE_NFATC1	2176	cluster_1299	3	0.0047735	0.0234166
6457	REX-1	TRANSFAC	REX-1	6457	cluster_1629	2	0.0047761	0.0234166
7687	ZFHX2	TRANSFAC	ZFHX2	7687	cluster_1873	1	0.0047779	0.0234166
1178	RUN	CISBP	RUNX3	9991	cluster_660	29	0.0048174	0.0235781
7275	ZSCAN2	TRANSFAC	ZSCAN2	7097	cluster_945	2	0.0048265	0.0235781
9354	MAF	TRANSFAC	MAF	9354	cluster_2592	1	0.0048273	0.0235781
5404	ATF1	TRANSFAC	ATF1	5404	cluster_386	2	0.0048395	0.0236165
6850	ZNF257	TRANSFAC	ZNF257	6851	cluster_896	7	0.004853	0.0236244
2861	MYF6	UniPROBE	MYF6	5663	cluster_410	2	0.0048733	0.0236684
10788	BR-C_Z2	TRANSFAC	BR-C_Z2	10788	cluster_2530	1	0.0049288	0.0238759
5329	BCL6	HUMAN.H10MO.C	BCL6	5329	cluster_1504	4	0.0049647	0.0239957
6333	ZASC1	TRANSFAC	ZASC1	6333	cluster_2455	1	0.0049801	0.0240602
6542	ZNF133	TRANSFAC	ZNF717	7478	cluster_1295	3	0.0050044	0.0241346
5830	MSX-2	TRANSFAC	MSX-2	5830	cluster_2572	1	0.0050129	0.0241615
2374	TRANSCRIPTION_FACTOR_IIIA	3D-footprint	TRANSCRIPTION_FACTOR_IIIA	2374	cluster_2152	1	0.005031	0.024205
2985	ABD-B	UniPROBE	ABD-B	2985	cluster_1474	1	0.0050353	0.024205
7694	ZNF600	TRANSFAC	ZNF600	7694	cluster_3010	1	0.0050365	0.024205
5986	YY1	TRANSFAC	YY1	5986	cluster_2126	2	0.0050689	0.0243179
6273	ZNF579	TRANSFAC	ZNF579	6273	cluster_1620	1	0.0050747	0.0243179
5179	ZIC5	HT-SELEX2	ZIC1	5168	cluster_556	22	0.005092	0.0243829
9500	ESR1	HumanTF	ER-ALPHA	8586	cluster_325	26	0.0051263	0.0245165
1891	POU2F1_FOXO6	HumanTF2	POU2F1_FOXO6	1889	cluster_199	5	0.0051458	0.0245962
1672	GCM1_FOXO1	HumanTF2	GCM1_FOXI1	1667	cluster_99	10	0.0051497	0.0246069
10730	MAD	JASPAR	MAD	10730	cluster_1471	1	0.0051754	0.0247044
3168	NR2E3_R76Q_R1	UniPROBE	NR2E3_R76Q_R1	3168	cluster_2032	1	0.0051967	0.0247927
3553	CREB3L1	HT-SELEX2	CREB3L1	3550	cluster_2111	4	0.0052328	0.0248705
7799	PLAG1	TRANSFAC	ZBTB42	6160	cluster_1702	3	0.005248	0.0249309
8445	ERR2	TRANSFAC	ESRRA	9502	cluster_548	59	0.0052735	0.0250313
5961	ZFP161	TRANSFAC	ZFP161	5961	cluster_395	2	0.0053243	0.0252364
1844	MGA_EVX1	HumanTF2	MGA_EVX1	1844	cluster_176	3	0.00533	0.0252511
5155	ZBTB45	HT-SELEX2	DPF1	3637	cluster_2145	4	0.0053646	0.0253924
9956	CIZ	TRANSFAC	ZNF721	7360	cluster_1872	2	0.0054027	0.0254678
1169	PAD	CISBP	PAD	1169	cluster_1058	2	0.0054094	0.0254822
109	PHF21A	CISBP	PHF21A	109	cluster_1850	1	0.005434	0.0255861
348	HOXB6	TRANSFAC	SHOX2	73	cluster_384	250	0.0054409	0.0255982
5957	FOXN4	TRANSFAC	FOXN4	5957	cluster_443	2	0.00549	0.025781
9247	NKX6-2	TRANSFAC	ARID3B	1287	cluster_370	19	0.0054943	0.0257911
6799	ZFP672	TRANSFAC	ZFP672	6799	cluster_2190	1	0.005535	0.0258903
6239	ZFP90	TRANSFAC	ZFP90	6239	cluster_2866	1	0.0055694	0.0260247
6672	ZNF880	TRANSFAC	ZNF880	6672	cluster_2826	1	0.0055825	0.0260666
8928	SOX21	UniPROBE	SRY	5173	cluster_367	8	0.005608	0.0261423
2440	HOMEOBOX_PROTEIN_HOX-A13	3D-footprint	HOMEOBOX_PROTEIN_HOX-A13	2440	cluster_1170	1	0.0056442	0.0262609
6794	ZNF300	TRANSFAC	ZNF300	6794	cluster_2864	1	0.0056692	0.0263043
10221	ZBTB7B	HumanTF	ZBTB7B	5158	cluster_589	9	0.0056746	0.026313
6358	ALF	TRANSFAC	ALF	6358	cluster_2882	1	0.0056784	0.0263162
1582	ETV7_TBX21	HumanTF2	ETV7_TBX21	1582	cluster_70	2	0.0056989	0.0263783
6465	SALL3	TRANSFAC	SALL3	6465	cluster_2921	1	0.0058177	0.0268026
1230	IRF-8	TRANSFAC	B-ATF	6080	cluster_1194	3	0.0058563	0.0268579
1787	HOXB2_SOX15	HumanTF2	HOXB2_SOX15	1787	cluster_158	2	0.0058763	0.0269249
1847	MYBL1_EOMES	HumanTF2	MYBL1_EOMES	1847	cluster_178	2	0.0059108	0.0270422
9916	POU2F1	HumanTF	POU2F3	9920	cluster_605	13	0.005923	0.0270857
6948	ZFP37	TRANSFAC	ZFP-37	7605	cluster_964	3	0.0059281	0.0270907
7137	ZNF766	TRANSFAC	ZNF718	6608	cluster_1840	2	0.0059687	0.0272163
6670	ZNF627	TRANSFAC	ZNF627	6670	cluster_1770	1	0.0059919	0.0272998
1254	MEF2A	JASPAR	MEF2	1013	cluster_714	2	0.0061655	0.0278541
7623	ZNF443	TRANSFAC	ZNF799	7441	cluster_1246	2	0.0061741	0.0278623
9815	CACCC-BINDING_FACTOR	TRANSFAC	CACCC-BINDING_FACTOR	9815	cluster_2491	1	0.006194	0.0279148
1661	GCM1_FIGLA	HumanTF2	GCM1_MAX	1683	cluster_108	8	0.0061994	0.0279148
6748	ZSCAN4	TRANSFAC	ZSCAN4	6748	cluster_2139	1	0.0062399	0.0280115
335	EOR-1	CISBP	EOR-1	335	cluster_1302	1	0.0062403	0.0280115
7783	PBX3	TRANSFAC	PBX3	7783	cluster_2166	1	0.0062416	0.0280115
4777	PRDM4	HT-SELEX2	PRDM4	4778	cluster_3022	3	0.0062443	0.0280115
2885	ZIC2	UniPROBE	ZIC1	6020	cluster_413	6	0.0062455	0.0280115
5965	FOXN4	TRANSFAC	FOXN2	5955	cluster_627	5	0.006349	0.0283591
2818	HOMEOBOX_PROTEIN_PAX-6	3D-footprint	HOMEOBOX_PROTEIN_PAX-6	2818	cluster_2703	1	0.0063662	0.0284069
1176	RIB	CISBP	RIB	1176	cluster_1426	1	0.0064097	0.0285778
7210	ZNF841	TRANSFAC	ZNF841	7210	cluster_2732	1	0.0064395	0.0286406
2759	HEAT_SHOCK_FACTOR_PROTEIN_1	3D-footprint	HEAT_SHOCK_FACTOR_PROTEIN_1	2759	cluster_2101	1	0.0064918	0.0288102
10631	PAN	JASPAR	PAN	10631	cluster_2654	1	0.0065015	0.028812
2712	TRANSCRIPTION_FACTOR_SOX-9	3D-footprint	TRANSCRIPTION_FACTOR_SOX-2	2237	cluster_2038	2	0.006536	0.0289125
1511	ETV2_GSC2	HumanTF2	ETV2_GSC2	1511	cluster_49	12	0.006548	0.028947
219	MAFB	CISBP	MAF	5522	cluster_671	12	0.0065795	0.0290697
7538	ZNF331	TRANSFAC	ZNF331	7538	cluster_2633	1	0.0066304	0.0292502
10405	ABD-A	TRANSFAC	ABD-A	10405	cluster_1242	2	0.0066338	0.0292502
1345	SATB1	TRANSFAC	SATB1	1345	cluster_1939	1	0.0067033	0.0294864
6234	EZI	TRANSFAC	EZI	6234	cluster_2821	1	0.0067112	0.0295075
2646	TRANSCRIPTIONAL_REGULATOR_KAISO	3D-footprint	TRANSCRIPTIONAL_REGULATOR_KAISO	2646	cluster_2822	1	0.0067399	0.0296102
1814	HOXD12_HOXA3	HumanTF2	HOXD12_HOXA3	1814	cluster_165	2	0.0067672	0.02972
7348	ZFP46	TRANSFAC	KLF8	6408	cluster_2444	2	0.006787	0.029795
1	MYOD	TRANSFAC	ESG	9315	cluster_472	67	0.0068093	0.0298614
6593	ZFP664	TRANSFAC	ZFP664	6593	cluster_1511	2	0.0069163	0.0302529
8881	ZSCAN4	UniPROBE	ZSCAN4	5377	cluster_411	4	0.006985	0.0304901
8365	CG12219	TRANSFAC	CG12219	8365	cluster_2711	1	0.0070165	0.030558
8624	PPARGAMMA	TRANSFAC	PPARG	5623	cluster_321	11	0.0070453	0.030585
1654	GCM1_ETV7	HumanTF2	GCM1_SPDEF	1693	cluster_114	8	0.0070551	0.030585
1541	ETV2_SREBF2	HumanTF2	ETV2_SREBF2	1541	cluster_65	2	0.0071206	0.0308337
3813	FLI1	HT-SELEX2	ERG	9499	cluster_724	16	0.0071542	0.0309486
2008	TEAD4_RFX5	HumanTF2	TEAD4_RFX5	2008	cluster_258	2	0.0071909	0.0310125
2738	TRANSCRIPTION_FACTOR_E2F8	3D-footprint	TRANSCRIPTIONAL_REGULATOR_KAISO	2645	cluster_792	3	0.0071964	0.0310255
9806	MYBL2	HumanTF	MYBL1	9801	cluster_608	10	0.0072	0.0310323
7813	DUX3	TRANSFAC	CG11294	8224	cluster_562	54	0.0072083	0.0310584
1094	DIP3	CISBP	DIP3	1094	cluster_2865	1	0.0072212	0.0310902
2344	NUCLEAR_FACTOR_OF_ACTIVATED_T-CELLS,_CYTOPLASMIC_2	3D-footprint	NUCLEAR_FACTOR_OF_ACTIVATED_T-CELLS,_CYTOPLASMIC_2	2344	cluster_1598	2	0.0072392	0.0311537
4049	HOXB1	HT-SELEX2	GSX2	3951	cluster_725	86	0.0072569	0.0312038
1827	MEIS1_DRGX	HumanTF2	MEIS1_DRGX	1827	cluster_169	2	0.0073487	0.031553
7914	NF-1C	TRANSFAC	NFIC	10625	cluster_727	6	0.0073603	0.0315729
1090	D19A	CISBP	CG7386	1073	cluster_1355	2	0.007372	0.0315983
900	PRKRIR	CISBP	PRKRIR	900	cluster_1584	1	0.0073886	0.0316377
2280	NUCLEAR_FACTOR_OF_ACTIVATED_T_CELLS_5	3D-footprint	NUCLEAR_FACTOR_OF_ACTIVATED_T_CELLS_5	2280	cluster_2283	1	0.0073943	0.031649
9566	AP-3	TRANSFAC	AP-3	9566	cluster_2990	1	0.0073998	0.0316503
363	BGIBMGA004818	CISBP	DANR	361	cluster_1613	2	0.0074146	0.0316826
5128	ZBTB12	HT-SELEX2	ZBTB12	5128	cluster_2537	2	0.0074346	0.0317499
6890	ZNF208	TRANSFAC	ZNF208	6890	cluster_939	1	0.0074426	0.0317702
7640	ZNF96	TRANSFAC	PRDM4	9941	cluster_1258	2	0.0074979	0.0319045
9202	XVENT-1	TRANSFAC	Q91926	992	cluster_483	2	0.0075075	0.0319329
7083	ZNF846	TRANSFAC	ZNF846	7083	cluster_1044	1	0.007516	0.0319567
8499	TR4	TRANSFAC	EAR2	8443	cluster_1422	2	0.007537	0.0320094
5292	ZSCAN23	HT-SELEX2	ZSCAN23	5291	cluster_2769	2	0.0075423	0.0320213
1631	FOXO1_FLI1	HumanTF2	FOXO1_ELF1	1620	cluster_81	24	0.0076297	0.0322579
1635	FOXO1_HOXB13	HumanTF2	FOXO1_HOXB13	1635	cluster_85	2	0.0076297	0.0322579
1782	HOXB2_RFX5	HumanTF2	HOXB2_RFX5	1782	cluster_153	2	0.0076427	0.0322767
5210	ZNF343	HT-SELEX2	ZNF343	5209	cluster_2954	2	0.0076434	0.0322767
6640	ZNF546	TRANSFAC	ZNF546	6640	cluster_2649	1	0.0076456	0.0322767
2273	HEPATOCYTE_NUCLEAR_FACTOR_1-ALPHA	3D-footprint	HEPATOCYTE_NUCLEAR_FACTOR_1-ALPHA	2273	cluster_2397	1	0.0076552	0.0323055
2295	PAIRED_BOX_PROTEIN_PAX5	3D-footprint	PAIRED_BOX_PROTEIN_PAX-5	2317	cluster_3028	3	0.0076739	0.0323738
7580	ZFP	TRANSFAC	ZFP	7580	cluster_2041	1	0.0077196	0.0325238
5139	ZBTB20	HT-SELEX2	ZBTB20	5139	cluster_2153	2	0.0077224	0.0325264
5897	CP2	TRANSFAC	SMA-4	845	cluster_414	13	0.0077372	0.0325383
2464	HOMEOTIC_PROTEIN_SEX_COMBS_REDUCED	3D-footprint	HOMEOTIC_PROTEIN_SEX_COMBS_REDUCED	2464	cluster_1449	1	0.0077453	0.032565
5256	ZNF713	HT-SELEX2	ZNF713	5256	cluster_1020	3	0.0078117	0.0328312
8324	PRD	TRANSFAC	PAX3	9894	cluster_580	7	0.0079276	0.0331848
254	CHE-1	CISBP	CHE-1	254	cluster_1925	1	0.0079913	0.0334078
10511	BR	JASPAR	BR-C_Z1	10776	cluster_444	4	0.0080309	0.0335001
3194	PAX6_A79E_R1	UniPROBE	PAX6_A79E_R1	3194	cluster_2788	1	0.0080359	0.0335001
7782	MEOX2	TRANSFAC	MEOX2	7782	cluster_2389	1	0.0080524	0.0335137
1099	DOC2	CISBP	TBX20	886	cluster_555	66	0.0080725	0.0335606
7263	ZNF771	TRANSFAC	ZNF771	7263	cluster_877	4	0.0081112	0.0337079
1950	TEAD4_ELK3	HumanTF2	TEAD4_ELK3	1950	cluster_229	2	0.0081251	0.0337547
3401	BRK	TRANSFAC	KRUEPPEL-LIKE_FACTOR_4	2468	cluster_1107	4	0.0081507	0.0338481
6342	ZNF212	TRANSFAC	ZNF212	6342	cluster_1747	1	0.0081543	0.0338481
7461	ZNF597	TRANSFAC	ZNF362	6383	cluster_2374	2	0.008167	0.0338724
1416	E2F3_TBX21	HumanTF2	E2F1_EOMES	1400	cluster_17	4	0.0082774	0.0342201
1980	TEAD4_HES7	HumanTF2	TEAD4_HES7	1980	cluster_245	2	0.0083372	0.0343837
2902	SOX1	UniPROBE	SOX13	5748	cluster_505	2	0.0083387	0.0343837
10316	PR,_GR	TRANSFAC	NR3C2	728	cluster_816	3	0.0083626	0.034425
9452	E2F3	HumanTF	E2F-2	5434	cluster_434	14	0.0083725	0.0344394
10963	TCF1	JASPAR	HNF-1BETA	103	cluster_392	11	0.0084005	0.0345324
7106	ZNF91	TRANSFAC	ZNF91	7106	cluster_1967	1	0.008506	0.0348828
2569	TRANSCRIPTION_FACTOR_COE1	3D-footprint	IK-2	10519	cluster_708	7	0.0085602	0.0350337
2860	HIC1	UniPROBE	HIC1	5552	cluster_439	2	0.0085932	0.035129
8288	VSX2	TRANSFAC	CG9876	8230	cluster_635	11	0.0086404	0.0352475
10089	SREBP-1	TRANSFAC	SREBP-1	10089	cluster_1363	1	0.0086677	0.0353337
10289	ADF-1	TRANSFAC	ADF-1	10289	cluster_2247	1	0.0087036	0.0354397
2076	AP-4	TRANSFAC	TCF12	5480	cluster_536	8	0.0087319	0.0354397
6548	ZNF80	TRANSFAC	ZNF80	6548	cluster_1308	2	0.0087418	0.0354533
2828	EGR1	UniPROBE	EGR1	5450	cluster_482	2	0.0087502	0.0354552
9161	HLH-3	UniPROBE	HLH-3	9161	cluster_2396	1	0.008766	0.0354699
6874	ZNF814	TRANSFAC	ZNF814	6874	cluster_1479	1	0.0087794	0.0354985
1429	ELK1_FOXI1	HumanTF2	ELK1_FOXI1	1425	cluster_31	4	0.0088332	0.0356846
6335	AEBP2	TRANSFAC	AEBP2	6335	cluster_3012	1	0.008852	0.03575
7735	ZFP3	TRANSFAC	ZFP3	7735	cluster_1800	1	0.0088799	0.0358386
7991	PITX3	TRANSFAC	BCD	9297	cluster_969	5	0.0088921	0.03588
5930	CDP	TRANSFAC	CDP	5930	cluster_2700	1	0.0089278	0.035979
10329	RFX	TRANSFAC	RFX	10329	cluster_1055	1	0.0089403	0.0360144
3239	PROP1_R112Q_R1	UniPROBE	PROP1_R99Q_R1	3240	cluster_2331	3	0.0089503	0.0360398
3940	GRHL1	HT-SELEX2	GRHL1	9619	cluster_539	7	0.0089736	0.0361161
10747	BACH1::MAFK	JASPAR	BACH2	8726	cluster_655	18	0.0090941	0.0365508
10918	NKX6-1_2	JASPAR	POU1F1	10939	cluster_357	26	0.0091225	0.0366543
7454	ZNF486	TRANSFAC	ZNF486	7454	cluster_1256	2	0.009146	0.036713
10976	CG5683	FlyZincFinger	CG4360	11006	cluster_808	4	0.0091856	0.0367875
7725	ZNF545	TRANSFAC	ZFP82	7724	cluster_2479	2	0.0091886	0.0367875
5039	TFCP2	HT-SELEX2	TFCP2	5038	cluster_311	15	0.0092166	0.0368584
7287	ZNF493	TRANSFAC	APAK	7399	cluster_732	4	0.0092693	0.0370381
10254	AHR	TRANSFAC	AHR	5302	cluster_823	2	0.0093749	0.0373649
7696	ZNF611	TRANSFAC	ZNF611	7696	cluster_1097	1	0.009475	0.0376734
1585	FLI1_CEBPD	HumanTF2	ETV2_CEBPD	1483	cluster_38	14	0.0096939	0.0384587
9693	HSFY2	HumanTF	HSFY1	4164	cluster_1276	10	0.0097101	0.0384763
9974	RFX3	HumanTF	RFX3	4827	cluster_537	10	0.0097124	0.0384763
6625	ZNF792	TRANSFAC	ZNF483	7385	cluster_711	4	0.0097879	0.0386687
7720	ZFP82	TRANSFAC	ZFP82	7720	cluster_2489	1	0.0098257	0.0387827
2496	POU_DOMAIN,_CLASS_6,_TRANSCRIPTION_FACTOR_1	3D-footprint	POU_DOMAIN,_CLASS_6,_TRANSCRIPTION_FACTOR_1	2496	cluster_1400	1	0.0098476	0.0388213
5848	C-MAF	TRANSFAC	TJ	1202	cluster_761	2	0.009894	0.0389349
3199	PAX6_R242T_R1	UniPROBE	PAX6_R242T_R1	3199	cluster_2249	3	0.0099665	0.039126
6713	ZNF615	TRANSFAC	ZNF615	6713	cluster_2565	1	0.0099842	0.0391614
1031	BAB1	CISBP	BAB1	1031	cluster_1524	1	0.0100137	0.0392569
7604	ZNF443	TRANSFAC	ZNF443	7604	cluster_2200	1	0.0101085	0.0396068
8421	CG4956	TRANSFAC	BRN-3B	6221	cluster_1790	2	0.01014	0.0397164
6237	ZKSCAN1	TRANSFAC	ZKSCAN1	6237	cluster_2762	1	0.0101469	0.0397305
6698	ZNF837	TRANSFAC	ZNF837	6698	cluster_1067	1	0.0101731	0.0398058
2599	RUNT-RELATED_TRANSCRIPTION_FACTOR_1	3D-footprint	RUNT-RELATED_TRANSCRIPTION_FACTOR_1	2601	cluster_1668	12	0.0101932	0.039835
5643	RFX3	HUMAN.H10MO.B	RFX2	8550	cluster_331	30	0.0102718	0.0399826
5739	ZFX	HUMAN.H10MO.C	ZFX	5739	cluster_2216	1	0.0103458	0.0401693
5121	YY1	HT-SELEX2	YY1	5121	cluster_2805	2	0.0103642	0.0402055
2421	PROTEIN_ULTRASPIRACLE	3D-footprint	PROTEIN_ULTRASPIRACLE	2421	cluster_1206	2	0.0103849	0.0402627
1075	TAL-1_(SCL)	TRANSFAC	TAL-1_(SCL)	1075	cluster_2361	2	0.0104022	0.0402819
2429	AART	3D-footprint	AART	2429	cluster_2646	1	0.0104539	0.0404375
3879	FOXP3	HT-SELEX2	FOXP3	3879	cluster_1503	2	0.0105075	0.0405699
2955	JUN_FOS	UniPROBE	BACH1	921	cluster_775	9	0.0105347	0.0406123
5182	ZNF140	HT-SELEX2	ZNF140	5182	cluster_2815	2	0.0105376	0.0406123
6553	ZNF816A	TRANSFAC	ZNF816A	6553	cluster_1571	1	0.0106846	0.0410452
5761	LRF	TRANSFAC	LRF	5761	cluster_2794	2	0.010713	0.0411106
10657	E2F3	JASPAR	E2F3	10657	cluster_1332	1	0.0107234	0.0411106
3085	FOXC1_F112S_R1	UniPROBE	FOXC1_REF_R1	3084	cluster_893	4	0.0107363	0.0411397
8643	RBPJK	TRANSFAC	SU(H)	8316	cluster_1549	7	0.0108229	0.041394
6340	ZFP202	TRANSFAC	ZFP202	6340	cluster_2336	2	0.0108402	0.0414231
5832	SF-1	TRANSFAC	RXRG	5657	cluster_1470	4	0.0108519	0.0414495
6997	ZNF81	TRANSFAC	ZNF175	6822	cluster_865	2	0.0108998	0.0415995
10987	CG11071	FlyZincFinger	CG11071	1040	cluster_375	3	0.0109044	0.0416
10868	SOX9	TRANSFAC	LEF1	3334	cluster_599	4	0.011141	0.0422417
3884	FOXR2	HT-SELEX2	FOXR2	3883	cluster_2581	2	0.011173	0.0423312
4488	NKX2-3	HT-SELEX2	NKX2-5	4491	cluster_1913	4	0.011199	0.0424099
7103	ZNF616	TRANSFAC	ZNF616	7103	cluster_2903	1	0.0112054	0.0424099
7545	ZNF71	TRANSFAC	ZNF553	6813	cluster_821	4	0.0112447	0.0425432
3779	ETV4	HT-SELEX2	ETV4	3779	cluster_2354	3	0.0113032	0.0426473
2009	TEAD4_SOX15	HumanTF2	TEAD4_SOX15	2009	cluster_259	2	0.0113084	0.0426488
570	RHOX11	CISBP	ZTF-19	339	cluster_1350	2	0.0114667	0.0431391
3198	PAX6_R128C_R1	UniPROBE	PAX6_R128C_R1	3198	cluster_3045	1	0.0114868	0.043195
6485	ZNF785	TRANSFAC	ZNF785	6485	cluster_3004	1	0.0115263	0.0433011
5556	NFE2L1	HUMAN.H10MO.C	NFE2L1	5556	cluster_719	2	0.0115277	0.0433011
10240	ZNF75A	HumanTF	ZNF75A	10240	cluster_731	7	0.0115357	0.0433106
7681	ZFP516	TRANSFAC	ZFP536	6399	cluster_1764	2	0.0115485	0.0433419
9272	HTF_(XBP1)	TRANSFAC	XBP1	955	cluster_431	2	0.0115501	0.0433419
7641	BING1	TRANSFAC	BING1	7641	cluster_2357	1	0.0116099	0.0434583
899	PRKRIR	CISBP	PRKRIR	899	cluster_2911	1	0.0116122	0.0434583
6988	ZNF708	TRANSFAC	ZNF708	6988	cluster_840	1	0.0116553	0.0435754
8056	MEF-2	TRANSFAC	MEF-2	8114	cluster_2558	3	0.0117846	0.0439547
5496	IRF4	HUMAN.H10MO.C	BCL11A	5328	cluster_704	15	0.0117866	0.0439547
2666	HOMEOBOX-CONTAINING_PROTEIN_1	3D-footprint	HOMEOBOX-CONTAINING_PROTEIN_1	2666	cluster_1153	1	0.0118214	0.0440423
6821	ZNF701	TRANSFAC	ZNF701	6821	cluster_1595	1	0.0118506	0.044095
599	OPTIX	CISBP	PEML	630	cluster_1389	3	0.0118803	0.0441714
90	ARID5B	CISBP	ARID5B	90	cluster_912	3	0.011954	0.0443963
8561	AHR:ARNT	TRANSFAC	AHR	7952	cluster_1921	2	0.0119826	0.044479
7498	ZNF670	TRANSFAC	ZNF670	7498	cluster_2685	1	0.0120602	0.0447025
6281	MYNN	TRANSFAC	MYNN	6281	cluster_2355	1	0.0120606	0.0447025
8622	PAX-5	TRANSFAC	PAX5	10515	cluster_620	28	0.0122955	0.0452969
6579	ZIPRO1	TRANSFAC	ZIPRO1	6579	cluster_2802	2	0.0122998	0.0453015
5213	ZNF384	HT-SELEX2	ZNF384	5213	cluster_2982	2	0.012316	0.0453441
3179	PAX3_R270C_R1	UniPROBE	PAX3_R270C_R1	3179	cluster_2702	1	0.0123563	0.0453599
6587	ZIK1	TRANSFAC	ZIK1	6587	cluster_989	3	0.0124237	0.0455288
6611	ZNF699	TRANSFAC	ZNF699	6611	cluster_1423	1	0.0124598	0.045609
7062	ZNF33A	TRANSFAC	ZNF33A	7062	cluster_889	3	0.0124598	0.045609
10061	SOX8	HumanTF	SOX18	10040	cluster_982	15	0.0125006	0.045721
6766	ZNF407	TRANSFAC	HKR1	6502	cluster_883	2	0.0125575	0.0458588
3492	BHLHA15	HT-SELEX2	BHLHA15	3492	cluster_302	84	0.0125963	0.0459621
5751	SOX17	TRANSFAC	SOX17	5751	cluster_430	4	0.0126539	0.046151
1777	HOXB2_PITX1	HumanTF2	HOXB2_PITX1	1777	cluster_148	2	0.0126748	0.0462046
10886	ISL2	JASPAR	HMX3	9021	cluster_399	24	0.0127238	0.0463532
6718	ZNF100	TRANSFAC	ZNF100	6718	cluster_1532	1	0.0127332	0.0463784
8377	NOM	TRANSFAC	NOM	8377	cluster_2578	1	0.0128219	0.0466052
10777	E2F-6	TRANSFAC	C-ETS-1_PROTEIN	2296	cluster_777	4	0.0129118	0.0468518
7391	ZNF485	TRANSFAC	ZNF485	7391	cluster_1711	1	0.013	0.0470649
6162	SOX-1	TRANSFAC	SOX-1	6162	cluster_1243	2	0.0130077	0.0470649
102	PHF21A	CISBP	AHCTF1	107	cluster_1454	4	0.0130364	0.0470885
228	XBP-1	CISBP	XBP-1	228	cluster_1988	1	0.0130459	0.0470977
7149	ZNF260	TRANSFAC	ZNF260	7149	cluster_2305	1	0.0130723	0.0471326
1398	E2F1_ELK1	HumanTF2	E2F1_ELK1	1398	cluster_15	2	0.0131109	0.0472452
6442	ZFP652	TRANSFAC	ZFP652	6442	cluster_2371	1	0.0131623	0.0473497
2903	GCM1	UniPROBE	GCM1	5519	cluster_350	2	0.0132768	0.0476207
790	TR4/TR2	CISBP	RARA	4801	cluster_541	86	0.0132956	0.0476711
3828	FOXA1	HT-SELEX2	FD96CA	8169	cluster_670	15	0.01335	0.0478206
3193	PAX6_REF_R2	UniPROBE	VSX1_Q175H_R1	3261	cluster_1428	20	0.0133862	0.0479188
7759	ZNF652	TRANSFAC	ZNF652	7759	cluster_2825	1	0.0134676	0.0481579
7311	ZFP786	TRANSFAC	ZFP786	7311	cluster_2792	1	0.0134918	0.0482245
6568	EVI-1	TRANSFAC	EVI-1	6568	cluster_1311	1	0.0135631	0.0484272
2255	SERUM_RESPONSE_FACTOR	3D-footprint	SERUM_RESPONSE_FACTOR	2253	cluster_2427	2	0.0137536	0.0488826
6345	ZNF542	TRANSFAC	ZNF542	6345	cluster_1766	1	0.0138212	0.0490278
1951	TEAD4_EOMES	HumanTF2	TEAD4_EOMES	1951	cluster_230	2	0.013843	0.04907
10249	MEF-2	TRANSFAC	MEF-2	8930	cluster_2073	4	0.0138928	0.049149
1488	ETV2_DLX3	HumanTF2	ETV2_DLX3	1488	cluster_40	8	0.0139769	0.0493493
7675	PEG3	TRANSFAC	ZFP3	7731	cluster_750	5	0.0139812	0.0493493
1886	POU2F1_EOMES	HumanTF2	POU2F1_EOMES	1886	cluster_197	2	0.0140039	0.049405
7764	ZNF236	TRANSFAC	ZNF236	7764	cluster_1517	1	0.0140243	0.0494577
5528	MECP2	HUMAN.H10MO.C	TRANSCRIPTION_FACTOR_ETV6	2682	cluster_1174	2	0.0140404	0.0494706
1572	ETV5_HOXA2	HumanTF2	ELK1_HOXA3	1432	cluster_703	4	0.0142893	0.0500313
1156	LOLA	CISBP	LOLA	1156	cluster_1583	2	0.0143741	0.0503145
9224	ROAZ	TRANSFAC	ZNF423	977	cluster_305	2	0.0144141	0.0504436
6434	ZFP92	TRANSFAC	ZFP92	6434	cluster_868	1	0.0144681	0.0506083
7154	ZNF678	TRANSFAC	ZNF311	6631	cluster_1561	2	0.0144884	0.0506436
11045	CG2125	FlyZincFinger	GLI2	3926	cluster_578	7	0.0146421	0.0510992
6970	ZNF324	TRANSFAC	ZNF324B	6607	cluster_1501	2	0.0146684	0.0511493
6517	ZNF780A	TRANSFAC	ZNF780A	6517	cluster_1893	1	0.0146746	0.0511493
1066	CG4404	CISBP	CG4404	1066	cluster_2705	1	0.0147289	0.0512761
7789	SP2	TRANSFAC	FUSION_OF_N-TERMINAL_17-MER_PEPTIDE_EXTENSION_TO_Z	1212	cluster_582	6	0.0147578	0.0513631
7955	BMAL1	TRANSFAC	BMAL1	7955	cluster_2393	1	0.0147666	0.0513631
11082	CG10309	FlyZincFinger	CG3340	11028	cluster_1906	2	0.0148316	0.0515521
2892	HOXA3	UniPROBE	HOXA3	5568	cluster_465	2	0.014856	0.0516065
5565	NFIL3	HUMAN.H10MO.C	Y51H4A.4	237	cluster_1342	4	0.0148934	0.0517079
7693	ZNF528	TRANSFAC	ZNF528	7693	cluster_1784	1	0.0149538	0.051834
1427	ELK1_FOXI1	HumanTF2	ETV2_FOXI1	1505	cluster_45	15	0.0149974	0.0519271
6263	ZFP508	TRANSFAC	ZFP508	6263	cluster_1568	1	0.0150005	0.0519271
7796	LUMAN	TRANSFAC	LUMAN	7796	cluster_2519	1	0.0150345	0.051997
8160	CHECKPOINT_SUPPRESSOR_HOMOLOGUE	TRANSFAC	CHECKPOINT_SUPPRESSOR_HOMOLOGUE	8160	cluster_2797	1	0.0150487	0.051997
9656	HOMEZ	HumanTF	HOMEZ	119	cluster_398	4	0.0151165	0.0521815
1804	HOXD12_EOMES	HumanTF2	HOXD12_EOMES	1804	cluster_161	4	0.015125	0.0521992
2849	FOXK1	UniPROBE	FOXK1	5488	cluster_437	8	0.0151908	0.0523588
9209	NKX3-1	TRANSFAC	ZNF169	7063	cluster_1953	2	0.0152129	0.0523801
8241	EXEX	TRANSFAC	EXEX	8241	cluster_1564	2	0.0152479	0.0524749
3733	SLBO	TRANSFAC	SLBO	3733	cluster_1767	1	0.015319	0.0526811
11111	CG5557	FlyZincFinger	TCFAP2E	5891	cluster_498	7	0.0153577	0.0527688
5577	NR1D1	HUMAN.H10MO.C	RORC	8777	cluster_619	23	0.0153948	0.0528475
6750	ZNF439	TRANSFAC	ZNF439	6750	cluster_814	4	0.015447	0.0529895
97	E_GW.4.260.1	CISBP	E_GW.4.260.1	97	cluster_1241	1	0.0154861	0.0531094
772	NHR-66	CISBP	NHR-66	772	cluster_1283	6	0.0155136	0.0531846
8343	BYN	TRANSFAC	TBX15	6305	cluster_1078	12	0.015618	0.0534735
8208	ACHI	TRANSFAC	ACHI	8208	cluster_2660	1	0.0156593	0.0535548
7053	ZFP112	TRANSFAC	ZFP112	7053	cluster_2332	2	0.0156823	0.053602
1077	CG8281	CISBP	CG8281	1077	cluster_966	2	0.0156829	0.053602
6396	ZFP536	TRANSFAC	ZNF536	6178	cluster_1830	2	0.0157211	0.0536808
10064	SOX8	HumanTF	SOX17	10104	cluster_983	16	0.0157863	0.0538609
2422	PROTEIN_(TRANSCRIPTION_FACTOR)	3D-footprint	PROTEIN_(TRANSCRIPTION_FACTOR)	2422	cluster_1789	1	0.0157942	0.0538656
3180	LAG1	TRANSFAC	ING4	1456	cluster_1900	5	0.0158188	0.0539361
2920	PLAGL1	UniPROBE	PLAGL1	5691	cluster_442	2	0.0159471	0.0543034
8279	SO	TRANSFAC	SO	8279	cluster_2046	1	0.0159567	0.054319
10472	DMRT7	TRANSFAC	DSX	9312	cluster_1359	4	0.0159748	0.0543276
6898	ZNF732	TRANSFAC	ZNF45	7047	cluster_772	7	0.0160409	0.0544273
4161	HSF5	HT-SELEX2	ZBTB12	8874	cluster_426	4	0.0160602	0.0544601
6554	ZNF19	TRANSFAC	ZNF836	7237	cluster_822	4	0.0160932	0.0544601
3383	ZFP14	SMILE-seq	ZFP14	3383	cluster_390	2	0.0162585	0.054843
7072	ZNF543	TRANSFAC	ZNF543	7072	cluster_852	1	0.0163047	0.0549009
639	NVHD076-ANTP	CISBP	NVHD076-ANTP	639	cluster_1707	3	0.0163463	0.0550012
1666	GCM1_FOXI1	HumanTF2	GCM1_FOXI1	1670	cluster_101	6	0.0163694	0.0550062
7718	ZNF545	TRANSFAC	ZNF545	7718	cluster_2564	2	0.0163714	0.0550062
3087	FOXC1_L130F_R1	UniPROBE	FOXC1_L130F_R1	3087	cluster_1971	1	0.0163948	0.0550273
6511	ZFP932	TRANSFAC	ZFP932	6511	cluster_1854	1	0.0164335	0.0550972
5246	ZNF580	HT-SELEX2	ZNF580	5243	cluster_2504	2	0.0166265	0.0555755
2252	CORE-BINDING_FACTOR_ALPHA_SUBUNIT1	3D-footprint	CORE-BINDING_FACTOR_ALPHA_SUBUNIT1	2252	cluster_1763	1	0.0166292	0.0555755
11093	CG42277	FlyZincFinger	RN	1177	cluster_460	3	0.0166362	0.0555755
9931	POU4F1	HumanTF	POU4F3	4748	cluster_1552	16	0.0166677	0.0555914
3127	HOXD13_Q325K_R2	UniPROBE	HOXD13_Q325K_R2	3127	cluster_1348	1	0.0167615	0.0557685
7713	ZNF658B	TRANSFAC	ZNF658B	7713	cluster_1878	2	0.0167847	0.0557685
7548	ZNF160	TRANSFAC	KOX1	6979	cluster_806	3	0.0168439	0.0559173
4660	PBX1	HT-SELEX2	PBX1	4660	cluster_607	10	0.0169154	0.0560846
8890	HIC1	UniPROBE	HIC-1	4707	cluster_382	2	0.0169663	0.0561817
10736	EFL-1	JASPAR	EFL-1	10736	cluster_1291	1	0.0170402	0.0563237
2113	ANCSR2_DNA_BINDING_DOMAIN	3D-footprint	GLUCOCORTICOID_RECEPTOR	2657	cluster_2707	2	0.0171372	0.0565308
6932	ZNF208	TRANSFAC	ZNF208	6932	cluster_1678	1	0.0172039	0.056693
7316	ZNF283	TRANSFAC	ZNF283	7316	cluster_2289	1	0.0172475	0.056818
8929	IRC900814	UniPROBE	IRC900814	8929	cluster_2501	1	0.0173265	0.0570379
7221	ZFP629	TRANSFAC	ZFP629	7221	cluster_1229	1	0.0174404	0.0573134
6295	PITX1	TRANSFAC	PITX1	6295	cluster_2141	2	0.0174606	0.0573666
6061	IRF-4	TRANSFAC	IRF-4	6061	cluster_1792	1	0.0174966	0.057424
7198	ZNF425	TRANSFAC	ZNF425	7198	cluster_2787	1	0.0175411	0.0575355
6436	ZFP92	TRANSFAC	ZFP92	6436	cluster_2693	1	0.0176069	0.0576898
5244	ZNF580	HT-SELEX2	ZNF580	5241	cluster_2052	2	0.0177409	0.0579181
1154	L(3)NEO38	CISBP	L(3)NEO38	1154	cluster_1433	1	0.0178393	0.0580916
6400	SNAP190	TRANSFAC	SNAP190	6400	cluster_2779	1	0.0178538	0.0581144
1815	HOXD12_TBX21	HumanTF2	HOXD12_TBX21	1815	cluster_166	2	0.0179401	0.0583447
6943	ZFP37	TRANSFAC	ZFP37	6943	cluster_1036	2	0.0179656	0.0583797
953	HOXA3	CISBP	HOXA3	953	cluster_517	2	0.0179753	0.0583928
8335	DIF	TRANSFAC	DIF	8335	cluster_1727	1	0.0181128	0.0587342
3786	ETV7	HT-SELEX2	ETV7	1580	cluster_68	19	0.0181128	0.0587342
1801	HOXD12_ELK3	HumanTF2	HOXB2_ELK1	1752	cluster_137	6	0.0181511	0.0588345
5680	SPIB	HUMAN.H10MO.B	SPIB	5680	cluster_766	5	0.0182837	0.0591212
6915	ZNF195	TRANSFAC	ZFP182	7177	cluster_1165	4	0.0182932	0.059122
7092	ZNF177	TRANSFAC	ZNF177	7092	cluster_2437	1	0.0183021	0.0591286
7398	APAK	TRANSFAC	APAK	7398	cluster_1407	1	0.0183713	0.0593141
10823	BR-C_Z3	TRANSFAC	BR-C_Z3	10823	cluster_2066	1	0.0183931	0.0593654
2322	MYOCYTE-SPECIFIC_ENHANCER_FACTOR_2B	3D-footprint	MYOCYTE-SPECIFIC_ENHANCER_FACTOR_2A	2579	cluster_1436	10	0.018454	0.0595144
1741	HOXB13_TBX21	HumanTF2	HOXB13_TBX21	1741	cluster_131	2	0.0185573	0.0597864
7421	ZNF845	TRANSFAC	ZNF845	7421	cluster_2268	1	0.0185573	0.0597864
6549	TCF17	TRANSFAC	TCF17	6549	cluster_1196	1	0.0187011	0.0601386
1954	TEAD4_EOMES	HumanTF2	TEAD4_EOMES	1953	cluster_232	4	0.0187244	0.0601482
2686	TRANSCRIPTION_FACTOR_A,_MITOCHONDRIAL	3D-footprint	TRANSCRIPTION_FACTOR_A,_MITOCHONDRIAL	2686	cluster_2972	1	0.0187549	0.0602051
1211	MHC_CLASS_II_TRANSCRIPTION_FACTOR_HRFX1	3D-footprint	MHC_CLASS_II_TRANSCRIPTION_FACTOR_HRFX1	1211	cluster_1204	1	0.0188201	0.0602936
6256	EZF-2	TRANSFAC	EZF-2	6256	cluster_2678	1	0.0189617	0.0605861
1399	E2F1_ELK1	HumanTF2	E2F1_ELK1	1399	cluster_16	2	0.018983	0.0606081
9713	IRF3	HumanTF	IRF3	4175	cluster_641	3	0.018989	0.0606081
1993	TEAD4_HOXB13	HumanTF2	TEAD4_HOXB13	1993	cluster_252	2	0.0190122	0.0606344
3264	VSX2_R200P_R1	UniPROBE	VSX2_R200P_R1	3264	cluster_1972	1	0.0190672	0.0607926
5018	SOX11	TRANSFAC	SOX-2	5915	cluster_1199	7	0.0191212	0.0609246
5786	FOXL2	TRANSFAC	FOXL2	5786	cluster_2800	1	0.0192248	0.0611776
8372	ERM	TRANSFAC	CG31670	1057	cluster_402	4	0.0192372	0.0611972
7721	ZNF549	TRANSFAC	ZNF549	7721	cluster_2036	1	0.0193233	0.0613358
6024	GABP-ALPHA	TRANSFAC	GABP-ALPHA	6024	cluster_2093	1	0.0193623	0.0614307
6441	HIC2	TRANSFAC	HIC2	6441	cluster_2940	1	0.0194401	0.0616303
6831	ZFP14	TRANSFAC	FORKHEAD_BOX_PROTEIN_M1	2525	cluster_1217	5	0.0194802	0.0616852
10411	CEBP	TRANSFAC	CEBP	10411	cluster_3070	1	0.0194818	0.0616852
2898	SOX1	UniPROBE	SOX15	5750	cluster_418	2	0.0197971	0.062411
7585	ZNF70	TRANSFAC	ZFP182	7182	cluster_935	5	0.0198488	0.0625104
10310	AR	TRANSFAC	AR	1242	cluster_1538	6	0.0199697	0.062822
6540	ZNF141	TRANSFAC	ZNF141	6540	cluster_2063	2	0.0200517	0.0630311
6241	ZFP740	TRANSFAC	ZFP740	6241	cluster_2829	1	0.0200575	0.0630311
7201	ZNF841	TRANSFAC	ZNF841	7201	cluster_2343	1	0.020094	0.0631079
6746	ZNF713	TRANSFAC	ZNF713	6746	cluster_1045	1	0.0201269	0.0631792
6175	ZNF688	TRANSFAC	ZNF688	6175	cluster_1754	1	0.0201533	0.0632375
7563	ZNF624	TRANSFAC	ZNF624	7563	cluster_1646	1	0.0201778	0.0632723
7012	ZFP39	TRANSFAC	ZFP39	7012	cluster_1225	1	0.0202123	0.0633105
2215	OCTAMER-BINDING_TRANSCRIPTION_FACTOR_1	3D-footprint	POU_DOMAIN,_CLASS_3,_TRANSCRIPTION_FACTOR_1	2477	cluster_1278	3	0.0202584	0.0633797
4162	HSF5	HT-SELEX2	HSF5	4160	cluster_3053	2	0.0203124	0.0634896
10425	KNI	TRANSFAC	KNI	10425	cluster_2833	1	0.0204032	0.0636389
5945	RREB-1	TRANSFAC	RREB-1	5945	cluster_2487	2	0.0204259	0.0636884
2107	YY1	TRANSFAC	YY2	1237	cluster_1497	2	0.0204514	0.0637296
1853	MYBL1_FIGLA	HumanTF2	MYBL1_FIGLA	1852	cluster_182	4	0.020512	0.0638386
5212	ZNF345	HT-SELEX2	ZNF345	5211	cluster_3049	2	0.0205156	0.0638386
8740	PBX3	JASPAR	MEIS1	10688	cluster_1519	3	0.0205502	0.0638912
6957	KOX1	TRANSFAC	KOX1	6957	cluster_2635	1	0.0206589	0.0641578
778	NHR-145	CISBP	NHR-232	777	cluster_1959	6	0.02078	0.0644596
1070	CG5953	CISBP	CG5953	1070	cluster_1446	3	0.0208504	0.064601
2184	MEF2A	TRANSFAC	MEF2A	2184	cluster_2653	2	0.0209752	0.0648742
3156	NKX2-5_K183E_R1	UniPROBE	NKX2-8_REF_R1	3162	cluster_1812	4	0.0210291	0.0649451
8328	TOY	TRANSFAC	HOXB2_PAX5	1773	cluster_146	9	0.0210757	0.0650564
6945	ZNF14	TRANSFAC	ZNF14	6945	cluster_2244	1	0.0211055	0.065105
7231	EZI	TRANSFAC	EZI	7231	cluster_1333	1	0.0211118	0.065105
7746	ZNF585B	TRANSFAC	ZNF585B	7746	cluster_1992	1	0.0211391	0.0651676
3017	FOXN1-4_MBRE	UniPROBE	FOXN1-4_MBRE	3017	cluster_2029	1	0.0212342	0.0653887
9201	VDR	TRANSFAC	VDR	9201	cluster_1985	1	0.0213799	0.0656196
6818	ZFP30	TRANSFAC	ZFP30	6818	cluster_1638	2	0.0214449	0.0657919
106	SETBP1	CISBP	SETBP1	106	cluster_1938	1	0.0214748	0.0658321
7165	ZNF791	TRANSFAC	ZNF791	7165	cluster_1383	1	0.0216027	0.0661582
6741	VIK	TRANSFAC	ZNF648	6610	cluster_1374	2	0.0216168	0.0661638
6788	ZNF471	TRANSFAC	ZNF471	6788	cluster_1215	1	0.0217083	0.066385
2814	NUCLEAR_RECEPTOR_SUBFAMILY_6_GROUP_A_MEMBER_1	3D-footprint	NUCLEAR_RECEPTOR_SUBFAMILY_6_GROUP_A_MEMBER_1	2814	cluster_1410	5	0.0217339	0.0664042
6309	INSM2	TRANSFAC	INSM2	6309	cluster_2689	1	0.0217808	0.0664612
1923	TEAD4_CEBPD	HumanTF2	TEAD4_CEBPD	1923	cluster_219	2	0.0218132	0.0665322
2072	AP-2ALPHA	TRANSFAC	TFAP2B	5020	cluster_624	31	0.0218311	0.0665454
1405	E2F1_NHLH1	HumanTF2	E2F1_NHLH1	1405	cluster_20	2	0.0218587	0.0666017
9166	HLH-2	UniPROBE	HLH-2	9166	cluster_1605	1	0.021893	0.066686
1615	FOXJ3_ELF1	HumanTF2	FOXJ2_ELF1	1607	cluster_73	8	0.021943	0.0667792
9210	IRF-7	TRANSFAC	IRF-7	9210	cluster_2163	1	0.0220042	0.0669255
6798	ZNF700	TRANSFAC	ZNF700	6798	cluster_1516	1	0.0220634	0.0670657
6837	ZNF860	TRANSFAC	ZNF860	6837	cluster_839	1	0.0220687	0.0670657
6659	ZNF529	TRANSFAC	ZNF529	6659	cluster_1402	2	0.0221677	0.0673325
6917	ZNF253	TRANSFAC	ZNF253	6917	cluster_1116	1	0.0223438	0.0677236
405	DMRT1	CISBP	DMRT3	1296	cluster_597	25	0.0223722	0.0677854
8163	CHECKPOINT_SUPPRESSOR_HOMOLOGUE	TRANSFAC	CHECKPOINT_SUPPRESSOR_HOMOLOGUE	8163	cluster_1492	1	0.0224332	0.067963
6057	RELA-P65	TRANSFAC	RELA-P65	6057	cluster_1685	1	0.022491	0.0679822
7333	ZNF595	TRANSFAC	ZNF595	7333	cluster_867	1	0.0225674	0.0680498
1171	PFK	CISBP	PFK	1171	cluster_2464	1	0.0225842	0.0680585
4613	OVOL1	HT-SELEX2	OVOL2	4615	cluster_1860	6	0.0225893	0.0680612
3128	HOXD13_Q325R_R1	UniPROBE	HOXD13_Q325R_R1	3128	cluster_1349	2	0.0225987	0.0680612
7251	ZNF329	TRANSFAC	ZNF329	7251	cluster_1712	1	0.0226329	0.0680971
7500	ZFP3	TRANSFAC	ZNF16	6952	cluster_672	6	0.0227599	0.068404
8354	YL-1	TRANSFAC	XPA	5117	cluster_1495	3	0.0229162	0.0687954
6936	ZNF21	TRANSFAC	ZNF21	6936	cluster_880	2	0.0229315	0.0688163
7737	ZNF789	TRANSFAC	ZNF789	7737	cluster_906	1	0.0229571	0.0688704
1785	HOXB2_SOX15	HumanTF2	HOXB2_SOX15	1785	cluster_156	2	0.0229966	0.0689534
2866	FOXJ1	UniPROBE	FOXL1	5491	cluster_371	6	0.0230024	0.0689534
7646	SUHW4	TRANSFAC	SUHW4	7646	cluster_1635	1	0.0230109	0.0689534
7917	PBX	TRANSFAC	PROTEIN_(HOMEOBOX_PROTEIN_HOX-B1)	2191	cluster_692	4	0.0230745	0.0690121
5796	P73	TRANSFAC	P73	5796	cluster_2279	1	0.02308	0.0690121
10294	MYOD	TRANSFAC	ASCL2	8958	cluster_330	16	0.0231471	0.0691487
8387	ODD	TRANSFAC	ODD	8387	cluster_2650	1	0.0231556	0.0691594
6480	MKR2	TRANSFAC	MKR2	6480	cluster_2318	1	0.02317	0.0691594
4459	NFATC3	HT-SELEX2	NFATC3	4459	cluster_1726	2	0.0231883	0.0692034
3203	PAX6_V126D_R1	UniPROBE	PAX6_V126D_R1	3203	cluster_3003	1	0.0232709	0.0693754
10518	DDIT3::CEBPA	JASPAR	CHOP:C/EBPALPHA	8784	cluster_570	3	0.0232846	0.0693779
6803	ZNF553	TRANSFAC	ZNF553	6803	cluster_2424	3	0.0232848	0.0693779
2473	PROTO-ONCOGENE_PROTEIN_C-FOS	3D-footprint	TRANSCRIPTION_FACTOR_MAFB	2474	cluster_2236	5	0.0233482	0.0695412
3872	FOXO3	HT-SELEX2	FOXO3	3872	cluster_657	6	0.023409	0.069613
7374	ZNF596	TRANSFAC	ZNF596	7374	cluster_1403	2	0.0235306	0.0698243
1708	GCM2_EOMES	HumanTF2	GCM2_EOMES	1708	cluster_122	2	0.0236044	0.0699335
547	HOXD13A	CISBP	HOXD13A	547	cluster_977	2	0.0236293	0.0699471
11139	PAX-6	TRANSFAC	PAX-6	11139	cluster_1986	1	0.0236392	0.069962
5278	ZNF787	HT-SELEX2	ZNF787	5278	cluster_2973	2	0.0237405	0.0699689
7334	ZFP322A	TRANSFAC	ZNF322A	7219	cluster_923	2	0.0237546	0.0699689
252	ZTF-3	CISBP	ZTF-3	252	cluster_1578	2	0.0237897	0.0699689
7760	ZNF256	TRANSFAC	ZNF256	7760	cluster_1750	1	0.0240382	0.0704079
10260	TTF-1_(NKX2-1)	TRANSFAC	TTF-1_(NKX2-1)	10260	cluster_1699	2	0.0241192	0.0706007
250	C46E10.8	CISBP	C46E10.8	250	cluster_2426	1	0.0241324	0.0706151
6323	ZIM2	TRANSFAC	ZIM2	6323	cluster_2904	1	0.0241535	0.0706151
713	PRDM11	CISBP	ZBTB1	277	cluster_1734	2	0.0242213	0.0707292
2010	TEAD4_SOX15	HumanTF2	TEAD4_SOX15	2010	cluster_260	4	0.0243838	0.0711116
7756	ZNF652	TRANSFAC	ZNF652	7756	cluster_1969	1	0.0249523	0.0725302
6535	ZNF80	TRANSFAC	ZNF80	6535	cluster_999	1	0.0250443	0.072684
1411	E2F3_HES7	HumanTF2	E2F1_HES7	1402	cluster_18	4	0.0251188	0.0728502
4455	NFATC3	HT-SELEX2	NFATC4	4464	cluster_610	10	0.0251606	0.0729544
8925	EOMES	UniPROBE	TBR2	4563	cluster_743	7	0.0252241	0.0730739
1971	TEAD4_FOXI1	HumanTF2	TEAD4_FOXI1	1971	cluster_239	2	0.0252778	0.073175
57	DLX3	TRANSFAC	DLX3	57	cluster_2935	2	0.0253314	0.0733176
10343	FOXP1	TRANSFAC	FOXP1	10343	cluster_2075	1	0.0253585	0.073323
1550	ETV5_CLOCK	HumanTF2	ETV2_CLOCK	1484	cluster_39	10	0.0254112	0.0734199
6973	ZNF43	TRANSFAC	ZNF43	6973	cluster_1441	2	0.0254302	0.0734199
10028	SOX10	HumanTF	SOX21	10043	cluster_1125	6	0.0254315	0.0734199
2007	TEAD4_RFX5	HumanTF2	TEAD4_RFX5	2007	cluster_257	2	0.0255097	0.0735584
10084	SPDEF	HumanTF	SPDEF	10084	cluster_754	3	0.0255294	0.073606
9220	POU3F2	TRANSFAC	POU3F2	9220	cluster_2377	1	0.0255741	0.0736972
5163	ZFP41	HT-SELEX2	ZFP41	5163	cluster_2569	2	0.0256386	0.0738413
9558	FOXI1	HumanTF	FOXI1	9558	cluster_2121	1	0.0257319	0.0740642
7389	ZNF418	TRANSFAC	ZNF418	7389	cluster_2870	1	0.0257535	0.0741063
7941	POU3F1	TRANSFAC	POU3F1	7941	cluster_978	3	0.0257916	0.0741654
7320	ZNF679	TRANSFAC	ZNF679	7320	cluster_1086	1	0.0258294	0.0742139
6841	ZNF711	TRANSFAC	ZNF711	6841	cluster_1832	1	0.0259305	0.0744009
7616	ZNF780B	TRANSFAC	ZNF780B	7616	cluster_2790	1	0.0259722	0.0744829
1639	GCM1_CEBPB	HumanTF2	GCM1_CEBPB	1639	cluster_87	2	0.0259725	0.0744829
7438	ZNF486	TRANSFAC	ZNF486	7438	cluster_1411	1	0.0260267	0.0745309
6268	ZNF438	TRANSFAC	ZNF438	6268	cluster_2748	1	0.0260984	0.0747109
5746	ZNF350	HUMAN.H10MO.C	ZNF350	5746	cluster_2615	1	0.0261474	0.0747971
9694	HSFY2	HumanTF	TF3C-BETA	6090	cluster_1336	5	0.0261902	0.0748761
7091	ZNF763	TRANSFAC	ZNF763	7091	cluster_2839	1	0.0262013	0.0748761
1147	JIM	CISBP	JIM	1147	cluster_459	2	0.0262323	0.0748761
1392	CUX1_SRF	HumanTF2	CUX1_SRF	1392	cluster_298	2	0.026235	0.0748761
6908	ZNF729	TRANSFAC	ZNF729	6908	cluster_1839	1	0.0263405	0.0751184
7006	ZNF83	TRANSFAC	ZNF325	6951	cluster_760	3	0.026389	0.0752122
2452	ACTOR_OF_ACTIVATED_T-CELLS,_CYTOPLASMIC_2	3D-footprint	ACTOR_OF_ACTIVATED_T-CELLS,_CYTOPLASMIC_2	2452	cluster_2575	1	0.0264096	0.0752122
6117	TR4	TRANSFAC	MGCM1	2339	cluster_1782	3	0.0264154	0.0752167
4186	IRF6	HT-SELEX2	IRF6	4184	cluster_2995	2	0.0264636	0.075312
6334	ZBTB41	TRANSFAC	ZBTB41	6334	cluster_1318	1	0.0264667	0.075312
1766	HOXB2_HOXB13	HumanTF2	HOXB2_HOXB13	1766	cluster_142	2	0.0266251	0.0756771
1673	GCM1_HOXA13	HumanTF2	GCM1_HOXB13	1675	cluster_103	10	0.0268635	0.076269
8247	GSC	TRANSFAC	GSC	8247	cluster_2164	1	0.0270089	0.0766046
7218	ZNF841	TRANSFAC	ZNF841	7218	cluster_1838	1	0.0273448	0.0773803
3152	MSX2_P148H_R2	UniPROBE	MSX2_P148H_R2	3152	cluster_1117	1	0.0274364	0.0776295
6113	RNF96	TRANSFAC	RNF96	6113	cluster_2231	1	0.0276101	0.0779556
8071	P54NRB	TRANSFAC	P54NRB	8071	cluster_2663	1	0.0278511	0.0784752
5964	FOXN1	TRANSFAC	FOXN1	5964	cluster_476	2	0.0278672	0.0784938
8482	IRF4	TRANSFAC	IRF4	8482	cluster_1239	1	0.0278869	0.0784958
1956	TEAD4_EOMES	HumanTF2	TEAD4_EOMES	1956	cluster_234	4	0.0279391	0.0785737
9457	SP3	TRANSFAC	SP3	9457	cluster_2554	1	0.0279988	0.0787113
7067	ZNF91	TRANSFAC	ZNF91	7067	cluster_1954	1	0.0280543	0.078853
10663	TRF1	TRANSFAC	TRF1	10663	cluster_2596	1	0.0281908	0.0791416
658	PREP/MEIS-LIKE	CISBP	TGIF2	5059	cluster_698	13	0.0282211	0.0791622
7639	PRDM15	TRANSFAC	RELA-P65	6074	cluster_1898	2	0.0282315	0.0791622
6550	ZNF31	TRANSFAC	ZNF778	7435	cluster_781	6	0.0282338	0.0791622
8165	FD102C	TRANSFAC	FD102C	8165	cluster_2241	1	0.0282566	0.0791745
3387	ZKSCAN1	SMILE-seq	ZKSCAN1	3387	cluster_400	2	0.0283973	0.0795472
8096	HLH4C	TRANSFAC	NHLH1	4476	cluster_686	14	0.0284918	0.0797229
1537	ETV2_SOX15	HumanTF2	ETV2_SOX15	1537	cluster_63	2	0.0285779	0.0798997
724	CBR-NHR-184	CISBP	CBR-NHR-184	724	cluster_2213	2	0.0286168	0.0799904
7109	ZFP30	TRANSFAC	ZFP30	7109	cluster_1883	2	0.0288726	0.0804332
7345	ZNF614	TRANSFAC	ZNF614	7345	cluster_3020	1	0.0290805	0.0808346
7309	ZNF679	TRANSFAC	ZNF679	7309	cluster_2454	1	0.0291245	0.0809122
6481	ZNF780A	TRANSFAC	ZNF780A	6481	cluster_2254	1	0.0291543	0.0809424
2918	IRF3	UniPROBE	IRF3	5578	cluster_464	2	0.0292057	0.0810331
7653	ZFP57	TRANSFAC	ZFP57	7653	cluster_1572	1	0.0292353	0.0810946
7462	ZNF594	TRANSFAC	ZNF594	7462	cluster_2325	1	0.0292777	0.0811558
7118	ZNF766	TRANSFAC	ZNF766	7118	cluster_2640	1	0.0292983	0.0811871
2790	HOMEOBOX_PROTEIN_NKX-2.5,_T-BOX_TRANSCRIPTION_FACT	3D-footprint	T-BOX_TRANSCRIPTION_FACTOR_TBX5	2710	cluster_2573	3	0.0293943	0.0813797
10070	SOX9	HumanTF	SOX8	10062	cluster_931	3	0.0293943	0.0813797
7150	ZFP583	TRANSFAC	ZFP583	7150	cluster_1998	1	0.0294449	0.0814689
7215	ZFP1	TRANSFAC	ZFP1	7215	cluster_2883	1	0.0294942	0.0815592
1917	SOX6_TBX21	HumanTF2	SOX6_TBX21	1917	cluster_215	2	0.0295549	0.0816736
344	Y53H1A.2	CISBP	Y53H1A.2	344	cluster_1395	1	0.029671	0.0819541
6875	ZNF891	TRANSFAC	ZNF891	6875	cluster_2507	1	0.0296716	0.0819541
9049	TGIF	TRANSFAC	CBG24578	614	cluster_680	5	0.0297961	0.0821568
6605	ZNF57	TRANSFAC	ZNF57	6605	cluster_1341	2	0.0298317	0.0821568
10780	IPF1	TRANSFAC	IPF1	10780	cluster_1386	2	0.0298824	0.0821568
104	PHF21A	CISBP	PHF21A	104	cluster_2373	1	0.030006	0.0822911
6446	ZNF772	TRANSFAC	REX1	1238	cluster_2585	3	0.0300751	0.0824357
6482	ZNF320	TRANSFAC	ZNF320	6482	cluster_2907	1	0.0302049	0.0826982
6451	ZFP513	TRANSFAC	ZFP513	6451	cluster_2827	1	0.0302258	0.0827299
7802	JDP2	TRANSFAC	POU3F4	4736	cluster_955	3	0.0303818	0.0830798
6337	ZFP202	TRANSFAC	ZFP202	6337	cluster_1651	1	0.0306696	0.0836313
6588	ZFP697	TRANSFAC	ZFP697	6588	cluster_1696	1	0.0307448	0.0836873
4911	SOX10	HT-SELEX2	SOX10	4911	cluster_1144	5	0.0308512	0.0838334
1881	POU2F1_ELK1	HumanTF2	POU2F1_ETV1	1887	cluster_198	8	0.03099	0.0841565
7704	ZNF585B	TRANSFAC	ZNF585B	7704	cluster_924	1	0.0310286	0.0842072
7496	ZNF442	TRANSFAC	ZNF442	7496	cluster_1216	1	0.0312036	0.0845837
2719	ETS_TRANSLOCATION_VARIANT_4	3D-footprint	ETS_TRANSLOCATION_VARIANT_4	2719	cluster_1289	1	0.0314901	0.0851484
6394	ZNF513	TRANSFAC	ZSCAN4F	6343	cluster_1815	2	0.0316148	0.0854074
1531	ETV2_RFX5	HumanTF2	ETV2_RFX5	1531	cluster_60	2	0.0317194	0.0855365
7753	ZNF256	TRANSFAC	ZNF256	7753	cluster_2458	1	0.0317673	0.0856229
1068	CG5180	CISBP	CG5180	1068	cluster_2271	1	0.0318799	0.0858654
6214	KNI	TRANSFAC	EG	1105	cluster_654	4	0.0319295	0.0859737
7692	ZNF549	TRANSFAC	ZNF549	7692	cluster_3013	1	0.0319641	0.0859751
7614	ZNF228	TRANSFAC	ZNF228	7614	cluster_1632	1	0.0321042	0.086332
3710	UBX	TRANSFAC	UBX	9294	cluster_508	2	0.0321348	0.0864018
10356	HES1	TRANSFAC	HES1	10356	cluster_1507	1	0.0321526	0.086429
7988	MECP-2	TRANSFAC	MECP-2	7988	cluster_2929	1	0.0322755	0.0866373
7828	ZNF236	TRANSFAC	ARID5A	92	cluster_668	3	0.03243	0.0869109
6315	ZBTB26	TRANSFAC	ZBTB26	6315	cluster_3017	1	0.0325501	0.0871537
7176	ZNF585A	TRANSFAC	ZNF585A	7176	cluster_2737	1	0.0327323	0.087521
5242	ZNF580	HT-SELEX2	ZNF580	5242	cluster_2577	2	0.0327694	0.0875254
6955	ZNF43	TRANSFAC	ZNF43	6955	cluster_1064	2	0.0328287	0.0876064
6344	BLIMP-1	TRANSFAC	BLIMP-1	6344	cluster_2023	1	0.032869	0.0876875
7671	ZNF528	TRANSFAC	ZNF528	7671	cluster_2965	1	0.0331908	0.0883945
6479	PRD51	TRANSFAC	PRD51	6479	cluster_888	1	0.0332117	0.0884255
6591	ZNF699	TRANSFAC	ZNF699	6591	cluster_2356	1	0.0333254	0.0886565
7589	ZNF780B	TRANSFAC	ZNF780B	7589	cluster_2467	1	0.0333559	0.0887135
4892	SKOR2	HT-SELEX2	CG7745	1074	cluster_979	3	0.0334056	0.0887701
5611	KLF7	TRANSFAC	KLF7	5611	cluster_440	2	0.0334626	0.0888643
6758	ZFP319	TRANSFAC	ZFP319	6758	cluster_2834	1	0.0334804	0.0888643
7040	ZNF117	TRANSFAC	ZNF117	7040	cluster_1991	1	0.0335267	0.0888643
7529	ZNF358	TRANSFAC	ZNF358	7529	cluster_2484	1	0.0335294	0.0888643
3035	GLI1	UniPROBE	GLI1	3035	cluster_905	1	0.0335833	0.0889248
10450	NANOG	TRANSFAC	NANOG	10450	cluster_1573	1	0.0336336	0.0890085
7289	ZNF647	TRANSFAC	ZNF647	7289	cluster_2627	1	0.0337874	0.0893717
3161	NKX2-5_T178M_R1	UniPROBE	NKX2-5_T178M_R1	3161	cluster_2542	1	0.0338231	0.0893949
4729	POU3F2	HT-SELEX2	POU3F2	4725	cluster_759	17	0.033922	0.0895422
3019	FOXN1	UniPROBE	FOXN1	3019	cluster_1344	1	0.0340954	0.0897981
1241	RUNX1	JASPAR	RUNX2	10702	cluster_1901	7	0.0344299	0.0902376
9888	OTX2	HumanTF	OTX1	9890	cluster_1105	14	0.0345207	0.0904119
7448	ZNF669	TRANSFAC	ZNF669	7448	cluster_2227	1	0.0345214	0.0904119
7111	ZNF284	TRANSFAC	ZNF284	7111	cluster_1431	2	0.0345664	0.0904972
7939	NFAT5	TRANSFAC	NFAT5	9824	cluster_694	8	0.0346194	0.0905421
8103	NAU	TRANSFAC	TCF21	10184	cluster_688	5	0.0346197	0.0905421
3787	ETV7	HT-SELEX2	ETV7	3785	cluster_595	8	0.0346421	0.0905711
4837	RFX7	HT-SELEX2	RFX7	4837	cluster_2182	2	0.0347427	0.0906777
7752	ZNF236	TRANSFAC	ZNF236	7752	cluster_2999	1	0.0347601	0.0906777
7269	ZNF571	TRANSFAC	ZNF571	7269	cluster_1358	1	0.0347603	0.0906777
6037	JUND	TRANSFAC	JUND	6037	cluster_2180	1	0.0347851	0.0907091
6669	ZNF546	TRANSFAC	ZNF546	6669	cluster_2906	1	0.0349092	0.0909492
2000	TEAD4_PAX5	HumanTF2	TEAD4_PAX5	2000	cluster_256	2	0.0349277	0.0909568
7130	ZNF124	TRANSFAC	ZNF124	7130	cluster_1514	1	0.0352185	0.0914543
2294	C-ETS-1_PROTEIN	3D-footprint	C-ETS-1_PROTEIN	2294	cluster_2346	1	0.0352215	0.0914543
6769	ZIM3	TRANSFAC	ZIM3	6769	cluster_2669	1	0.0352323	0.0914553
7882	HOXD10	TRANSFAC	HOXD10	7882	cluster_1073	1	0.0352997	0.0915937
3106	HOXB7_REF_R2	UniPROBE	HOXB7_REF_R2	3106	cluster_782	6	0.0353344	0.0916263
7321	ZNF34	TRANSFAC	ZNF34	7321	cluster_2808	1	0.0353548	0.0916267
157	MYF6	CISBP	TCFAP4	127	cluster_644	16	0.0353555	0.0916267
4431	NEUROD1	HT-SELEX2	NEUROD1	4430	cluster_2570	2	0.035408	0.0917104
4496	BBX	TRANSFAC	BBX	4496	cluster_494	2	0.0354527	0.0918057
8334	DIF	TRANSFAC	P50:P50	10636	cluster_986	7	0.0354961	0.0919053
10973	MECP2	TRANSFAC	MECP2	10973	cluster_2509	1	0.0355381	0.0919679
8308	ADF1	TRANSFAC	ADF1	8308	cluster_1681	1	0.0355408	0.0919679
7541	ZFP354B	TRANSFAC	TCF17	6879	cluster_1139	5	0.0356594	0.0922498
6143	HLH-2:HLH-19	TRANSFAC	TAL-1ALPHA:E47	10306	cluster_721	18	0.0356892	0.092294
7325	ZNF440	TRANSFAC	ZNF440	7325	cluster_1557	1	0.0357191	0.0923265
2094	HSF2	TRANSFAC	HSF2	954	cluster_584	3	0.0357826	0.0924798
6694	ZFP184	TRANSFAC	ZFP184	6694	cluster_1292	2	0.0359019	0.0927618
2713	T3RBETA	TRANSFAC	T3RBETA	2713	cluster_658	5	0.0359214	0.0927618
933	TFCP2	CISBP	TFCP2	933	cluster_364	3	0.0359635	0.0928235
2992	SIX4	UniPROBE	SIX4	10960	cluster_1180	3	0.0360474	0.0930161
8448	HOXD13	TRANSFAC	HOXD13	8448	cluster_1074	1	0.0360663	0.0930404
3919	GCM2	HT-SELEX2	GCM2	1324	cluster_564	24	0.0361894	0.0932984
7834	NRF3	TRANSFAC	NRF3	7834	cluster_1026	1	0.0362258	0.0933703
3016	FOXN1-4_MBRE	UniPROBE	FOXN1-4_MBRE	3016	cluster_1940	1	0.0362829	0.0934468
1389	CUX1_SOX15	HumanTF2	CUX1_SOX15	1389	cluster_295	2	0.0362986	0.0934468
7800	ZNF425	TRANSFAC	ZNF425	7800	cluster_854	1	0.0363002	0.0934468
2398	FORKHEAD_BOX_PROTEIN_P2	3D-footprint	FORKHEAD_BOX_PROTEIN_P2	2397	cluster_2282	3	0.0363434	0.0935263
5872	PAX-2	TRANSFAC	PAX-2	5872	cluster_2069	1	0.0368557	0.0946194
7812	ZNF521	TRANSFAC	PLAGL2	7808	cluster_736	5	0.0369772	0.0947916
10734	DAF-12	JASPAR	DAF-12	10734	cluster_1899	1	0.0369941	0.0947916
5152	ZBTB37	HT-SELEX2	ZBTB37	5152	cluster_2897	1	0.0370021	0.0947944
7767	COE2	TRANSFAC	COE2	7767	cluster_1161	1	0.0371393	0.0950798
6255	PLAGL2	TRANSFAC	PLAGL2	6255	cluster_2255	1	0.0372251	0.0952378
5153	ZBTB37	HT-SELEX2	ZBTB37	5153	cluster_1705	1	0.037253	0.0952712
6689	ZFP2	TRANSFAC	MKR2	6512	cluster_1203	2	0.0372932	0.0953596
9723	IRX2	HumanTF	IRX2	9723	cluster_2465	3	0.0373164	0.0953907
1960	TEAD4_ESRRB	HumanTF2	TEAD4_ESRRB	1960	cluster_235	2	0.0373573	0.0954303
7707	ZFP90	TRANSFAC	ZFP90	7352	cluster_2098	3	0.0374361	0.0955464
3270	WT1_H373Y_R1	UniPROBE	WT1_H373Y_R1	3270	cluster_2292	4	0.0374415	0.0955464
1365	CEBPG_ELF1	HumanTF2	CEBPG_ELF1	1365	cluster_282	2	0.0376496	0.0959418
6780	ZNF556	TRANSFAC	ZNF556	6780	cluster_1687	1	0.0377383	0.0960948
9885	ONECUT3	HumanTF	ONECUT1	9881	cluster_544	11	0.0377619	0.0961312
7283	ZNF836	TRANSFAC	ZNF345	7104	cluster_663	6	0.037821	0.0962406
6731	ZNF676	TRANSFAC	ZNF676	6731	cluster_1347	1	0.0378287	0.0962406
5906	KAISO	TRANSFAC	KAISO	5906	cluster_1298	1	0.0379055	0.0962695
3154	MSX2_R172H_R1	UniPROBE	MSX2_R172H_R1	3154	cluster_1439	1	0.038349	0.0972411
10929	PBX1	JASPAR	PBX1	10929	cluster_376	2	0.038401	0.0973491
6552	ZNF141	TRANSFAC	ZNF141	6552	cluster_2415	1	0.0385196	0.0974991
2041	TFAP4_DLX3	HumanTF2	TFAP4_DLX3	2041	cluster_277	2	0.0385884	0.0976126
7842	HDAC1	TRANSFAC	T22C8.4	338	cluster_1485	2	0.0387749	0.0978993
6544	ZNF-20	TRANSFAC	ZNF-20	6544	cluster_1176	1	0.0388665	0.0980953
3788	TWI	TRANSFAC	TWI	3788	cluster_1710	1	0.0390484	0.0984142
1926	TEAD4_CEBPD	HumanTF2	TEAD4_CEBPB	1922	cluster_218	4	0.0392817	0.0988027
1372	CLOCK_FIGLA	HumanTF2	CLOCK_FIGLA	1372	cluster_284	2	0.0394409	0.0991039
7698	ZNF224	TRANSFAC	ZNF224	7698	cluster_2832	1	0.0396693	0.0993952
10779	CNOT3	TRANSFAC	KLF3	4258	cluster_1786	3	0.0396854	0.0993952
7127	ZFP206	TRANSFAC	ZFP260	6583	cluster_2392	4	0.0398685	0.0997143
393	BGIBMGA012843	CISBP	BGIBMGA012843	393	cluster_1989	1	0.0399649	0.0999339
6786	ZNF582	TRANSFAC	ZNF582	6786	cluster_1186	1	0.0399784	0.0999421
2887	ARID5A	UniPROBE	ARID5A	5390	cluster_491	2	0.0402087	0.1002804
3278	ZNF655_REF_R1	UniPROBE	ZNF655_REF_R2	3279	cluster_2770	6	0.0402353	0.1002804
7003	ZNF75	TRANSFAC	ZNF75	7003	cluster_1833	1	0.0403491	0.1004254
5490	INSM1	HUMAN.H10MO.C	INSM1	5490	cluster_590	2	0.0404273	0.100546
1975	TEAD4_FOXI1	HumanTF2	TEAD4_FOXI1	1975	cluster_242	2	0.0404289	0.100546
10932	BR-C_Z4	TRANSFAC	BR(VAR.4)	10514	cluster_1293	2	0.0406275	0.1006818
6530	ZNF31	TRANSFAC	ZNF31	6530	cluster_1689	1	0.0407017	0.1007898
6796	ZNF582	TRANSFAC	ZNF582	6796	cluster_2195	1	0.0408112	0.1009689
6829	ZFP64	TRANSFAC	ZFP64	6829	cluster_1968	1	0.0409325	0.1012544
6418	HIC2	TRANSFAC	HIC2	6418	cluster_2358	1	0.0409367	0.1012544
6755	ZNF649	TRANSFAC	ZNF649	6755	cluster_902	2	0.0411071	0.1015672
4862	C-MYB	TRANSFAC	C-MYB	4862	cluster_549	4	0.041109	0.1015672
7663	ZFP532	TRANSFAC	ZFP532	7663	cluster_1303	1	0.0415369	0.1021434
6767	ZNF768	TRANSFAC	ZNF768	6767	cluster_734	5	0.041566	0.1021919
8351	ORG-1	TRANSFAC	TBX19	10119	cluster_552	10	0.0416911	0.1024217
3108	HOXB7_K191R_R2	UniPROBE	HOXB7_K191R_R2	3108	cluster_1724	2	0.0417606	0.1025721
8899	BCL6B	UniPROBE	BCL6_REF_R1	3067	cluster_2380	2	0.0418014	0.1026459
6674	ZNF554	TRANSFAC	ZNF554	6674	cluster_1563	1	0.0420867	0.1032483
5075	TLX3	HT-SELEX2	TLX3	5075	cluster_2543	1	0.0421495	0.1033097
667	NASONIA_NCBI_HMM302924	CISBP	LIM3	591	cluster_786	7	0.0421495	0.1033097
1089	CWO	CISBP	USF2	5731	cluster_322	17	0.0424279	0.1038935
1016	ELT-1	CISBP	ELT-1	1016	cluster_702	9	0.0425009	0.1040312
7943	SIX-1	TRANSFAC	SIX1	8744	cluster_1231	5	0.0425135	0.1040312
2144	C/EBP	TRANSFAC	C/EBP	2144	cluster_1828	1	0.042534	0.1040312
5738	SOX11	TRANSFAC	SOX17	8869	cluster_419	27	0.0426113	0.1040945
10124	TBX1	HumanTF	TBX1	10124	cluster_2159	1	0.0427021	0.1042739
7912	MSX-1	TRANSFAC	MSX-1	7912	cluster_2641	1	0.0427683	0.1043697
10668	FOXH1	JASPAR	FOXH1	10668	cluster_526	4	0.042933	0.1047204
6783	ZFP64	TRANSFAC	ZFP64	6783	cluster_2847	2	0.0429359	0.1047204
715	ENSDARG00000078676	CISBP	ENSDARG00000078676	715	cluster_1249	4	0.0430058	0.104829
10409	ANTP	TRANSFAC	ANTP	10409	cluster_1041	2	0.0431794	0.1050219
1996	TEAD4_MAX	HumanTF2	TEAD4_FIGLA	1967	cluster_237	6	0.0432774	0.1050998
7055	ZNF616	TRANSFAC	ZNF324B	6635	cluster_834	2	0.0433535	0.1052276
7429	ZNF845	TRANSFAC	ZNF567	7296	cluster_807	3	0.0433837	0.1052789
2451	INTERFERON_REGULATORY_FACTOR_3	3D-footprint	INTERFERON_REGULATORY_FACTOR_3	2451	cluster_1523	1	0.0436165	0.1057439
121	HLH-25	CISBP	Ahr	10507	cluster_543	8	0.0437875	0.1060967
1724	GCM2_TBX21	HumanTF2	GCM2_TBX21	1724	cluster_128	2	0.0438348	0.1061582
7064	ZNF169	TRANSFAC	ZNF169	7064	cluster_1099	1	0.0439506	0.1063791
6816	ZFP30	TRANSFAC	ZFP30	6816	cluster_859	1	0.0439988	0.1064196
6107	TAFII250	TRANSFAC	TAFII250	6107	cluster_2590	1	0.0441967	0.1066943
261	ZFP187	CISBP	ZFP187	261	cluster_2150	1	0.0444844	0.1073081
6445	SALL2	TRANSFAC	SALL2	6445	cluster_2718	2	0.0445838	0.1074253
897	PRKRIR	CISBP	PRKRIR	897	cluster_1136	1	0.0446879	0.1074823
6638	ZFP553	TRANSFAC	ZFP553	6638	cluster_2294	1	0.0447616	0.1075951
6965	ZNF23	TRANSFAC	ZNF23	6965	cluster_1209	1	0.0447867	0.107629
2626	TRANSCRIPTION_FACTOR_MAFB	3D-footprint	MAFF	4319	cluster_683	13	0.0448441	0.1077196
683	HSF-1	CISBP	ZBTB12	298	cluster_1101	2	0.0451847	0.1083781
7412	ZNF845	TRANSFAC	ZNF765	7238	cluster_1328	2	0.0452515	0.1084872
3042	GLI3	UniPROBE	GLI3	3042	cluster_2212	1	0.045259	0.1084872
1210	RELA	CISBP	RELA	997	cluster_1250	2	0.0452777	0.1085068
6310	CIZ	TRANSFAC	CIZ	6310	cluster_3009	1	0.045437	0.1088164
7000	ZNF83	TRANSFAC	ZNF83	7000	cluster_1081	1	0.0455914	0.1090962
3800	FERD3L	HT-SELEX2	NAU	8104	cluster_744	8	0.0456642	0.1091439
2982	PMTBR_REP2	UniPROBE	PMTBR_REP2	2982	cluster_2017	1	0.0456869	0.1091439
5816	PAX-5	TRANSFAC	PAX-5	5816	cluster_2523	1	0.0457198	0.1091439
2929	MTF1	UniPROBE	MTF1	5641	cluster_519	2	0.0457199	0.1091439
7768	SMAD7	TRANSFAC	SMAD7	7768	cluster_2515	2	0.0458546	0.1093424
3132	HOXD13_S316C_R2	UniPROBE	HOXD13_N298S_R2	3126	cluster_1473	6	0.0460344	0.1095061
5080	T	HT-SELEX2	BYN	8344	cluster_652	7	0.0461039	0.1096567
1386	CUX1_PITX1	HumanTF2	CUX1_PITX1	1386	cluster_292	2	0.0461243	0.1096789
2262	OCTAMER-BINDING_TRANSCRIPTION_FACTOR_1	3D-footprint	OCTAMER-BINDING_TRANSCRIPTION_FACTOR_1	2262	cluster_1751	2	0.0461543	0.1096789
383	DNMT1	CISBP	DNMT1	383	cluster_1001	2	0.046166	0.1096789
8804	P53	TRANSFAC	P53	8804	cluster_2313	3	0.0462297	0.109753
7695	ZNF484	TRANSFAC	ZNF484	7695	cluster_2892	1	0.046339	0.1099522
10078	IRF-1	TRANSFAC	IRF-1	10078	cluster_2266	4	0.0467911	0.1107211
1906	RFX3_ETV7	HumanTF2	RFX3_ETV7	1906	cluster_206	2	0.0468179	0.1107211
7393	ZNF675	TRANSFAC	ZNF675	7393	cluster_739	3	0.0470139	0.1111184
5181	ZNF12	HT-SELEX2	ZNF12	5180	cluster_2946	2	0.0470609	0.1111871
7426	ZNF560	TRANSFAC	ZNF560	7426	cluster_2260	1	0.0470913	0.1112476
3125	HOXD13_I322L_R2	UniPROBE	HOXD13_S316C_R1	3133	cluster_2418	4	0.0473148	0.1116846
4767	POU6F1	HT-SELEX2	EMS	8238	cluster_649	6	0.0473252	0.1116846
8336	COL-1	TRANSFAC	EBF1	971	cluster_1793	3	0.0474561	0.111914
7090	ZNF616	TRANSFAC	ZNF616	7090	cluster_2267	2	0.0474874	0.1119617
5919	TTF-1	TRANSFAC	TTF-1	5919	cluster_1618	1	0.0474905	0.1119617
7394	ZNF680	TRANSFAC	ZNF680	7394	cluster_2222	1	0.0477783	0.1124485
5513	KLF8	HUMAN.H10MO.C	KLF8	7909	cluster_1160	4	0.047896	0.1126475
4763	POU6F1	HT-SELEX2	POU6F1	4762	cluster_2860	2	0.0479002	0.1126475
6911	ZNF99	TRANSFAC	ZNF99	6911	cluster_892	1	0.0480591	0.1128944
6618	ZNF684	TRANSFAC	ZNF684	6618	cluster_2106	1	0.0481248	0.1130273
6163	OVOL3	TRANSFAC	OVOL3	6163	cluster_2848	1	0.0481918	0.113114
6677	ZNF572	TRANSFAC	ZNF572	6677	cluster_1228	1	0.0482872	0.1132736
2884	RFX4	UniPROBE	RFX4	5711	cluster_474	4	0.0487192	0.1141584
6733	ZNF709	TRANSFAC	ZNF709	6733	cluster_1780	1	0.0487626	0.1141923
8743	RELB	JASPAR	RELB	8743	cluster_1447	1	0.0487742	0.1141923
5733	VDR	HUMAN.H10MO.B	VDR	5734	cluster_636	11	0.0489947	0.1144123
1904	POU5F1	HumanTF2	POU5F1	1904	cluster_204	10	0.0490105	0.1144226
7628	ZNF646	TRANSFAC	ZNF646	7628	cluster_2828	1	0.0491249	0.1145718
1856	MYBL1_MAX	HumanTF2	MYBL1_MAX	1856	cluster_184	2	0.0492983	0.1149114
9078	MRG2	UniPROBE	MEIS1	78	cluster_468	21	0.0494788	0.1152288
5382	ELF2	HUMAN.H10MO.C	ERG	9186	cluster_365	48	0.0495831	0.1153439
6041	RAD21	TRANSFAC	CTCF	6034	cluster_2636	2	0.0496774	0.1154723
7560	ZNF331	TRANSFAC	ZNF331	7560	cluster_1329	1	0.0498225	0.1156763
8255	LBL	TRANSFAC	LBE	8253	cluster_2218	2	0.0499122	0.1157608
2018	TEAD4_TBX21	HumanTF2	TEAD4_TBX21	2018	cluster_261	2	0.0499702	0.1157805
3186	PAX4_R183C_R1	UniPROBE	PAX4_R183C_R1	3186	cluster_1823	1	0.049981	0.1157805
9865	NR4A2	HumanTF	NR4A2	9865	cluster_2852	1	0.0501466	0.1160019
6782	ZNF552	TRANSFAC	ZNF552	6782	cluster_2919	1	0.0502376	0.116169
6923	ZNF197	TRANSFAC	ZNF197	6923	cluster_2680	1	0.0503767	0.1163815
1440	ELK1_PAX9	HumanTF2	ELK1_PAX5	1439	cluster_33	8	0.0504535	0.1165155
7606	ZNF222	TRANSFAC	ZNF727	6907	cluster_796	3	0.0507521	0.1169402
1875	PITX1_HOXA3	HumanTF2	HOXB2_PITX1	1778	cluster_149	4	0.0507638	0.1169511
7245	ZNF551	TRANSFAC	ZNF551	7245	cluster_1591	1	0.0508215	0.1170247
10452	EVI-1	TRANSFAC	MECOM	938	cluster_344	5	0.050945	0.117165
10001	RXRG	HumanTF	RARB	4811	cluster_611	24	0.0509526	0.117165
6873	ZNF195	TRANSFAC	ZNF195	6873	cluster_2167	1	0.0512982	0.117848
7780	ATF-3	TRANSFAC	ATF-3	7780	cluster_2560	1	0.051392	0.1179982
5365	ZIC2	TRANSFAC	ZIC3	5370	cluster_441	6	0.0514397	0.1180542
11095	CG4881	FlyZincFinger	CG4881	11095	cluster_2934	1	0.0514551	0.1180757
6375	GM397	TRANSFAC	GM397	6375	cluster_2364	1	0.0516753	0.1184356
6397	OSR2	TRANSFAC	OSR2	6397	cluster_2593	2	0.0517161	0.118497
7659	ZNF592	TRANSFAC	ZNF592	7659	cluster_1634	2	0.0517553	0.1185481
9803	MYBL2	HumanTF	MYBL1	9800	cluster_1421	2	0.0518191	0.1186475
6845	ZFP64	TRANSFAC	ZFP64	6845	cluster_2553	1	0.0518226	0.1186475
3893	GATA3	HT-SELEX2	GATA3	3893	cluster_1071	2	0.05185	0.1186941
1986	TEAD4_HOXA2	HumanTF2	TEAD4_DLX3	1938	cluster_224	24	0.0520638	0.1190812
2353	NUCLEAR_FACTOR_OF_ACTIVATED_T-CELLS,_CYTOPLASMIC_2	3D-footprint	NUCLEAR_FACTOR_OF_ACTIVATED_T-CELLS,_CYTOPLASMIC_2	2353	cluster_2486	1	0.0521699	0.11928
6924	ZNF814	TRANSFAC	ZNF814	6924	cluster_851	1	0.0521979	0.11928
7347	ZFP668	TRANSFAC	ZFP668	7347	cluster_2435	2	0.0524453	0.1197621
6435	ZFP579	TRANSFAC	ZFP579	6435	cluster_2512	1	0.0526285	0.1200132
3233	POU4F3_N316K_R1	UniPROBE	POU4F3_N316K_R1	3233	cluster_1866	3	0.0526431	0.1200288
8304	BTBVII	TRANSFAC	BTBVII	8304	cluster_1843	1	0.0526556	0.1200338
9316	EVE	DrosophilaTF	EVE	9316	cluster_2306	1	0.0529656	0.1205816
1788	HOXB2_SPDEF	HumanTF2	ETV2_DLX3	1489	cluster_41	30	0.0529983	0.1206205
5285	ZSCAN16	HT-SELEX2	ZSCAN16	5287	cluster_1360	4	0.0530002	0.1206205
10746	DAX1	TRANSFAC	NR2F2	4907	cluster_479	11	0.0531005	0.1207416
761	NHR-34	CISBP	NHR-46	721	cluster_1606	6	0.0531785	0.120835
2234	OCTAMER-BINDING_TRANSCRIPTION_FACTOR_1	3D-footprint	OCTAMER-BINDING_TRANSCRIPTION_FACTOR_1	2234	cluster_2198	1	0.0534865	0.1213382
7915	NFATC4	TRANSFAC	NFATC2	5558	cluster_573	14	0.0535489	0.1214042
7930	CTBP1	TRANSFAC	CTBP1	7930	cluster_2480	1	0.0536259	0.1215092
6551	ZNF235	TRANSFAC	ZNF235	6551	cluster_1849	1	0.0537698	0.1218041
6491	ZFY1	TRANSFAC	ZFY1	6491	cluster_2873	1	0.053931	0.1220496
10342	CHURCHILL	TRANSFAC	CPBP	5770	cluster_909	2	0.0541502	0.1224645
7709	ZNF600	TRANSFAC	ZNF600	7709	cluster_2893	1	0.0542365	0.1225873
7213	ZNF530	TRANSFAC	ZFP14	6771	cluster_882	2	0.0542554	0.1225906
5994	RFX5	TRANSFAC	RFX1	814	cluster_748	17	0.0543463	0.1227699
7180	HB	TRANSFAC	HB	7180	cluster_618	4	0.0550059	0.1239378
6419	ZFP579	TRANSFAC	ZFP579	6419	cluster_2042	1	0.055255	0.124383
7081	ZNF267	TRANSFAC	ZNF90	7019	cluster_801	3	0.0552986	0.1244405
7453	ZNF560	TRANSFAC	ZNF560	7453	cluster_1835	1	0.0553289	0.1244537
2600	RUNT-RELATED_TRANSCRIPTION_FACTOR_1	3D-footprint	RUNT-RELATED_TRANSCRIPTION_FACTOR_1	2611	cluster_1722	12	0.0554116	0.1245976
10378	COUPTF	TRANSFAC	HNF4A	5471	cluster_662	17	0.0554717	0.1246236
10612	GATA1::TAL1	JASPAR	TAL-1	8644	cluster_310	9	0.0554779	0.1246236
3033	GLI1	UniPROBE	GLI1	3033	cluster_904	2	0.0555346	0.1246236
1775	HOXB2_PAX9	HumanTF2	HOXB2_PAX1	1770	cluster_145	13	0.0555536	0.1246236
8417	AHR:ARNT	TRANSFAC	AHR:ARNT	8417	cluster_2541	1	0.0556396	0.1247361
7190	ZNF530	TRANSFAC	ZNF530	7190	cluster_1327	1	0.0556703	0.1247615
6430	ZFP92	TRANSFAC	ZFP92	6430	cluster_1135	1	0.0556844	0.1247679
10949	POU6F1_2	JASPAR	POU6F1	2936	cluster_478	6	0.0557374	0.1247855
1008	ZNF274	CISBP	ZNF274	1008	cluster_2944	1	0.0557773	0.1248335
8305	BTBVII	TRANSFAC	BTBVII	8305	cluster_2931	1	0.0559947	0.1252055
1614	FOXJ2_PITX1	HumanTF2	FOXJ2_PITX1	1614	cluster_78	2	0.0560162	0.1252055
9420	CUX1	HumanTF	CUX1	9420	cluster_2858	1	0.0562054	0.1255115
1642	GCM1_ELF1	HumanTF2	GCM1_ELF1	1642	cluster_89	2	0.056272	0.125574
6887	ZNF878	TRANSFAC	MAX_1	10766	cluster_749	20	0.0562729	0.125574
1369	CLOCK_EVX1	HumanTF2	CLOCK_EVX1	1368	cluster_283	4	0.0564166	0.1258351
3476	BATF	HT-SELEX2	BATF	3476	cluster_2014	4	0.0565271	0.1259969
4176	IRF3	HT-SELEX2	IRF3	4174	cluster_2550	2	0.057018	0.1267327
9257	STAT5A	TRANSFAC	STAT4	982	cluster_632	9	0.0571138	0.1268297
6819	ZIPRO1	TRANSFAC	ZIPRO1	6531	cluster_2149	2	0.0572627	0.1271117
7784	PRDM15	TRANSFAC	PRDM15	7784	cluster_1391	1	0.0573393	0.127199
7809	EZI	TRANSFAC	EZI	7809	cluster_1783	1	0.0574378	0.1273075
6614	ZNF311	TRANSFAC	ZNF311	6614	cluster_1396	1	0.0575626	0.1275049
1603	FLI1_TCF3	HumanTF2	FLI1_FIGLA	1593	cluster_72	22	0.0575945	0.1275469
782	NHR-5	CISBP	DAF-12	755	cluster_1273	2	0.0578113	0.1279341
2617	T-BOX_TRANSCRIPTION_FACTOR_TBX1	3D-footprint	T-BOX_TRANSCRIPTION_FACTOR_TBX3	2245	cluster_1874	3	0.0578902	0.1280561
7199	ZNF782	TRANSFAC	ZNF782	7199	cluster_2502	1	0.0581056	0.1283331
6448	FIZ1	TRANSFAC	FIZ1	6448	cluster_2321	1	0.0581065	0.1283331
4976	TBX20	HT-SELEX2	TBX1	10121	cluster_626	10	0.058179	0.1284597
6498	ZNF879	TRANSFAC	ZNF879	6498	cluster_1760	2	0.0583591	0.128826
2507	RETINOIC_ACID_RECEPTOR_RXR-ALPHA	3D-footprint	RETINOIC_ACID_RECEPTOR_RXR-ALPHA	2509	cluster_1576	3	0.0583814	0.12885
6261	ZFP445	TRANSFAC	ZFP445	6261	cluster_2989	1	0.0585056	0.1290223
8536	ZNF545	TRANSFAC	ZFP82	3386	cluster_521	2	0.0587541	0.1293494
360	MEX-6	CISBP	MEX-6	360	cluster_1498	1	0.0588232	0.1294624
1397	E2F1_ELK1	HumanTF2	E2F1_ELK1	1397	cluster_14	2	0.0588242	0.1294624
5431	FOXJ3	HUMAN.H10MO.A	FOXJ3	5431	cluster_894	4	0.0588541	0.1294654
6868	ZBTB40	TRANSFAC	ZBTB40	6868	cluster_2261	1	0.0592563	0.1301794
1878	POU2F1_DLX2	HumanTF2	POU2F1_DLX2	1878	cluster_195	3	0.0592886	0.1301794
10322	VDR,_CAR,_PXR	TRANSFAC	VDR,_CAR,_PXR	10322	cluster_2232	1	0.059422	0.1304292
324	F55C5.11	CISBP	F55C5.11	324	cluster_1625	1	0.0594443	0.1304505
6776	ZNF408	TRANSFAC	ZNF408	6776	cluster_2226	1	0.0595318	0.1305493
7751	ZFP93	TRANSFAC	ZFP93	7751	cluster_1853	1	0.0595679	0.1306019
1023	AEF1	CISBP	AEF1	1023	cluster_317	2	0.0596769	0.1307027
6576	ZNF235	TRANSFAC	ZNF235	6576	cluster_1946	1	0.0597073	0.1307253
1955	TEAD4_EOMES	HumanTF2	TEAD4_EOMES	1955	cluster_233	2	0.0598255	0.1308163
6934	ZNF17	TRANSFAC	ZNF17	6934	cluster_2843	1	0.0598966	0.1309186
1126	GL	CISBP	GL	1126	cluster_10	2	0.060017	0.1311263
8470	DLX2	TRANSFAC	DLX2	8470	cluster_2068	1	0.0600564	0.1311877
7285	ZNF227	TRANSFAC	ZNF227	7285	cluster_2403	1	0.0600956	0.1312204
6573	ZFP367	TRANSFAC	ZFP367	6573	cluster_2442	1	0.0602027	0.1313792
9213	FAC1	TRANSFAC	BPTF	939	cluster_481	2	0.060282	0.1314744
8380	GL	TRANSFAC	GL	8380	cluster_2896	1	0.0606352	0.1320639
5908	MIBP1	TRANSFAC	MIBP1	5908	cluster_1676	1	0.0606873	0.132112
6756	ZNF323	TRANSFAC	ZNF323	6756	cluster_950	1	0.0607609	0.1322142
2108	C/EBPBETA	TRANSFAC	C/EBPBETA	2108	cluster_2741	2	0.0608776	0.1323311
4704	POU2F2	HT-SELEX2	POU2F2	4704	cluster_805	3	0.061075	0.1326238
2656	GLUCOCORTICOID_RECEPTOR	3D-footprint	GLUCOCORTICOID_RECEPTOR	2656	cluster_2706	1	0.0610807	0.1326273
8356	YL-1	TRANSFAC	YL-1	8356	cluster_1381	3	0.0614788	0.1332621
1691	GCM1_PITX1	HumanTF2	GCM1_PITX1	1691	cluster_112	2	0.0614943	0.1332621
1538	ETV2_SOX15	HumanTF2	ETV2_SOX15	1538	cluster_64	2	0.0615644	0.1333899
9421	CUX1	HumanTF	CUX1	9421	cluster_613	3	0.0616342	0.1335279
2463	HOMEOTIC_PROTEIN_SEX_COMBS_REDUCED	3D-footprint	HOMEOTIC_PROTEIN_SEX_COMBS_REDUCED	2463	cluster_745	2	0.0618346	0.1338669
7459	ZNF514	TRANSFAC	ZNF514	7459	cluster_1378	1	0.0618651	0.1339065
306	ZIC3	CISBP	ZIC3	306	cluster_874	6	0.0620039	0.134041
6051	PBX3	TRANSFAC	PBX3	6051	cluster_2078	1	0.0620058	0.134041
6814	ZNF175	TRANSFAC	ZNF175	6814	cluster_1912	1	0.0620689	0.1340722
10765	E2F-1	TRANSFAC	E2F-1	10765	cluster_2280	1	0.0622885	0.1342419
6958	ZNF254	TRANSFAC	ZNF254	6958	cluster_975	1	0.0623309	0.1342681
6632	ZNF674	TRANSFAC	ZNF674	6632	cluster_2753	1	0.062339	0.1342681
2483	TRANSCRIPTION_FACTOR_MAFG	3D-footprint	TRANSCRIPTION_FACTOR_MAFG	2483	cluster_1280	1	0.0624819	0.1345455
6752	ZNF100	TRANSFAC	ZNF100	6752	cluster_2272	1	0.0625457	0.1346447
2590	TRANSCRIPTION_FACTOR_SOX-4	3D-footprint	HUMAN_SRY	2271	cluster_716	11	0.062719	0.1348361
7651	PRDM15	TRANSFAC	PRDM15	7651	cluster_2612	1	0.062721	0.1348361
8849	PAX-4	TRANSFAC	PAX-4	8849	cluster_1648	1	0.0627274	0.1348361
5975	SIX-5	TRANSFAC	C-ETS-1	6063	cluster_2469	3	0.0628076	0.134936
2355	HSF	TRANSFAC	HSF	2355	cluster_2838	1	0.062928	0.1350999
7155	ZNF569	TRANSFAC	ZFP74	6692	cluster_2842	2	0.0629915	0.1350999
6425	FIZ1	TRANSFAC	FIZ1	6425	cluster_2992	1	0.0630106	0.1350999
1381	CUX1_HOXA13	HumanTF2	CUX1_HOXB13	1383	cluster_289	8	0.0630455	0.1350999
307	ZBTB3	CISBP	ZBTB3	307	cluster_1547	1	0.0630967	0.1351598
5758	NF-KAPPAB	TRANSFAC	NF-KAPPAB	5758	cluster_3073	2	0.0631915	0.1353161
8718	PRDM1	JASPAR	PRDM1	4775	cluster_348	9	0.0634759	0.1358708
10527	ELK1	JASPAR	ELK1	10527	cluster_944	1	0.0634834	0.1358708
3170	NR2E3_R76W_R1	UniPROBE	NR2E3_R76W_R1	3170	cluster_2791	1	0.0635397	0.1359412
8291	ZEN-2	TRANSFAC	ZEN-2	8291	cluster_2917	1	0.0636649	0.1361933
10480	TRANSCRIPTION_FACTOR_A,_MITOCHONDRIAL	3D-footprint	TRANSCRIPTION_FACTOR_A,_MITOCHONDRIAL	10480	cluster_3074	1	0.0637022	0.1361933
4982	TBX20	HT-SELEX2	TBX20	4977	cluster_665	7	0.0637273	0.1362112
7353	ZNF114	TRANSFAC	ZNF114	7353	cluster_2738	1	0.0637468	0.1362112
6896	ZNF208	TRANSFAC	ZNF208	6896	cluster_1356	2	0.0640765	0.1367248
1961	TEAD4_ESRRB	HumanTF2	TEAD4_ESRRB	1961	cluster_236	2	0.0641375	0.136754
8926	SOX1	UniPROBE	SOX1	5084	cluster_425	2	0.0642457	0.1369499
7467	ZNF479	TRANSFAC	ZNF479	7467	cluster_1697	1	0.06432	0.13704
1859	MYBL1_ONECUT2	HumanTF2	MYBL1_ONECUT2	1859	cluster_187	2	0.0646062	0.1375568
891	TBX-33	CISBP	TBX-33	891	cluster_2602	1	0.0646397	0.1375958
776	NHR-65	CISBP	NHR-65	776	cluster_2132	1	0.0646695	0.137597
1877	POU2F1_DLX2	HumanTF2	POU2F1_DLX2	1877	cluster_194	2	0.0647321	0.1376504
1745	HOXB13_TBX3	HumanTF2	HOXB13_TBX3	1745	cluster_134	2	0.064748	0.1376515
5998	ZFP691	TRANSFAC	ZFP691	5998	cluster_359	2	0.0647762	0.1376675
10885	IRX6	JASPAR	IRX5	10884	cluster_362	18	0.0648682	0.1377449
6784	ZNF382	TRANSFAC	ZNF382	6784	cluster_1943	1	0.0649903	0.1379307
6393	PRDM14	TRANSFAC	PRDM14	6393	cluster_2496	1	0.0651571	0.1382116
9414	PU.1	TRANSFAC	EHF	10755	cluster_811	3	0.0653401	0.1385394
287	ZFP410	CISBP	ZFP410	287	cluster_2370	1	0.0653418	0.1385394
2966	GST-NOTCH1_FIG2	UniPROBE	GST-NOTCH1_FIG2	2966	cluster_1119	1	0.0654712	0.1387591
6792	ZNF700	TRANSFAC	ZNF700	6792	cluster_1313	1	0.0655572	0.1389098
7082	ZNF267	TRANSFAC	ZNF267	7082	cluster_1133	1	0.0656076	0.1389643
9767	MAX	HumanTF	TFAP4_MAX	2051	cluster_568	12	0.065657	0.1390515
7246	ZNF497	TRANSFAC	ZNF497	7246	cluster_1096	1	0.0657201	0.1391717
6592	ZNF470	TRANSFAC	ZNF470	6592	cluster_1513	2	0.0657597	0.1391811
1958	TEAD4_ERG	HumanTF2	ERF_HOXA3	1469	cluster_35	8	0.0660168	0.1396403
5096	VENTX	HT-SELEX2	VENTX	5096	cluster_1660	1	0.0662076	0.1398331
8823	NRSE	TRANSFAC	REST	2792	cluster_600	10	0.0664968	0.1403166
6865	ZNF586	TRANSFAC	ZNF586	6865	cluster_2540	1	0.0665067	0.1403166
6510	ZNF705G	TRANSFAC	ZNF705G	6510	cluster_2605	1	0.0668215	0.1406728
6835	ZFP99	TRANSFAC	ZFP99	6835	cluster_1154	1	0.0669664	0.1409116
11044	CG31666	FlyZincFinger	CG31666	11044	cluster_2419	1	0.0670586	0.1409988
6287	ZNF516	TRANSFAC	ZNF516	6287	cluster_1376	1	0.0671323	0.1411194
9638	HINFP1	HumanTF	HINFP1	9638	cluster_2203	1	0.0671447	0.1411304
3938	GMEB2	HT-SELEX2	GMEB2	3938	cluster_812	4	0.0673001	0.1414345
7700	ZNF549	TRANSFAC	ZNF549	7700	cluster_2297	1	0.0673216	0.1414345
1824	MEIS1_DLX2	HumanTF2	MEIS1_DLX2	1824	cluster_167	4	0.0673434	0.1414345
5257	ZNF713	HT-SELEX2	ZNF713	5257	cluster_2398	2	0.0673592	0.1414345
7918	RFX	TRANSFAC	RFX4	4973	cluster_391	5	0.0673794	0.1414345
1998	TEAD4_MAX	HumanTF2	TEAD4_MAX	1998	cluster_254	2	0.0673818	0.1414345
3167	NR2E3_G56R_R1	UniPROBE	NR2E3_G56R_R1	3167	cluster_2862	1	0.0674581	0.1415625
2924	SOX5	UniPROBE	SOX5	5766	cluster_513	2	0.0674951	0.1416188
3275	ZNF200_REF_R1	UniPROBE	ZNF200_REF_R1	3275	cluster_2961	2	0.0676782	0.1417842
1890	POU2F1_FOXO6	HumanTF2	POU2F1_FOXO6	1890	cluster_200	2	0.0678473	0.141959
7376	ZNF555	TRANSFAC	ZNF555	7376	cluster_2441	1	0.0678681	0.141977
5813	TBP	TRANSFAC	TBP	5813	cluster_488	2	0.067971	0.1421611
3207	PBX4_REF_R2	UniPROBE	PBX4_REF_R1	3206	cluster_2664	2	0.0680376	0.1422324
1442	ELK1_SREBF2	HumanTF2	ELK1_SREBF2	1442	cluster_753	4	0.0685305	0.1428942
9275	AFP1	TRANSFAC	AFP1	9275	cluster_1941	1	0.0686842	0.1431256
7524	ZNF251	TRANSFAC	ZNF251	7524	cluster_1141	1	0.0688599	0.1434773
525	DUX	CISBP	LHX6	551	cluster_628	5	0.068937	0.1435495
43	DLX5	TRANSFAC	DLX5	43	cluster_1103	2	0.069	0.1436172
7351	ZFP62	TRANSFAC	ZFP62	7351	cluster_2759	1	0.0690206	0.1436407
7386	ZNF540	TRANSFAC	ZNF540	7386	cluster_1746	1	0.0690948	0.1437003
6719	ZNF491	TRANSFAC	ZNF491	6719	cluster_1664	1	0.0692029	0.1438021
5838	ZBTB7C	TRANSFAC	ZBTB7C	5838	cluster_1585	1	0.0693114	0.1439833
2986	BAP	UniPROBE	BAP	2986	cluster_1813	2	0.0694287	0.1440378
5775	SP4	TRANSFAC	SP4	5775	cluster_446	2	0.0694736	0.1440555
5574	NKX3-1	HUMAN.H10MO.C	NKX3-1	5574	cluster_2463	1	0.0694985	0.1440711
7481	ZNF607	TRANSFAC	ZNF607	7481	cluster_2461	1	0.0695311	0.1441009
362	Y48G1C.6	CISBP	Y48G1C.6	362	cluster_1414	1	0.0695943	0.1441292
5280	ZNF787	HT-SELEX2	ZNF787	5279	cluster_2676	2	0.0696453	0.1442018
3214	PHOX2B_R141G_R1	UniPROBE	PHOX2B_R100L_R1	3212	cluster_1541	2	0.0696973	0.144291
5076	TLX3	HT-SELEX2	TLX3	5076	cluster_2544	1	0.0697986	0.1444549
6120	DUXBL	TRANSFAC	DUXBL	6120	cluster_361	3	0.0701156	0.1448547
6671	ZFP2	TRANSFAC	ZFP2	6671	cluster_862	2	0.0701801	0.1449115
7741	ZNF484	TRANSFAC	ZNF484	7741	cluster_2136	1	0.070224	0.1449442
7722	MIZF	TRANSFAC	MIZF	7722	cluster_2301	1	0.0703996	0.1451619
7985	LHX2	TRANSFAC	IPF1	10646	cluster_1069	4	0.0704458	0.1451619
10100	HMGIY	TRANSFAC	NFATc2	5793	cluster_2112	7	0.070494	0.1451619
11026	CG10270	FlyZincFinger	D19B	1091	cluster_673	2	0.070494	0.1451619
325	K02D7.2	CISBP	CG4158	11125	cluster_316	46	0.0705194	0.1451633
2721	ETS_TRANSLOCATION_VARIANT_4	3D-footprint	ETS_TRANSLOCATION_VARIANT_4	2718	cluster_2837	2	0.0706182	0.1453506
6416	ZFP382	TRANSFAC	ZFP382	6416	cluster_1944	1	0.0706712	0.145358
9267	PPARALPHA:RXRALPHA	TRANSFAC	PPARALPHA:RXRALPHA	9267	cluster_2438	1	0.0708085	0.1454847
8886	ZBTB3	UniPROBE	ZBTB3	5295	cluster_485	2	0.0708316	0.1454847
6933	ZNF26	TRANSFAC	ZNF26	6933	cluster_947	1	0.0708797	0.1455666
7098	ZNF415	TRANSFAC	ZNF415	7098	cluster_1475	1	0.0711051	0.1458419
5871	OTX1	TRANSFAC	Arid3a	10623	cluster_1540	6	0.0711723	0.1459644
8043	TBX5	TRANSFAC	TBX20	8042	cluster_799	4	0.0712192	0.1460107
7507	ZNF426	TRANSFAC	ZNF426	7507	cluster_2905	1	0.0713531	0.1462425
4958	SREBF1	HT-SELEX2	HLH-11	175	cluster_1208	3	0.0714253	0.1463276
3031	LMD	UniPROBE	LMD	3031	cluster_2177	1	0.0716178	0.146538
2585	HOMEOBOX_PROTEIN_NKX-2.5	3D-footprint	HOMEOBOX_PROTEIN_NKX-2.5	2585	cluster_1881	1	0.071741	0.1467553
10433	RUSH-1ALPHA	TRANSFAC	RUSH-1ALPHA	10433	cluster_2174	1	0.0722738	0.1476244
5437	FOXQ1	HUMAN.H10MO.C	FOXQ1	10539	cluster_648	3	0.0725541	0.1479898
2720	ETS_TRANSLOCATION_VARIANT_4	3D-footprint	ETS_TRANSLOCATION_VARIANT_4	2720	cluster_1894	1	0.0726449	0.1481652
2778	HISTONE-LYSINE_N-METHYLTRANSFERASE_PRDM9	3D-footprint	HISTONE-LYSINE_N-METHYLTRANSFERASE_PRDM9	2778	cluster_1957	4	0.0727162	0.1482749
10326	YY1	TRANSFAC	YY1	10326	cluster_2125	1	0.0728746	0.1484246
6853	ZSCAN11	TRANSFAC	ZSCAN11	6853	cluster_899	1	0.0730112	0.1486491
1394	CUX1_TBX21	HumanTF2	CUX1_TBX21	1394	cluster_299	2	0.0730933	0.1486797
1699	GCM1_TBX21	HumanTF2	GCM1_TBX21	1699	cluster_116	4	0.073095	0.1486797
9589	FOXJ3	HumanTF	FOXJ3	9589	cluster_2725	5	0.0731717	0.1488015
7032	ZNF92	TRANSFAC	ZNF92	7032	cluster_1617	1	0.0732592	0.1488789
8844	PAX-3	TRANSFAC	PAX3	973	cluster_351	3	0.0732937	0.1488789
2870	MAFK	UniPROBE	MAFK	5628	cluster_421	2	0.0733552	0.1489223
2073	AP-2BETA	TRANSFAC	AP-2BETA	2073	cluster_1235	1	0.0736273	0.1493956
2236	OCTAMER-BINDING_TRANSCRIPTION_FACTOR_1	3D-footprint	OCTAMER-BINDING_TRANSCRIPTION_FACTOR_1	2236	cluster_2949	1	0.0736951	0.1494827
4119	HOXD11	HT-SELEX2	HOXD11	4118	cluster_2417	2	0.0739237	0.1498491
7086	ZNF616	TRANSFAC	ZNF616	7086	cluster_884	1	0.0740326	0.1499735
917	TFAP4	CISBP	TFAP4	917	cluster_5	2	0.0740407	0.1499735
2263	CCAAT/ENHANCER_BINDING_PROTEIN_BETA	3D-footprint	CCAAT/ENHANCER_BINDING_PROTEIN_BETA	2264	cluster_3031	3	0.0741058	0.1500718
7816	EBF4	TRANSFAC	EBF4	7810	cluster_3062	2	0.0742899	0.1502905
10227	ZNF232	HumanTF	ZNF232	10227	cluster_2470	1	0.0744848	0.150546
6876	ZNF749	TRANSFAC	ZNF749	6876	cluster_2817	1	0.074485	0.150546
7555	ZNF355P	TRANSFAC	ZNF355P	7555	cluster_1484	2	0.0745336	0.1506012
7286	ZNF647	TRANSFAC	ZNF647	7286	cluster_2548	1	0.0749102	0.1510979
10648	ATOH1	JASPAR	HAND	1127	cluster_1090	2	0.0752503	0.151631
5979	CTCF	TRANSFAC	CTCF	5979	cluster_2258	1	0.0753774	0.1517334
8813	TCF11	TRANSFAC	NFE2L1	987	cluster_403	2	0.075573	0.152058
5536	GM397	TRANSFAC	GM397	5536	cluster_755	4	0.0756519	0.1521583
5458	EHF	TRANSFAC	EHF	5458	cluster_343	2	0.0757202	0.1522375
10430	TWI	TRANSFAC	TWI	10430	cluster_2861	1	0.0757517	0.1522576
6861	ZNF643	TRANSFAC	ZNF643	6861	cluster_1579	1	0.0760048	0.1526164
6332	DRRS	TRANSFAC	DRRS	6332	cluster_2536	1	0.0761867	0.1528249
1250	KLF4	JASPAR	KLF4	1250	cluster_2881	1	0.0763695	0.1530587
7022	ZNF140	TRANSFAC	ZNF286	6779	cluster_783	4	0.0764852	0.1532435
1047	CG12768	CISBP	CG12768	1047	cluster_1827	1	0.0766945	0.1535479
9945	SMAD4	TRANSFAC	SMAD4	9945	cluster_2752	1	0.0768104	0.1537419
2875	SP100	UniPROBE	SP100	5773	cluster_389	2	0.0768294	0.1537717
1448	ELK1_TBX21	HumanTF2	ETV2_EOMES	1494	cluster_43	16	0.0768485	0.1537859
5194	ZNF263	HT-SELEX2	ZFP263	263	cluster_921	4	0.0768891	0.1538274
7486	ZNF559	TRANSFAC	ZNF559	7486	cluster_1623	1	0.0769451	0.1539163
7328	ZNF595	TRANSFAC	ZNF595	7328	cluster_1157	1	0.0777184	0.1552069
7361	ZNF418	TRANSFAC	ZNF418	7361	cluster_1536	1	0.0777776	0.1552726
3936	GMEB1	HT-SELEX2	GMEB1	3936	cluster_1031	2	0.0779373	0.1554754
2157	HNF-3BETA	TRANSFAC	HNF-3BETA	2157	cluster_2074	2	0.0780564	0.1556563
2028	TFAP2C_ETV7	HumanTF2	TFAP2C_ELK1	2026	cluster_268	4	0.0781889	0.155728
1791	HOXB2_TBX21	HumanTF2	HOXD12_EOMES	1806	cluster_163	16	0.0785184	0.1562166
6513	ZNF780A	TRANSFAC	ZNF780A	6513	cluster_2263	1	0.0787092	0.1565719
7544	ZNF226	TRANSFAC	ZNF226	7544	cluster_900	1	0.0788914	0.1567389
1079	CG8765	CISBP	CG8765	1079	cluster_2984	1	0.0788974	0.1567389
2728	HOMEOTIC_PROTEIN_ANTENNAPEDIA	3D-footprint	HOMEOTIC_PROTEIN_ANTENNAPEDIA	2728	cluster_1496	6	0.0789212	0.1567389
7330	ZNF808	TRANSFAC	ZNF808	7330	cluster_849	1	0.0790191	0.1568713
1192	SRP	CISBP	SRP	1192	cluster_1909	1	0.0790441	0.1568791
7677	ZFP-35	TRANSFAC	ZNF18	6232	cluster_1166	2	0.0790933	0.1569357
5904	HOXA9	TRANSFAC	HOXA9	5904	cluster_1942	1	0.0792093	0.1570913
3094	GFI1_N382S_R1	UniPROBE	GFI1_N382S_R1	3094	cluster_1680	1	0.0794677	0.1575072
6447	ZNF215	TRANSFAC	ZNF215	6447	cluster_2095	1	0.0801567	0.1583461
7315	ZNF441	TRANSFAC	ZNF441	7315	cluster_1923	1	0.0801736	0.1583461
1934	TEAD4_DLX2	HumanTF2	TEAD4_DRGX	1943	cluster_226	8	0.0802349	0.1584444
1874	PITX1_HES7	HumanTF2	HOXB2_TCF3	1794	cluster_160	14	0.080503	0.1588524
6827	ZNF230	TRANSFAC	ZNF230	6827	cluster_2670	1	0.0805981	0.1589826
7266	ZNF493	TRANSFAC	ZNF493	7266	cluster_897	1	0.0808851	0.1593115
11016	TEF	TRANSFAC	TEAD4	5712	cluster_898	6	0.0810023	0.1594984
6606	ZNF630	TRANSFAC	ZNF630	6606	cluster_1275	1	0.0811087	0.1596022
9967	COMP1	TRANSFAC	COMP1	9967	cluster_3061	1	0.0812958	0.1598757
9752	LHX9	HumanTF	HESX1	9631	cluster_1268	2	0.0816808	0.1603911
7949	ZBTB2	TRANSFAC	TORC2	7948	cluster_1928	2	0.0816881	0.1603911
5483	HOXA13	HUMAN.H10MO.C	TATA	6575	cluster_1197	4	0.0818661	0.1606584
3089	FOXC1_S131L_R1	UniPROBE	FOXC1_S131L_R1	3089	cluster_2958	1	0.0819348	0.160744
358	ZTF-11	CISBP	MYELIN_TRANSCRIPTION_FACTOR_1	10	cluster_793	2	0.0819638	0.1607475
1916	SOX6_TBX21	HumanTF2	SOX6_TBX21	1916	cluster_214	2	0.0821	0.1609171
1408	E2F3_FOXI1	HumanTF2	E2F3_FOXI1	1408	cluster_23	4	0.0821721	0.1609676
6768	ZNF382	TRANSFAC	ZNF382	6768	cluster_3000	1	0.082204	0.1610089
7575	ZNF624	TRANSFAC	ZNF624	7575	cluster_1169	1	0.0822463	0.1610714
7084	ZFP112	TRANSFAC	ZFP112	7084	cluster_861	1	0.082324	0.1611354
8012	SIX-3	TRANSFAC	PITX1	7856	cluster_1720	5	0.0824483	0.1613148
6938	ZNF325	TRANSFAC	ZNF325	6938	cluster_809	3	0.0824495	0.1613148
1331	PAL-1	JASPAR	PAL-1	1331	cluster_1059	1	0.0825821	0.1614764
7755	ZNF236	TRANSFAC	ZNF236	7754	cluster_1848	2	0.0827666	0.1617659
1984	TEAD4_HOXA13	HumanTF2	TEAD4_HOXA13	1984	cluster_249	2	0.0827865	0.1617801
6271	ZSCAN1	TRANSFAC	ZSCAN1	6271	cluster_2253	1	0.0830391	0.1620609
8166	FD102C	TRANSFAC	FD102C	8166	cluster_2242	1	0.084145	0.163805
7893	TEF-3	TRANSFAC	TEF-5	5948	cluster_1506	5	0.084314	0.1640601
2501	TRANS-ACTING_T-CELL-SPECIFIC_TRANSCRIPTION_FACTOR_	3D-footprint	TRANS-ACTING_T-CELL-SPECIFIC_TRANSCRIPTION_FACTOR_	2501	cluster_2185	2	0.0845663	0.1643875
10652	IPF1	TRANSFAC	IPF1	10652	cluster_1450	1	0.0845693	0.1643875
7434	ZNF845	TRANSFAC	ZNF845	7434	cluster_1799	1	0.0845935	0.1643933
7191	ZNF836	TRANSFAC	ZNF836	7191	cluster_1286	3	0.0846529	0.1644709
7945	SOX-10	TRANSFAC	Transcription_factor_SOX-9	2644	cluster_1028	10	0.0847093	0.1645427
8909	RXRA	UniPROBE	RXRA	4996	cluster_423	10	0.0848246	0.1647022
7124	ZNF124	TRANSFAC	ZNF124	7124	cluster_1594	1	0.0850592	0.1649906
1140	HNF4	CISBP	HNF4	1140	cluster_2831	1	0.0850923	0.1650204
3631	DMRTC2	HT-SELEX2	DMRTC2	3631	cluster_1462	3	0.085143	0.1650955
1520	ETV2_NHLH1	HumanTF2	ERF_NHLH1	1472	cluster_36	4	0.0852165	0.1652173
6115	HTF4	TRANSFAC	HTF4	6115	cluster_2481	1	0.0853685	0.1654077
9216	STAT5A_(HOMOTETRAMER)	TRANSFAC	STAT5A_(HOMOTETRAMER)	9216	cluster_3040	1	0.0856064	0.1657228
7543	ZNF287	TRANSFAC	ZNF79	7157	cluster_1672	2	0.0858655	0.1661405
6279	ZNF339	TRANSFAC	ZNF339	6279	cluster_2446	1	0.0864849	0.1670721
6508	ZFY1	TRANSFAC	ZFY2	6570	cluster_1703	3	0.0866117	0.1672528
7661	ZFP382	TRANSFAC	ZFP382	7661	cluster_2338	1	0.0868062	0.1675797
1842	MGA_DLX3	HumanTF2	MGA_DLX2	1840	cluster_175	4	0.0870161	0.1678423
8435	MEL1	TRANSFAC	EVI-1	10427	cluster_1390	8	0.087038	0.1678423
6244	FREAC4	TRANSFAC	FOXD4L6	6216	cluster_2471	6	0.0871512	0.167937
5585	IRF4	TRANSFAC	IRF4	5585	cluster_470	6	0.0872106	0.1679977
1109	EIP93F	CISBP	EIP93F	1109	cluster_2225	1	0.0875728	0.1685575
7673	PEG3	TRANSFAC	PEG3	7673	cluster_1643	1	0.0876589	0.1686569
10983	CG10267	FlyZincFinger	CG10267	1038	cluster_346	2	0.0879429	0.1690465
10348	PBX	TRANSFAC	PBX	10348	cluster_2657	1	0.0879573	0.1690465
6009	ZFP740	TRANSFAC	ZFP740	6009	cluster_463	2	0.0881596	0.1693627
7795	TEB1	TRANSFAC	TEB1	7795	cluster_2220	1	0.0883246	0.1695921
6738	EZI	TRANSFAC	EZI	6738	cluster_2631	2	0.089233	0.1710566
5289	ZSCAN1	HT-SELEX2	ZSCAN4	3395	cluster_378	7	0.0892584	0.1710566
5949	TFII-I	TRANSFAC	TFII-I	5949	cluster_1791	1	0.0895509	0.1714215
6925	ZNF716	TRANSFAC	ZNF716	6925	cluster_1982	1	0.0895742	0.1714215
8654	CDX-4	TRANSFAC	PBX4_HOXA10	1867	cluster_189	22	0.0895967	0.1714215
5204	ZNF296	HT-SELEX2	ZNF296	5204	cluster_2127	2	0.0896176	0.1714218
9242	NCX	TRANSFAC	NCX	9242	cluster_1518	1	0.0898852	0.1717755
8162	CHECKPOINT_SUPPRESSOR_HOMOLOGUE	TRANSFAC	CHECKPOINT_SUPPRESSOR_HOMOLOGUE	8162	cluster_2733	1	0.0900812	0.1721006
6754	ZNF564	TRANSFAC	ZNF564	6754	cluster_1115	1	0.0902227	0.1722265
7631	ZNF835	TRANSFAC	ZNF835	7631	cluster_2436	1	0.0906036	0.1725404
5208	ZNF32	HT-SELEX2	ZNF32	5207	cluster_2184	2	0.0906508	0.1726099
643	NK-LIKE_21	CISBP	PHA-2	607	cluster_1387	3	0.0906662	0.1726136
6940	ZNF28	TRANSFAC	DL-B	9311	cluster_770	5	0.0907477	0.1726857
1767	HOXB2_NHLH1	HumanTF2	HOXB2_NHLH1	1767	cluster_143	2	0.0907962	0.1727029
851	HMG20B	CISBP	HMG20B	851	cluster_1490	1	0.0909356	0.1728779
1885	POU2F1_EOMES	HumanTF2	POU2F1_EOMES	1882	cluster_196	6	0.0916361	0.17384
10607	HINFP	JASPAR	HINFP1	9636	cluster_1127	2	0.0918384	0.1741722
227	R07H5.10	CISBP	R07H5.10	227	cluster_850	1	0.0918887	0.1741769
2772	HOMEOBOX_PROTEIN_HOX-B13	3D-footprint	HOMEOBOX_PROTEIN_HOX-B13	2772	cluster_2206	1	0.0922746	0.1746831
7477	ZNF696	TRANSFAC	ZNF696	7477	cluster_1195	1	0.0922978	0.1746831
3026	CLAMP_CTERM6ZN	UniPROBE	CLAMP_CTERM6ZN	3026	cluster_2957	1	0.0923963	0.1748283
6663	ZFP184	TRANSFAC	ZFP184	6663	cluster_1674	1	0.0925856	0.1751518
8947	PLAGL1	UniPROBE	PLAGL1	4940	cluster_366	2	0.0926562	0.1752247
9539	FOXB1	HumanTF	FOXB1	9539	cluster_2015	1	0.092835	0.17543
2469	HSF	TRANSFAC	HSF	2469	cluster_2648	1	0.0931245	0.1758689
7244	ZNF761	TRANSFAC	ZNF761	7244	cluster_1322	1	0.0931963	0.1759786
5070	THRB	HT-SELEX2	LXR	5828	cluster_730	17	0.0940564	0.1772527
11056	CG7672	FlyZincFinger	CG7672	11055	cluster_1645	2	0.0941465	0.1773956
6823	ZNF701	TRANSFAC	ZNF701	6823	cluster_1309	1	0.0948429	0.1782618
7259	ZNF573	TRANSFAC	ZNF573	7259	cluster_1926	1	0.094878	0.1782618
2401	FORKHEAD_BOX_PROTEIN_K2	3D-footprint	FORKHEAD_BOX_PROTEIN_K2	2401	cluster_2076	2	0.0948852	0.1782618
1689	GCM1_PITX1	HumanTF2	GCM1_PITX1	1689	cluster_110	4	0.0948971	0.1782618
115	BED-3	CISBP	BED-3	115	cluster_1882	2	0.0949952	0.1784361
7046	ZNF135	TRANSFAC	OZF	6229	cluster_1159	3	0.0950943	0.178497
7581	ZFP354B	TRANSFAC	ZFP354B	7581	cluster_1468	1	0.0952036	0.1785574
7070	ZNF415	TRANSFAC	ZNF233	6830	cluster_1266	2	0.0952626	0.1786018
10944	ATF5	TRANSFAC	ATF5	10944	cluster_1775	1	0.0955866	0.1789659
9317	FTZ	DrosophilaTF	FTZ	9317	cluster_817	2	0.0957439	0.1791702
7164	ZFP583	TRANSFAC	ZFP583	7164	cluster_2274	2	0.0966587	0.1804962
9821	NEURO_D	TRANSFAC	NEURO_D	9821	cluster_2571	2	0.0968623	0.1808329
574	RHOX8	CISBP	RHOX8	574	cluster_925	1	0.0972191	0.1813197
2407	HEPATOCYTE_NUCLEAR_FACTOR_6	3D-footprint	HEPATOCYTE_NUCLEAR_FACTOR_6	2407	cluster_1130	3	0.0974032	0.1814059
6238	ZNF672	TRANSFAC	ZFP672	6785	cluster_1003	4	0.0976116	0.1816038
8863	SIX6	UniPROBE	SIX6_1	10961	cluster_432	17	0.0976656	0.181667
1686	GCM1_NHLH1	HumanTF2	GCM1_FIGLA	1659	cluster_96	6	0.0979969	0.182102
2308	GLUCOCORTICOID_RECEPTOR	3D-footprint	GLUCOCORTICOID_RECEPTOR	2308	cluster_1011	1	0.0981375	0.1822649
10069	SOX9	HumanTF	SOX9	10069	cluster_1126	1	0.0981983	0.1823478
7146	ZNF404	TRANSFAC	ZNF404	7146	cluster_1453	1	0.0982348	0.1823701
1384	CUX1_NHLH1	HumanTF2	CUX1_NHLH1	1384	cluster_290	2	0.0983309	0.1824647
8174	SLP2	TRANSFAC	FOXJ2	3861	cluster_616	3	0.0985764	0.1827136
9739	ZEN	TRANSFAC	ZEN	9739	cluster_1677	1	0.0986385	0.1827136
147	SOHLH2	CISBP	SOHLH2	147	cluster_1417	1	0.0986472	0.1827136
1476	ERF_SREBF2	HumanTF2	ELK1_SREBF2	1443	cluster_34	6	0.0987057	0.1827136
6662	ZNF529	TRANSFAC	ZNF529	6662	cluster_1788	1	0.0987916	0.1827993
6161	ZNF426	TRANSFAC	ZNF426	6161	cluster_2963	1	0.0993126	0.1835712
10512	BR(VAR.2)	JASPAR	BR(VAR.2)	10512	cluster_1095	3	0.0993876	0.1836697
7624	ZNF107	TRANSFAC	ZNF107	7624	cluster_2901	1	0.0996302	0.1840028
1065	CG4360	CISBP	CG4360	1065	cluster_2238	1	0.099718	0.1840991
1581	ETV7_TBX21	HumanTF2	ETV7_TBX21	1581	cluster_69	2	0.0998809	0.1842591
6539	ZNF30	TRANSFAC	ZNF30	6539	cluster_2888	1	0.1007906	0.185415
7029	ZNF132	TRANSFAC	ZNF132	7029	cluster_1368	1	0.1018165	0.1869121
7411	ZNF775	TRANSFAC	ZFP775	6643	cluster_1050	4	0.1021017	0.187334
3172	OVOL2_REF_R1	UniPROBE	OVOL2_REF_R1	3172	cluster_2004	1	0.102255	0.1875496
6648	ZNF574	TRANSFAC	ZNF574	6648	cluster_1999	2	0.1023867	0.1877356
6581	ZNF792	TRANSFAC	ZNF792	6581	cluster_3048	1	0.1024215	0.1877606
1854	MYBL1_FIGLA	HumanTF2	MYBL1_FIGLA	1851	cluster_181	4	0.1024986	0.1878241
3044	GLI3	UniPROBE	GLI2	3040	cluster_1533	2	0.1026579	0.1879775
1937	TEAD4_DLX3	HumanTF2	TEAD4_DLX3	1940	cluster_225	10	0.1026726	0.1879775
789	SMP_016180	CISBP	SMP_016180	789	cluster_1472	5	0.1027622	0.1880181
10763	GATA3_1	JASPAR	GATA6	8959	cluster_647	7	0.1031893	0.1886345
7510	ZNF599	TRANSFAC	ZNF599	7510	cluster_2568	1	0.1034543	0.1888831
10267	PIT-1	TRANSFAC	PIT-1	10267	cluster_2845	1	0.1035495	0.1889846
2739	ARYL_HYDROCARBON_RECEPTOR_NUCLEAR_TRANSLOCATOR	3D-footprint	MICROPHTHALMIA-ASSOCIATED_TRANSCRIPTION_FACTOR	2622	cluster_1024	12	0.1035992	0.1890201
2896	LEF1	UniPROBE	LEF1	5615	cluster_551	7	0.1036355	0.1890201
7621	ZFP-37	TRANSFAC	ZFP-37	7621	cluster_2135	1	0.1037045	0.1891023
10785	STAT1	TRANSFAC	STAT1	10785	cluster_1405	1	0.1037433	0.1891124
5878	SMAD5	TRANSFAC	SMAD5	5878	cluster_1863	1	0.1039011	0.1893374
10276	SRF	TRANSFAC	SRF_1	10772	cluster_471	17	0.1042919	0.1899993
8681	OLIG2	TRANSFAC	OLIG2	5594	cluster_320	2	0.104381	0.1900806
10545	IRF1	JASPAR	IRF-1	8606	cluster_335	4	0.1048256	0.1906308
7609	ZNF629	TRANSFAC	ZNF629	7609	cluster_1930	1	0.1048405	0.1906383
7451	ZNF681	TRANSFAC	ZKSCAN6	6443	cluster_1816	3	0.105252	0.1912386
4685	GMEB-1	TRANSFAC	GMEB-1	4685	cluster_438	2	0.1052606	0.1912386
7051	ZNF211	TRANSFAC	ZNF211	7051	cluster_2885	1	0.1053915	0.1913503
10726	CTCF	JASPAR	CTCF	10726	cluster_1245	1	0.1054648	0.1914309
7220	ZNF626	TRANSFAC	ZNF626	7220	cluster_2476	1	0.1054997	0.1914309
7045	ZNF76	TRANSFAC	ZNF76	7045	cluster_2440	1	0.1056067	0.1915251
7021	ZNF93	TRANSFAC	ZNF93	7021	cluster_1255	1	0.1056558	0.191587
6417	AEBP2	TRANSFAC	AEBP2	6417	cluster_2191	1	0.1059338	0.1917378
6578	ZNF19	TRANSFAC	ZNF19	6578	cluster_994	1	0.1060449	0.1918969
2705	TATA-BOX-BINDING_PROTEIN	3D-footprint	TATA-BOX-BINDING_PROTEIN	2705	cluster_2088	1	0.1061666	0.1920938
6387	ZAC	TRANSFAC	ZAC	6387	cluster_2774	1	0.1065865	0.1926723
7100	ZNF267	TRANSFAC	ZNF267	7100	cluster_1684	1	0.1066434	0.1926753
7313	ZNF808	TRANSFAC	ZFP206	7148	cluster_751	3	0.1066667	0.1926753
1921	TEAD4_ALX4	HumanTF2	TEAD4_ALX4	1921	cluster_217	2	0.1066755	0.1926753
7112	ZNF805	TRANSFAC	ZNF805	7112	cluster_2539	1	0.1070352	0.193218
8033	HOXC13	TRANSFAC	HOXC13	8033	cluster_1551	1	0.1071458	0.1933904
1095	DISCO-R	CISBP	DISCO-R	1095	cluster_990	5	0.107209	0.1934149
4772	DFD	TRANSFAC	DFD	4772	cluster_1458	1	0.1073322	0.1936132
8395	SEQ	TRANSFAC	SEQ	8395	cluster_1043	1	0.1076817	0.1941495
706	SRF	CISBP	SRF	706	cluster_664	7	0.107692	0.1941549
8422	ASH2	TRANSFAC	DLIP3	8307	cluster_2527	2	0.107882	0.1943835
11086	CG12212	FlyZincFinger	CG12212	11086	cluster_2186	1	0.108401	0.1950541
2767	FORKHEAD_BOX_PROTEIN_O1	3D-footprint	FORKHEAD_BOX_PROTEIN_O1	2767	cluster_2293	1	0.1087678	0.1955325
7016	ZNF83	TRANSFAC	ZNF83	7016	cluster_1226	1	0.1089624	0.1957924
1930	TEAD4_CLOCK	HumanTF2	TEAD4_CLOCK	1930	cluster_223	6	0.1091172	0.1959967
6654	ZFP74	TRANSFAC	ZFP74	6654	cluster_1424	2	0.1091536	0.1960233
2826	TCFAP2A	UniPROBE	TCFAP2B	5240	cluster_682	11	0.1092267	0.1960645
2684	TRANSCRIPTION_FACTOR_A,_MITOCHONDRIAL	3D-footprint	TRANSCRIPTION_FACTOR_A,_MITOCHONDRIAL	2684	cluster_2924	1	0.10931	0.1960645
1870	PITX1_EOMES	HumanTF2	PITX1_EOMES	1870	cluster_191	2	0.1093194	0.1960645
5481	HOXA10	HUMAN.H10MO.C	HOXA10	5481	cluster_1994	1	0.1096138	0.1964739
1128	HER	CISBP	HER	1128	cluster_424	3	0.1096422	0.1964739
6751	ZNF561	TRANSFAC	ZNF561	6751	cluster_2736	1	0.1098517	0.1967602
2732	SIGNAL_TRANSDUCER_AND_ACTIVATOR_OF_TRANSCRIPTION_6	3D-footprint	SIGNAL_TRANSDUCER_AND_ACTIVATOR_OF_TRANSCRIPTION_6	2733	cluster_2129	3	0.1100453	0.1969583
11087	CG17743	FlyZincFinger	PHO	1172	cluster_11	2	0.1100502	0.1969583
6207	NUR77	TRANSFAC	NOR1	6304	cluster_2394	4	0.1101528	0.1969858
6456	FIZ1	TRANSFAC	FIZ1	6456	cluster_2586	2	0.1101629	0.1969858
10559	PAX4	JASPAR	PAX4	10559	cluster_1647	1	0.1102791	0.1970704
10290	AP-1	TRANSFAC	AP-1	10290	cluster_2329	1	0.1103653	0.1971439
7743	TFIIIA	TRANSFAC	TFIIIA	7452	cluster_2767	3	0.1103913	0.1971439
6528	ZNF136	TRANSFAC	ZNF136	6528	cluster_2952	1	0.1104549	0.1972253
7525	ZNF251	TRANSFAC	ZNF251	7487	cluster_746	4	0.1118187	0.1990737
2848	GLIS2	UniPROBE	GLIS2	5527	cluster_461	2	0.1119473	0.1992769
8006	HOXC-8	TRANSFAC	HOXC-8	8006	cluster_1499	1	0.1121325	0.199534
7442	ZNF486	TRANSFAC	ZNF486	7442	cluster_1627	2	0.112138	0.199534
848	TCF7	CISBP	ENSTNIG00000018555	581	cluster_2097	2	0.1122449	0.199534
4439	NEUROG2	HT-SELEX2	ATOH1	9376	cluster_553	70	0.1122593	0.199534
3348	PAX7	SMILE-seq	PAX7	3348	cluster_729	10	0.1122593	0.199534
3772	ETV3	HT-SELEX2	ETV3	3770	cluster_2202	2	0.1122677	0.199534
2325	HOMEOBOX_PROTEIN_VND	3D-footprint	HOMEOBOX_PROTEIN_VND	2325	cluster_1408	2	0.1123847	0.1996553
7121	ZNF642	TRANSFAC	ZNF642	7121	cluster_2768	1	0.1123853	0.1996553
1716	GCM2_ONECUT2	HumanTF2	GCM2_ONECUT2	1716	cluster_125	2	0.1125537	0.1999096
844	SMAD3	CISBP	SMAD3	844	cluster_1641	1	0.1127269	0.200136
1373	CLOCK_FIGLA	HumanTF2	CLOCK_FIGLA	1373	cluster_285	2	0.1131329	0.2006069
2573	RECOMBINING_BINDING_PROTEIN_SUPPRESSOR_OF_HAIRLESS	3D-footprint	RECOMBINING_BINDING_PROTEIN_SUPPRESSOR_OF_HAIRLESS	2573	cluster_2576	1	0.1133311	0.2008913
7839	DBP	TRANSFAC	DBP	7839	cluster_1218	2	0.1136567	0.2013025
1412	E2F3_ONECUT2	HumanTF2	E2F3_ONECUT2	1412	cluster_25	2	0.1137048	0.2013752
8484	MAFB	TRANSFAC	MAFB	10638	cluster_1261	2	0.1138104	0.2015306
8967	NKX2-4	UniPROBE	NKX2-6	9011	cluster_345	21	0.1140506	0.2017504
2831	TCFAP2B	UniPROBE	TFAP2A	1003	cluster_469	19	0.1142101	0.2019538
5538	GMEB1	TRANSFAC	GMEB1	5538	cluster_428	2	0.1143204	0.2021173
6994	ZNF41	TRANSFAC	ZNF41	6994	cluster_1353	1	0.1144124	0.2021885
1876	PITX1_TBX21	HumanTF2	PITX1_TBX21	1876	cluster_193	3	0.114601	0.2023785
7303	ZNF441	TRANSFAC	ZNF441	7303	cluster_1150	1	0.1147133	0.2025326
7002	ZNF135	TRANSFAC	ZNF135	7002	cluster_2161	1	0.1149265	0.2027974
1612	FOXJ2_HOXB13	HumanTF2	FOXJ2_HOXB13	1612	cluster_76	2	0.1149483	0.2028003
7073	ZNF543	TRANSFAC	ZNF543	7073	cluster_1082	1	0.1151741	0.2031206
124	HLH-16	CISBP	HLH-16	124	cluster_2043	1	0.1152544	0.2031693
7532	ZNF334	TRANSFAC	ZNF334	7532	cluster_2099	1	0.1159078	0.2039843
7482	ZNF599	TRANSFAC	ZNF599	7482	cluster_2750	1	0.1159421	0.2039843
8888	ZFP410	UniPROBE	ZFP410	5336	cluster_360	2	0.1159668	0.2039843
6097	FRA-1	TRANSFAC	P55-C-FOS_PROTO-ONCOGENE_PROTEIN	2224	cluster_1392	3	0.115972	0.2039843
7211	ZNF813	TRANSFAC	ZNF813	7211	cluster_2776	1	0.1160353	0.2040094
6847	ZNF711	TRANSFAC	ZNF711	6847	cluster_1803	1	0.1160499	0.2040094
6996	ZNF132	TRANSFAC	ZFP312	6378	cluster_915	2	0.1163087	0.2042867
365	BGIBMGA013198	CISBP	BGIBMGA013198	365	cluster_1152	3	0.1165661	0.204658
7241	ZNF534	TRANSFAC	ZNF184	7488	cluster_738	3	0.1167791	0.2047658
7822	PRDM12	TRANSFAC	PRDM12	7822	cluster_2341	1	0.1168966	0.2049438
10794	NURR1	TRANSFAC	NURR1	10794	cluster_1128	1	0.1170268	0.2051209
552	TLX2	CISBP	TLX2	552	cluster_1781	1	0.1172368	0.205367
6301	NKX2-3	TRANSFAC	NKX2-3	6301	cluster_2970	1	0.1176449	0.2058696
1742	HOXB13_TBX21	HumanTF2	HOXB13_TBX21	1742	cluster_132	2	0.1179372	0.2062831
6691	ZBTB24	TRANSFAC	ZNF774	6633	cluster_1326	2	0.1181304	0.2065662
1058	CG31782	CISBP	CG31782	1058	cluster_2739	1	0.1181468	0.2065662
6452	STAF	TRANSFAC	STAF	6452	cluster_2959	1	0.1182411	0.2066385
9559	FOXJ2	HumanTF	FOXJ2	9559	cluster_2079	3	0.1183179	0.2066385
2643	TRANSCRIPTION_FACTOR_MAFA	3D-footprint	TRANSCRIPTION_FACTOR_MAFB	2475	cluster_1279	2	0.11841	0.2067274
6947	ZNF14	TRANSFAC	ZNF316	6849	cluster_1085	3	0.1185536	0.2068485
2876	BHLHB2	UniPROBE	BHLHB2	5427	cluster_409	2	0.118693	0.2070452
89	ARID3A	CISBP	ARID3A	87	cluster_1171	5	0.1188023	0.2071359
6112	COE1	TRANSFAC	COE1	6112	cluster_1686	1	0.1189016	0.2072624
1515	ETV2_HES7	HumanTF2	ETV2_HES7	1515	cluster_52	2	0.1191371	0.2076476
7026	ZNF445	TRANSFAC	ZNF445	7026	cluster_1958	1	0.1191772	0.2076717
5943	PROP-1	TRANSFAC	PROP-1	5943	cluster_1730	1	0.1194567	0.2080457
1848	MYBL1_EOMES	HumanTF2	MYBL1_EOMES	1848	cluster_179	2	0.1196072	0.2082298
7987	LRF	TRANSFAC	LRF	7987	cluster_1975	1	0.1198932	0.2086243
6270	APA1	TRANSFAC	APA1	6270	cluster_1530	1	0.1200964	0.2088528
1765	HOXB2_HOXB13	HumanTF2	HOXC11	9676	cluster_1559	68	0.1201587	0.2088795
7235	ZNF573	TRANSFAC	ZNF573	7235	cluster_2690	1	0.120448	0.2092429
5937	MTF-1	TRANSFAC	MTF1	271	cluster_802	2	0.120618	0.2094504
3465	BARHL2	HT-SELEX2	BARHL2	3465	cluster_1914	3	0.1210321	0.2101018
10416	PRD	TRANSFAC	PRD	10416	cluster_2092	1	0.1211993	0.2103332
7632	ZBTB12	TRANSFAC	AIOLOS	6455	cluster_2151	2	0.1213345	0.2105423
7803	HES7	TRANSFAC	HES7	7803	cluster_2443	1	0.1217704	0.2110501
9837	GAGA_FACTOR	TRANSFAC	GAGA_FACTOR	9837	cluster_2608	2	0.1218881	0.2110501
9281	ADF1	DrosophilaTF	ADF1	9281	cluster_1655	2	0.1220178	0.2111368
5508	ZBTB33	HUMAN.H10MO.S	ZBTB33	5508	cluster_1032	2	0.122033	0.2111368
6856	ZBTB40	TRANSFAC	ZBTB40	6856	cluster_1829	1	0.1221072	0.2111797
6313	ZNF541	TRANSFAC	ZNF541	6313	cluster_1065	1	0.1225533	0.2117563
10714	STAT6	JASPAR	STAT6	5699	cluster_780	5	0.1227089	0.211982
8915	ARID5A	UniPROBE	ARID5A	8915	cluster_2044	1	0.1227318	0.211982
8358	BOWL	TRANSFAC	BOWL	8358	cluster_2588	2	0.12304	0.2124246
7390	ZFP62	TRANSFAC	ZNF17	6949	cluster_1980	2	0.1231618	0.2125323
6586	ZNF660	TRANSFAC	ZNF660	6586	cluster_885	1	0.1232824	0.2126417
1617	FOXJ3_TBX21	HumanTF2	FOXJ3_TBX21	1617	cluster_80	2	0.1235091	0.2129035
2688	RETINOIC_ACID_RECEPTOR_RXR-ALPHA	3D-footprint	RETINOIC_ACID_RECEPTOR_RXR-ALPHA	2688	cluster_2342	1	0.1235343	0.2129035
9807	MYBL2	HumanTF	MYBL1	9799	cluster_1420	2	0.1239273	0.2134048
1805	HOXD12_EOMES	HumanTF2	HOXD12_EOMES	1805	cluster_162	2	0.1240399	0.213546
6272	ZFP784	TRANSFAC	ZFP784	6272	cluster_2181	1	0.1244299	0.2141216
7116	ZNF284	TRANSFAC	ZNF45	6993	cluster_1162	2	0.1246159	0.2143623
6930	ZNF716	TRANSFAC	ZNF716	6930	cluster_1131	1	0.1246545	0.2143901
7667	ZFP516	TRANSFAC	ZFP516	7667	cluster_1624	3	0.12487	0.2145118
8747	TEAD2	JASPAR	TEAD2	8747	cluster_690	2	0.12487	0.2145118
8810	ZESTE	TRANSFAC	ZESTE	8810	cluster_1706	2	0.1249375	0.2145701
10205	VENTX	HumanTF	VENTX	10205	cluster_2859	1	0.1249657	0.2145701
7340	ZNF433	TRANSFAC	ZNF433	7340	cluster_2400	1	0.125323	0.215008
6478	ZNF73	TRANSFAC	ZNF73	6478	cluster_1822	1	0.1253647	0.2150359
10629	NR2E3	JASPAR	NR2E3	10629	cluster_2240	1	0.1254145	0.215069
5769	TFIIB	TRANSFAC	TFIIB	5769	cluster_1962	1	0.1254448	0.215069
7626	ZNF443	TRANSFAC	ZNF443	7626	cluster_1868	1	0.1254631	0.215069
7777	SMAD8	TRANSFAC	SMAD8	7777	cluster_2812	1	0.1254707	0.215069
6404	ZAC	TRANSFAC	ZAC	6404	cluster_1895	1	0.1255164	0.215069
5709	TBX20	MOUSE.H10MO.C	TBX20	5709	cluster_170	4	0.1258505	0.2155019
7197	ZNF705A	TRANSFAC	ZNF705F	6888	cluster_1066	2	0.125875	0.2155019
6168	ZNF536	TRANSFAC	ZNF536	6168	cluster_2158	1	0.1258942	0.2155019
8736	NR1H4	JASPAR	NR1H4	8736	cluster_1002	1	0.1260769	0.2157789
64	CDP_CR3	TRANSFAC	CDP_CR3	64	cluster_2743	1	0.1263941	0.2162481
1857	MYBL1_MAX	HumanTF2	MYBL1_MAX	1857	cluster_185	2	0.1266945	0.2165758
6555	ZNF30	TRANSFAC	ZNF30	6555	cluster_1602	1	0.1268935	0.2168542
7805	DRRS	TRANSFAC	DRRS	7805	cluster_2709	2	0.1272332	0.2173018
1609	FOXJ2_HOXB13	HumanTF2	FOXO1_HOXB13	1634	cluster_84	8	0.1276254	0.2178213
2050	TFAP4_MAX	HumanTF2	GCM1_MAX	1681	cluster_107	8	0.1277556	0.217922
9149	HLH-15	UniPROBE	HLH-15	9149	cluster_1487	1	0.1278878	0.2180026
5252	ZNF684	HT-SELEX2	ZNF684	5252	cluster_2889	2	0.1280068	0.2181225
3165	NR1H4_C144R_R1	UniPROBE	NR1H4_C144R_R1	3165	cluster_1865	1	0.1281078	0.2182556
10191	TP53	HumanTF	TP53	10191	cluster_2977	1	0.1281808	0.218282
11081	CG6824	FlyZincFinger	CG6824	11080	cluster_1526	2	0.1281899	0.2182825
10432	ZBRK1	TRANSFAC	ZBRK1	10432	cluster_2616	1	0.1282247	0.2182948
3486	BCL6	HT-SELEX2	BCL6	3486	cluster_1616	4	0.1282414	0.2183059
8127	CNC	TRANSFAC	CNC	8125	cluster_2169	2	0.1285383	0.218684
5865	NKX3A	TRANSFAC	NKX3A	5865	cluster_2173	1	0.1287352	0.2189404
8533	ZFP1	TRANSFAC	ZFP1	3384	cluster_458	2	0.1291178	0.219198
6527	ZNF133	TRANSFAC	ZNF133	6527	cluster_1385	1	0.1292003	0.2192083
10728	SU(HW)	JASPAR	SU(HW)	10728	cluster_2971	1	0.1297691	0.2198624
1927	TEAD4_CLOCK	HumanTF2	TEAD4_CLOCK	1927	cluster_222	4	0.1299448	0.2200829
1380	CUX1_HOXA13	HumanTF2	CUX1_HOXA13	1380	cluster_288	2	0.1303851	0.2206549
7483	ZNF577	TRANSFAC	ZNF577	7483	cluster_2378	1	0.130569	0.2209359
9793	PAX-8	TRANSFAC	PAX-8	8826	cluster_2060	2	0.1310796	0.221556
1071	CG6276	CISBP	CG6276	1071	cluster_2696	1	0.1312639	0.2217255
10731	MTF1	TRANSFAC	MTF1	10731	cluster_1201	1	0.13159	0.2220938
711	TERF2	CISBP	TERF2	711	cluster_2477	1	0.1318068	0.2223424
1991	TEAD4_HOXB13	HumanTF2	TEAD4_HOXB13	1990	cluster_251	6	0.1318186	0.2223424
8429	AR	TRANSFAC	AR	8429	cluster_2809	1	0.1320706	0.2226776
2764	ADF-1	TRANSFAC	ADF-1	2764	cluster_2248	1	0.1326386	0.2234216
6376	HELIOS	TRANSFAC	HELIOS	6376	cluster_2131	1	0.1328025	0.2235671
8641	STAT1	TRANSFAC	STAT1	5693	cluster_309	2	0.1328562	0.2236231
9352	LF-A1	TRANSFAC	CF1_/_USP	437	cluster_522	8	0.1333083	0.2242592
6257	OSR2	TRANSFAC	OSR2	6257	cluster_2379	1	0.1336176	0.2247013
6066	P300	TRANSFAC	CG32830	11001	cluster_355	17	0.133819	0.2249383
7125	ZNF642	TRANSFAC	ZNF642	7125	cluster_1673	1	0.1341354	0.2253032
314	LIN-48	CISBP	KLF9	279	cluster_1301	2	0.1342445	0.2254518
6314	PRDM13	TRANSFAC	PRDM13	6314	cluster_2912	1	0.1343645	0.2255912
1710	GCM2_FIGLA	HumanTF2	GCM1_FIGLA	1662	cluster_98	4	0.1353506	0.2267443
1340	NF-AT2	TRANSFAC	INTERFERON_REGULATORY_FACTOR_3	2450	cluster_1248	4	0.1356589	0.2271704
2915	ZFP187	UniPROBE	ZFP187	5969	cluster_453	2	0.1356642	0.2271704
7850	MECP-2	TRANSFAC	MECP-2	7850	cluster_2529	1	0.1358015	0.2273625
7493	ZNF607	TRANSFAC	ZNF607	7493	cluster_1052	1	0.1361626	0.2279373
7582	ZNF226	TRANSFAC	ZNF226	7582	cluster_2789	1	0.1361876	0.2279566
769	NHR-204	CISBP	NHR-204	769	cluster_876	1	0.1362136	0.2279591
7044	ZNF84	TRANSFAC	ZNF84	7044	cluster_2875	1	0.1362394	0.2279766
10579	GAF	TRANSFAC	GAF	10579	cluster_2012	1	0.1363851	0.2281434
3692	ELF3	HT-SELEX2	ELF3	3689	cluster_2423	4	0.1364516	0.2282157
6730	ZNF676	TRANSFAC	ZNF676	6730	cluster_1346	1	0.1366285	0.2283102
7292	ZNF283	TRANSFAC	ZNF283	7292	cluster_2714	1	0.1373851	0.2292523
7633	BNC1	TRANSFAC	BNC1	7633	cluster_2148	1	0.1377664	0.2295539
2225	TATA_BOX_ZINC_FINGER_PROTEIN	3D-footprint	TATA_BOX_ZINC_FINGER_PROTEIN	2058	cluster_1740	2	0.1379025	0.2296418
6487	ZNF286B	TRANSFAC	ZNF286B	6487	cluster_1560	1	0.1379804	0.2297376
3243	SIX6_H141N_R1	UniPROBE	SIX6_H141N_R2	3244	cluster_1222	4	0.1381689	0.2298818
6790	ZNF471	TRANSFAC	ZNF471	6790	cluster_2874	1	0.1381795	0.2298818
4652	PAX7	HT-SELEX2	PAX7	4655	cluster_2375	8	0.1383788	0.2301844
7763	ZNF236	TRANSFAC	ZNF236	7763	cluster_2620	1	0.1387867	0.2307393
3690	ELF3	HT-SELEX2	ELF3	3690	cluster_1337	1	0.1388578	0.2307791
675	POU3F2	CISBP	POU3F2	675	cluster_1238	1	0.1389207	0.230831
7726	ZNF131	TRANSFAC	ZNF131	7664	cluster_2526	2	0.1393184	0.2312367
5749	SOX14	TRANSFAC	SOX14	5749	cluster_369	3	0.1394746	0.2314577
6368	PLAGL2	TRANSFAC	PLAGL2	6368	cluster_1257	1	0.1397236	0.2316567
5966	FOXN4_SECONDARY_MOTIF	TRANSFAC	FOXN4_SECONDARY_MOTIF	5966	cluster_504	2	0.1398566	0.2318068
9147	HLH-10	UniPROBE	HLH-10	9147	cluster_1855	1	0.1402058	0.2319844
9288	DBP	TRANSFAC	MICROPHTHALMIA-ASSOCIATED_TRANSCRIPTION_FACTOR	39	cluster_967	2	0.1404992	0.2321986
6350	NKX1-2	TRANSFAC	ZNF449	7200	cluster_1138	7	0.1405023	0.2321986
9148	CND-1	UniPROBE	CND-1	9148	cluster_1486	1	0.1408276	0.2325215
6259	SCRT2	TRANSFAC	SCRT2	6259	cluster_2900	1	0.1411899	0.2329615
2411	CCAAT/ENHANCER-BINDING_PROTEIN_BETA	3D-footprint	CCAAT/ENHANCER-BINDING_PROTEIN_BETA	2411	cluster_1713	5	0.1412262	0.2329615
8069	NGN-2	TRANSFAC	NGN-2	8069	cluster_872	1	0.1413212	0.2330582
1690	GCM1_PITX1	HumanTF2	GCM1_PITX1	1690	cluster_111	2	0.1414738	0.2332468
7881	HOXA10	TRANSFAC	FOXL1	10533	cluster_1177	3	0.1417459	0.2335867
3088	FOXC1_P79L_R1	UniPROBE	FOXC1_P79L_R1	3088	cluster_3050	1	0.1418079	0.2336703
10315	ER	TRANSFAC	NR1H4	3340	cluster_810	3	0.143076	0.2351068
8345	BYN	TRANSFAC	BYN	8345	cluster_2986	1	0.1432797	0.2353272
1658	GCM1_FIGLA	HumanTF2	GCM1_FIGLA	1658	cluster_95	6	0.1433778	0.2354104
8314	MYB	TRANSFAC	MYB	8313	cluster_1889	3	0.1436485	0.2357757
7152	ZNF404	TRANSFAC	ZNF404	7152	cluster_3014	1	0.1440869	0.2363085
7129	COS52	TRANSFAC	COS52	7129	cluster_1963	1	0.14409	0.2363085
6349	EGR-4	TRANSFAC	EGR-4	6349	cluster_1857	1	0.1444849	0.2368413
6574	ZNF134	TRANSFAC	ZNF134	6574	cluster_2694	1	0.1445747	0.2369457
6891	ZNF208	TRANSFAC	ZNF208	6891	cluster_929	2	0.1446097	0.2369738
2063	PAX-5	TRANSFAC	PAX-5	2063	cluster_2909	1	0.1446277	0.2369751
7262	ZNF429	TRANSFAC	ZNF429	7262	cluster_1659	1	0.1447201	0.237043
1965	TEAD4_ETV7	HumanTF2	TEAD4_ELF1	1945	cluster_227	20	0.1447899	0.2371018
3241	SIX6_REF_R1	UniPROBE	SIX6_REF_R1	3241	cluster_2587	1	0.1449104	0.2371517
6331	ZBTB41	TRANSFAC	ZBTB41	6331	cluster_2600	1	0.1452078	0.2374685
9512	TLL	TRANSFAC	TLL	9512	cluster_2265	1	0.1452675	0.237537
7475	ZNF578	TRANSFAC	ZNF578	7475	cluster_2300	1	0.1452771	0.237537
7878	FOXC1	TRANSFAC	FOXC1	7878	cluster_2314	1	0.145355	0.2375962
6476	ZNF73	TRANSFAC	ZNF73	6476	cluster_1060	2	0.1453555	0.2375962
1633	FOXO1_HOXB13	HumanTF2	FOXO1_HOXB13	1633	cluster_83	2	0.1456827	0.2379991
8588	ER81	TRANSFAC	ER81	8588	cluster_2786	1	0.1457956	0.2380772
2708	TATA-BOX-BINDING_PROTEIN	3D-footprint	TATA-BOX-BINDING_PROTEIN	2708	cluster_1997	1	0.1461123	0.2383258
7252	ZNF534	TRANSFAC	ZNF534	7252	cluster_1600	1	0.1463319	0.2385368
7138	ZNF742	TRANSFAC	ZNF742	7138	cluster_1489	1	0.146499	0.2387194
7861	POU4F1	TRANSFAC	POU4F1	7861	cluster_2040	1	0.1465066	0.2387194
10132	TBX21	HumanTF	TBX21	10132	cluster_2810	3	0.1468181	0.2391714
2368	NUCLEAR_FACTOR_OF_ACTIVATED_T-CELLS,_CYTOPLASMIC_2	3D-footprint	NUCLEAR_FACTOR_OF_ACTIVATED_T-CELLS,_CYTOPLASMIC_2	2368	cluster_2505	1	0.1469506	0.2392102
7946	STAF	TRANSFAC	STAF	7946	cluster_2120	1	0.1471157	0.2393617
3062	ARX_P353R_R1	UniPROBE	ARX_P353R_R1	3062	cluster_1851	1	0.1472735	0.2395891
7188	ZFP329	TRANSFAC	ZFP329	7188	cluster_2662	1	0.1473207	0.2396145
1969	TEAD4_FLI1	HumanTF2	GABPA	3296	cluster_1393	350	0.14791	0.2402495
527	AGAP009986	CISBP	DMRTC2	412	cluster_1582	2	0.148	0.2402771
10218	ZBTB49	HumanTF	ZBTB49	10218	cluster_2966	1	0.1487501	0.2412043
1860	MYBL1_TBX21	HumanTF2	MYBL1_TBX21	1860	cluster_188	2	0.1492002	0.2417118
10674	DEAF	TRANSFAC	DEAF	10674	cluster_1774	2	0.1494922	0.2420932
1608	FOXJ2_HOXB13	HumanTF2	FOXJ2_HOXB13	1608	cluster_74	2	0.149617	0.2422531
905	DL	TRANSFAC	DL	905	cluster_1430	1	0.1498097	0.2424669
6860	ZNF586	TRANSFAC	ZNF586	6860	cluster_1771	1	0.1498775	0.2424722
9324	OVO	DrosophilaTF	CG6824	11079	cluster_713	4	0.1499549	0.24255
7691	ZNF96	TRANSFAC	ZNF96	7691	cluster_1864	1	0.150256	0.242905
7035	ZNF135	TRANSFAC	ZNF135	7035	cluster_991	1	0.1509787	0.2437936
5754	NF-Y	TRANSFAC	NF-Y	5754	cluster_3042	2	0.1510471	0.2438036
6761	ZNF300	TRANSFAC	ZNF300	6761	cluster_1636	1	0.1514689	0.2441455
5933	ZBTB7B	TRANSFAC	ZBTB7B	5933	cluster_452	2	0.151471	0.2441455
7141	ZNF568	TRANSFAC	ZNF701	6858	cluster_835	2	0.1516831	0.2444355
6297	GLIS2	TRANSFAC	GLIH1	7685	cluster_1181	4	0.1517792	0.2445003
11147	HDX	TRANSFAC	HDX	10830	cluster_456	2	0.1520103	0.244666
7034	ZFP39	TRANSFAC	ZFP39	7034	cluster_3057	1	0.1521425	0.2448237
7712	ZNF671	TRANSFAC	ZNF671	7712	cluster_3016	1	0.1521693	0.2448382
1220	HMGIY	TRANSFAC	HMGIY	1220	cluster_913	1	0.1521983	0.2448616
6282	FOXD4L4	TRANSFAC	FOXD4L4	6282	cluster_2677	1	0.1526707	0.2454256
1283	ZFX	JASPAR	ZFX	10619	cluster_1317	3	0.1528295	0.2455076
1507	ETV2_GSC2	HumanTF2	ETV2_GSC2	1507	cluster_46	2	0.1531081	0.245825
2629	PROTEIN_C-ETS-2	3D-footprint	PROTEIN_C-ETS-2	2629	cluster_2754	1	0.1532921	0.246087
1677	GCM1_HOXB13	HumanTF2	GCM1_HOXB13	1677	cluster_105	2	0.1537638	0.2466133
3542	CREB3L1	HT-SELEX2	CREB3L1	9415	cluster_558	14	0.1543735	0.2475047
6252	ZID	TRANSFAC	ZID	6252	cluster_1230	2	0.1547152	0.2479564
1779	HOXB2_PITX1	HumanTF2	HOXB2_PITX1	1779	cluster_150	2	0.1547342	0.2479564
7645	PRDM15	TRANSFAC	PRDM15	7645	cluster_2886	1	0.1547412	0.2479564
10743	SKN-1	JASPAR	SKN-1	10743	cluster_1884	2	0.1553073	0.2484814
1160	MES2	CISBP	MES2	1160	cluster_2514	1	0.1553333	0.2484941
3961	HES5	HT-SELEX2	HES5	3961	cluster_2348	1	0.1554908	0.2487161
3151	MSX2_P148H_R1	UniPROBE	MSX2_P148H_R1	3151	cluster_2330	1	0.1559526	0.249339
6253	ZNF579	TRANSFAC	ZNF579	6253	cluster_2681	1	0.1564679	0.2500478
8058	ZABC1	TRANSFAC	ZABC1	8058	cluster_2975	1	0.1565445	0.2501198
707	MECP2	CISBP	MECP2	707	cluster_2277	1	0.1566826	0.2502362
6183	SOX-30	TRANSFAC	SOX-30	6183	cluster_1886	1	0.1569417	0.2505898
7140	ZFP667	TRANSFAC	ZFP667	7140	cluster_2086	1	0.1570704	0.2507172
5690	GATA-X	TRANSFAC	GATA-X	5690	cluster_1072	1	0.1570944	0.2507326
8668	GFI1B	TRANSFAC	CG31632	11100	cluster_591	14	0.1571334	0.2507326
7748	ZNF585B	TRANSFAC	ZNF585B	7748	cluster_2722	1	0.1571649	0.2507326
7276	ZNF329	TRANSFAC	ZFP329	7217	cluster_1331	2	0.1573933	0.250908
937	EN1	CISBP	EN1	937	cluster_7	2	0.1578016	0.2513871
7956	COE1	TRANSFAC	EBF1	9460	cluster_706	7	0.1578364	0.2513871
3955	TTX-3:CEH-10	TRANSFAC	TTX-3:CEH-10	3955	cluster_2801	1	0.1583407	0.2519365
5142	ZBTB22	HT-SELEX2	ZBTB22	5142	cluster_2574	2	0.1583927	0.2519365
326	K11D2.4	CISBP	JIGR1	1146	cluster_914	3	0.1587997	0.252395
2060	GR	TRANSFAC	GR	2060	cluster_3026	2	0.1596973	0.2532849
8720	MITF	JASPAR	BHLHB2	8906	cluster_886	12	0.1598199	0.2533409
5909	MYF-5	TRANSFAC	MYF	10986	cluster_938	3	0.1598273	0.2533409
9780	MEOX2	HumanTF	MEOX2	9780	cluster_1397	1	0.1602692	0.2538879
5572	NKX2-5	HUMAN.H10MO.C	NKX2-5	5572	cluster_569	9	0.1603355	0.2538879
6811	PRDM16	TRANSFAC	PRDM16	6811	cluster_2130	1	0.1604449	0.2540136
1044	CG12155	CISBP	CG12155	1044	cluster_2525	1	0.1605203	0.2541064
7875	EHF	TRANSFAC	SPIB	10572	cluster_1253	8	0.1615937	0.2552028
5303	AIRE	HUMAN.H10MO.C	AIRE	5303	cluster_2682	1	0.1616742	0.2552554
6707	ZNF565	TRANSFAC	ZNF565	6707	cluster_1013	1	0.1616774	0.2552554
1748	HOXB2_ELF1	HumanTF2	HOXB2_ELF1	1748	cluster_136	2	0.1620006	0.255668
8651	ZKSCAN1	TRANSFAC	ZKSCAN1	5743	cluster_313	2	0.1621064	0.2557558
5967	FOXM1	TRANSFAC	FOXM1	5967	cluster_507	2	0.1623484	0.2560714
1855	MYBL1_HOXA13	HumanTF2	MYBL1_HOXA13	1855	cluster_183	2	0.1629904	0.2568487
1346	T3RALPHA	TRANSFAC	ER-BETA	5852	cluster_2081	2	0.1630474	0.2568994
260	PLAGL1	CISBP	PLAGL1	260	cluster_1434	2	0.1638038	0.2577996
8111	TWI	TRANSFAC	ASCL2	3422	cluster_970	2	0.1638345	0.2578034
7281	ZNF429	TRANSFAC	ZNF429	7281	cluster_1132	1	0.163845	0.2578034
6826	ZNF257	TRANSFAC	ZNF257	6826	cluster_1168	1	0.1639513	0.2578758
1011	FBGN0262975	CISBP	TRANSCRIPTION_FACTOR_MAFA	2642	cluster_1260	3	0.1641143	0.2580001
407	DMRT2	CISBP	DMRT2	407	cluster_1690	1	0.1642055	0.2581042
6500	ZNF736	TRANSFAC	ZNF736	6500	cluster_2210	1	0.1644575	0.258413
2029	TFAP2C_HES7	HumanTF2	TFAP2C_HES7	2029	cluster_269	4	0.1654669	0.2595683
9982	RHOXF1	HumanTF	RHOXF1	9980	cluster_1661	3	0.1655299	0.2596122
7650	ZFP-35	TRANSFAC	ZFP-35	7650	cluster_928	1	0.1657343	0.2598089
1503	ETV2_FOXI1	HumanTF2	ELK1_FOXI1	1424	cluster_30	8	0.1661354	0.2603281
7400	ZNF483	TRANSFAC	ZNF483	7400	cluster_1451	1	0.1662031	0.2604067
6406	ZFP536	TRANSFAC	ZNF536	6179	cluster_2846	2	0.1669788	0.2610816
6428	ZFP91	TRANSFAC	ZFP91	6428	cluster_2731	1	0.1671236	0.2612327
2043	TFAP4_DLX3	HumanTF2	TFAP4_DLX3	2040	cluster_276	4	0.1675143	0.261617
1032	BIN	CISBP	BIN	1032	cluster_2524	1	0.1675615	0.2616331
7440	ZNF668	TRANSFAC	ZNF668	7440	cluster_1084	1	0.1680561	0.2622056
7332	ZNF695	TRANSFAC	ZNF695	7332	cluster_2609	1	0.1684863	0.2626686
9728	TFIIA	TRANSFAC	TFIIA	9728	cluster_2610	1	0.1687625	0.2628539
1170	PEB	CISBP	PEB	1170	cluster_306	2	0.1687692	0.2628539
6903	ZNF99	TRANSFAC	ZNF99	6903	cluster_895	1	0.1695017	0.2636626
1524	ETV2_ONECUT2	HumanTF2	ETV2_ONECUT2	1524	cluster_55	2	0.1699768	0.264342
6928	ZNF99	TRANSFAC	ZNF99	6928	cluster_1593	1	0.1702801	0.2647151
4833	RFX5	HT-SELEX2	RFX5	4833	cluster_2367	2	0.1710938	0.2655893
2292	ETS-DOMAIN_PROTEIN_ELK-4	3D-footprint	ETS-DOMAIN_PROTEIN_ELK-4	2292	cluster_2428	1	0.1712216	0.2657094
1062	CG3838	CISBP	CG11504	1042	cluster_1054	3	0.1714425	0.265982
2621	MICROPHTHALMIA-ASSOCIATED_TRANSCRIPTION_FACTOR	3D-footprint	MICROPHTHALMIA-ASSOCIATED_TRANSCRIPTION_FACTOR	2621	cluster_2090	1	0.1717368	0.2663586
8658	CRX	TRANSFAC	GSC	3301	cluster_349	4	0.1721473	0.2668584
3111	HOXB7_M190L_R2	UniPROBE	HOXB7_M190L_R2	3111	cluster_1852	2	0.1725328	0.2672663
4494	NKX2-8	HT-SELEX2	NKX2-8	4494	cluster_1070	2	0.1729001	0.2677642
6453	ZNF174	TRANSFAC	ZNF174	6453	cluster_1399	2	0.1731406	0.2679392
780	NHR-122	CISBP	NHR-122	780	cluster_1015	1	0.1731834	0.2679754
6023	CTCF	TRANSFAC	CTCF	6023	cluster_2638	1	0.1733758	0.2681199
6429	ZNF213	TRANSFAC	ZNF213	6429	cluster_1743	1	0.1734499	0.2681473
11032	CG4807	FlyZincFinger	AB	1021	cluster_1	3	0.1736158	0.2682969
9468	SRY-BETA	TRANSFAC	SRY-BETA	9468	cluster_2353	1	0.1736582	0.2682969
7603	ZNF646	TRANSFAC	ZNF646	7603	cluster_3068	1	0.174198	0.268939
10066	ELF-1	TRANSFAC	FORKHEAD_BOX_PROTEIN_O1	2678	cluster_1108	3	0.1745141	0.2693175
5146	ZBTB2	HT-SELEX2	ZBTB2	5146	cluster_917	2	0.1751546	0.2702014
6459	STAF	TRANSFAC	STAF	6459	cluster_2814	1	0.1752318	0.2702014
6682	ZNF66	TRANSFAC	ZNF66	6682	cluster_2245	1	0.1753305	0.2703082
108	HMGA2	CISBP	HMGA2	108	cluster_2671	1	0.1762516	0.2713863
7414	ZNF501	TRANSFAC	ZNF501	7414	cluster_864	1	0.1764168	0.2715924
6148	HLH-2::HLH-14	TRANSFAC	HLH-2::HLH-14	6148	cluster_873	3	0.1764829	0.2716334
5781	SPDEF	TRANSFAC	SPDEF	5781	cluster_427	2	0.1767639	0.2718239
7301	ZNF695	TRANSFAC	ZNF695	7301	cluster_2308	1	0.1769072	0.2718239
364	CEY-1	CISBP	CEY-1	364	cluster_1478	1	0.177147	0.2718239
10738	EOR-1	JASPAR	EOR-1	10738	cluster_2624	1	0.1772234	0.2718239
7559	RBAK	TRANSFAC	RBAK	7559	cluster_1371	1	0.1775533	0.2722522
7329	ZNF683	TRANSFAC	ZNF683	7329	cluster_2771	1	0.17789	0.2725615
2437	GATA-TYPE_TRANSCRIPTION_FACTOR	3D-footprint	GATA-TYPE_TRANSCRIPTION_FACTOR	2437	cluster_830	1	0.1795357	0.2744617
11005	CG3407	FlyZincFinger	CG3407	11005	cluster_2927	1	0.1803658	0.2755517
6793	ZNF552	TRANSFAC	ZNF552	6793	cluster_1955	1	0.1818672	0.277341
2365	PROTEIN_(TRANSCRIPTION_FACTOR_NF-KB_P65)	3D-footprint	PROTEIN_(TRANSCRIPTION_FACTOR_NF-KB_P65)	2365	cluster_1193	2	0.1819499	0.2774421
6413	ZNF784	TRANSFAC	ZNF784	6413	cluster_1240	1	0.1822029	0.2777345
10696	BEN	TRANSFAC	BEN	10696	cluster_2721	2	0.1822485	0.277771
7542	ZNF70	TRANSFAC	ZNF43	6967	cluster_1373	3	0.1829402	0.2785604
188	D1005.3	CISBP	D1005.3	188	cluster_1919	1	0.1831596	0.278833
3479	BCL11B	HT-SELEX2	BCL11B	3479	cluster_2962	2	0.1832617	0.2789027
9100	DOBOX4	UniPROBE	DOBOX4	7	cluster_417	2	0.183479	0.2791592
7843	HES-1	TRANSFAC	HES-1	7843	cluster_1481	2	0.1841218	0.2797459
2881	TCF7	UniPROBE	TCF7	5847	cluster_497	2	0.1846789	0.280406
7806	TRERF1	TRANSFAC	TRERF1	7806	cluster_2328	1	0.1849908	0.2807004
5708	RFX3	TRANSFAC	RFX3	5708	cluster_415	2	0.1851272	0.2808742
5831	PR	TRANSFAC	PR	5831	cluster_2192	1	0.1852426	0.280945
2233	PROTEIN_(GLUCOCORTICOID_RECEPTOR)	3D-footprint	PROTEIN_(GLUCOCORTICOID_RECEPTOR)	2233	cluster_773	3	0.1854058	0.2810756
6747	ZNF561	TRANSFAC	ZNF561	6747	cluster_2047	1	0.1856345	0.2811828
6490	ZFP932	TRANSFAC	ZFP932	6490	cluster_2176	1	0.1859137	0.2814304
7618	ZNF391	TRANSFAC	ZNF391	7618	cluster_1339	1	0.1860091	0.2814992
1725	GCM2_TEF	HumanTF2	GCM1_CEBPB	1638	cluster_86	4	0.1864904	0.2820971
6757	FLJ20557	TRANSFAC	FLJ20557	6757	cluster_2625	1	0.1865255	0.2820971
10412	DEAF1	TRANSFAC	DEAF1	10412	cluster_2976	1	0.186647	0.2822177
5685	SRF	MOUSE.H10MO.A	SRF	5684	cluster_2431	2	0.1867291	0.2823109
1215	GATA-1	TRANSFAC	GATA-1	1213	cluster_1745	2	0.1868425	0.2824548
6157	ZNF652	TRANSFAC	ZNF652	6157	cluster_2115	1	0.1873045	0.2830083
6941	ZNF17	TRANSFAC	ZNF17	6941	cluster_2296	1	0.1878031	0.2836187
4632	PAX4	HT-SELEX2	PAX4	4632	cluster_2179	1	0.1878267	0.2836187
232	T27F2.4	CISBP	T27F2.4	232	cluster_2295	1	0.1886474	0.2846385
6449	STAF	TRANSFAC	STAF	6449	cluster_2384	2	0.1888061	0.2848352
5567	C/EBP	TRANSFAC	C/EBP	5567	cluster_3077	2	0.1890946	0.2850258
5011	TEAD1	HT-SELEX2	TEAD1	5011	cluster_689	7	0.1891564	0.2850596
2829	SIX6	UniPROBE	SIX6	5732	cluster_489	2	0.1892921	0.2851901
6379	PHIAP3	TRANSFAC	PHIAP3	6379	cluster_1667	1	0.1895439	0.2855417
3200	PAX6_R26G_R1	UniPROBE	PAX6_R26G_R1	3200	cluster_2980	1	0.1899271	0.2858562
6775	ZNF700	TRANSFAC	ZNF700	6775	cluster_2799	1	0.1900056	0.2859269
1657	GCM1_FIGLA	HumanTF2	GCM1_FIGLA	1657	cluster_94	2	0.1903635	0.2861449
8452	MSX-1	TRANSFAC	MSX-1	8452	cluster_1296	1	0.190676	0.2863797
828	TAG-347	CISBP	TAG-347	828	cluster_1739	1	0.1909377	0.286716
2998	JUMEAU	UniPROBE	JUMEAU	5951	cluster_510	2	0.1910997	0.2867732
2775	HOMEOBOX_PROTEIN_HOX-B13	3D-footprint	HOMEOBOX_PROTEIN_HOX-B13	2775	cluster_2024	1	0.191249	0.2867732
7648	SALL2	TRANSFAC	SALL2	7648	cluster_2555	1	0.1914352	0.2869904
3222	PITX2_R130W_R1	UniPROBE	PITX2_R130W_R1	3222	cluster_1118	1	0.1915794	0.2871649
6384	ZBTB41	TRANSFAC	ZBTB41	6384	cluster_1435	1	0.1916187	0.2871868
6254	ZFP276	TRANSFAC	ZFP276	6254	cluster_2309	1	0.1918714	0.287518
7277	ZNF788	TRANSFAC	ZNF788	7277	cluster_2368	1	0.1925206	0.2880302
9759	LHX8	HumanTF	LHX6	4288	cluster_557	6	0.1926368	0.2881531
6749	ZNF454	TRANSFAC	ZNF454	6749	cluster_2849	1	0.1927298	0.2882168
[truncated: 1,007 more rows]

## Sheet: GO Process
GO Term	Description	P-value	FDR q-value	Enrichment	N	B	n	b	Genes
GO:0051252	regulation of RNA metabolic process	2.21e-07	0.00307	2.03	10454	1928	131	49	[Ddx5 - dead (asp-glu-ala-asp) box polypeptide 5, Meis2 - meis homeobox 2, Tnrc6a - trinucleotide repeat containing 6a, Hipk1 - homeodomain interacting protein kinase 1, Barx2 - barh-like homeobox 2, Hipk2 - homeodomain interacting protein kinase 2, Bcl6b - b cell cll/lymphoma 6, member b, Hivep2 - human immunodeficiency virus type i enhancer binding protein 2, Cdk12 - cyclin-dependent kinase 12,…
GO:0006357	regulation of transcription by RNA polymerase II	5.67e-07	0.00394	2.27	10454	1334	131	38	[Ddx5 - dead (asp-glu-ala-asp) box polypeptide 5, Meis2 - meis homeobox 2, Megf8 - multiple egf-like-domains 8, Zxdb - zinc finger, x-linked, duplicated b, Hipk1 - homeodomain interacting protein kinase 1, Npnt - nephronectin, Hipk2 - homeodomain interacting protein kinase 2, Barx2 - barh-like homeobox 2, Bcl6b - b cell cll/lymphoma 6, member b, Tpr - translocated promoter region, Hivep2 - human …
GO:0051254	positive regulation of RNA metabolic process	1.71e-06	0.00791	2.46	10454	1007	131	31	[Ddx5 - dead (asp-glu-ala-asp) box polypeptide 5, Meis2 - meis homeobox 2, Tnrc6a - trinucleotide repeat containing 6a, Ythdf1 - yth domain family 1, Npnt - nephronectin, Hipk2 - homeodomain interacting protein kinase 2, Barx2 - barh-like homeobox 2, Tnrc6b - trinucleotide repeat containing 6b, Hivep2 - human immunodeficiency virus type i enhancer binding protein 2, Cdk12 - cyclin-dependent kinas…
GO:0010468	regulation of gene expression	3.08e-06	0.0107	1.79	10454	2361	131	53	[Ddx5 - dead (asp-glu-ala-asp) box polypeptide 5, Meis2 - meis homeobox 2, Tnrc6a - trinucleotide repeat containing 6a, Hipk1 - homeodomain interacting protein kinase 1, Barx2 - barh-like homeobox 2, Hipk2 - homeodomain interacting protein kinase 2, Bcl6b - b cell cll/lymphoma 6, member b, Hivep2 - human immunodeficiency virus type i enhancer binding protein 2, Cdk12 - cyclin-dependent kinase 12,…
GO:0045935	positive regulation of nucleobase-containing compound metabolic process	3.84e-06	0.0107	2.28	10454	1156	131	33	[Ddx5 - dead (asp-glu-ala-asp) box polypeptide 5, Meis2 - meis homeobox 2, Tnrc6a - trinucleotide repeat containing 6a, Ythdf1 - yth domain family 1, D14Abb1e - dna segment, chr 14, abbott 1 expressed, Npnt - nephronectin, Hipk2 - homeodomain interacting protein kinase 2, Barx2 - barh-like homeobox 2, Tnrc6b - trinucleotide repeat containing 6b, Hivep2 - human immunodeficiency virus type i enhanc…
GO:0006355	regulation of transcription, DNA-templated	4.67e-06	0.0108	1.96	10454	1753	131	43	[Ddx5 - dead (asp-glu-ala-asp) box polypeptide 5, Meis2 - meis homeobox 2, D14Abb1e - dna segment, chr 14, abbott 1 expressed, Megf8 - multiple egf-like-domains 8, Zxdb - zinc finger, x-linked, duplicated b, Hipk1 - homeodomain interacting protein kinase 1, Npnt - nephronectin, Barx2 - barh-like homeobox 2, Vgll4 - vestigial like 4 (drosophila), Hipk2 - homeodomain interacting protein kinase 2, B…
GO:1903506	regulation of nucleic acid-templated transcription	4.81e-06	0.00955	1.96	10454	1755	131	43	[Ddx5 - dead (asp-glu-ala-asp) box polypeptide 5, Meis2 - meis homeobox 2, D14Abb1e - dna segment, chr 14, abbott 1 expressed, Megf8 - multiple egf-like-domains 8, Zxdb - zinc finger, x-linked, duplicated b, Hipk1 - homeodomain interacting protein kinase 1, Npnt - nephronectin, Barx2 - barh-like homeobox 2, Vgll4 - vestigial like 4 (drosophila), Hipk2 - homeodomain interacting protein kinase 2, B…
GO:2001141	regulation of RNA biosynthetic process	5.34e-06	0.00928	1.95	10454	1762	131	43	[Ddx5 - dead (asp-glu-ala-asp) box polypeptide 5, Meis2 - meis homeobox 2, D14Abb1e - dna segment, chr 14, abbott 1 expressed, Megf8 - multiple egf-like-domains 8, Zxdb - zinc finger, x-linked, duplicated b, Hipk1 - homeodomain interacting protein kinase 1, Npnt - nephronectin, Barx2 - barh-like homeobox 2, Vgll4 - vestigial like 4 (drosophila), Hipk2 - homeodomain interacting protein kinase 2, B…
GO:2000112	regulation of cellular macromolecule biosynthetic process	6.54e-06	0.0101	1.83	10454	2091	131	48	[Ddx5 - dead (asp-glu-ala-asp) box polypeptide 5, Meis2 - meis homeobox 2, Tnrc6a - trinucleotide repeat containing 6a, Ythdf1 - yth domain family 1, D14Abb1e - dna segment, chr 14, abbott 1 expressed, Megf8 - multiple egf-like-domains 8, Zxdb - zinc finger, x-linked, duplicated b, Hipk1 - homeodomain interacting protein kinase 1, Npnt - nephronectin, Barx2 - barh-like homeobox 2, Vgll4 - vestigi…
GO:0019219	regulation of nucleobase-containing compound metabolic process	6.58e-06	0.00914	1.81	10454	2156	131	49	[Ddx5 - dead (asp-glu-ala-asp) box polypeptide 5, Meis2 - meis homeobox 2, Tnrc6a - trinucleotide repeat containing 6a, Hipk1 - homeodomain interacting protein kinase 1, Barx2 - barh-like homeobox 2, Hipk2 - homeodomain interacting protein kinase 2, Bcl6b - b cell cll/lymphoma 6, member b, Hivep2 - human immunodeficiency virus type i enhancer binding protein 2, Cdk12 - cyclin-dependent kinase 12,…
GO:0010556	regulation of macromolecule biosynthetic process	8.8e-06	0.0111	1.81	10454	2113	131	48	[Ddx5 - dead (asp-glu-ala-asp) box polypeptide 5, Meis2 - meis homeobox 2, Tnrc6a - trinucleotide repeat containing 6a, Ythdf1 - yth domain family 1, D14Abb1e - dna segment, chr 14, abbott 1 expressed, Megf8 - multiple egf-like-domains 8, Zxdb - zinc finger, x-linked, duplicated b, Hipk1 - homeodomain interacting protein kinase 1, Npnt - nephronectin, Barx2 - barh-like homeobox 2, Vgll4 - vestigi…
GO:0045944	positive regulation of transcription by RNA polymerase II	1.33e-05	0.0154	2.59	10454	739	131	24	[Per1 - period circadian clock 1, Meis2 - meis homeobox 2, Fgfr2 - fibroblast growth factor receptor 2, Srebf2 - sterol regulatory element binding factor 2, Ep300 - e1a binding protein p300, Tox3 - tox high mobility group box family member 3, Npnt - nephronectin, Hipk2 - homeodomain interacting protein kinase 2, Barx2 - barh-like homeobox 2, Nr4a1 - nuclear receptor subfamily 4, group a, member 1…
GO:0010629	negative regulation of gene expression	1.55e-05	0.0166	2.25	10454	1065	131	30	[Ddx5 - dead (asp-glu-ala-asp) box polypeptide 5, Tnrc6a - trinucleotide repeat containing 6a, Ythdf1 - yth domain family 1, D14Abb1e - dna segment, chr 14, abbott 1 expressed, Hipk1 - homeodomain interacting protein kinase 1, Hipk2 - homeodomain interacting protein kinase 2, Barx2 - barh-like homeobox 2, Vgll4 - vestigial like 4 (drosophila), Tnrc6b - trinucleotide repeat containing 6b, Bcl6b - …
GO:2000113	negative regulation of cellular macromolecule biosynthetic process	3.51e-05	0.0348	2.33	10454	890	131	26	[Ddx5 - dead (asp-glu-ala-asp) box polypeptide 5, Tnrc6a - trinucleotide repeat containing 6a, Ythdf1 - yth domain family 1, Hipk1 - homeodomain interacting protein kinase 1, Hipk2 - homeodomain interacting protein kinase 2, Barx2 - barh-like homeobox 2, Vgll4 - vestigial like 4 (drosophila), Tnrc6b - trinucleotide repeat containing 6b, Bcl6b - b cell cll/lymphoma 6, member b, Tpr - translocated …
GO:0072332	intrinsic apoptotic signaling pathway by p53 class mediator	3.74e-05	0.0347	12.87	10454	31	131	5	[Ddx5 - dead (asp-glu-ala-asp) box polypeptide 5, Ep300 - e1a binding protein p300, Trp53bp2 - transformation related protein 53 binding protein 2, Hipk1 - homeodomain interacting protein kinase 1, Hipk2 - homeodomain interacting protein kinase 2]
GO:0031326	regulation of cellular biosynthetic process	3.94e-05	0.0342	1.72	10454	2231	131	48	[Ddx5 - dead (asp-glu-ala-asp) box polypeptide 5, Meis2 - meis homeobox 2, Tnrc6a - trinucleotide repeat containing 6a, Ythdf1 - yth domain family 1, D14Abb1e - dna segment, chr 14, abbott 1 expressed, Megf8 - multiple egf-like-domains 8, Zxdb - zinc finger, x-linked, duplicated b, Hipk1 - homeodomain interacting protein kinase 1, Npnt - nephronectin, Barx2 - barh-like homeobox 2, Vgll4 - vestigi…
GO:0010558	negative regulation of macromolecule biosynthetic process	4.41e-05	0.036	2.3	10454	902	131	26	[Ddx5 - dead (asp-glu-ala-asp) box polypeptide 5, Tnrc6a - trinucleotide repeat containing 6a, Ythdf1 - yth domain family 1, Hipk1 - homeodomain interacting protein kinase 1, Hipk2 - homeodomain interacting protein kinase 2, Barx2 - barh-like homeobox 2, Vgll4 - vestigial like 4 (drosophila), Tnrc6b - trinucleotide repeat containing 6b, Bcl6b - b cell cll/lymphoma 6, member b, Tpr - translocated …
GO:0016441	posttranscriptional gene silencing	4.94e-05	0.0381	18.78	10454	17	131	4	[Helz - helicase with zinc finger domain, Tnrc6a - trinucleotide repeat containing 6a, Tnrc6b - trinucleotide repeat containing 6b, Gigyf2 - grb10 interacting gyf protein 2]
GO:0065007	biological regulation	6.04e-05	0.0442	1.26	10454	6463	131	102	[Slc39a6 - solute carrier family 39 (metal ion transporter), member 6, Mug2 - murinoglobulin 2, Aatk - apoptosis-associated tyrosine kinase, Sptan1 - spectrin alpha, non-erythrocytic 1, Usp34 - ubiquitin specific peptidase 34, Hipk1 - homeodomain interacting protein kinase 1, Hipk2 - homeodomain interacting protein kinase 2, Hivep2 - human immunodeficiency virus type i enhancer binding protein 2,…
GO:0009889	regulation of biosynthetic process	6.32e-05	0.044	1.69	10454	2271	131	48	[Ddx5 - dead (asp-glu-ala-asp) box polypeptide 5, Meis2 - meis homeobox 2, Tnrc6a - trinucleotide repeat containing 6a, Ythdf1 - yth domain family 1, D14Abb1e - dna segment, chr 14, abbott 1 expressed, Megf8 - multiple egf-like-domains 8, Zxdb - zinc finger, x-linked, duplicated b, Hipk1 - homeodomain interacting protein kinase 1, Npnt - nephronectin, Barx2 - barh-like homeobox 2, Vgll4 - vestigi…
GO:1903508	positive regulation of nucleic acid-templated transcription	7.92e-05	0.0524	2.22	10454	934	131	26	[Ddx5 - dead (asp-glu-ala-asp) box polypeptide 5, Meis2 - meis homeobox 2, Npnt - nephronectin, Hipk2 - homeodomain interacting protein kinase 2, Barx2 - barh-like homeobox 2, Hivep2 - human immunodeficiency virus type i enhancer binding protein 2, Cdk12 - cyclin-dependent kinase 12, Esrrb - estrogen related receptor, beta, Zfp609 - zinc finger protein 609, Cdk13 - cyclin-dependent kinase 13, A83…
GO:0045893	positive regulation of transcription, DNA-templated	7.92e-05	0.05	2.22	10454	934	131	26	[Ddx5 - dead (asp-glu-ala-asp) box polypeptide 5, Meis2 - meis homeobox 2, Npnt - nephronectin, Hipk2 - homeodomain interacting protein kinase 2, Barx2 - barh-like homeobox 2, Hivep2 - human immunodeficiency virus type i enhancer binding protein 2, Cdk12 - cyclin-dependent kinase 12, Esrrb - estrogen related receptor, beta, Zfp609 - zinc finger protein 609, Cdk13 - cyclin-dependent kinase 13, A83…
GO:1902680	positive regulation of RNA biosynthetic process	8.06e-05	0.0487	2.22	10454	935	131	26	[Ddx5 - dead (asp-glu-ala-asp) box polypeptide 5, Meis2 - meis homeobox 2, Npnt - nephronectin, Hipk2 - homeodomain interacting protein kinase 2, Barx2 - barh-like homeobox 2, Hivep2 - human immunodeficiency virus type i enhancer binding protein 2, Cdk12 - cyclin-dependent kinase 12, Esrrb - estrogen related receptor, beta, Zfp609 - zinc finger protein 609, Cdk13 - cyclin-dependent kinase 13, A83…
GO:0010557	positive regulation of macromolecule biosynthetic process	8.47e-05	0.0491	2.09	10454	1107	131	29	[Ddx5 - dead (asp-glu-ala-asp) box polypeptide 5, Meis2 - meis homeobox 2, Ythdf1 - yth domain family 1, Npnt - nephronectin, Hipk2 - homeodomain interacting protein kinase 2, Barx2 - barh-like homeobox 2, Hivep2 - human immunodeficiency virus type i enhancer binding protein 2, Cdk12 - cyclin-dependent kinase 12, Esrrb - estrogen related receptor, beta, Zfp609 - zinc finger protein 609, Cdk13 - c…
GO:0031327	negative regulation of cellular biosynthetic process	9.45e-05	0.0525	2.2	10454	944	131	26	[Ddx5 - dead (asp-glu-ala-asp) box polypeptide 5, Tnrc6a - trinucleotide repeat containing 6a, Ythdf1 - yth domain family 1, Hipk1 - homeodomain interacting protein kinase 1, Hipk2 - homeodomain interacting protein kinase 2, Barx2 - barh-like homeobox 2, Vgll4 - vestigial like 4 (drosophila), Tnrc6b - trinucleotide repeat containing 6b, Bcl6b - b cell cll/lymphoma 6, member b, Tpr - translocated …
GO:1903313	positive regulation of mRNA metabolic process	0.000119	0.0638	7.72	10454	62	131	6	[Tnrc6a - trinucleotide repeat containing 6a, Ythdf1 - yth domain family 1, Khsrp - kh-type splicing regulatory protein, Gigyf2 - grb10 interacting gyf protein 2, Tnrc6b - trinucleotide repeat containing 6b, Thrap3 - thyroid hormone receptor associated protein 3]
GO:0050789	regulation of biological process	0.000143	0.0738	1.27	10454	6119	131	97	[Mug2 - murinoglobulin 2, Aatk - apoptosis-associated tyrosine kinase, Sptan1 - spectrin alpha, non-erythrocytic 1, Usp34 - ubiquitin specific peptidase 34, Hipk1 - homeodomain interacting protein kinase 1, Hipk2 - homeodomain interacting protein kinase 2, Arhgap23 - rho gtpase activating protein 23, Hivep2 - human immunodeficiency virus type i enhancer binding protein 2, Helz - helicase with zin…
GO:0009890	negative regulation of biosynthetic process	0.000145	0.0719	2.14	10454	969	131	26	[Ddx5 - dead (asp-glu-ala-asp) box polypeptide 5, Tnrc6a - trinucleotide repeat containing 6a, Ythdf1 - yth domain family 1, Hipk1 - homeodomain interacting protein kinase 1, Hipk2 - homeodomain interacting protein kinase 2, Barx2 - barh-like homeobox 2, Vgll4 - vestigial like 4 (drosophila), Tnrc6b - trinucleotide repeat containing 6b, Bcl6b - b cell cll/lymphoma 6, member b, Tpr - translocated …
GO:0061013	regulation of mRNA catabolic process	0.000149	0.0717	6.07	10454	92	131	7	[Tnrc6a - trinucleotide repeat containing 6a, Ythdf1 - yth domain family 1, Khsrp - kh-type splicing regulatory protein, Gigyf2 - grb10 interacting gyf protein 2, Tnrc6b - trinucleotide repeat containing 6b, Thrap3 - thyroid hormone receptor associated protein 3, Fxr2 - fragile x mental retardation, autosomal homolog 2]
GO:0061014	positive regulation of mRNA catabolic process	0.000168	0.0778	9.5	10454	42	131	5	[Tnrc6a - trinucleotide repeat containing 6a, Ythdf1 - yth domain family 1, Khsrp - kh-type splicing regulatory protein, Tnrc6b - trinucleotide repeat containing 6b, Gigyf2 - grb10 interacting gyf protein 2]
GO:0050770	regulation of axonogenesis	0.000177	0.0793	4.49	10454	160	131	9	[Aatk - apoptosis-associated tyrosine kinase, Zswim8 - zinc finger swim-type containing 8, Sema6c - sema domain, transmembrane domain (tm), and cytoplasmic domain, (semaphorin) 6c, Efnb3 - ephrin b3, Ythdf1 - yth domain family 1, Ep300 - e1a binding protein p300, Bcl11a - b cell cll/lymphoma 11a (zinc finger protein), Megf8 - multiple egf-like-domains 8, Nin - ninein]
GO:0007623	circadian rhythm	0.000183	0.0794	5.88	10454	95	131	7	[Ddx5 - dead (asp-glu-ala-asp) box polypeptide 5, Bhlhe40 - basic helix-loop-helix family, member e40, Per1 - period circadian clock 1, Ep300 - e1a binding protein p300, Huwe1 - hect, uba and wwe domain containing 1, Thrap3 - thyroid hormone receptor associated protein 3, Ogt - o-linked n-acetylglucosamine (glcnac) transferase (udp-n-acetylglucosamine:polypeptide-n-acetylglucosaminyl transferase)]
GO:0017148	negative regulation of translation	0.000195	0.0822	5.82	10454	96	131	7	[Tnrc6a - trinucleotide repeat containing 6a, Ythdf1 - yth domain family 1, Khsrp - kh-type splicing regulatory protein, Gigyf2 - grb10 interacting gyf protein 2, Tnrc6b - trinucleotide repeat containing 6b, Tpr - translocated promoter region, Fxr2 - fragile x mental retardation, autosomal homolog 2]
GO:1903846	positive regulation of cellular response to transforming growth factor beta stimulus	0.000206	0.0842	13.3	10454	24	131	4	[Crebbp - creb binding protein, Ep300 - e1a binding protein p300, Npnt - nephronectin, Hipk2 - homeodomain interacting protein kinase 2]
GO:0030511	positive regulation of transforming growth factor beta receptor signaling pathway	0.000206	0.0818	13.3	10454	24	131	4	[Crebbp - creb binding protein, Ep300 - e1a binding protein p300, Npnt - nephronectin, Hipk2 - homeodomain interacting protein kinase 2]
GO:0010628	positive regulation of gene expression	0.000229	0.0885	1.94	10454	1231	131	30	[Ddx5 - dead (asp-glu-ala-asp) box polypeptide 5, Meis2 - meis homeobox 2, Ythdf1 - yth domain family 1, Npnt - nephronectin, Hipk2 - homeodomain interacting protein kinase 2, Barx2 - barh-like homeobox 2, Hivep2 - human immunodeficiency virus type i enhancer binding protein 2, Cdk12 - cyclin-dependent kinase 12, Esrrb - estrogen related receptor, beta, Zfp609 - zinc finger protein 609, Cdk13 - c…
GO:0031328	positive regulation of cellular biosynthetic process	0.000244	0.0918	1.97	10454	1176	131	29	[Ddx5 - dead (asp-glu-ala-asp) box polypeptide 5, Meis2 - meis homeobox 2, Ythdf1 - yth domain family 1, Npnt - nephronectin, Hipk2 - homeodomain interacting protein kinase 2, Barx2 - barh-like homeobox 2, Hivep2 - human immunodeficiency virus type i enhancer binding protein 2, Cdk12 - cyclin-dependent kinase 12, Esrrb - estrogen related receptor, beta, Zfp609 - zinc finger protein 609, Cdk13 - c…
GO:0035194	posttranscriptional gene silencing by RNA	0.000295	0.108	21.76	10454	11	131	3	[Helz - helicase with zinc finger domain, Tnrc6a - trinucleotide repeat containing 6a, Tnrc6b - trinucleotide repeat containing 6b]
GO:0040029	regulation of gene expression, epigenetic	0.00034	0.121	5.32	10454	105	131	7	[Helz - helicase with zinc finger domain, Tnrc6a - trinucleotide repeat containing 6a, Ep300 - e1a binding protein p300, D14Abb1e - dna segment, chr 14, abbott 1 expressed, Gigyf2 - grb10 interacting gyf protein 2, Tnrc6b - trinucleotide repeat containing 6b, Kmt2d - lysine (k)-specific methyltransferase 2d]
GO:0009891	positive regulation of biosynthetic process	0.000345	0.12	1.93	10454	1200	131	29	[Ddx5 - dead (asp-glu-ala-asp) box polypeptide 5, Meis2 - meis homeobox 2, Ythdf1 - yth domain family 1, Npnt - nephronectin, Hipk2 - homeodomain interacting protein kinase 2, Barx2 - barh-like homeobox 2, Hivep2 - human immunodeficiency virus type i enhancer binding protein 2, Cdk12 - cyclin-dependent kinase 12, Esrrb - estrogen related receptor, beta, Zfp609 - zinc finger protein 609, Cdk13 - c…
GO:1903311	regulation of mRNA metabolic process	0.000376	0.127	4.06	10454	177	131	9	[Ddx5 - dead (asp-glu-ala-asp) box polypeptide 5, Tnrc6a - trinucleotide repeat containing 6a, Ythdf1 - yth domain family 1, Khsrp - kh-type splicing regulatory protein, Gigyf2 - grb10 interacting gyf protein 2, Tnrc6b - trinucleotide repeat containing 6b, Thrap3 - thyroid hormone receptor associated protein 3, Fxr2 - fragile x mental retardation, autosomal homolog 2, Srsf2 - serine/arginine-rich…
GO:0072331	signal transduction by p53 class mediator	0.000386	0.128	7.98	10454	50	131	5	[Ddx5 - dead (asp-glu-ala-asp) box polypeptide 5, Ep300 - e1a binding protein p300, Trp53bp2 - transformation related protein 53 binding protein 2, Hipk1 - homeodomain interacting protein kinase 1, Hipk2 - homeodomain interacting protein kinase 2]
GO:0018076	N-terminal peptidyl-lysine acetylation	0.000464	0.15	53.2	10454	3	131	2	[Crebbp - creb binding protein, Ep300 - e1a binding protein p300]
GO:0034249	negative regulation of cellular amide metabolic process	0.000503	0.159	4.99	10454	112	131	7	[Tnrc6a - trinucleotide repeat containing 6a, Ythdf1 - yth domain family 1, Khsrp - kh-type splicing regulatory protein, Gigyf2 - grb10 interacting gyf protein 2, Tnrc6b - trinucleotide repeat containing 6b, Tpr - translocated promoter region, Fxr2 - fragile x mental retardation, autosomal homolog 2]
GO:0000122	negative regulation of transcription by RNA polymerase II	0.000537	0.166	2.45	10454	554	131	17	[Ddx5 - dead (asp-glu-ala-asp) box polypeptide 5, Bhlhe40 - basic helix-loop-helix family, member e40, Cic - capicua homolog (drosophila), Per1 - period circadian clock 1, Fgfr2 - fibroblast growth factor receptor 2, Srebf2 - sterol regulatory element binding factor 2, Ep300 - e1a binding protein p300, Hipk1 - homeodomain interacting protein kinase 1, Hipk2 - homeodomain interacting protein kinas…
GO:0050794	regulation of cellular process	0.000696	0.21	1.25	10454	5802	131	91	[Ddx5 - dead (asp-glu-ala-asp) box polypeptide 5, Mug2 - murinoglobulin 2, Aatk - apoptosis-associated tyrosine kinase, Meis2 - meis homeobox 2, Sptan1 - spectrin alpha, non-erythrocytic 1, Tnrc6a - trinucleotide repeat containing 6a, Usp34 - ubiquitin specific peptidase 34, Hipk1 - homeodomain interacting protein kinase 1, Atxn2l - ataxin 2-like, Barx2 - barh-like homeobox 2, Hipk2 - homeodomain…
GO:1905269	positive regulation of chromatin organization	0.00076	0.225	5.5	10454	87	131	6	[Kmt2e - lysine (k)-specific methyltransferase 2e, Ep300 - e1a binding protein p300, D14Abb1e - dna segment, chr 14, abbott 1 expressed, Jarid2 - jumonji, at rich interactive domain 2, Ogt - o-linked n-acetylglucosamine (glcnac) transferase (udp-n-acetylglucosamine:polypeptide-n-acetylglucosaminyl transferase), Tpr - translocated promoter region]
GO:1902667	regulation of axon guidance	0.000816	0.236	9.39	10454	34	131	4	[Sema6c - sema domain, transmembrane domain (tm), and cytoplasmic domain, (semaphorin) 6c, Zswim8 - zinc finger swim-type containing 8, Ythdf1 - yth domain family 1, Megf8 - multiple egf-like-domains 8]
GO:0016458	gene silencing	0.000857	0.243	5.38	10454	89	131	6	[Helz - helicase with zinc finger domain, Tnrc6a - trinucleotide repeat containing 6a, Srcap - snf2-related crebbp activator protein, Gigyf2 - grb10 interacting gyf protein 2, Tnrc6b - trinucleotide repeat containing 6b, Kmt2d - lysine (k)-specific methyltransferase 2d]
GO:0045892	negative regulation of transcription, DNA-templated	0.000874	0.243	2.15	10454	741	131	20	[Ddx5 - dead (asp-glu-ala-asp) box polypeptide 5, Bhlhe40 - basic helix-loop-helix family, member e40, Cic - capicua homolog (drosophila), Per1 - period circadian clock 1, Fgfr2 - fibroblast growth factor receptor 2, Srebf2 - sterol regulatory element binding factor 2, Ep300 - e1a binding protein p300, Hipk1 - homeodomain interacting protein kinase 1, Hipk2 - homeodomain interacting protein kinas…
GO:0061072	iris morphogenesis	0.00092	0.251	39.9	10454	4	131	2	[Hipk1 - homeodomain interacting protein kinase 1, Hipk2 - homeodomain interacting protein kinase 2]
GO:0048755	branching morphogenesis of a nerve	0.00092	0.246	39.9	10454	4	131	2	[Rere - arginine glutamic acid dipeptide (re) repeats, Fgfr2 - fibroblast growth factor receptor 2]
GO:1903507	negative regulation of nucleic acid-templated transcription	0.000935	0.245	2.14	10454	745	131	20	[Ddx5 - dead (asp-glu-ala-asp) box polypeptide 5, Bhlhe40 - basic helix-loop-helix family, member e40, Cic - capicua homolog (drosophila), Per1 - period circadian clock 1, Fgfr2 - fibroblast growth factor receptor 2, Srebf2 - sterol regulatory element binding factor 2, Ep300 - e1a binding protein p300, Hipk1 - homeodomain interacting protein kinase 1, Hipk2 - homeodomain interacting protein kinas…
GO:1902679	negative regulation of RNA biosynthetic process	0.00095	0.245	2.14	10454	746	131	20	[Ddx5 - dead (asp-glu-ala-asp) box polypeptide 5, Bhlhe40 - basic helix-loop-helix family, member e40, Cic - capicua homolog (drosophila), Per1 - period circadian clock 1, Fgfr2 - fibroblast growth factor receptor 2, Srebf2 - sterol regulatory element binding factor 2, Ep300 - e1a binding protein p300, Hipk1 - homeodomain interacting protein kinase 1, Hipk2 - homeodomain interacting protein kinas…

## Sheet: GO Function
GO Term	Description	P-value	FDR q-value	Enrichment	N	B	n	b	Genes
GO:0140110	transcription regulator activity	6.18e-07	0.00246	2.69	10454	859	131	29	[Ddx5 - dead (asp-glu-ala-asp) box polypeptide 5, Meis2 - meis homeobox 2, Zxdb - zinc finger, x-linked, duplicated b, Hipk1 - homeodomain interacting protein kinase 1, Hipk2 - homeodomain interacting protein kinase 2, Barx2 - barh-like homeobox 2, Bcl6b - b cell cll/lymphoma 6, member b, Hivep2 - human immunodeficiency virus type i enhancer binding protein 2, Esrrb - estrogen related receptor, b…
GO:0003676	nucleic acid binding	9.8e-06	0.0196	1.86	10454	1929	131	45	[Ddx5 - dead (asp-glu-ala-asp) box polypeptide 5, Ddx3y - dead (asp-glu-ala-asp) box polypeptide 3, y-linked, Meis2 - meis homeobox 2, Tnrc6a - trinucleotide repeat containing 6a, Ythdf1 - yth domain family 1, Atxn2l - ataxin 2-like, Zxdb - zinc finger, x-linked, duplicated b, Barx2 - barh-like homeobox 2, Tnrc6b - trinucleotide repeat containing 6b, Bcl6b - b cell cll/lymphoma 6, member b, Tpr -…
GO:0001012	RNA polymerase II regulatory region DNA binding	1.43e-05	0.019	2.92	10454	547	131	20	[Bhlhe40 - basic helix-loop-helix family, member e40, Cic - capicua homolog (drosophila), Per1 - period circadian clock 1, Meis2 - meis homeobox 2, Wiz - widely-interspaced zinc finger motifs, Srebf2 - sterol regulatory element binding factor 2, Ep300 - e1a binding protein p300, Barx2 - barh-like homeobox 2, Bcl6b - b cell cll/lymphoma 6, member b, Zfp526 - zinc finger protein 526, Nr4a1 - nuclea…
GO:0000977	RNA polymerase II regulatory region sequence-specific DNA binding	1.43e-05	0.0142	2.92	10454	547	131	20	[Bhlhe40 - basic helix-loop-helix family, member e40, Cic - capicua homolog (drosophila), Per1 - period circadian clock 1, Meis2 - meis homeobox 2, Wiz - widely-interspaced zinc finger motifs, Srebf2 - sterol regulatory element binding factor 2, Ep300 - e1a binding protein p300, Barx2 - barh-like homeobox 2, Bcl6b - b cell cll/lymphoma 6, member b, Zfp526 - zinc finger protein 526, Nr4a1 - nuclea…
GO:0000976	transcription regulatory region sequence-specific DNA binding	2.11e-05	0.0169	2.75	10454	610	131	21	[Bhlhe40 - basic helix-loop-helix family, member e40, Cic - capicua homolog (drosophila), Per1 - period circadian clock 1, Meis2 - meis homeobox 2, Wiz - widely-interspaced zinc finger motifs, Srebf2 - sterol regulatory element binding factor 2, Ep300 - e1a binding protein p300, Barx2 - barh-like homeobox 2, Bcl6b - b cell cll/lymphoma 6, member b, Zfp526 - zinc finger protein 526, Nr4a1 - nuclea…
GO:0044212	transcription regulatory region DNA binding	2.27e-05	0.0151	2.73	10454	613	131	21	[Bhlhe40 - basic helix-loop-helix family, member e40, Cic - capicua homolog (drosophila), Per1 - period circadian clock 1, Meis2 - meis homeobox 2, Wiz - widely-interspaced zinc finger motifs, Srebf2 - sterol regulatory element binding factor 2, Ep300 - e1a binding protein p300, Barx2 - barh-like homeobox 2, Bcl6b - b cell cll/lymphoma 6, member b, Zfp526 - zinc finger protein 526, Nr4a1 - nuclea…
GO:0001067	regulatory region nucleic acid binding	2.38e-05	0.0136	2.72	10454	615	131	21	[Bhlhe40 - basic helix-loop-helix family, member e40, Cic - capicua homolog (drosophila), Per1 - period circadian clock 1, Meis2 - meis homeobox 2, Wiz - widely-interspaced zinc finger motifs, Srebf2 - sterol regulatory element binding factor 2, Ep300 - e1a binding protein p300, Barx2 - barh-like homeobox 2, Bcl6b - b cell cll/lymphoma 6, member b, Zfp526 - zinc finger protein 526, Nr4a1 - nuclea…
GO:0008134	transcription factor binding	2.87e-05	0.0143	2.99	10454	480	131	18	[Ddx5 - dead (asp-glu-ala-asp) box polypeptide 5, Bhlhe40 - basic helix-loop-helix family, member e40, Per1 - period circadian clock 1, Meis2 - meis homeobox 2, Bsn - bassoon, Wiz - widely-interspaced zinc finger motifs, Ep300 - e1a binding protein p300, Hipk2 - homeodomain interacting protein kinase 2, Vgll4 - vestigial like 4 (drosophila), Jarid2 - jumonji, at rich interactive domain 2, Nr4a1 -…
GO:1990837	sequence-specific double-stranded DNA binding	4.39e-05	0.0195	2.61	10454	641	131	21	[Bhlhe40 - basic helix-loop-helix family, member e40, Cic - capicua homolog (drosophila), Per1 - period circadian clock 1, Meis2 - meis homeobox 2, Wiz - widely-interspaced zinc finger motifs, Srebf2 - sterol regulatory element binding factor 2, Ep300 - e1a binding protein p300, Barx2 - barh-like homeobox 2, Bcl6b - b cell cll/lymphoma 6, member b, Zfp526 - zinc finger protein 526, Nr4a1 - nuclea…
GO:0043565	sequence-specific DNA binding	6.67e-05	0.0266	2.47	10454	711	131	22	[Bhlhe40 - basic helix-loop-helix family, member e40, Cic - capicua homolog (drosophila), Per1 - period circadian clock 1, Meis2 - meis homeobox 2, Wiz - widely-interspaced zinc finger motifs, Srebf2 - sterol regulatory element binding factor 2, Ep300 - e1a binding protein p300, Barx2 - barh-like homeobox 2, Bcl6b - b cell cll/lymphoma 6, member b, Zfp526 - zinc finger protein 526, Nr4a1 - nuclea…
GO:0003712	transcription coregulator activity	7.34e-05	0.0266	3.34	10454	334	131	14	[Ddx5 - dead (asp-glu-ala-asp) box polypeptide 5, Ep300 - e1a binding protein p300, Tox3 - tox high mobility group box family member 3, Zxdb - zinc finger, x-linked, duplicated b, Hipk1 - homeodomain interacting protein kinase 1, Hipk2 - homeodomain interacting protein kinase 2, Crebbp - creb binding protein, Jup - junction plakoglobin, Rere - arginine glutamic acid dipeptide (re) repeats, Supt7l…
GO:0003700	DNA-binding transcription factor activity	7.95e-05	0.0265	2.77	10454	519	131	18	[Bhlhe40 - basic helix-loop-helix family, member e40, Cic - capicua homolog (drosophila), Meis2 - meis homeobox 2, Wiz - widely-interspaced zinc finger motifs, Srebf2 - sterol regulatory element binding factor 2, Barx2 - barh-like homeobox 2, Bcl6b - b cell cll/lymphoma 6, member b, Zfp526 - zinc finger protein 526, Nr4a1 - nuclear receptor subfamily 4, group a, member 1, Hivep2 - human immunodef…
GO:0003690	double-stranded DNA binding	0.000137	0.042	2.41	10454	694	131	21	[Bhlhe40 - basic helix-loop-helix family, member e40, Cic - capicua homolog (drosophila), Per1 - period circadian clock 1, Meis2 - meis homeobox 2, Wiz - widely-interspaced zinc finger motifs, Srebf2 - sterol regulatory element binding factor 2, Ep300 - e1a binding protein p300, Barx2 - barh-like homeobox 2, Bcl6b - b cell cll/lymphoma 6, member b, Zfp526 - zinc finger protein 526, Nr4a1 - nuclea…
GO:0000981	DNA-binding transcription factor activity, RNA polymerase II-specific	0.000305	0.087	2.67	10454	478	131	16	[Bhlhe40 - basic helix-loop-helix family, member e40, Cic - capicua homolog (drosophila), Meis2 - meis homeobox 2, Wiz - widely-interspaced zinc finger motifs, Srebf2 - sterol regulatory element binding factor 2, Barx2 - barh-like homeobox 2, Bcl6b - b cell cll/lymphoma 6, member b, Zfp526 - zinc finger protein 526, Nr4a1 - nuclear receptor subfamily 4, group a, member 1, Hivep2 - human immunodef…
GO:0000978	RNA polymerase II proximal promoter sequence-specific DNA binding	0.000327	0.0871	2.65	10454	481	131	16	[Bhlhe40 - basic helix-loop-helix family, member e40, Per1 - period circadian clock 1, Meis2 - meis homeobox 2, Wiz - widely-interspaced zinc finger motifs, Srebf2 - sterol regulatory element binding factor 2, Ep300 - e1a binding protein p300, Bcl6b - b cell cll/lymphoma 6, member b, Zfp526 - zinc finger protein 526, Nr4a1 - nuclear receptor subfamily 4, group a, member 1, Hivep2 - human immunode…
GO:0003713	transcription coactivator activity	0.00036	0.0899	4.08	10454	176	131	9	[Crebbp - creb binding protein, Jup - junction plakoglobin, Rere - arginine glutamic acid dipeptide (re) repeats, Supt7l - suppressor of ty 7-like, Ep300 - e1a binding protein p300, Tox3 - tox high mobility group box family member 3, Hipk2 - homeodomain interacting protein kinase 2, Thrap3 - thyroid hormone receptor associated protein 3, Kmt2d - lysine (k)-specific methyltransferase 2d]
GO:0000987	proximal promoter sequence-specific DNA binding	0.000411	0.0965	2.6	10454	491	131	16	[Bhlhe40 - basic helix-loop-helix family, member e40, Per1 - period circadian clock 1, Meis2 - meis homeobox 2, Wiz - widely-interspaced zinc finger motifs, Srebf2 - sterol regulatory element binding factor 2, Ep300 - e1a binding protein p300, Bcl6b - b cell cll/lymphoma 6, member b, Zfp526 - zinc finger protein 526, Nr4a1 - nuclear receptor subfamily 4, group a, member 1, Hivep2 - human immunode…
GO:0097159	organic cyclic compound binding	0.000521	0.116	1.45	10454	3252	131	59	[Ddx5 - dead (asp-glu-ala-asp) box polypeptide 5, Aatk - apoptosis-associated tyrosine kinase, Ddx3y - dead (asp-glu-ala-asp) box polypeptide 3, y-linked, Meis2 - meis homeobox 2, Tnrc6a - trinucleotide repeat containing 6a, Hipk1 - homeodomain interacting protein kinase 1, Syn2 - synapsin ii, Atxn2l - ataxin 2-like, Barx2 - barh-like homeobox 2, Hipk2 - homeodomain interacting protein kinase 2, …
GO:0003677	DNA binding	0.00056	0.118	1.9	10454	1175	131	28	[Meis2 - meis homeobox 2, Barx2 - barh-like homeobox 2, Bcl6b - b cell cll/lymphoma 6, member b, Hivep2 - human immunodeficiency virus type i enhancer binding protein 2, Esrrb - estrogen related receptor, beta, Zfp865 - zinc finger protein 865, Trps1 - trichorhinophalangeal syndrome i (human), A830080D01Rik - riken cdna a830080d01 gene, Glis3 - glis family zinc finger 3, Bhlhe40 - basic helix-loo…
GO:1901363	heterocyclic compound binding	0.000636	0.127	1.45	10454	3202	131	58	[Ddx5 - dead (asp-glu-ala-asp) box polypeptide 5, Aatk - apoptosis-associated tyrosine kinase, Ddx3y - dead (asp-glu-ala-asp) box polypeptide 3, y-linked, Meis2 - meis homeobox 2, Tnrc6a - trinucleotide repeat containing 6a, Hipk1 - homeodomain interacting protein kinase 1, Syn2 - synapsin ii, Atxn2l - ataxin 2-like, Barx2 - barh-like homeobox 2, Hipk2 - homeodomain interacting protein kinase 2, …
GO:0005041	low-density lipoprotein particle receptor activity	0.00092	0.175	39.9	10454	4	131	2	[Stab2 - stabilin 2, Lrp10 - low-density lipoprotein receptor-related protein 10]

## Sheet: GO Component
GO Term	Description	P-value	FDR q-value	Enrichment	N	B	n	b	Genes
GO:0005634	nucleus	7.69e-05	0.14	1.46	10454	3782	131	69	[Ddx5 - dead (asp-glu-ala-asp) box polypeptide 5, Ddx3y - dead (asp-glu-ala-asp) box polypeptide 3, y-linked, Meis2 - meis homeobox 2, Fam53c - family with sequence similarity 53, member c, Usp34 - ubiquitin specific peptidase 34, Hipk1 - homeodomain interacting protein kinase 1, Atxn2l - ataxin 2-like, Barx2 - barh-like homeobox 2, Hipk2 - homeodomain interacting protein kinase 2, Bcl6b - b cell…
GO:0036464	cytoplasmic ribonucleoprotein granule	8.79e-05	0.0804	4.92	10454	146	131	9	[Mex3a - mex3 homolog a (c. elegans), Ddx3y - dead (asp-glu-ala-asp) box polypeptide 3, y-linked, Helz - helicase with zinc finger domain, Tnrc6a - trinucleotide repeat containing 6a, Khsrp - kh-type splicing regulatory protein, Atxn2l - ataxin 2-like, Gigyf2 - grb10 interacting gyf protein 2, Tnrc6b - trinucleotide repeat containing 6b, Fxr2 - fragile x mental retardation, autosomal homolog 2]
GO:0035770	ribonucleoprotein granule	0.000126	0.0768	4.69	10454	153	131	9	[Mex3a - mex3 homolog a (c. elegans), Ddx3y - dead (asp-glu-ala-asp) box polypeptide 3, y-linked, Helz - helicase with zinc finger domain, Tnrc6a - trinucleotide repeat containing 6a, Khsrp - kh-type splicing regulatory protein, Atxn2l - ataxin 2-like, Gigyf2 - grb10 interacting gyf protein 2, Tnrc6b - trinucleotide repeat containing 6b, Fxr2 - fragile x mental retardation, autosomal homolog 2]
GO:0005654	nucleoplasm	0.000294	0.134	1.64	10454	2141	131	44	[Ddx5 - dead (asp-glu-ala-asp) box polypeptide 5, Ddx3y - dead (asp-glu-ala-asp) box polypeptide 3, y-linked, Tnrc6a - trinucleotide repeat containing 6a, D14Abb1e - dna segment, chr 14, abbott 1 expressed, Hipk1 - homeodomain interacting protein kinase 1, Barx2 - barh-like homeobox 2, Hipk2 - homeodomain interacting protein kinase 2, Tnrc6b - trinucleotide repeat containing 6b, Bcl6b - b cell cl…
GO:0044451	nucleoplasm part	0.000299	0.109	2.23	10454	789	131	22	[Zc3h13 - zinc finger ccch type containing 13, Bhlhe40 - basic helix-loop-helix family, member e40, Ep300 - e1a binding protein p300, Hipk1 - homeodomain interacting protein kinase 1, Atxn2l - ataxin 2-like, Hipk2 - homeodomain interacting protein kinase 2, Jarid2 - jumonji, at rich interactive domain 2, Pcf11 - cleavage and polyadenylation factor subunit homolog (s. cerevisiae), Crebbp - creb bi…
GO:0044428	nuclear part	0.000326	0.0993	1.5	10454	2983	131	56	[Ddx5 - dead (asp-glu-ala-asp) box polypeptide 5, Ddx3y - dead (asp-glu-ala-asp) box polypeptide 3, y-linked, Tnrc6a - trinucleotide repeat containing 6a, Atxn2l - ataxin 2-like, Hipk1 - homeodomain interacting protein kinase 1, Barx2 - barh-like homeobox 2, Hipk2 - homeodomain interacting protein kinase 2, Bcl6b - b cell cll/lymphoma 6, member b, Hivep2 - human immunodeficiency virus type i enha…
GO:0098685	Schaffer collateral - CA1 synapse	0.000857	0.224	5.38	10454	89	131	6	[Syp - synaptophysin, Iqsec1 - iq motif and sec7 domain 1, Bsn - bassoon, Rnf216 - ring finger protein 216, Syn2 - synapsin ii, Dgki - diacylglycerol kinase, iota]
