# Supplementary material for: Photoperiodic history modulates the response of the saccus vasculosus transcriptome to seawater exposure in Atlantic salmon
Source: J Comp Physiol A Neuroethol Sens Neural Behav Physiol. 2025 Nov 6;212(1):69–78. doi: 10.1007/s00359-025-01779-w (PMC13038667; doi:10.1007/s00359-025-01779-w)
Supplement: Supplementary file 5 — Supplementary file5 (XLSX 196 KB) [file 359_2025_1779_MOESM5_ESM.xlsx]

## Sheet: Cluster3
Atlantic Salmon Gene ID	Atlantic Salmon Transcript ID	Atlantic Salmon Gene Name	Mouse Gene ID	Mouse Gene Name	Zebrafish Gene ID	Zebrafish Gene Name	Gene description	Chromosome / Scaffold	Gene start	Gene end	Transcript Length	logFC.SPHold.FWvsSPHold.SW	logFC.SPHold.FWvsSPLL.FW	logFC.SPHold.FWvsSPLL.SW	logFC.SPHold.SWvsSPLL.FW	logFC.SPHold.SWvsSPLL.SW	logFC.SPLL.FWvsSPLL.SW	logCPM	F	PValue	FDR	SPhold_FW	SPhold_SW	SPLL_FW	SPLL_SW	SP-hold_FW1	SP-hold_FW2	SP-hold_FW3	SP-hold_FW4	SP-hold_SW1	SP-hold_SW2	SP-hold_SW3	SPLL_FW1	SPLL_FW2	SPLL_SW1	SPLL_SW2	SPLL_SW3	SPLL_SW4
ENSSSAG00000000689	ENSSSAT00000001263						basic transcription factor 3 [Source:ZFIN;Acc:ZDB-GENE-030131-8731]	1	155024272	155040078	1456	0.0982407	0.634988	-1.50278	0.536747	-1.60102	-2.13777	2.99882	16.1694	4.66e-05	0.00734396	0.0835225	0.502	0.84073	-1.42625	12.15	7.76	12.01	12.29	19.21	10.53	12	14.83	13.3	3.54	2.66	4.06	3.24
ENSSSAG00000003075	ENSSSAT00000006569	PCDH18	ENSMUSG00000037892	Pcdh18	ENSDARG00000052494	pcdh18b	protocadherin 18 [Source:HGNC Symbol;Acc:HGNC:14268]	5	34265676	34272063	4339	-0.747773	0.393442	-1.02203	1.14121	-0.274252	-1.41547	2.72991	16.4226	4.25e-05	0.0073301	0.595989	-0.526741	1.05279	-1.12204	3.21	3.63	3.84	3.25	2.56	1.61	3.12	4.39	3.13	1.55	1.67	0.91	2.33
ENSSSAG00000041248	ENSSSAT00000115788		ENSMUSG00000062006	Rpl34	ENSDARG00000029500	rpl34		18	50145116	50154512	590	-1.26337	1.01413	-0.770756	2.2775	0.492617	-1.78488	3.11671	15.0085	7.61e-05	0.00866988	0.102654	-0.820022	1.3735	-0.656136	26.11	29.07	32.17	32.24	17.66	16.97	7.92	55.61	43.91	19.36	9.24	14.15	19.99
ENSSSAG00000090192	ENSSSAT00000120083				ENSDARG00000069583	cndp1		5	64891495	64907963	2473	-1.38397	0.142667	-1.29747	1.52664	0.0864985	-1.44014	5.00422	22.4825	7.4e-06	0.00370806	0.959617	-0.797267	0.764497	-0.926847	33.95	40.45	33.98	31.53	17.85	12.51	16.06	22.2	39.81	10.9	10.47	12.25	16.65
ENSSSAG00000051507	ENSSSAT00000172567	ube2g2	ENSMUSG00000009293	Ube2g2	ENSDARG00000025404	ube2g2		21	57209732	57244397	1352	-1.47642	-0.210637	-1.62747	1.26579	-0.151045	-1.41683	3.43375	18.3089	2.23e-05	0.00574045	1.20165	-0.682956	0.4317	-0.950393	23.38	24.38	24.49	22.4	15.81	7.35	6.92	24.06	9.75	7.66	10.02	3.44	8.03
ENSSSAG00000001868	ENSSSAT00000174373	ppp1r1b	ENSMUSG00000061718	Ppp1r1b	ENSDARG00000076280	ppp1r1b	protein phosphatase 1. regulatory (inhibitor) subunit 1B [Source:ZFIN;Acc:ZDB-GENE-120126-1]	3	60075673	60159724	1926	0.199472	0.790654	-0.00663718	0.591181	-0.206109	-0.797291	6.70681	14.2216	9.7e-05	0.00977483	-0.720234	0.341698	1.25998	-0.881447	99.33	91	89.27	75.02	131.68	92.47	128.13	122.46	125.57	79.08	90.64	46.19	115.38
ENSSSAG00000012642	ENSSSAT00000183535	igfbp3	ENSMUSG00000020427	Igfbp3	ENSDARG00000099144	igfbp3	insulin-like growth factor binding protein 3 [Source:ZFIN;Acc:ZDB-GENE-040412-1]	10	40594837	40674893	2134	-0.743643	0.367053	-2.33829	1.1107	-1.59465	-2.70534	2.25261	25.1779	3.08e-06	0.00248338	0.624277	-0.221628	0.91225	-1.3149	4.89	5.01	4.81	7.97	3.38	4.07	4.16	6.59	5.51	1.13	0.83	0.52	1.8
ENSSSAG00000095132	ENSSSAT00000185648		ENSMUSG00000045532	C1ql1	ENSDARG00000043436	si:dkey-5n18.1		3	61279710	61356347	2229	-0.62774	-0.0444342	-1.73905	0.583306	-1.11131	-1.69462	6.5326	30.5415	9.13e-07	0.00138556	0.987088	-0.0134983	0.393982	-1.36757	156.25	140.76	93.38	63.12	83.02	68.41	96.42	89.92	84.93	25.13	42.08	18.74	39.2
ENSSSAG00000119924	ENSSSAT00000189825	rs15	ENSMUSG00000063457	Rps15	ENSDARG00000070849	rps15	40S ribosomal protein S15 [Source:NCBI gene (formerly Entrezgene);Acc:100195714]	14	12898567	12900604	464	-0.857632	0.479254	-0.558322	1.33689	0.299309	-1.03758	5.4168	15.5881	5.76e-05	0.00787741	0.478381	-0.901858	1.17821	-0.754734	183.05	183.84	247.35	178.95	150.69	124.97	100.81	227.02	225.01	149.17	130.51	92.88	118.09
ENSSSAG00000101192	ENSSSAT00000197645		ENSMUSG00000021943	Gdf10				18	6103355	6117872	5556	-1.05008	-0.563446	-1.71919	0.486635	-0.669109	-1.15574	2.57921	16.0746	4.82e-05	0.00740589	1.35706	-0.249627	-0.0623499	-1.04508	2.93	2.43	3.07	4.15	1.46	1.45	2.38	1.65	1.84	0.93	0.85	0.51	1.34
ENSSSAG00000104646	ENSSSAT00000207088	tppp3	ENSMUSG00000014846	Tppp3	ENSDARG00000030463	tppp3	tubulin polymerization-promoting protein family member 3 [Source:ZFIN;Acc:ZDB-GENE-040426-1909]	26	51703245	51729239	2817	-0.103397	0.411249	-2.02854	0.514645	-1.92515	-2.43979	1.18084	15.6767	5.57e-05	0.00783391	0.401257	0.358698	0.720378	-1.48033	2.29	1.39	2.04	1.33	1.24	2.16	2.01	1.78	1.99	0.36	0.46	0.22	0.54
ENSSSAG00000110520	ENSSSAT00000209324				ENSDARG00000094990	gjc4a.2		17	23833817	23845714	4744	-0.58165	0.131083	-0.791294	0.712733	-0.209645	-0.922377	8.03985	15.6458	5.63e-05	0.00785695	0.944123	-0.351507	0.65487	-1.24749	123.03	150.66	138.43	101.95	104.9	77.76	114.45	122.23	106.2	57.79	68.44	52.13	91.69
ENSSSAG00000076802	ENSSSAT00000215322	bgn	ENSMUSG00000031375	Bgn	ENSDARG00000002945	bgnb		13	14892961	14922272	7052	0.602466	1.376	-0.0781642	0.773538	-0.68063	-1.45417	3.56968	15.8089	5.31e-05	0.00767482	-0.720012	0.37291	1.24179	-0.894691	2.79	2.27	1.96	2.22	5.89	2.35	4.19	6.16	3.62	1.62	2.52	1.61	2.15
ENSSSAG00000108862	ENSSSAT00000219637							12	93555841	93558462	483	-1.0891	0.692218	-0.181977	1.78132	0.907125	-0.874196	3.0173	15.4398	6.08e-05	0.00808217	0.173341	-1.13389	1.26223	-0.301685	31.01	34.1	36.12	29.71	25.84	12.44	16.19	48.06	38.56	27.69	21.95	22.88	30.87

## Sheet: Enriched TFBSs
Enriched motif ID	Enriched TF	Motif database	Central TF	Central motif ID	Motif cluster	No. motifs in cluster	P-value	Q-value
720	NHR-42	CISBP	NHR-70	781	cluster_1098	4	0.0001401	0.1715822
7554	ZNF355P	TRANSFAC	ZNF544	6621	cluster_1577	4	0.0002284	0.1715822
11006	CG4360	FlyZincFinger	CG4360	11006	cluster_808	4	0.0003082	0.1715822
1622	FOXO1_ELK1	HumanTF2	GABPA	3296	cluster_42	350	0.0003208	0.1715822
829	GMEB2	CISBP	GMEB1	836	cluster_1427	16	0.0003585	0.173992
6110	HNF-4GAMMA	TRANSFAC	FOXP2	5436	cluster_576	59	0.0009344	0.3655038
10284	E2F	TRANSFAC	E2F1	1245	cluster_603	27	0.0011615	0.3739368
387	MBD1	CISBP	PROTEIN_(TRANSCRIPTION_FACTOR_E2F-4)	2202	cluster_715	7	0.0011864	0.3739368
6318	T-BET	TRANSFAC	TBX20	886	cluster_555	66	0.0013638	0.3739368
2107	YY1	TRANSFAC	YY2	1237	cluster_1497	2	0.001384	0.3739368
3685	ELF3	HT-SELEX2	ELF3	3685	cluster_2144	2	0.0017523	0.389131
2149	GATA-1	TRANSFAC	GATA-1	2149	cluster_3021	2	0.0018346	0.389131
7631	ZNF835	TRANSFAC	ZNF835	7631	cluster_2436	1	0.0018587	0.389131
10728	SU(HW)	JASPAR	SU(HW)	10728	cluster_2971	1	0.0018704	0.389131
4693	POU1F1	HT-SELEX2	POU1F1	4697	cluster_2010	10	0.0020062	0.389131
181	Y44A6D.3	CISBP	Y44A6D.3	181	cluster_1155	10	0.0021094	0.3920791
223	ATF-6	CISBP	ATF6B	3441	cluster_630	28	0.002275	0.4083781
6773	ZNF408	TRANSFAC	ZNF408	6773	cluster_2175	1	0.0026506	0.4440097
10088	SPIC	HumanTF	SPIB	5680	cluster_766	5	0.0029705	0.4440097
5949	TFII-I	TRANSFAC	TFII-I	5949	cluster_1791	1	0.0032687	0.4440097
6035	BAF170	TRANSFAC	NHR-66	772	cluster_1283	6	0.0038475	0.4440097
9803	MYBL2	HumanTF	MYBL1	9800	cluster_1421	2	0.0041335	0.4440097
1624	FOXO1_ELK1	HumanTF2	ETV2_FOXI1	1505	cluster_45	15	0.0042188	0.4440097
2455	INTERFERON_REGULATORY_FACTOR_3	3D-footprint	INTERFERON_REGULATORY_FACTOR_3	2455	cluster_3008	1	0.0045213	0.4440097
3008	FOXN2	UniPROBE	HNF3-BETA	4585	cluster_585	25	0.004676	0.4440097
5956	FOXN2_SECONDARY_MOTIF	TRANSFAC	CHES1L	5953	cluster_1626	2	0.0047592	0.4440097
1199	TAP	CISBP	ATOH1	9376	cluster_553	70	0.0052776	0.4440097
3182	PAX3_Y90H_R1	UniPROBE	PAX3_R56L_R1	3181	cluster_1725	7	0.0053589	0.4440097
9459	E2F8	HumanTF	E2F7	3654	cluster_527	10	0.0053658	0.4440097
10084	SPDEF	HumanTF	SPDEF	10084	cluster_754	3	0.0054793	0.4440097
747	RORB	CISBP	RARA	4801	cluster_541	86	0.0056504	0.4440097
3248	SNAI2_REF_R1	UniPROBE	SNAI2_REF_R1	3248	cluster_1903	3	0.0057046	0.4440097
6759	ZFP319	TRANSFAC	ZFP319	6759	cluster_1794	2	0.0057389	0.4440097
1629	FOXO1_ETV4	HumanTF2	FOXO1_ELF1	1620	cluster_81	24	0.0058046	0.4440097
4993	TCF12	HT-SELEX2	ESG	9315	cluster_472	67	0.0063226	0.4440097
5431	FOXJ3	HUMAN.H10MO.A	FOXJ3	5431	cluster_894	4	0.0064042	0.4440097
6448	FIZ1	TRANSFAC	FIZ1	6448	cluster_2321	1	0.0067736	0.4440097
10349	E47	TRANSFAC	ASCL2	8958	cluster_330	16	0.0068236	0.4440097
2023	TFAP2C_DLX3	HumanTF2	TFAP2C_DLX3	2023	cluster_265	2	0.0069626	0.4440097
2483	TRANSCRIPTION_FACTOR_MAFG	3D-footprint	TRANSCRIPTION_FACTOR_MAFG	2483	cluster_1280	1	0.0074127	0.4440097
6908	ZNF729	TRANSFAC	ZNF729	6908	cluster_1839	1	0.0079105	0.4440097
990	Q91904	CISBP	Q91904	990	cluster_356	10	0.0080618	0.4440097
9791	MSC	HumanTF	BHLHA15	3492	cluster_302	84	0.0080729	0.4440097
7662	DRRS	TRANSFAC	DRRS	7662	cluster_2978	1	0.0081889	0.4440097
5265	ZNF75A	HT-SELEX2	ZNF75A	10240	cluster_731	7	0.0084633	0.4440097
6024	GABP-ALPHA	TRANSFAC	GABP-ALPHA	6024	cluster_2093	1	0.0084815	0.4440097
10561	PBX1	JASPAR	PBX1	4660	cluster_607	10	0.0086713	0.4440097
8210	B-H1	TRANSFAC	BARHL2	9381	cluster_693	20	0.0088424	0.4440097
8666	GATA-1	TRANSFAC	PNR	8182	cluster_542	71	0.0088428	0.4440097
7891	SOX-4	TRANSFAC	Transcription_factor_SOX-9	2644	cluster_1028	10	0.0091038	0.4440097
6809	ZNF471	TRANSFAC	ZNF471	6809	cluster_681	10	0.0096046	0.4440097
6525	ZNF37A	TRANSFAC	FLJ20557	6762	cluster_784	3	0.0096694	0.4440097
1906	RFX3_ETV7	HumanTF2	RFX3_ETV7	1906	cluster_206	2	0.0099638	0.4440097
1585	FLI1_CEBPD	HumanTF2	ETV2_CEBPD	1483	cluster_38	14	0.0100642	0.4440097
8072	PSF	TRANSFAC	PSF	8072	cluster_2237	1	0.0102744	0.4440097
1616	FOXJ3_TBX21	HumanTF2	FOXJ3_TBX21	1616	cluster_79	2	0.010288	0.4440097
10736	EFL-1	JASPAR	EFL-1	10736	cluster_1291	1	0.010372	0.4440097
8171	FKH	TRANSFAC	FOXK1	5488	cluster_437	8	0.0110643	0.4440097
4461	NFATC4	HT-SELEX2	NFATC4	4464	cluster_610	10	0.0122553	0.4440097
10259	YY1	TRANSFAC	YY1	5728	cluster_545	29	0.0124706	0.4440097
7026	ZNF445	TRANSFAC	ZNF445	7026	cluster_1958	1	0.0126284	0.4440097
7289	ZNF647	TRANSFAC	ZNF647	7289	cluster_2627	1	0.0129191	0.4440097
6818	ZFP30	TRANSFAC	ZFP30	6818	cluster_1638	2	0.0129417	0.4440097
8884	TBP	UniPROBE	TBP	5184	cluster_385	2	0.0132834	0.4440097
1644	GCM1_ELK1	HumanTF2	GCM1_ELK1	1644	cluster_91	2	0.0136391	0.4440097
1194	SS	CISBP	CEBPG_CREB3L1	1364	cluster_281	3	0.0139385	0.4440097
7349	ZFP62	TRANSFAC	ZFP62	7349	cluster_1366	1	0.0142576	0.4440097
5825	GABPALPHA_GABPBETA	TRANSFAC	SPIB	10572	cluster_1253	8	0.0143658	0.4440097
7311	ZFP786	TRANSFAC	ZFP786	7311	cluster_2792	1	0.0150708	0.4440097
8478	FKHL14	TRANSFAC	FKHL14	8478	cluster_1509	1	0.0152656	0.4440097
8513	FOSB:JUND	TRANSFAC	JUN_FOS	3330	cluster_534	114	0.0153569	0.4440097
1432	ELK1_HOXA3	HumanTF2	ELK1_HOXA3	1432	cluster_703	4	0.0160119	0.4440097
5819	TBP	TRANSFAC	TATA_BOX_BINDING_PROTEIN	2332	cluster_765	3	0.0160197	0.4440097
305	ZSCAN20	CISBP	ZSCAN20	305	cluster_2020	1	0.0161704	0.4440097
1557	ETV5_ETV7	HumanTF2	FLI1_ETV7	1592	cluster_71	14	0.0162127	0.4440097
673	POU3F1	CISBP	VSX1	10211	cluster_567	370	0.0164792	0.4440097
5547	MYF6	HUMAN.H10MO.C	CG4158	11125	cluster_316	46	0.0167154	0.4440097
10513	BR(VAR.3)	JASPAR	br-Z3	9302	cluster_1221	2	0.0168645	0.4440097
11042	CG11491	FlyZincFinger	CG11491	11042	cluster_2412	1	0.0169084	0.4440097
7498	ZNF670	TRANSFAC	ZNF670	7498	cluster_2685	1	0.0170173	0.4440097
10218	ZBTB49	HumanTF	ZBTB49	10218	cluster_2966	1	0.0171834	0.4440097
10226	ZNF143	HumanTF	ZNF76	5269	cluster_454	8	0.0172839	0.4440097
2657	GLUCOCORTICOID_RECEPTOR	3D-footprint	GLUCOCORTICOID_RECEPTOR	2657	cluster_2707	2	0.0178808	0.4440097
8627	REST	TRANSFAC	REST	2792	cluster_600	10	0.0181074	0.4440097
6283	RREB-1	TRANSFAC	RREB-1	6283	cluster_2686	1	0.0182208	0.4440097
1503	ETV2_FOXI1	HumanTF2	ELK1_FOXI1	1424	cluster_30	8	0.0182319	0.4440097
2296	C-ETS-1_PROTEIN	3D-footprint	C-ETS-1_PROTEIN	2296	cluster_777	4	0.0183625	0.4440097
8827	PAX-9	TRANSFAC	PAX-9	8827	cluster_3023	2	0.0192602	0.4440097
7125	ZNF642	TRANSFAC	ZNF642	7125	cluster_1673	1	0.0195234	0.4440097
4646	PAX7	HT-SELEX2	GSB	8317	cluster_572	13	0.0199339	0.4440097
10220	ZBTB7A	HumanTF	ZBTB7B	5158	cluster_589	9	0.0201615	0.4440097
7428	ZNF75A	TRANSFAC	ZNF836	7191	cluster_1286	3	0.0201763	0.4440097
2541	GLUCOCORTICOID_RECEPTOR	3D-footprint	GR	8602	cluster_315	57	0.0204712	0.4440097
10119	TBX19	HumanTF	TBX19	10119	cluster_552	10	0.0204718	0.4440097
7256	ZNF497	TRANSFAC	ZNF254	6956	cluster_650	13	0.0205428	0.4440097
1582	ETV7_TBX21	HumanTF2	ETV7_TBX21	1582	cluster_70	2	0.0205636	0.4440097
330	EVI-1	TRANSFAC	EVI-1	10427	cluster_1390	8	0.020631	0.4440097
3652	E2F4	HT-SELEX2	E2F-2	5434	cluster_434	14	0.0206321	0.4440097
1608	FOXJ2_HOXB13	HumanTF2	FOXJ2_HOXB13	1608	cluster_74	2	0.0208108	0.4440097
7479	ZNF717	TRANSFAC	ZNF396	6303	cluster_700	6	0.0208806	0.4440097
1752	HOXB2_ELK1	HumanTF2	HOXB2_ELK1	1752	cluster_137	6	0.0210324	0.4440097
7065	ZNF266	TRANSFAC	ZNF266	7065	cluster_1147	1	0.0210593	0.4440097
908	CROC	CISBP	FOXA2	951	cluster_1335	4	0.0213322	0.4440097
8798	CROC	TRANSFAC	FREAC-7	8819	cluster_922	5	0.0214304	0.4440097
10527	ELK1	JASPAR	ELK1	10527	cluster_944	1	0.021589	0.4440097
3230	POU4F3_REF_R1	UniPROBE	POU4F3_N316K_R1	3233	cluster_1866	3	0.0216948	0.4440097
1279	SOX2	JASPAR	POU5F1	2756	cluster_202	26	0.0218447	0.4440097
11151	PAX-2	TRANSFAC	HOXB2_PAX1	1770	cluster_145	13	0.0221132	0.4440097
972	PAX2	CISBP	PAX2	972	cluster_2059	1	0.0222107	0.4440097
7124	ZNF124	TRANSFAC	ZNF124	7124	cluster_1594	1	0.0223365	0.4440097
10423	CAD	TRANSFAC	CAD	10423	cluster_1701	2	0.0228578	0.4440097
6092	HTF4	TRANSFAC	LRF	6106	cluster_1271	4	0.0230571	0.4440097
2308	GLUCOCORTICOID_RECEPTOR	3D-footprint	GLUCOCORTICOID_RECEPTOR	2308	cluster_1011	1	0.0237498	0.4440097
7158	ZNF678	TRANSFAC	ZNF92	7013	cluster_642	15	0.0237515	0.4440097
6358	ALF	TRANSFAC	ALF	6358	cluster_2882	1	0.0239681	0.4440097
6557	ZNF235	TRANSFAC	ZNF534	7267	cluster_720	7	0.0239834	0.4440097
7316	ZNF283	TRANSFAC	ZNF283	7316	cluster_2289	1	0.0241066	0.4440097
855	SOX17	CISBP	SOX17	1914	cluster_213	27	0.0242171	0.4440097
6462	A-MYB	TRANSFAC	MYB	8313	cluster_1889	3	0.0244861	0.4440097
10152	P53_DECAMER	TRANSFAC	P53	8804	cluster_2313	3	0.0248312	0.4440097
8893	SPDEF	UniPROBE	SPDEF	5162	cluster_435	3	0.0249755	0.4440097
363	BGIBMGA004818	CISBP	DANR	361	cluster_1613	2	0.0251897	0.4440097
6443	ZKSCAN6	TRANSFAC	ZKSCAN6	6443	cluster_1816	3	0.0252108	0.4440097
6441	HIC2	TRANSFAC	HIC2	6441	cluster_2940	1	0.0252468	0.4440097
6873	ZNF195	TRANSFAC	ZNF195	6873	cluster_2167	1	0.0253183	0.4440097
2830	NR2F2	UniPROBE	RXRA	4996	cluster_423	10	0.0254261	0.4440097
3460	BARHL1	HT-SELEX2	BARHL2	3465	cluster_1914	3	0.0257303	0.4440097
7681	ZFP516	TRANSFAC	ZFP536	6399	cluster_1764	2	0.0258714	0.4440097
7741	ZNF484	TRANSFAC	ZNF484	7741	cluster_2136	1	0.0265683	0.4440097
11097	CG1130	FlyZincFinger	CG12605	8366	cluster_598	13	0.0267145	0.4440097
7931	HFH2	TRANSFAC	POU3F1	7941	cluster_978	3	0.026956	0.4440097
1975	TEAD4_FOXI1	HumanTF2	TEAD4_FOXI1	1975	cluster_242	2	0.0271806	0.4440097
9197	ETV3	UniPROBE	ERG	9186	cluster_365	48	0.0272289	0.4440097
8476	ERG	TRANSFAC	ERG	8476	cluster_1237	1	0.0274543	0.4440097
314	LIN-48	CISBP	KLF9	279	cluster_1301	2	0.0275257	0.4440097
6109	CUX1	TRANSFAC	CUX1	6109	cluster_2782	2	0.0275312	0.4440097
5686	SRY	HUMAN.H10MO.B	SOX9	10067	cluster_538	50	0.0275952	0.4440097
1880	POU2F1_ELK1	HumanTF2	POU2F1_ETV1	1887	cluster_198	8	0.0278195	0.4440097
1731	HOXA3_PAX5	HumanTF2	HOXB2_PAX5	1773	cluster_146	9	0.0281582	0.4440097
738	ESR1	CISBP	NR2E1	783	cluster_733	13	0.0282096	0.4440097
9342	USP	DrosophilaTF	CF1_/_USP	437	cluster_522	8	0.0289623	0.4440097
1964	TEAD4_ETV4	HumanTF2	GABPA	3296	cluster_1393	350	0.0289751	0.4440097
175	HLH-11	CISBP	HLH-11	175	cluster_1208	3	0.029223	0.4440097
1075	TAL-1_(SCL)	TRANSFAC	TAL-1_(SCL)	1075	cluster_2361	2	0.0295977	0.4440097
6533	ZNF816A	TRANSFAC	ZIK1	6587	cluster_989	3	0.0298618	0.4440097
2478	T-CELL_ACUTE_LYMPHOCYTIC_LEUKEMIA_PROTEIN_1	3D-footprint	TCFAP4	127	cluster_644	16	0.0299914	0.4440097
10408	TATA_BOX_BINDING_PROTEIN	3D-footprint	TATA	6575	cluster_1197	4	0.0304142	0.4440097
413	DMRTA2	CISBP	DMD-3	418	cluster_2008	11	0.0308121	0.4440097
5152	ZBTB37	HT-SELEX2	ZBTB37	5152	cluster_2897	1	0.0311501	0.4440097
9441	DPRX	HumanTF	RHOXF1	9980	cluster_1661	3	0.0317083	0.4440097
5960	FOXR1_SECONDARY_MOTIF	TRANSFAC	CHES1L_SECONDARY_MOTIF	5954	cluster_447	5	0.0321425	0.4440097
8900	MAFK	UniPROBE	MAFA	4312	cluster_645	20	0.0325298	0.4440097
9636	HINFP1	HumanTF	HINFP1	9636	cluster_1127	2	0.0327258	0.4440097
2889	FOXL1	UniPROBE	FOXL1	5491	cluster_371	6	0.0331358	0.4440097
6426	FEZF1	TRANSFAC	FEZF1	6426	cluster_2517	2	0.0331758	0.4440097
2274	HEPATOCYTE_NUCLEAR_FACTOR_1-ALPHA	3D-footprint	HEPATOCYTE_NUCLEAR_FACTOR_1-BETA	2418	cluster_1917	3	0.0332617	0.4440097
6288	RP58	TRANSFAC	ZBTB42	6160	cluster_1702	3	0.0337325	0.4440097
4616	OVOL2	HT-SELEX2	OVOL2	4615	cluster_1860	6	0.0337953	0.4440097
10302	E2F-1	TRANSFAC	E2F-1	10302	cluster_1444	1	0.0345147	0.4440097
1119	STAT3	TRANSFAC	ETV7	1580	cluster_68	19	0.0346536	0.4440097
2592	ZINC_FINGER_PROTEIN_217	3D-footprint	ZINC_FINGER_PROTEIN_217	2592	cluster_2276	2	0.0352469	0.4440097
2623	TRANSCRIPTION_FACTOR_MAFB	3D-footprint	MAFF	4319	cluster_683	13	0.0361542	0.4440097
4798	PTF1A	HT-SELEX2	NAU	8104	cluster_744	8	0.0361652	0.4440097
7672	ZFP1	TRANSFAC	ZFP1	7672	cluster_2884	1	0.0364688	0.4440097
8561	AHR:ARNT	TRANSFAC	AHR	7952	cluster_1921	2	0.0366856	0.4440097
967	NKX2-2	CISBP	NKX2-5	4489	cluster_529	49	0.0367619	0.4440097
1675	GCM1_HOXB13	HumanTF2	GCM1_HOXB13	1675	cluster_103	10	0.036781	0.4440097
2443	PROTEIN_(RETINOIC_ACID_RECEPTOR)	3D-footprint	T3RBETA	2713	cluster_658	5	0.0372059	0.4440097
7856	PITX1	TRANSFAC	PITX1	7856	cluster_1720	5	0.0372217	0.4440097
6859	ZNF275	TRANSFAC	ZNF275	6859	cluster_2333	1	0.0375158	0.4440097
10512	BR(VAR.2)	JASPAR	BR(VAR.2)	10512	cluster_1095	3	0.0377238	0.4440097
6463	SALL3	TRANSFAC	SALL3	6463	cluster_1650	1	0.0386932	0.4440097
10066	ELF-1	TRANSFAC	FORKHEAD_BOX_PROTEIN_O1	2678	cluster_1108	3	0.0387223	0.4440097
10722	ZBTB33	JASPAR	ZBTB33	5507	cluster_319	4	0.0390008	0.4440097
7742	ZNF611	TRANSFAC	ZNF611	7742	cluster_1033	1	0.0391549	0.4440097
6725	ZNF526	TRANSFAC	ZFP526	6385	cluster_2256	2	0.0392188	0.4440097
7494	ZNF665	TRANSFAC	ZNF665	7494	cluster_1172	1	0.0392548	0.4440097
6442	ZFP652	TRANSFAC	ZFP652	6442	cluster_2371	1	0.0395879	0.4440097
6205	GSH-1	TRANSFAC	ZNF449	7200	cluster_1138	7	0.0397132	0.4440097
5137	ZBTB18	HT-SELEX2	ZNF238	978	cluster_9	6	0.0406251	0.4440097
11079	CG6824	FlyZincFinger	CG6824	11079	cluster_713	4	0.040649	0.4440097
7720	ZFP82	TRANSFAC	ZFP82	7720	cluster_2489	1	0.0407211	0.4440097
3209	PBX4_R215Q_R1	UniPROBE	HOXC4_N178S_R2	3116	cluster_803	17	0.0408251	0.4440097
2427	SEGMENTATION_POLARITY_HOMEOBOX_PROTEIN_ENGRAILED	3D-footprint	SEGMENTATION_POLARITY_HOMEOBOX_PROTEIN_ENGRAILED	2426	cluster_1244	3	0.0413303	0.4440097
716	C11ORF9	CISBP	ENSDARG00000078676	715	cluster_1249	4	0.0415559	0.4440097
8398	SOB	TRANSFAC	BOWL	8358	cluster_2588	2	0.0416617	0.4440097
6262	BCL-6B	TRANSFAC	BCL-6B	6262	cluster_3046	1	0.0418266	0.4440097
1767	HOXB2_NHLH1	HumanTF2	HOXB2_NHLH1	1767	cluster_143	2	0.0419667	0.4440097
8751	ZNF384	JASPAR	JIGR1	1146	cluster_914	3	0.0423994	0.4440097
523	TFCP2_CHICK	CISBP	GRHL1	9619	cluster_539	7	0.0424631	0.4440097
410	ENSOANG00000013938	CISBP	DMRT3	1296	cluster_597	25	0.0425545	0.4440097
5294	ZSCAN29	HT-SELEX2	ZSCAN29	5293	cluster_3059	2	0.0426078	0.4440097
877	POP-1	CISBP	TCF7	3373	cluster_546	46	0.0426558	0.4440097
7348	ZFP46	TRANSFAC	KLF8	6408	cluster_2444	2	0.0432021	0.4440097
10447	KAISO	TRANSFAC	ZBTB33	5508	cluster_1032	2	0.0438318	0.4440097
7801	ARNT2	TRANSFAC	ARNT2	7801	cluster_1047	1	0.0441765	0.4440097
7060	ZNF33B	TRANSFAC	ZNF174	6453	cluster_1399	2	0.0442262	0.4440097
4944	SP8	HT-SELEX2	SP4	3370	cluster_615	66	0.0442335	0.4440097
7353	ZNF114	TRANSFAC	ZNF114	7353	cluster_2738	1	0.0443688	0.4440097
5437	FOXQ1	HUMAN.H10MO.C	FOXQ1	10539	cluster_648	3	0.0445761	0.4440097
7357	GIOT-1	TRANSFAC	ZFP30	7109	cluster_1883	2	0.0446969	0.4440097
4742	POU3F4	HT-SELEX2	POU5F1	1904	cluster_204	10	0.0449884	0.4440097
6217	ZNF692	TRANSFAC	NR4A2	9866	cluster_1612	2	0.045229	0.4440097
1177	RN	CISBP	RN	1177	cluster_460	3	0.0455084	0.4440097
1612	FOXJ2_HOXB13	HumanTF2	FOXJ2_HOXB13	1612	cluster_76	2	0.0459442	0.4440097
5733	VDR	HUMAN.H10MO.B	VDR	5734	cluster_636	11	0.0459869	0.4440097
1948	TEAD4_ELK1	HumanTF2	TEAD4_ELK1	1948	cluster_228	2	0.0465632	0.4440097
10558	C-ETS-2	TRANSFAC	CG32830	11001	cluster_355	17	0.0466208	0.4440097
2800	KRUEPPEL-LIKE_FACTOR_4	3D-footprint	LUNA	8386	cluster_566	33	0.0469435	0.4440097
5530	MEF2A	MOUSE.H10MO.B	MEF2A	5529	cluster_308	18	0.0472226	0.4440097
1112	E(SPL)	CISBP	BHLHB2	9398	cluster_393	172	0.0472892	0.4440097
10317	AR	TRANSFAC	AR	10317	cluster_2452	1	0.0474302	0.4440097
8324	PRD	TRANSFAC	PAX3	9894	cluster_580	7	0.0474368	0.4440097
1588	CEBPE	TRANSFAC	GT	3303	cluster_646	38	0.0474671	0.4440097
2120	FOXO1	TRANSFAC	FOXO1	2120	cluster_2914	1	0.0475684	0.4440097
8928	SOX21	UniPROBE	SRY	5173	cluster_367	8	0.0477792	0.4440097
265	ZSCAN10	CISBP	ZSCAN10	265	cluster_2187	1	0.0485051	0.4440097
6626	ZFP697	TRANSFAC	ZNF778	7435	cluster_781	6	0.0485199	0.4440097
2682	TRANSCRIPTION_FACTOR_ETV6	3D-footprint	TRANSCRIPTION_FACTOR_ETV6	2682	cluster_1174	2	0.0486864	0.4440097
4829	MAFB	TRANSFAC	MAFK	8612	cluster_326	32	0.049224	0.4440097
7832	NRF3	TRANSFAC	NRF3	7832	cluster_1025	1	0.0493352	0.4440097
10529	FOXF2	JASPAR	FOXO3	5433	cluster_604	21	0.049428	0.4440097
2413	RECOMBINING_BINDING_PROTEIN_SUPPRESSOR_OF_HAIRLESS	3D-footprint	RBP-JKAPPA	10436	cluster_640	14	0.0494837	0.4440097
1215	GATA-1	TRANSFAC	GATA-1	1213	cluster_1745	2	0.0497007	0.4440097
2081	HSF1	TRANSFAC	HSF2	954	cluster_584	3	0.0497354	0.4440097
3129	HOXD13_Q325R_R2	UniPROBE	HOXD13_Q325R_R1	3128	cluster_1349	2	0.0499755	0.4440097
6093	CHD2	TRANSFAC	CHD2	6093	cluster_2252	2	0.0503891	0.4440097
777	NHR-232	CISBP	NHR-232	777	cluster_1959	6	0.0504748	0.4440097
2008	TEAD4_RFX5	HumanTF2	TEAD4_RFX5	2008	cluster_258	2	0.0505972	0.4440097
1421	ELK1_EOMES	HumanTF2	ETV2_EOMES	1494	cluster_43	16	0.0506435	0.4440097
3647	E2F2	HT-SELEX2	TCFL5	5009	cluster_1831	4	0.0507333	0.4440097
4529	E2F-3	TRANSFAC	E2F2	8854	cluster_457	6	0.0515199	0.4440097
11080	CG6824	FlyZincFinger	CG6824	11080	cluster_1526	2	0.051678	0.4446212
1745	HOXB13_TBX3	HumanTF2	HOXB13_TBX3	1745	cluster_134	2	0.0520184	0.4447955
1285	FOXA1	JASPAR	HNF-3BETA	8665	cluster_303	55	0.052723	0.4486248
1346	T3RALPHA	TRANSFAC	ER-BETA	5852	cluster_2081	2	0.0529977	0.4492214
5361	CUX1	HUMAN.H10MO.C	CUX1	5361	cluster_2312	1	0.0530798	0.4492214
6565	ZNF37A	TRANSFAC	ZNF37A	6565	cluster_918	1	0.0535621	0.4492214
3689	ELF3	HT-SELEX2	ELF3	3689	cluster_2423	4	0.0535625	0.4492214
5216	ZNF385D	HT-SELEX2	ZBED1	5126	cluster_631	6	0.053652	0.4492214
9500	ESR1	HumanTF	ER-ALPHA	8586	cluster_325	26	0.0538214	0.4492214
7673	PEG3	TRANSFAC	PEG3	7673	cluster_1643	1	0.0538756	0.4492214
6207	NUR77	TRANSFAC	NOR1	6304	cluster_2394	4	0.0541815	0.4492214
5121	YY1	HT-SELEX2	YY1	5121	cluster_2805	2	0.0543279	0.4495211
7603	ZNF646	TRANSFAC	ZNF646	7603	cluster_3068	1	0.0545252	0.4495211
9300	BR-Z1	DrosophilaTF	BR-C_Z1	10776	cluster_444	4	0.0546636	0.4495211
7918	RFX	TRANSFAC	RFX4	4973	cluster_391	5	0.0558391	0.4511954
2575	HIGH_MOBILITY_GROUP_PROTEIN_D	3D-footprint	HIGH_MOBILITY_GROUP_PROTEIN_D	2575	cluster_2532	1	0.0566565	0.4511954
2827	ZIC3	UniPROBE	ZIC1	6020	cluster_413	6	0.0566974	0.4511954
4154	HSF2	HT-SELEX2	HSF1	10676	cluster_579	28	0.0569004	0.4511954
5465	HIF1A	HUMAN.H10MO.A	HIF1A	5465	cluster_756	7	0.0570877	0.4511954
6584	ZNF776	TRANSFAC	ZNF776	6584	cluster_2399	1	0.0573968	0.4511954
1614	FOXJ2_PITX1	HumanTF2	FOXJ2_PITX1	1614	cluster_78	2	0.0574105	0.4511954
4176	IRF3	HT-SELEX2	IRF3	4174	cluster_2550	2	0.0577344	0.4511954
8049	CXXC1	TRANSFAC	CXXC1	8049	cluster_2841	1	0.0577344	0.4511954
5214	ZNF384	HT-SELEX2	ZNF384	5213	cluster_2982	2	0.0577843	0.4511954
712	MYPOP	CISBP	MYPOP	712	cluster_2323	1	0.0580358	0.4511954
6152	HLH-1	TRANSFAC	HLH-2::HLH-14	6148	cluster_873	3	0.0581137	0.4511954
3520	CEBPB	HT-SELEX2	CEBPB	5340	cluster_596	46	0.0585067	0.4511954
416	DMRT99B	CISBP	DMRT99B	416	cluster_1461	1	0.05921	0.4511954
7287	ZNF493	TRANSFAC	APAK	7399	cluster_732	4	0.0595017	0.4511954
7108	ZNF211	TRANSFAC	ZNF211	7108	cluster_1748	1	0.0600563	0.4511954
3069	CG7056	TRANSFAC	EN1	3290	cluster_614	13	0.0603631	0.4511954
3087	FOXC1_L130F_R1	UniPROBE	FOXC1_L130F_R1	3087	cluster_1971	1	0.060614	0.4511954
1287	ARID3B	JASPAR	ARID3B	1287	cluster_370	19	0.0606193	0.4511954
1209	STAT3	CISBP	STAT1	10610	cluster_587	30	0.0606193	0.4511954
2042	TFAP4_DLX3	HumanTF2	TFAP4_DLX3	2042	cluster_278	2	0.0608253	0.4511954
310	ZFX	CISBP	ZFP711	267	cluster_962	2	0.0609792	0.4511954
849	HBP1	CISBP	HBP1	849	cluster_1354	2	0.0611219	0.4511954
1851	MYBL1_FIGLA	HumanTF2	MYBL1_FIGLA	1851	cluster_181	4	0.0613769	0.4511954
412	DMRTC2	CISBP	DMRTC2	412	cluster_1582	2	0.0614437	0.4511954
3206	PBX4_REF_R1	UniPROBE	PBX4_REF_R1	3206	cluster_2664	2	0.0615472	0.4511969
7099	ZSCAN2	TRANSFAC	ZNF483	7385	cluster_711	4	0.0616248	0.4512609
5871	OTX1	TRANSFAC	Arid3a	10623	cluster_1540	6	0.0621333	0.4518928
11021	CG11924	FlyZincFinger	CG11924	11021	cluster_1752	1	0.0623265	0.4518928
2918	IRF3	UniPROBE	IRF3	5578	cluster_464	2	0.0625323	0.4518928
5181	ZNF12	HT-SELEX2	ZNF12	5180	cluster_2946	2	0.0625875	0.4518928
3084	FOXC1_REF_R1	UniPROBE	FOXC1_REF_R1	3084	cluster_893	4	0.062683	0.4518928
4636	PAX4	HT-SELEX2	PAX7	4655	cluster_2375	8	0.0630394	0.4519777
9278	C/EBPGAMMA	TRANSFAC	C/EBPGAMMA	9278	cluster_2422	1	0.0638317	0.4558312
10425	KNI	TRANSFAC	KNI	10425	cluster_2833	1	0.0639625	0.4558312
7431	ZNF479	TRANSFAC	ZNF479	7431	cluster_1006	1	0.0642992	0.457258
1920	TEAD4_ALX4	HumanTF2	TEAD4_ALX4	1920	cluster_216	2	0.0643789	0.457258
89	ARID3A	CISBP	ARID3A	87	cluster_1171	5	0.0644851	0.457258
7040	ZNF117	TRANSFAC	ZNF117	7040	cluster_1991	1	0.0648831	0.4572745
6321	ZBTB4	TRANSFAC	HOXC10	4078	cluster_601	76	0.0656069	0.458136
10612	GATA1::TAL1	JASPAR	TAL-1	8644	cluster_310	9	0.0657681	0.458136
10746	DAX1	TRANSFAC	NR2F2	4907	cluster_479	11	0.0658339	0.458136
99	PHF21A	CISBP	ENSPPYG00000004736	110	cluster_1744	6	0.066496	0.4588539
1617	FOXJ3_TBX21	HumanTF2	FOXJ3_TBX21	1617	cluster_80	2	0.0669753	0.460464
7754	ZNF236	TRANSFAC	ZNF236	7754	cluster_1848	2	0.0682479	0.4657454
8886	ZBTB3	UniPROBE	ZBTB3	5295	cluster_485	2	0.0685726	0.4658448
1543	AML2	TRANSFAC	RUNX3	9991	cluster_660	29	0.0690102	0.4662592
7804	IKZF5	TRANSFAC	IKZF5	7804	cluster_2448	1	0.069647	0.4682447
1778	HOXB2_PITX1	HumanTF2	HOXB2_PITX1	1778	cluster_149	4	0.0698573	0.4682447
3036	GLI2	UniPROBE	GLI1	3034	cluster_2178	6	0.0698603	0.4682447
6784	ZNF382	TRANSFAC	ZNF382	6784	cluster_1943	1	0.0699294	0.4682447
7294	ZNF547	TRANSFAC	ZNF616	7090	cluster_2267	2	0.0711547	0.4691283
1635	FOXO1_HOXB13	HumanTF2	FOXO1_HOXB13	1635	cluster_85	2	0.0712038	0.4691283
5767	SOX7	TRANSFAC	SOX7	5767	cluster_502	2	0.0712953	0.4691283
9168	HLH-1	UniPROBE	TAL-1ALPHA:E47	10306	cluster_721	18	0.0719048	0.4691283
1548	ETV2_TEF	HumanTF2	ETV2_TEF	1548	cluster_67	2	0.0720064	0.4691283
10698	POU2F2	JASPAR	POU2F2	10941	cluster_528	8	0.0721394	0.4691283
6544	ZNF-20	TRANSFAC	ZNF-20	6544	cluster_1176	1	0.0721558	0.4691283
7121	ZNF642	TRANSFAC	ZNF642	7121	cluster_2768	1	0.0724817	0.4691283
1748	HOXB2_ELF1	HumanTF2	HOXB2_ELF1	1748	cluster_136	2	0.0727089	0.4691283
3145	KLF1_R328H_R2	UniPROBE	KLF1_R328H_R2	3145	cluster_2701	1	0.0729404	0.4691283
10455	ISL1	TRANSFAC	ISLET1	5935	cluster_1113	5	0.073168	0.4691283
796	LCOR	CISBP	ENSXETG00000014047	802	cluster_1425	9	0.073393	0.4691424
9134	PITX3	UniPROBE	OTX2	10925	cluster_462	56	0.0746041	0.4705791
5459	GLI2	HUMAN.H10MO.B	GLI	7908	cluster_691	31	0.0748223	0.4705791
252	ZTF-3	CISBP	ZTF-3	252	cluster_1578	2	0.0749774	0.4705791
10046	SOX21	HumanTF	SOX17	10104	cluster_983	16	0.0752344	0.4705791
7230	ZNF551	TRANSFAC	ZNF551	7230	cluster_2138	1	0.0753271	0.4705791
4813	RARG	HT-SELEX2	RARB	4811	cluster_611	24	0.0754797	0.4705791
8391	RN	TRANSFAC	HB	7180	cluster_618	4	0.0756894	0.4705791
7388	ZNF502	TRANSFAC	ZNF713	6729	cluster_1871	2	0.0759897	0.4705791
10098	SOX10	HumanTF	SOX17	10103	cluster_685	25	0.076101	0.4705791
10313	AR	TRANSFAC	AR	1242	cluster_1538	6	0.0761495	0.4705791
5620	FTZ	TRANSFAC	FTZ	5620	cluster_1285	1	0.0763987	0.4713411
2930	RFX3	UniPROBE	RFX3	5708	cluster_415	2	0.0765734	0.4719745
8429	AR	TRANSFAC	AR	8429	cluster_2809	1	0.076837	0.4723772
4589	ONECUT1	HT-SELEX2	ONECUT1	4589	cluster_824	17	0.0771771	0.4735417
6272	ZFP784	TRANSFAC	ZFP784	6272	cluster_2181	1	0.0771969	0.4735417
1380	CUX1_HOXA13	HumanTF2	CUX1_HOXA13	1380	cluster_288	2	0.0772071	0.4735417
7153	ZNF468	TRANSFAC	ZNF468	7153	cluster_1570	1	0.0780732	0.4740404
6900	ZNF729	TRANSFAC	ZNF729	6900	cluster_891	1	0.0783268	0.4740404
3105	HESX1_R160C_R1	UniPROBE	HESX1_R160C_R1	3105	cluster_3060	1	0.0783988	0.4740404
5940	PAX-4	TRANSFAC	PAX-4	5940	cluster_1077	1	0.0785243	0.4740404
7771	SMAD7	TRANSFAC	SMAD7	7768	cluster_2515	2	0.078547	0.4740404
6588	ZFP697	TRANSFAC	ZFP697	6588	cluster_1696	1	0.0790938	0.4754336
8872	NKX3-1	UniPROBE	NKX2-6	9011	cluster_345	21	0.0795781	0.4775177
4513	NPAS2	HT-SELEX2	CLOCK	3531	cluster_1019	3	0.080849	0.479662
7010	ZNF121	TRANSFAC	ZNF121	7010	cluster_1442	1	0.0809696	0.479662
2500	ISL2	TRANSFAC	NKX2-5	5572	cluster_569	9	0.0817449	0.4803521
4911	SOX10	HT-SELEX2	SOX10	4911	cluster_1144	5	0.0819984	0.480717
5194	ZNF263	HT-SELEX2	ZFP263	263	cluster_921	4	0.0821555	0.480717
10672	GFI1B	JASPAR	CG31632	11100	cluster_591	14	0.0825621	0.4810895
9992	RUNX3	HumanTF	LZ	8339	cluster_574	8	0.083279	0.4810895
1910	RFX3_SREBF2	HumanTF2	RFX3_SREBF2	1910	cluster_210	2	0.0833402	0.4810895
9990	RUNX3	HumanTF	RUNX3	5652	cluster_1178	3	0.0836775	0.4810895
1065	CG4360	CISBP	CG4360	1065	cluster_2238	1	0.0841905	0.4810895
7448	ZNF669	TRANSFAC	ZNF669	7448	cluster_2227	1	0.0843852	0.4810895
8103	NAU	TRANSFAC	TCF21	10184	cluster_688	5	0.0844468	0.4810895
6512	MKR2	TRANSFAC	MKR2	6512	cluster_1203	2	0.0845419	0.4810895
7716	ZFP90	TRANSFAC	ZFP90	7716	cluster_2162	1	0.0848175	0.4810895
8643	RBPJK	TRANSFAC	SU(H)	8316	cluster_1549	7	0.0850268	0.4810895
10900	NEUROD	TRANSFAC	NEUROD	10900	cluster_1211	1	0.0853154	0.4810895
6420	ZNF691	TRANSFAC	ZNF691	6420	cluster_968	4	0.0857135	0.4810895
6586	ZNF660	TRANSFAC	ZNF660	6586	cluster_885	1	0.0858318	0.4810895
6018	RAD21	TRANSFAC	CTCF	6014	cluster_1979	4	0.0858351	0.4810895
8899	BCL6B	UniPROBE	BCL6_REF_R1	3067	cluster_2380	2	0.0859162	0.4810895
7985	LHX2	TRANSFAC	IPF1	10646	cluster_1069	4	0.0859974	0.4810895
2185	PROTEIN_(UPSTREAM_STIMULATORY_FACTOR)	3D-footprint	USF2	5731	cluster_322	17	0.086028	0.4810895
5975	SIX-5	TRANSFAC	C-ETS-1	6063	cluster_2469	3	0.0860924	0.4810895
10348	PBX	TRANSFAC	PBX	10348	cluster_2657	1	0.0862774	0.4813946
6984	ZNF647	TRANSFAC	ZNF647	6984	cluster_2013	1	0.0864023	0.4813946
10390	BLIMP-1	TRANSFAC	IRF1	5493	cluster_338	61	0.0868885	0.482085
7369	ZNF721	TRANSFAC	ZNF721	7369	cluster_1601	1	0.0871222	0.482085
1071	CG6276	CISBP	CG6276	1071	cluster_2696	1	0.0871222	0.482085
2981	PMTBR_REP2	UniPROBE	TBR2	4563	cluster_743	7	0.0871535	0.482085
5755	LXRALPHA:RXRALPHA	TRANSFAC	LXRALPHA:RXRALPHA	5755	cluster_3063	2	0.0874361	0.4827313
5727	SFPI1	TRANSFAC	SFPI1	5727	cluster_496	2	0.087669	0.4832028
1012	E2F	CISBP	E2F	1012	cluster_1603	5	0.0878738	0.4836421
4834	RFX5	HT-SELEX2	RFX5	4834	cluster_1224	2	0.0879148	0.4836421
7837	BRN-3B	TRANSFAC	BRN-3B	7837	cluster_1609	1	0.088129	0.4839063
7782	MEOX2	TRANSFAC	MEOX2	7782	cluster_2389	1	0.0884854	0.4844659
7773	SMAD6	TRANSFAC	SMAD6	7770	cluster_2117	2	0.0884897	0.4844659
6918	ZNF732	TRANSFAC	RARA	10003	cluster_563	11	0.0885082	0.4844659
1352	FOXO3	EEADannot	FOXJ3;FOXK2;FOXO3;UNKNOWNFH;EGR1	1350		0	0.0888835	0.4851018
5192	ZNF250	HT-SELEX2	ZNF250	5191	cluster_963	2	0.0894917	0.4865196
6490	ZFP932	TRANSFAC	ZFP932	6490	cluster_2176	1	0.089496	0.4865196
6392	SZF1	TRANSFAC	SZF1	6392	cluster_2580	1	0.0897363	0.4873205
3167	NR2E3_G56R_R1	UniPROBE	NR2E3_G56R_R1	3167	cluster_2862	1	0.0898739	0.4873636
8154	ETS98B	TRANSFAC	ZNF592	7659	cluster_1634	2	0.089893	0.4873636
7462	ZNF594	TRANSFAC	ZNF594	7462	cluster_2325	1	0.0910901	0.4882981
6615	ZNF774	TRANSFAC	ZNF774	6615	cluster_2327	1	0.0916995	0.4905167
6619	ZNF667	TRANSFAC	ZNF667	6619	cluster_2390	1	0.0919918	0.4912227
5593	IRF5	TRANSFAC	IRF4	5585	cluster_470	6	0.0923521	0.4924983
1373	CLOCK_FIGLA	HumanTF2	CLOCK_FIGLA	1373	cluster_285	2	0.0926767	0.4924983
3383	ZFP14	SMILE-seq	ZFP14	3383	cluster_390	2	0.0927039	0.4924983
5634	RELB	HUMAN.H10MO.C	NF-KAPPAB_(P65)	9425	cluster_341	27	0.0929631	0.4924983
202	CEBPA	CISBP	CEBPD	185	cluster_957	13	0.0930638	0.4924983
9649	HNF4A	HumanTF	HNF4A	5471	cluster_662	17	0.0931255	0.4924983
6624	ZFP553	TRANSFAC	ZNF553	6803	cluster_2424	3	0.0932555	0.4924983
2602	LRH-1	TRANSFAC	ESRRA	9502	cluster_548	59	0.0936136	0.4924983
6629	ZNF394	TRANSFAC	ZNF394	6617	cluster_1167	2	0.0937694	0.4924983
7063	ZNF169	TRANSFAC	ZNF169	7063	cluster_1953	2	0.0939095	0.4926548
10072	SOX9	HumanTF	SOX18	10040	cluster_982	15	0.0946921	0.4943725
392	PASA_GEN_2600044	CISBP	KDM2B	377	cluster_2003	8	0.0948362	0.4943725
2791	TATA-BOX-BINDING_PROTEIN	3D-footprint	TATA-BOX-BINDING_PROTEIN	2791	cluster_3078	1	0.0948836	0.4943725
8588	ER81	TRANSFAC	ER81	8588	cluster_2786	1	0.0953508	0.4943725
1924	TEAD4_CEBPD	HumanTF2	TEAD4_CEBPD	1924	cluster_220	2	0.0954787	0.4943725
7284	ZNF836	TRANSFAC	ZNF836	7284	cluster_890	3	0.0954806	0.4943725
3409	ARGFX	HT-SELEX2	VENTX	5098	cluster_612	27	0.0958621	0.4958267
5872	PAX-2	TRANSFAC	PAX-2	5872	cluster_2069	1	0.0964047	0.4964273
9609	GLI2	HumanTF	GLIS2	3931	cluster_804	9	0.0966172	0.4964273
782	NHR-5	CISBP	DAF-12	755	cluster_1273	2	0.0967359	0.4964273
6798	ZNF700	TRANSFAC	ZNF700	6798	cluster_1516	1	0.0971452	0.4971092
2399	NUCLEAR_FACTOR_OF_ACTIVATED_T-CELLS,_CYTOPLASMIC_2	3D-footprint	CORE_NFATC1	2176	cluster_1299	3	0.0972598	0.4971092
247	DIE-1	CISBP	LIN54	370	cluster_337	9	0.0972671	0.4971092
7019	ZNF90	TRANSFAC	ZNF90	7019	cluster_801	3	0.0980049	0.4985751
1858	MYBL1_MAX	HumanTF2	MYBL1_MAX	1858	cluster_186	2	0.0980332	0.4985751
7694	ZNF600	TRANSFAC	ZNF600	7694	cluster_3010	1	0.0980666	0.4985751
6796	ZNF582	TRANSFAC	ZNF582	6796	cluster_2195	1	0.0989031	0.4994564
10433	RUSH-1ALPHA	TRANSFAC	RUSH-1ALPHA	10433	cluster_2174	1	0.1002991	0.4994564
1633	FOXO1_HOXB13	HumanTF2	FOXO1_HOXB13	1633	cluster_83	2	0.1007946	0.4994564
1251	FOXA2	JASPAR	FOXC2	3842	cluster_678	13	0.1010804	0.500305
10794	NURR1	TRANSFAC	NURR1	10794	cluster_1128	1	0.101171	0.5003053
7198	ZNF425	TRANSFAC	ZNF425	7198	cluster_2787	1	0.1013326	0.5003053
2157	HNF-3BETA	TRANSFAC	HNF-3BETA	2157	cluster_2074	2	0.1013668	0.5003053
1393	NFAT3	TRANSFAC	NFATC2	5558	cluster_573	14	0.1017971	0.5003582
3133	HOXD13_S316C_R1	UniPROBE	HOXD13_S316C_R1	3133	cluster_2418	4	0.1029246	0.503337
7618	ZNF391	TRANSFAC	ZNF391	7618	cluster_1339	1	0.1038866	0.5037299
7215	ZFP1	TRANSFAC	ZFP1	7215	cluster_2883	1	0.1040274	0.5040857
6766	ZNF407	TRANSFAC	HKR1	6502	cluster_883	2	0.1044283	0.5041654
8487	CRX	TRANSFAC	CRX	8487	cluster_2891	1	0.1045156	0.5041654
7472	ZNF558	TRANSFAC	ZNF558	7472	cluster_1698	1	0.1045585	0.5041654
7642	SALL2	TRANSFAC	SALL2	7642	cluster_1983	1	0.1046471	0.5041654
5164	ZFP41	HT-SELEX2	ZFP41	5163	cluster_2569	2	0.1046882	0.5041654
331	ELF-1	TRANSFAC	GRH	909	cluster_3	2	0.1050683	0.5044985
1273	TP53	JASPAR	P53	1218	cluster_547	18	0.1052413	0.5044985
7939	NFAT5	TRANSFAC	NFAT5	9824	cluster_694	8	0.1060738	0.5062472
7371	ZNF555	TRANSFAC	ZNF555	7371	cluster_2026	1	0.1062825	0.5062472
1602	FLI1_ONECUT2	HumanTF2	ETV2_ONECUT2	1526	cluster_57	6	0.1063374	0.5062472
8418	TLL	TRANSFAC	RXRA	9994	cluster_560	81	0.1068748	0.5071402
6610	ZNF648	TRANSFAC	ZNF648	6610	cluster_1374	2	0.1070712	0.5071402
8448	HOXD13	TRANSFAC	HOXD13	8448	cluster_1074	1	0.1071192	0.5071402
6305	TBX15	TRANSFAC	TBX15	6305	cluster_1078	12	0.107224	0.5071402
8812	TCF11:MAFG	TRANSFAC	TCF11:MAFG	8812	cluster_2383	1	0.1074688	0.5071402
6542	ZNF133	TRANSFAC	ZNF717	7478	cluster_1295	3	0.1076335	0.5071402
8441	CHREBP	TRANSFAC	MAX_1	10766	cluster_749	20	0.1077138	0.5071402
10714	STAT6	JASPAR	STAT6	5699	cluster_780	5	0.107889	0.5071402
8947	PLAGL1	UniPROBE	PLAGL1	4940	cluster_366	2	0.1080394	0.5071402
115	BED-3	CISBP	BED-3	115	cluster_1882	2	0.1084156	0.5071402
9512	TLL	TRANSFAC	TLL	9512	cluster_2265	1	0.1089399	0.5075139
9542	FOXB1	HumanTF	FOXG1	9587	cluster_609	19	0.1095097	0.5075139
6648	ZNF574	TRANSFAC	ZNF574	6648	cluster_1999	2	0.1096893	0.5075139
4196	IRX1	HT-SELEX2	IRX1	4196	cluster_919	2	0.1101606	0.5075139
699	CBG08311	CISBP	ZC416.1	703	cluster_1614	3	0.1106161	0.5075139
10947	POU4F3	JASPAR	POU1F1	10939	cluster_357	26	0.1107958	0.5075139
9868	NRF1	HumanTF	ZFP206	1445	cluster_561	11	0.1113871	0.5075139
9107	NKX6-3	UniPROBE	SHOX2	73	cluster_384	250	0.1116604	0.5075139
6510	ZNF705G	TRANSFAC	ZNF705G	6510	cluster_2605	1	0.1124592	0.5075139
6368	PLAGL2	TRANSFAC	PLAGL2	6368	cluster_1257	1	0.1125667	0.5075139
11044	CG31666	FlyZincFinger	CG31666	11044	cluster_2419	1	0.1125667	0.5075139
3163	NKX2-8_A94T_R1	UniPROBE	NKX2-8_REF_R1	3162	cluster_1812	4	0.1134278	0.5075139
8744	SIX1	JASPAR	SIX1	8744	cluster_1231	5	0.1134638	0.5075139
3022	FOXM1	UniPROBE	FOXM1_SECONDARY_MOTIF	5968	cluster_477	4	0.1139244	0.5075139
5292	ZSCAN23	HT-SELEX2	ZSCAN23	5291	cluster_2769	2	0.1140413	0.5075139
7378	ZNF563	TRANSFAC	ZFP672	6785	cluster_1003	4	0.1142201	0.5075139
9827	NFATC1	HumanTF	NUCLEAR_FACTOR_OF_ACTIVATED_T-CELLS,_CYTOPLASMIC_2	2344	cluster_1598	2	0.1143634	0.5075139
7817	PBX4	TRANSFAC	PBX4	7817	cluster_3058	1	0.1145811	0.5075139
6242	TLX	TRANSFAC	TLX	6242	cluster_1456	1	0.1148703	0.5075139
805	CEH-26	CISBP	DMBXD-PAIRED	657	cluster_2140	2	0.1149626	0.5075139
2898	SOX1	UniPROBE	SOX15	5750	cluster_418	2	0.1155587	0.5075139
6219	ZFP800	TRANSFAC	HOMEOTIC_PROTEIN_SEX_COMBS_REDUCED	2463	cluster_745	2	0.1167218	0.5075139
6206	LBX1	TRANSFAC	LBX1	6206	cluster_2239	1	0.1168147	0.5075139
7780	ATF-3	TRANSFAC	ATF-3	7780	cluster_2560	1	0.1168321	0.5075139
1515	ETV2_HES7	HumanTF2	ETV2_HES7	1515	cluster_52	2	0.1168611	0.5075139
7639	PRDM15	TRANSFAC	RELA-P65	6074	cluster_1898	2	0.1170936	0.5075139
5903	HOXA10	TRANSFAC	Abd-B	10418	cluster_747	19	0.1181185	0.5075139
5768	SOX8	TRANSFAC	SOX17	5751	cluster_430	4	0.118149	0.5075139
9146	HLH-11	UniPROBE	HLH-11	6133	cluster_515	2	0.1182224	0.5075139
6941	ZNF17	TRANSFAC	ZNF17	6941	cluster_2296	1	0.1195221	0.5090649
2043	TFAP4_DLX3	HumanTF2	TFAP4_DLX3	2040	cluster_276	4	0.1196947	0.5090649
10650	BCL6	JASPAR	BCL6	3485	cluster_779	6	0.1197316	0.5090649
1486	ETV2_DLX2	HumanTF2	ETV2_DLX3	1489	cluster_41	30	0.1199445	0.5090649
1686	GCM1_NHLH1	HumanTF2	GCM1_FIGLA	1659	cluster_96	6	0.1199754	0.5090649
2720	ETS_TRANSLOCATION_VARIANT_4	3D-footprint	ETS_TRANSLOCATION_VARIANT_4	2720	cluster_1894	1	0.1203194	0.5090649
10428	OVO	TRANSFAC	MYBL1	9801	cluster_608	10	0.1203205	0.5090649
10548	SPI-B	TRANSFAC	BCL11A	5328	cluster_704	15	0.120916	0.5107118
3788	TWI	TRANSFAC	TWI	3788	cluster_1710	1	0.1212501	0.5110065
2833	BBX	UniPROBE	BBX	5413	cluster_486	2	0.1214514	0.5110065
597	DVE	CISBP	OTD	8259	cluster_532	79	0.1215218	0.5110065
8015	SOX-11	TRANSFAC	SOX-2	5915	cluster_1199	7	0.1216496	0.5110065
1971	TEAD4_FOXI1	HumanTF2	TEAD4_FOXI1	1971	cluster_239	2	0.1217335	0.5110065
5985	REST	TRANSFAC	REST	5985	cluster_2055	3	0.1221572	0.5110065
7677	ZFP-35	TRANSFAC	ZNF18	6232	cluster_1166	2	0.1229528	0.5114836
1542	ETV2_TBX21	HumanTF2	ELK1_EOMES	1419	cluster_28	16	0.1231146	0.5118318
6380	ZER6	TRANSFAC	ZER6	6380	cluster_2877	1	0.1232984	0.5119005
2469	HSF	TRANSFAC	HSF	2469	cluster_2648	1	0.1234885	0.5119746
10657	E2F3	JASPAR	E2F3	10657	cluster_1332	1	0.1235592	0.5119746
6460	GATA-6	TRANSFAC	GATA-6	6460	cluster_2122	1	0.1238267	0.5125901
6912	ZNF729	TRANSFAC	ZNF729	6912	cluster_1191	2	0.1240144	0.5128068
7292	ZNF283	TRANSFAC	ZNF283	7292	cluster_2714	1	0.1247291	0.5145932
2708	TATA-BOX-BINDING_PROTEIN	3D-footprint	TATA-BOX-BINDING_PROTEIN	2708	cluster_1997	1	0.1252911	0.5145932
1640	GCM1_CEBPB	HumanTF2	GCM1_CEBPB	1640	cluster_88	2	0.1253003	0.5145932
10582	HAND1::TCF3	JASPAR	HAND1::TCF3	10582	cluster_2019	1	0.1254079	0.5145932
10637	P50:RELA-P65	TRANSFAC	P50:RELA-P65	10637	cluster_993	1	0.1255212	0.5145932
5858	TCF7L2	TRANSFAC	LEF1	5615	cluster_551	7	0.12645	0.5145932
2208	PBX1	TRANSFAC	PROTEIN_(HOMEOBOX_PROTEIN_HOX-B1)	2191	cluster_692	4	0.1269228	0.5145932
7510	ZNF599	TRANSFAC	ZNF599	7510	cluster_2568	1	0.1270368	0.5145932
3210	PHOX2B_REF_R1	UniPROBE	VSX1_Q175H_R1	3261	cluster_1428	20	0.1274114	0.5145932
368	CEH-48	CISBP	BGIBMGA013198	365	cluster_1152	3	0.1276536	0.5145932
5909	MYF-5	TRANSFAC	MYF	10986	cluster_938	3	0.1278325	0.5145932
6417	AEBP2	TRANSFAC	AEBP2	6417	cluster_2191	1	0.1279122	0.5145932
9618	GRHL1	HumanTF	GRHL1	9618	cluster_2856	1	0.1279414	0.5145932
2654	TRANS-ACTING_T-CELL-SPECIFIC_TRANSCRIPTION_FACTOR_	3D-footprint	ERYTHROID_TRANSCRIPTION_FACTOR	2595	cluster_2048	3	0.1281826	0.5145932
2375	PROTEIN_(TRANSCRIPTION_FACTOR_IIIA)	3D-footprint	PROTEIN_(TRANSCRIPTION_FACTOR_IIIA)	2375	cluster_2766	1	0.1285611	0.5147102
1286	EGR1	JASPAR	EGR1	5375	cluster_525	62	0.128867	0.515468
7590	ZNF651	TRANSFAC	ZNF651	7590	cluster_1151	1	0.1290525	0.5159737
7091	ZNF763	TRANSFAC	ZNF763	7091	cluster_2839	1	0.1299732	0.5178379
7217	ZFP329	TRANSFAC	ZFP329	7217	cluster_1331	2	0.1305942	0.5195966
7264	ZFP787	TRANSFAC	ZFP787	7264	cluster_1795	1	0.1306327	0.5195966
7674	PEG3	TRANSFAC	PEG3	7674	cluster_2951	1	0.1311723	0.5210963
346	ZTF-29	CISBP	ZTF-29	346	cluster_1375	4	0.1311887	0.5210963
1559	ETV5_EVX1	HumanTF2	ETV2_GSC2	1511	cluster_49	12	0.1313836	0.5216333
9453	E2F3	HumanTF	E2F3	9453	cluster_1952	2	0.1316893	0.5226887
2001	TEAD4_PITX1	HumanTF2	TEAD4_DLX3	1940	cluster_225	10	0.1318226	0.5229801
6628	ZXDL	TRANSFAC	MZF1	10549	cluster_857	6	0.1322935	0.5233707
1385	CUX1_NHLH1	HumanTF2	CUX1_NHLH1	1385	cluster_291	4	0.1326812	0.5233707
1702	GCM2_DLX3	HumanTF2	GCM2_DLX3	1702	cluster_119	6	0.132849	0.5233707
11029	CG3340	FlyZincFinger	KR	10647	cluster_666	9	0.1330305	0.5233707
7379	ZNF563	TRANSFAC	ZNF563	7379	cluster_1252	1	0.1331471	0.5233707
8345	BYN	TRANSFAC	BYN	8345	cluster_2986	1	0.1332463	0.5233707
6471	ZNF500	TRANSFAC	ZNF500	6471	cluster_1480	1	0.1333389	0.5233707
6907	ZNF727	TRANSFAC	ZNF727	6907	cluster_796	3	0.1333389	0.5233707
7016	ZNF83	TRANSFAC	ZNF83	7016	cluster_1226	1	0.1342796	0.5239525
6795	PRDM16	TRANSFAC	EVI-1	6567	cluster_1022	2	0.1350098	0.5250549
6810	ZNF407	TRANSFAC	ZNF407	6810	cluster_2108	1	0.1351357	0.5250549
2003	TEAD4_PITX1	HumanTF2	GCM1_PITX1	1689	cluster_110	4	0.1352562	0.5250549
10176	TGIF2LX	HumanTF	ACHI	8207	cluster_559	34	0.1356449	0.5251066
2719	ETS_TRANSLOCATION_VARIANT_4	3D-footprint	ETS_TRANSLOCATION_VARIANT_4	2719	cluster_1289	1	0.1356846	0.5251066
9539	FOXB1	HumanTF	FOXB1	9539	cluster_2015	1	0.1363513	0.5273753
9793	PAX-8	TRANSFAC	PAX-8	8826	cluster_2060	2	0.1368374	0.5285534
8701	PAX5	JASPAR	PAX5	8701	cluster_2001	1	0.1370852	0.5290173
5211	ZNF345	HT-SELEX2	ZNF345	5211	cluster_3049	2	0.1370988	0.5290173
8096	HLH4C	TRANSFAC	NHLH1	4476	cluster_686	14	0.1377298	0.5301252
7972	YY1	TRANSFAC	YY1	10185	cluster_1630	2	0.1379123	0.530127
1653	GCM1_ETV7	HumanTF2	GCM1_SPDEF	1693	cluster_114	8	0.138028	0.5303383
955	XBP1	CISBP	XBP1	955	cluster_431	2	0.1382269	0.5307626
8361	BTEB2	TRANSFAC	HKB	8382	cluster_1981	3	0.1383225	0.5307626
6487	ZNF286B	TRANSFAC	ZNF286B	6487	cluster_1560	1	0.1384017	0.5307626
2686	TRANSCRIPTION_FACTOR_A,_MITOCHONDRIAL	3D-footprint	TRANSCRIPTION_FACTOR_A,_MITOCHONDRIAL	2686	cluster_2972	1	0.1390751	0.5313085
2588	TRANSCRIPTION_FACTOR_A,_MITOCHONDRIAL	3D-footprint	TRANSCRIPTION_FACTOR_A,_MITOCHONDRIAL	2588	cluster_3069	1	0.1393726	0.5313085
1667	GCM1_FOXI1	HumanTF2	GCM1_FOXI1	1667	cluster_99	10	0.1401212	0.5325256
6659	ZNF529	TRANSFAC	ZNF529	6659	cluster_1402	2	0.1407215	0.5331042
5141	ZBTB20	HT-SELEX2	ZBTB20	5139	cluster_2153	2	0.1408217	0.5331042
6888	ZNF705F	TRANSFAC	ZNF705F	6888	cluster_1066	2	0.1412242	0.5333828
7114	ZNF569	TRANSFAC	ZFP74	6654	cluster_1424	2	0.142545	0.5350644
6763	ZIM3	TRANSFAC	ZIM3	6763	cluster_2853	1	0.1429865	0.5359279
6039	TR4	TRANSFAC	TR4	6039	cluster_2217	1	0.1430409	0.5359279
2025	TFAP2C_E2F8	HumanTF2	TFAP2C_E2F8	2025	cluster_267	2	0.1432135	0.5361913
1958	TEAD4_ERG	HumanTF2	ERF_HOXA3	1469	cluster_35	8	0.1433845	0.5366016
1488	ETV2_DLX3	HumanTF2	ETV2_DLX3	1488	cluster_40	8	0.1435863	0.5370501
6829	ZFP64	TRANSFAC	ZFP64	6829	cluster_1968	1	0.1441344	0.5375528
4918	OSR1	TRANSFAC	OSR1	4918	cluster_333	9	0.1443148	0.5375528
1082	FBGN0262582	CISBP	FBGN0262582	1082	cluster_1961	2	0.1447992	0.5375528
2569	TRANSCRIPTION_FACTOR_COE1	3D-footprint	IK-2	10519	cluster_708	7	0.1447992	0.5375528
2705	TATA-BOX-BINDING_PROTEIN	3D-footprint	TATA-BOX-BINDING_PROTEIN	2705	cluster_2088	1	0.1449003	0.5375528
362	Y48G1C.6	CISBP	Y48G1C.6	362	cluster_1414	1	0.1453055	0.5375528
8454	NF-1B	TRANSFAC	SMA-4	845	cluster_414	13	0.1455272	0.5375528
5346	EBF1	HUMAN.H10MO.A	EBF1	9460	cluster_706	7	0.1459324	0.5375528
2909	SRF	UniPROBE	ELF3	5461	cluster_656	5	0.1463104	0.5375528
8660	E2F-4	TRANSFAC	E2F4	10658	cluster_637	6	0.1471779	0.5377441
8311	NFI	TRANSFAC	NFIA	9830	cluster_602	19	0.1475929	0.5386043
1316	NFIA	JASPAR	HIC1	289	cluster_586	8	0.1476805	0.5386043
3061	ARX_P353R_R2	UniPROBE	HOXB7_REF_R2	3106	cluster_782	6	0.1478988	0.5388953
7438	ZNF486	TRANSFAC	ZNF486	7438	cluster_1411	1	0.148415	0.5395322
713	PRDM11	CISBP	ZBTB1	277	cluster_1734	2	0.1489649	0.5395322
1594	FLI1_FOXI1	HumanTF2	FOXJ2_ELF1	1607	cluster_73	8	0.1490228	0.5395322
851	HMG20B	CISBP	HMG20B	851	cluster_1490	1	0.1493969	0.5395322
7660	ZFP382	TRANSFAC	ZFP382	7660	cluster_2872	1	0.1494789	0.5395322
7150	ZFP583	TRANSFAC	ZFP583	7150	cluster_1998	1	0.1502402	0.5407233
6658	ZNF546	TRANSFAC	ZNF546	6658	cluster_2667	1	0.150304	0.5407233
8892	ZFP105	UniPROBE	ZFP105	5313	cluster_490	4	0.1508037	0.5407233
1701	GCM2_DLX2	HumanTF2	GCM2_DLX2	1701	cluster_118	6	0.1508689	0.5407233
8785	GFI-1	TRANSFAC	GFI1	949	cluster_503	6	0.1512047	0.5407233
6768	ZNF382	TRANSFAC	ZNF382	6768	cluster_3000	1	0.1516406	0.5407233
1682	GCM1_MAX	HumanTF2	GCM1_MAX	1679	cluster_106	4	0.1518645	0.5407233
2039	TFAP2C_ONECUT2	HumanTF2	TFAP2C_ONECUT2	2036	cluster_273	4	0.1521043	0.5407233
10121	TBX1	HumanTF	TBX1	10121	cluster_626	10	0.1527751	0.5407233
5749	SOX14	TRANSFAC	SOX14	5749	cluster_369	3	0.1530636	0.5407233
6705	ZNF619	TRANSFAC	ZNF33B	7058	cluster_695	5	0.1531884	0.5407233
10345	FOXP3	TRANSFAC	FOXP3	10345	cluster_2915	1	0.1532293	0.5407233
5242	ZNF580	HT-SELEX2	ZNF580	5242	cluster_2577	2	0.1535487	0.5407233
7932	HMGIY	TRANSFAC	HMGIY	7932	cluster_1529	1	0.1536855	0.5407233
10944	ATF5	TRANSFAC	ATF5	10944	cluster_1775	1	0.1536918	0.5407233
7571	ZNF624	TRANSFAC	ZNF624	7571	cluster_1460	1	0.1540162	0.5407233
298	ZBTB12	CISBP	ZBTB12	298	cluster_1101	2	0.1545862	0.5410004
7625	ZNF225	TRANSFAC	ZNF225	7625	cluster_1947	1	0.1551571	0.5415516
6730	ZNF676	TRANSFAC	ZNF676	6730	cluster_1346	1	0.1559906	0.5417297
9323	OC	DrosophilaTF	BCD	9297	cluster_969	5	0.1568456	0.5429704
9288	DBP	TRANSFAC	MICROPHTHALMIA-ASSOCIATED_TRANSCRIPTION_FACTOR	39	cluster_967	2	0.1572393	0.5430844
2187	PROTEIN_PIT-1	3D-footprint	POU2F3	9920	cluster_605	13	0.1575525	0.5433789
7247	ZNF551	TRANSFAC	ZNF45	7047	cluster_772	7	0.1576569	0.5435243
1926	TEAD4_CEBPD	HumanTF2	TEAD4_CEBPB	1922	cluster_218	4	0.1585981	0.545419
8004	FOXP3	TRANSFAC	FOXP3	8004	cluster_1670	1	0.1588878	0.545419
3173	OVOL2_D228E_R1	UniPROBE	OVOL2_D228E_R1	3173	cluster_2005	1	0.1589626	0.545419
4138	SRF	TRANSFAC	SRF_1	10772	cluster_471	17	0.1590694	0.545419
11016	TEF	TRANSFAC	TEAD4	5712	cluster_898	6	0.1591638	0.545419
6255	PLAGL2	TRANSFAC	PLAGL2	6255	cluster_2255	1	0.1597121	0.5458821
1343	PUR1	TRANSFAC	PUR1	1343	cluster_1548	1	0.1597155	0.5458821
1981	TEAD4_HES7	HumanTF2	TEAD4_HES7	1981	cluster_246	2	0.1603287	0.5461508
11058	CG9786	FlyZincFinger	CG9786	11060	cluster_1282	5	0.1603414	0.5461508
9296	BAB1	DrosophilaTF	BAB1	9296	cluster_2147	1	0.1605148	0.5461921
5997	PU.1	TRANSFAC	EHF	10755	cluster_811	3	0.1611074	0.5476456
1577	ETV5_TCF3	HumanTF2	ETV2_HES7	1514	cluster_51	8	0.1616276	0.5476734
1372	CLOCK_FIGLA	HumanTF2	CLOCK_FIGLA	1372	cluster_284	2	0.1616586	0.5476734
1442	ELK1_SREBF2	HumanTF2	ELK1_SREBF2	1442	cluster_753	4	0.1617497	0.5476734
3880	FOXP3	HT-SELEX2	FOXP3	3879	cluster_1503	2	0.1619557	0.5476734
6839	ZNF69	TRANSFAC	ZNF69	6839	cluster_1610	1	0.1622257	0.5476734
7009	ZNF93	TRANSFAC	ZNF93	7009	cluster_1254	1	0.1623827	0.5476734
8497	TFIIB	TRANSFAC	TFIIB	8497	cluster_1960	1	0.1624655	0.5476734
2217	FUSION_OF_N-TERMINAL_17-MER_PEPTIDE_EXTENSION_TO_Z	3D-footprint	FUSION_OF_N-TERMINAL_17-MER_PEPTIDE_EXTENSION_TO_Z	1212	cluster_582	6	0.1624883	0.5476734
6816	ZFP30	TRANSFAC	ZFP30	6816	cluster_859	1	0.1625411	0.5476734
11000	CG31670	FlyZincFinger	CG31670	1057	cluster_402	4	0.1625506	0.5476734
1438	ELK1_PAX1	HumanTF2	ELK1_PAX5	1439	cluster_33	8	0.1625939	0.5476734
1834	MEIS1_ONECUT2	HumanTF2	MEIS1_EVX1	1830	cluster_171	8	0.1630694	0.5476734
205	ATF4	CISBP	Y51H4A.4	237	cluster_1342	4	0.163215	0.5476734
9334	SHN-ZFP1	DrosophilaTF	SHN-ZFP1	9334	cluster_2632	1	0.1633338	0.5476734
7396	ZNF519	TRANSFAC	ZNF519	7396	cluster_3034	1	0.1638712	0.5476734
5329	BCL6	HUMAN.H10MO.C	BCL6	5329	cluster_1504	4	0.1640749	0.5476734
5929	AP-3	TRANSFAC	NFATc2	5793	cluster_2112	7	0.1651356	0.5501232
1805	HOXD12_EOMES	HumanTF2	HOXD12_EOMES	1805	cluster_162	2	0.1653503	0.5504552
7092	ZNF177	TRANSFAC	ZNF177	7092	cluster_2437	1	0.1656249	0.5505521
7118	ZNF766	TRANSFAC	ZNF766	7118	cluster_2640	1	0.1660968	0.5505521
7628	ZNF646	TRANSFAC	ZNF646	7628	cluster_2828	1	0.1665182	0.5505521
9264	PPARGAMMA:RXRALPHA,_PPARGAMMA	TRANSFAC	PPARGAMMA:RXRALPHA,_PPARGAMMA	9264	cluster_2411	1	0.1668378	0.5505521
6635	ZNF324B	TRANSFAC	ZNF324B	6635	cluster_834	2	0.1669992	0.5508073
6465	SALL3	TRANSFAC	SALL3	6465	cluster_2921	1	0.1681718	0.5519658
1780	HOXB2_RFX5	HumanTF2	HOXB2_RFX5	1780	cluster_151	2	0.1684925	0.5524701
6080	B-ATF	TRANSFAC	B-ATF	6080	cluster_1194	3	0.168546	0.5524701
3677	PRD	TRANSFAC	MYB	5541	cluster_697	3	0.1687064	0.552475
914	AHR	CISBP	AHR	914	cluster_372	2	0.1689205	0.5529688
9577	ATF1	TRANSFAC	FOSL2::JUN(VAR.2)	8757	cluster_540	149	0.169081	0.5532869
10514	BR(VAR.4)	JASPAR	BR(VAR.4)	10514	cluster_1293	2	0.1702391	0.5541711
5831	PR	TRANSFAC	PR	5831	cluster_2192	1	0.1707736	0.5541711
8056	MEF-2	TRANSFAC	MEF-2	8114	cluster_2558	3	0.1711733	0.5541711
2249	CAAT/ENHANCER_BINDING_PROTEIN_BETA	3D-footprint	CCAAT/ENHANCER_BINDING_PROTEIN_BETA	2247	cluster_2854	3	0.1712808	0.5541711
7691	ZNF96	TRANSFAC	ZNF96	7691	cluster_1864	1	0.1715424	0.5541711
5161	ZFP1	HT-SELEX2	ZFP1	8534	cluster_467	4	0.1717112	0.5541711
6917	ZNF253	TRANSFAC	ZNF253	6917	cluster_1116	1	0.1718036	0.5541711
7583	ZNF226	TRANSFAC	ZNF226	7583	cluster_2658	1	0.1719265	0.5541711
559	ZHX1	CISBP	ZHX1	559	cluster_1111	1	0.1721755	0.5541711
2546	TRANSCRIPTION_FACTOR_P65	3D-footprint	TRANSCRIPTION_FACTOR_P65	2546	cluster_2485	1	0.1723035	0.5541711
4873	MYBL1	TRANSFAC	C-MYB	4862	cluster_549	4	0.1724836	0.5541711
2775	HOMEOBOX_PROTEIN_HOX-B13	3D-footprint	HOMEOBOX_PROTEIN_HOX-B13	2775	cluster_2024	1	0.1730584	0.5541711
9210	IRF-7	TRANSFAC	IRF-7	9210	cluster_2163	1	0.1733822	0.5541711
6749	ZNF454	TRANSFAC	ZNF454	6749	cluster_2849	1	0.1734902	0.5541711
1990	TEAD4_HOXB13	HumanTF2	TEAD4_HOXB13	1990	cluster_251	6	0.1737603	0.5541711
7283	ZNF836	TRANSFAC	ZNF345	7104	cluster_663	6	0.1744633	0.5558527
8162	CHECKPOINT_SUPPRESSOR_HOMOLOGUE	TRANSFAC	CHECKPOINT_SUPPRESSOR_HOMOLOGUE	8162	cluster_2733	1	0.1748748	0.5567443
1058	CG31782	CISBP	CG31782	1058	cluster_2739	1	0.1753455	0.5577685
3707	ELK3	HT-SELEX2	TEAD4_HOXA13	1982	cluster_247	6	0.175493	0.5581022
2349	HOMEOBOX_PROTEIN_HOX-A9	3D-footprint	PBX4_HOXA10	1867	cluster_189	22	0.1756008	0.5582418
8063	DLX-3	TRANSFAC	DLX-3	8063	cluster_1284	1	0.175872	0.5589006
10322	VDR,_CAR,_PXR	TRANSFAC	VDR,_CAR,_PXR	10322	cluster_2232	1	0.1765768	0.5591505
7285	ZNF227	TRANSFAC	ZNF227	7285	cluster_2403	1	0.1770174	0.5591505
4334	MAFG	HT-SELEX2	MAF	5522	cluster_671	12	0.1779	0.5606006
3884	FOXR2	HT-SELEX2	FOXR2	3883	cluster_2581	2	0.179715	0.5636006
2009	TEAD4_SOX15	HumanTF2	TEAD4_SOX15	2009	cluster_259	2	0.18007	0.564304
1046	CG12605	CISBP	CES-1	316	cluster_2107	2	0.1803364	0.5644639
3172	OVOL2_REF_R1	UniPROBE	OVOL2_REF_R1	3172	cluster_2004	1	0.1807642	0.5645625
6389	ZSCAN12	TRANSFAC	ZSCAN12	6389	cluster_2409	2	0.1814894	0.565378
1905	RFX3_BHLHA15	HumanTF2	RFX3_BHLHA15	1905	cluster_205	2	0.1818184	0.565739
4716	POU3F1	HT-SELEX2	POU3F2	4732	cluster_1092	7	0.1819309	0.5659174
7460	ZNF594	TRANSFAC	ZNF16	6952	cluster_672	6	0.1821477	0.5659174
7914	NF-1C	TRANSFAC	NFIC	10625	cluster_727	6	0.1822953	0.5659174
8622	PAX-5	TRANSFAC	PAX5	10515	cluster_620	28	0.182563	0.5660389
7585	ZNF70	TRANSFAC	ZFP182	7182	cluster_935	5	0.182697	0.5660389
6007	THAP1	TRANSFAC	YY1	5986	cluster_2126	2	0.1831885	0.5672046
7286	ZNF647	TRANSFAC	ZNF647	7286	cluster_2548	1	0.1832464	0.5672046
6994	ZNF41	TRANSFAC	ZNF41	6994	cluster_1353	1	0.1839618	0.567609
9907	PHOX2B	HumanTF	CG11294	8224	cluster_562	54	0.1845678	0.5679556
7152	ZNF404	TRANSFAC	ZNF404	7152	cluster_3014	1	0.185025	0.5679556
7627	ZNF780B	TRANSFAC	ZNF98	6869	cluster_820	3	0.1857264	0.5679556
3161	NKX2-5_T178M_R1	UniPROBE	NKX2-5_T178M_R1	3161	cluster_2542	1	0.1857887	0.5679556
6047	BCL-11A	TRANSFAC	IRF-1	10078	cluster_2266	4	0.1859563	0.5679556
2586	TRANSCRIPTION_FACTOR_A,_MITOCHONDRIAL	3D-footprint	TRANSCRIPTION_FACTOR_A,_MITOCHONDRIAL	2586	cluster_2979	2	0.1861485	0.5679556
1860	MYBL1_TBX21	HumanTF2	MYBL1_TBX21	1860	cluster_188	2	0.1868239	0.5679556
7632	ZBTB12	TRANSFAC	AIOLOS	6455	cluster_2151	2	0.1868321	0.5679556
9164	MDL-1	UniPROBE	MDL-1	9164	cluster_2286	1	0.1870552	0.5679556
358	ZTF-11	CISBP	MYELIN_TRANSCRIPTION_FACTOR_1	10	cluster_793	2	0.1871642	0.5679556
1621	PLAG1	TRANSFAC	PLAG1	10628	cluster_1463	3	0.1871731	0.5679556
9312	DSX	DrosophilaTF	DSX	9312	cluster_1359	4	0.1875453	0.5686361
6758	ZFP319	TRANSFAC	ZFP319	6758	cluster_2834	1	0.1877735	0.5686361
6095	EGR-1	TRANSFAC	SMARCC2	1004	cluster_1051	3	0.1878162	0.5686361
7304	ZFP668	TRANSFAC	ZFP668	7304	cluster_1806	1	0.1881775	0.5690925
1345	SATB1	TRANSFAC	SATB1	1345	cluster_1939	1	0.188772	0.5702982
6799	ZFP672	TRANSFAC	ZFP672	6799	cluster_2190	1	0.1889916	0.5706425
2010	TEAD4_SOX15	HumanTF2	TEAD4_SOX15	2010	cluster_260	4	0.1895351	0.5713142
300	ZKSCAN5	CISBP	ZKSCAN5	300	cluster_2459	1	0.1897164	0.5713142
7321	ZNF34	TRANSFAC	ZNF34	7321	cluster_2808	1	0.1897721	0.5713142
6647	ZNF621	TRANSFAC	ZNF621	6647	cluster_1663	1	0.1906855	0.5714467
5567	C/EBP	TRANSFAC	C/EBP	5567	cluster_3077	2	0.1915542	0.5723042
7025	ZNF81	TRANSFAC	ZNF81	7025	cluster_1951	1	0.1919447	0.572787
8238	EMS	TRANSFAC	EMS	8238	cluster_649	6	0.1921778	0.572787
2029	TFAP2C_HES7	HumanTF2	TFAP2C_HES7	2029	cluster_269	4	0.1923528	0.572787
7044	ZNF84	TRANSFAC	ZNF84	7044	cluster_2875	1	0.1927265	0.572787
10579	GAF	TRANSFAC	GAF	10579	cluster_2012	1	0.1927824	0.572787
1972	TEAD4_FOXI1	HumanTF2	TEAD4_FOXI1	1972	cluster_240	2	0.1928088	0.572787
90	ARID5B	CISBP	ARID5B	90	cluster_912	3	0.1931213	0.572787
7143	ZFP187	TRANSFAC	ZNF257	6851	cluster_896	7	0.1931283	0.572787
7031	ZNF85	TRANSFAC	ZNF714	6797	cluster_769	5	0.193585	0.572787
8297	LIM3	TRANSFAC	Homeobox_protein_DLX-5	2704	cluster_723	98	0.1938295	0.572787
6608	ZNF718	TRANSFAC	ZNF718	6608	cluster_1840	2	0.193901	0.572787
11069	CG12296	FlyZincFinger	EGR1	5374	cluster_324	5	0.1940928	0.572787
3075	CRX_V66I_R1	UniPROBE	CRX_R90W_R1	3074	cluster_2062	2	0.1942231	0.572787
1680	GCM1_MAX	HumanTF2	GCM1_MAX	1683	cluster_108	8	0.1949118	0.5736382
8564	E2F	TRANSFAC	E2F	8564	cluster_1443	1	0.1952471	0.574367
1482	ETV2_BHLHA15	HumanTF2	ETV2_BHLHA15	1482	cluster_37	4	0.1958634	0.5748121
6792	ZNF700	TRANSFAC	ZNF700	6792	cluster_1313	1	0.1960125	0.5748121
6951	ZNF325	TRANSFAC	ZNF325	6951	cluster_760	3	0.1965376	0.5758606
721	NHR-46	CISBP	NHR-46	721	cluster_1606	6	0.1971	0.5761392
3635	DMRTC2	HT-SELEX2	DMRTC2	3631	cluster_1462	3	0.1976628	0.5764603
2646	TRANSCRIPTIONAL_REGULATOR_KAISO	3D-footprint	TRANSCRIPTIONAL_REGULATOR_KAISO	2646	cluster_2822	1	0.1979295	0.5766911
6598	ZXDL	TRANSFAC	ZXDL	6598	cluster_3001	1	0.1982262	0.5770982
10434	HOXA7	TRANSFAC	HOXA7	10434	cluster_1890	1	0.1982454	0.5770982
6623	ZNFPT1	TRANSFAC	ZNFPT1	6623	cluster_1933	1	0.1982454	0.5770982
3070	CRX_REF_R1	UniPROBE	CRX_REF_R1	3070	cluster_959	4	0.1985615	0.57789
1545	ETV2_TBX21	HumanTF2	ETV2_EOMES	1495	cluster_44	4	0.1994673	0.5788322
6432	ZFP92	TRANSFAC	ZFP92	6432	cluster_2016	1	0.1999756	0.5788322
3205	PAX7_P112L_R1	UniPROBE	PAX-3	8825	cluster_718	4	0.2000887	0.5788322
7189	ZNF841	TRANSFAC	ZNF841	7189	cluster_1042	1	0.2012269	0.5788322
6618	ZNF684	TRANSFAC	ZNF684	6618	cluster_2106	1	0.2017297	0.5788322
1429	ELK1_FOXI1	HumanTF2	ELK1_FOXI1	1425	cluster_31	4	0.2025734	0.5788322
4345	MAX	HT-SELEX2	TFAP4_MAX	2051	cluster_568	12	0.2025981	0.5788322
246	MNM-2	CISBP	MNM-2	246	cluster_2352	1	0.2028637	0.5788322
2261	OCTAMER-BINDING_TRANSCRIPTION_FACTOR_1	3D-footprint	OCTAMER-BINDING_TRANSCRIPTION_FACTOR_1	2261	cluster_1502	2	0.2030851	0.5788322
9017	AREB6	TRANSFAC	CG5953	1070	cluster_1446	3	0.2030907	0.5788322
1943	TEAD4_DRGX	HumanTF2	TEAD4_DRGX	1943	cluster_226	8	0.2031475	0.5788322
2497	POU_DOMAIN,_CLASS_6,_TRANSCRIPTION_FACTOR_1	3D-footprint	POU_DOMAIN,_CLASS_6,_TRANSCRIPTION_FACTOR_1	2495	cluster_2205	2	0.203737	0.5788322
2034	TFAP2C_MAX	HumanTF2	TFAP2C_MAX	2034	cluster_272	4	0.2039234	0.5788322
1531	ETV2_RFX5	HumanTF2	ETV2_RFX5	1531	cluster_60	2	0.2039428	0.5788322
1032	BIN	CISBP	BIN	1032	cluster_2524	1	0.2041133	0.5788322
9217	OVO	TRANSFAC	OVO	9217	cluster_1861	1	0.2051943	0.5808741
7529	ZNF358	TRANSFAC	ZNF358	7529	cluster_2484	1	0.2060489	0.581691
7547	ZNF226	TRANSFAC	ZNF226	7547	cluster_2369	1	0.2063523	0.581691
10028	SOX10	HumanTF	SOX21	10043	cluster_1125	6	0.2064927	0.581691
8633	SMAD2	TRANSFAC	SMAD2	5659	cluster_304	5	0.2069147	0.581691
1879	POU2F1_DLX2	HumanTF2	POU2F1_DLX2	1878	cluster_1542	3	0.2070758	0.581691
7301	ZNF695	TRANSFAC	ZNF695	7301	cluster_2308	1	0.2073042	0.581691
6517	ZNF780A	TRANSFAC	ZNF780A	6517	cluster_1893	1	0.207408	0.581691
4685	GMEB-1	TRANSFAC	GMEB-1	4685	cluster_438	2	0.2074425	0.581691
9590	FOXJ3	HumanTF	FOXJ2	9559	cluster_2079	3	0.2075313	0.581691
7682	ZNF507	TRANSFAC	TTK	6302	cluster_1409	4	0.2077612	0.5817857
2429	AART	3D-footprint	AART	2429	cluster_2646	1	0.2078054	0.5817857
1023	AEF1	CISBP	AEF1	1023	cluster_317	2	0.2079931	0.5817857
5783	C-REL	TRANSFAC	P50:P50	10636	cluster_986	7	0.2081613	0.581902
8018	TRPS1	TRANSFAC	TRPS1	8018	cluster_2755	1	0.2083328	0.581902
9409	CENPB	HumanTF	CENPB	9409	cluster_2876	1	0.2090345	0.5832403
7809	EZI	TRANSFAC	EZI	7809	cluster_1783	1	0.2091339	0.5833095
6946	ZNF708	TRANSFAC	ZNF708	6946	cluster_1527	1	0.2092151	0.5833095
6604	ZNF141	TRANSFAC	ZNF141	6604	cluster_1769	1	0.2092735	0.5833482
7317	ZFP771	TRANSFAC	ZNF771	7263	cluster_877	4	0.2094775	0.5834751
7083	ZNF846	TRANSFAC	ZNF846	7083	cluster_1044	1	0.2096494	0.5834751
6644	ZNF517	TRANSFAC	ZNF517	6644	cluster_2947	1	0.2096858	0.5834751
7553	ZNF355P	TRANSFAC	ZNF426	6438	cluster_1088	2	0.2105092	0.5834751
671	POU1F1	CISBP	LIM3	591	cluster_786	7	0.2106813	0.5834751
2694	PRX2	TRANSFAC	PRX2	2694	cluster_2315	1	0.2109108	0.5834751
551	LHX6	CISBP	LHX6	551	cluster_628	5	0.2109682	0.5834751
692	IRF2	CISBP	IRF5	9716	cluster_379	29	0.2116573	0.5834751
6980	ZNF823	TRANSFAC	ZNF823	6980	cluster_2445	1	0.2118088	0.5834751
1292	NFAT5	JASPAR	NFATC3	806	cluster_396	16	0.2123289	0.5834751
5219	ZNF396	HT-SELEX2	ZNF396	5219	cluster_1554	2	0.2125431	0.5834751
11056	CG7672	FlyZincFinger	CG7672	11055	cluster_1645	2	0.2126345	0.5834751
2293	PAIRED_BOX_PROTEIN_PAX5	3D-footprint	PAIRED_BOX_PROTEIN_PAX-5	2317	cluster_3028	3	0.2131336	0.5834751
9350	HSF	TRANSFAC	HSF	9350	cluster_1569	1	0.2132675	0.5834751
3928	GLI3	HT-SELEX2	GLI2	3926	cluster_578	7	0.2139869	0.5840017
1183	SENS-2	CISBP	SENS-2	1183	cluster_1993	1	0.2151264	0.5858305
6666	ZNF605	TRANSFAC	ZFP206	7148	cluster_751	3	0.2167871	0.5880231
2068	AML2	TRANSFAC	AML2	1942	cluster_2429	2	0.2173644	0.5880231
965	NFE2	CISBP	TRANSCRIPTION_FACTOR_MAFA	2642	cluster_1260	3	0.2174814	0.5880231
10289	ADF-1	TRANSFAC	ADF-1	10289	cluster_2247	1	0.2176506	0.5880231
3486	BCL6	HT-SELEX2	BCL6	3486	cluster_1616	4	0.2180612	0.5881997
4961	SREBF2	HT-SELEX2	SREBF1	10751	cluster_588	15	0.2186398	0.5883072
8424	CG14860	TRANSFAC	CG14860	8424	cluster_2567	1	0.2187022	0.588317
7221	ZFP629	TRANSFAC	ZFP629	7221	cluster_1229	1	0.2191036	0.5883524
5631	RARA	HUMAN.H10MO.C	RARA::RXRG	8775	cluster_495	15	0.219802	0.5887573
6325	ZNF293	TRANSFAC	ZNF293	6325	cluster_2781	1	0.2200321	0.5887573
7616	ZNF780B	TRANSFAC	ZNF780B	7616	cluster_2790	1	0.2202255	0.5889222
520	GCM1	CISBP	GCM2	1324	cluster_564	24	0.2202255	0.5889222
7729	ZNF658B	TRANSFAC	ZNF658B	7729	cluster_1213	2	0.2209524	0.5895663
1856	MYBL1_MAX	HumanTF2	MYBL1_MAX	1856	cluster_184	2	0.2216594	0.5910596
6713	ZNF615	TRANSFAC	ZNF615	6713	cluster_2565	1	0.2220569	0.59161
6360	PHIAP3	TRANSFAC	PHIAP3	6360	cluster_1264	2	0.2232899	0.5933869
7014	ZNF93	TRANSFAC	ZNF99	6901	cluster_674	4	0.2234522	0.5934996
380	FBXL19	CISBP	ZFP128	303	cluster_1565	2	0.2240173	0.5940973
9779	MEOX2	HumanTF	POU2F2	4704	cluster_805	3	0.2242406	0.5944066
7347	ZFP668	TRANSFAC	ZFP668	7347	cluster_2435	2	0.2243398	0.5944345
8304	BTBVII	TRANSFAC	BTBVII	8304	cluster_1843	1	0.2245149	0.5944345
9305	BYN	DrosophilaTF	BYN	9305	cluster_1679	2	0.2245732	0.5944345
11112	CG5557	FlyZincFinger	TCFAP2E	5891	cluster_498	7	0.2246821	0.5944345
6673	ZNF546	TRANSFAC	ZNF546	6673	cluster_2030	1	0.2248652	0.5946188
6270	APA1	TRANSFAC	APA1	6270	cluster_1530	1	0.2252156	0.5953652
7497	ZNF670	TRANSFAC	ZNF670	7497	cluster_1787	1	0.2254493	0.5955625
6108	EGR-1	TRANSFAC	EGR-1	6108	cluster_2209	1	0.2258491	0.5964984
7702	ZNF671	TRANSFAC	ZNF671	7702	cluster_2692	1	0.2260339	0.596806
2474	TRANSCRIPTION_FACTOR_MAFB	3D-footprint	TRANSCRIPTION_FACTOR_MAFB	2474	cluster_2236	5	0.2262093	0.5970285
10320	PXR,_CAR,_LXR,_FXR	TRANSFAC	NR1H4_RXRA	3342	cluster_433	21	0.2265018	0.5974395
7727	MIZF	TRANSFAC	Ahr	10507	cluster_543	8	0.2266538	0.5975999
2447	TRANSCRIPTION_FACTOR_P65/INTERFERON_REGULATORY_FAC	3D-footprint	TRANSCRIPTION_FACTOR_P65/INTERFERON_REGULATORY_FAC	2447	cluster_2994	1	0.2270871	0.5983811
1740	HOXB13_ONECUT2	HumanTF2	CUX1_HOXB13	1383	cluster_289	8	0.2280226	0.5999194
1507	ETV2_GSC2	HumanTF2	ETV2_GSC2	1507	cluster_46	2	0.2284254	0.6006997
7412	ZNF845	TRANSFAC	ZNF765	7238	cluster_1328	2	0.2290146	0.6009226
959	TOPORS	CISBP	TOPORS	959	cluster_318	2	0.2291972	0.6012211
7070	ZNF415	TRANSFAC	ZNF233	6830	cluster_1266	2	0.2297436	0.6019916
7461	ZNF597	TRANSFAC	ZNF362	6383	cluster_2374	2	0.2304304	0.6034292
353	ZTF-9	CISBP	TGIF2	5059	cluster_698	13	0.2308141	0.603735
7680	NT2	TRANSFAC	NT2	7680	cluster_1974	1	0.2310087	0.603735
1736	HOXB13_EOMES	HumanTF2	HOXB13_EOMES	1736	cluster_129	2	0.2311947	0.6038619
9545	FOXC1	HumanTF	FD96CA	8169	cluster_670	15	0.2320773	0.6055637
6071	SMC-3	TRANSFAC	ING4	1456	cluster_1900	5	0.232716	0.6059836
6985	ZNF23	TRANSFAC	ZNF23	6985	cluster_1005	1	0.2329607	0.6060586
3239	PROP1_R112Q_R1	UniPROBE	PROP1_R99Q_R1	3240	cluster_2331	3	0.2334322	0.606995
7278	ZNF571	TRANSFAC	ZNF571	7278	cluster_2094	2	0.2335879	0.606995
8563	NKX2-5	TRANSFAC	NKX2-5	8563	cluster_1017	1	0.2349612	0.6089057
1524	ETV2_ONECUT2	HumanTF2	ETV2_ONECUT2	1524	cluster_55	2	0.2349612	0.6089057
5196	ZNF274	HT-SELEX2	ZNF274	5196	cluster_2490	2	0.235616	0.6098789
7138	ZNF742	TRANSFAC	ZNF742	7138	cluster_1489	1	0.2365028	0.61151
5146	ZBTB2	HT-SELEX2	ZBTB2	5146	cluster_917	2	0.2369015	0.6121785
3009	FOXN4	UniPROBE	FOXN4	5957	cluster_443	2	0.2371441	0.6122624
5257	ZNF713	HT-SELEX2	ZNF713	5257	cluster_2398	2	0.2372303	0.6122624
6899	ZNF208	TRANSFAC	ZNF208	6899	cluster_1189	1	0.2373171	0.6122624
5280	ZNF787	HT-SELEX2	ZNF787	5279	cluster_2676	2	0.2373311	0.6122624
7598	ZBTB39	TRANSFAC	ZBTB39	7598	cluster_1175	1	0.2373868	0.6122855
11118	CG1856	FlyZincFinger	CG1856	11118	cluster_832	2	0.2376212	0.6123027
1537	ETV2_SOX15	HumanTF2	ETV2_SOX15	1537	cluster_63	2	0.2376271	0.6123027
9941	PRDM4	HumanTF	PRDM4	9941	cluster_1258	2	0.2379232	0.6124678
2305	HSF	TRANSFAC	HSF	2305	cluster_2516	1	0.2379602	0.6124678
4765	POU6F1	HT-SELEX2	POU2F2	9917	cluster_639	58	0.2380417	0.6124678
1676	GCM1_HOXB13	HumanTF2	GCM1_HOXB13	1676	cluster_104	2	0.2389306	0.6126729
1666	GCM1_FOXI1	HumanTF2	GCM1_FOXI1	1670	cluster_101	6	0.2390432	0.6126729
1916	SOX6_TBX21	HumanTF2	SOX6_TBX21	1916	cluster_214	2	0.2393881	0.6126729
10461	RORALPHA	TRANSFAC	RORC	8777	cluster_619	23	0.2398203	0.6126729
10709	BEN	TRANSFAC	BEN	10696	cluster_2721	2	0.2401387	0.6126729
10227	ZNF232	HumanTF	ZNF232	10227	cluster_2470	1	0.240592	0.6126729
271	MTF1	CISBP	MTF1	271	cluster_802	2	0.2406247	0.6126729
7892	SOX-9	TRANSFAC	SOX4_1	10770	cluster_381	5	0.2409175	0.6126729
3232	POU4F3_L289F_R1	UniPROBE	POU3F3	6130	cluster_1364	8	0.2409484	0.6126729
10412	DEAF1	TRANSFAC	DEAF1	10412	cluster_2976	1	0.2411107	0.6126729
2384	PROTEIN_(T_PROTEIN)	3D-footprint	T-BOX_TRANSCRIPTION_FACTOR_TBX3	2245	cluster_1874	3	0.2412455	0.6126729
1116	ETS98B	CISBP	ETS98B	1116	cluster_1633	2	0.2415158	0.6126729
10734	DAF-12	JASPAR	DAF-12	10734	cluster_1899	1	0.2416319	0.6126729
570	RHOX11	CISBP	ZTF-19	339	cluster_1350	2	0.2418399	0.6126729
5175	ZIC3	HT-SELEX2	ZIC1	5168	cluster_556	22	0.2419553	0.6126729
10631	PAN	JASPAR	PAN	10631	cluster_2654	1	0.2424072	0.6134023
6863	ZNF729	TRANSFAC	ZNF729	6863	cluster_1596	1	0.2431926	0.61381
10981	CG2932	FlyZincFinger	EGR-2	8444	cluster_791	9	0.243299	0.61381
1079	CG8765	CISBP	CG8765	1079	cluster_2984	1	0.2434465	0.6138646
825	SMP_170910	CISBP	RFX1	814	cluster_748	17	0.2436252	0.6138646
7531	PRDM9	TRANSFAC	PRDM9	7531	cluster_1762	1	0.2437376	0.6138646
8718	PRDM1	JASPAR	PRDM1	4775	cluster_348	9	0.2441343	0.6143413
4847	RORB	HT-SELEX2	RORB	1913	cluster_212	4	0.2447588	0.6149591
1201	SIM	CISBP	SIMA	1200	cluster_1521	2	0.2452456	0.61571
2369	PROTEIN_(SERUM_RESPONSE_FACTOR_(SRF))	3D-footprint	PROTEIN_(SERUM_RESPONSE_FACTOR_(SRF))	2369	cluster_2687	2	0.245489	0.6161102
7084	ZFP112	TRANSFAC	ZFP112	7084	cluster_861	1	0.2455925	0.6161102
900	PRKRIR	CISBP	PRKRIR	900	cluster_1584	1	0.2457715	0.6161102
6695	ZEC	TRANSFAC	ZID	6252	cluster_1230	2	0.2463691	0.6161102
780	NHR-122	CISBP	NHR-122	780	cluster_1015	1	0.2468463	0.6164615
6890	ZNF208	TRANSFAC	ZNF208	6890	cluster_939	1	0.2468688	0.6164615
6732	ZNF709	TRANSFAC	ZNF709	6732	cluster_2025	1	0.246906	0.6164615
102	PHF21A	CISBP	AHCTF1	107	cluster_1454	4	0.247464	0.6164959
7240	ZNF761	TRANSFAC	ZNF761	7240	cluster_1798	1	0.2480868	0.6175778
3770	ETV3	HT-SELEX2	ETV3	3770	cluster_2202	2	0.2486553	0.61803
7792	TEF	TRANSFAC	TEF	7792	cluster_2566	1	0.2487365	0.61803
4044	HOXB13	HT-SELEX2	HOXC11	9676	cluster_550	68	0.248899	0.61803
7518	ZNF317	TRANSFAC	ZNF486	7442	cluster_1627	2	0.248999	0.61803
4778	PRDM4	HT-SELEX2	PRDM4	4778	cluster_3022	3	0.2491187	0.61803
2611	RUNT-RELATED_TRANSCRIPTION_FACTOR_1	3D-footprint	RUNT-RELATED_TRANSCRIPTION_FACTOR_1	2611	cluster_1722	12	0.2492589	0.61803
10532	FOXC1	JASPAR	FOXC1	10532	cluster_2562	1	0.2502803	0.619976
630	PEML	CISBP	PEML	630	cluster_1389	3	0.2511744	0.621357
5987	ZFP410	TRANSFAC	BCL6B	5424	cluster_661	4	0.2512797	0.621357
8356	YL-1	TRANSFAC	YL-1	8356	cluster_1381	3	0.2513357	0.621357
8278	SO	TRANSFAC	SO	8278	cluster_1826	1	0.2518248	0.6224488
3241	SIX6_REF_R1	UniPROBE	SIX6_REF_R1	3241	cluster_2587	1	0.2519874	0.6225776
6958	ZNF254	TRANSFAC	ZNF254	6958	cluster_975	1	0.2519957	0.6225776
7651	PRDM15	TRANSFAC	PRDM15	7651	cluster_2612	1	0.2522958	0.6228491
7556	ZNF160	TRANSFAC	ZNF160	7556	cluster_1836	1	0.2532073	0.622945
10882	IRX3_2	JASPAR	IRX5	10884	cluster_362	18	0.2538575	0.622945
1534	ETV2_RFX5	HumanTF2	ETV2_RFX5	1534	cluster_62	2	0.2539176	0.622945
1259	SP1	JASPAR	SP1	1259	cluster_571	3	0.2544817	0.622945
6377	ZNF513	TRANSFAC	ZNF513	6377	cluster_2773	1	0.2545444	0.622945
6405	PLAGL2	TRANSFAC	PLAGL2	6405	cluster_1935	1	0.2546718	0.622945
2496	POU_DOMAIN,_CLASS_6,_TRANSCRIPTION_FACTOR_1	3D-footprint	POU_DOMAIN,_CLASS_6,_TRANSCRIPTION_FACTOR_1	2496	cluster_1400	1	0.2555418	0.622945
7141	ZNF568	TRANSFAC	ZNF701	6858	cluster_835	2	0.2556724	0.622945
5739	ZFX	HUMAN.H10MO.C	ZFX	5739	cluster_2216	1	0.2560245	0.622945
11051	CG3758	FlyZincFinger	CG3758	11051	cluster_797	2	0.2562258	0.622945
1928	TEAD4_CLOCK	HumanTF2	TEAD4_CLOCK	1930	cluster_223	6	0.2562643	0.622945
9478	ELK1	HumanTF	ELK1	9478	cluster_2326	1	0.2562996	0.622945
5042	TFCP2	HT-SELEX2	TFCP2	5038	cluster_311	15	0.2568695	0.6229905
6484	ZNF44	TRANSFAC	ZNF44	6484	cluster_1688	1	0.2572886	0.6230624
7653	ZFP57	TRANSFAC	ZFP57	7653	cluster_1572	1	0.2580725	0.623945
9799	MYBL1	HumanTF	MYBL1	9799	cluster_1420	2	0.2581725	0.6240141
10868	SOX9	TRANSFAC	LEF1	3334	cluster_599	4	0.2586449	0.6243891
2639	HOMEOTIC_PROTEIN_ULTRABITHORAX	3D-footprint	HNF-3/FORK_HEAD_DNA-RECOGNITION_MOTIF	2382	cluster_2096	2	0.2603062	0.6270317
10149	TEAD3	HumanTF	TEAD1	5011	cluster_689	7	0.2606688	0.6276867
10290	AP-1	TRANSFAC	AP-1	10290	cluster_2329	1	0.2613338	0.6281214
342	ZTF-6	CISBP	ZTF-6	342	cluster_2018	1	0.2616274	0.6285088
5277	ZNF784	HT-SELEX2	ZNF784	5276	cluster_722	3	0.2619387	0.6285088
9403	PTF1-BETA	TRANSFAC	PTF1-BETA	9403	cluster_2647	1	0.2622352	0.6285088
7988	MECP-2	TRANSFAC	MECP-2	7988	cluster_2929	1	0.2622412	0.6285088
1042	CG11504	CISBP	CG11504	1042	cluster_1054	3	0.2625392	0.6285088
7524	ZNF251	TRANSFAC	ZNF251	7524	cluster_1141	1	0.2633068	0.6287678
7567	PRDM5	TRANSFAC	ZNF788	7270	cluster_1797	2	0.2636549	0.6287678
2820	SMAD3	UniPROBE	SMAD3	5736	cluster_405	2	0.2637564	0.6287678
1783	HOXB2_SOX15	HumanTF2	HOXB2_SOX15	1783	cluster_154	2	0.2639973	0.6288141
6755	ZNF649	TRANSFAC	ZNF649	6755	cluster_902	2	0.2642039	0.6289632
10424	CF1A	TRANSFAC	CF1A	10424	cluster_2528	1	0.2648459	0.6289991
6902	ZNF99	TRANSFAC	ZNF99	6902	cluster_1546	1	0.2652802	0.6289991
4762	POU6F1	HT-SELEX2	POU6F1	4762	cluster_2860	2	0.2656721	0.6289991
9166	HLH-2	UniPROBE	HLH-2	9166	cluster_1605	1	0.2659985	0.6289991
10564	RREB1	JASPAR	RREB1	10564	cluster_2349	1	0.267532	0.6295893
1238	REX1	TRANSFAC	REX1	1238	cluster_2585	3	0.2682456	0.6303964
6757	FLJ20557	TRANSFAC	FLJ20557	6757	cluster_2625	1	0.2686915	0.6304513
8135	KAY	TRANSFAC	BACH1	921	cluster_775	9	0.2687731	0.6304513
10590	ZEB1	JASPAR	ZEB1	10590	cluster_1820	1	0.2687941	0.6304513
10842	HOXA13	JASPAR	CDX1	10805	cluster_332	53	0.2692629	0.6304513
9346	GCM	TRANSFAC	GCM	8802	cluster_871	5	0.269401	0.6305672
8954	ZFP691	UniPROBE	ZFP691	5345	cluster_401	2	0.2697052	0.6307723
1947	TEAD4_ELK1	HumanTF2	TEAD4_ELF1	1945	cluster_227	20	0.2703242	0.6312081
7528	ZFP287	TRANSFAC	ZNF287	7587	cluster_1063	4	0.2705692	0.6312081
5744	SOX12	TRANSFAC	SOX12	5744	cluster_484	2	0.2709904	0.6312081
1902	POU2F1_TBX21	HumanTF2	POU2F1_EOMES	1882	cluster_196	6	0.272141	0.6312081
9656	HOMEZ	HumanTF	HOMEZ	119	cluster_398	4	0.2722841	0.6312081
6530	ZNF31	TRANSFAC	ZNF31	6530	cluster_1689	1	0.2724458	0.6312081
7243	ZNF761	TRANSFAC	ZNF813	7184	cluster_728	7	0.2724458	0.6312081
7133	ZNF829	TRANSFAC	ZNF829	7133	cluster_2720	1	0.2727506	0.6312081
6374	ZNF280B	TRANSFAC	ZNF280B	6374	cluster_2473	2	0.2731165	0.6316482
1340	NF-AT2	TRANSFAC	INTERFERON_REGULATORY_FACTOR_3	2450	cluster_1248	4	0.2735435	0.6319862
6376	HELIOS	TRANSFAC	HELIOS	6376	cluster_2131	1	0.2736726	0.6319862
9150	HLH-14	UniPROBE	HLH-14	9150	cluster_2056	2	0.2739895	0.6320738
9294	UBX	DrosophilaTF	UBX	9294	cluster_508	2	0.2741627	0.6320738
10407	MYOCYTE-SPECIFIC_ENHANCER_FACTOR_2A,_C4_FORM	3D-footprint	MYOCYTE-SPECIFIC_ENHANCER_FACTOR_2A,_C4_FORM	10407	cluster_2922	1	0.2755538	0.6325958
1581	ETV7_TBX21	HumanTF2	ETV7_TBX21	1581	cluster_69	2	0.2765356	0.6327723
7948	TORC2	TRANSFAC	TORC2	7948	cluster_1928	2	0.2766307	0.6327723
1498	ETV2_FIGLA	HumanTF2	FLI1_FIGLA	1593	cluster_72	22	0.2767335	0.6327723
6965	ZNF23	TRANSFAC	ZNF23	6965	cluster_1209	1	0.2768413	0.6327723
6307	GATA-5	TRANSFAC	GATA-5	6307	cluster_934	2	0.2773493	0.6327723
6310	CIZ	TRANSFAC	CIZ	6310	cluster_3009	1	0.2775139	0.6327723
3260	VSX1_G160D_R1	UniPROBE	ARX_P353L_R1	3059	cluster_829	21	0.2778397	0.6328755
6295	PITX1	TRANSFAC	PITX1	6295	cluster_2141	2	0.2779214	0.6328755
7605	ZFP-37	TRANSFAC	ZFP-37	7605	cluster_964	3	0.2784316	0.633124
10546	IRF2	JASPAR	IRF-1	8606	cluster_335	4	0.278554	0.633124
2303	VITAMIN_D3_RECEPTOR	3D-footprint	VITAMIN_D3_RECEPTOR	2301	cluster_1984	3	0.2802873	0.6344045
6141	HLH-29	TRANSFAC	HLH-29	6141	cluster_518	2	0.280537	0.6348052
5950	ZFP128	TRANSFAC	ZFP128	5950	cluster_499	2	0.2807823	0.6349765
2555	SMAD1-MH1	3D-footprint	SMAD5	4894	cluster_531	14	0.2810038	0.6350646
3613	DLX5	HT-SELEX2	GSX2	3951	cluster_725	86	0.2812728	0.6350646
3861	FOXJ2	HT-SELEX2	FOXJ2	3861	cluster_616	3	0.2819395	0.6350646
7743	TFIIIA	TRANSFAC	TFIIIA	7452	cluster_2767	3	0.2822915	0.6353741
4200	IRX5	HT-SELEX2	IRX5	4200	cluster_1184	1	0.2824174	0.6353805
7761	PLAG1	TRANSFAC	PLAG1	7738	cluster_2835	2	0.2828698	0.635475
7541	ZFP354B	TRANSFAC	TCF17	6879	cluster_1139	5	0.2831532	0.6358937
9913	POU1F1	HumanTF	POU4F3	4748	cluster_1552	16	0.2835187	0.6361589
6955	ZNF43	TRANSFAC	ZNF43	6955	cluster_1064	2	0.2840598	0.6364027
7145	ZNF181	TRANSFAC	ZNF181	7145	cluster_1772	2	0.2845258	0.6364487
7593	ZNF222	TRANSFAC	ZNF223	6825	cluster_903	2	0.284625	0.6364487
11046	CG14938	FlyZincFinger	ZFP281	5331	cluster_334	8	0.2846622	0.6364487
5904	HOXA9	TRANSFAC	HOXA9	5904	cluster_1942	1	0.2846854	0.6364487
4635	PAX4	HT-SELEX2	CG9876	8230	cluster_635	11	0.2847886	0.6364487
11008	CG4854	FlyZincFinger	CG4854	11008	cluster_2928	1	0.2851154	0.6364487
7532	ZNF334	TRANSFAC	ZNF334	7532	cluster_2099	1	0.2851768	0.6364487
9874	NR2E1	HumanTF	NR2E1	9853	cluster_625	3	0.2851768	0.6364487
6403	EOS	TRANSFAC	EOS	6403	cluster_2634	1	0.285361	0.636597
7635	ZNF107	TRANSFAC	ZEC	6687	cluster_1173	2	0.2856063	0.6366071
7772	SHOX2	TRANSFAC	OTX1	9890	cluster_1105	14	0.2856881	0.6366071
3535	CREB1	HT-SELEX2	CREB1	3535	cluster_2124	1	0.2864241	0.6376659
5580	NR1I2	HUMAN.H10MO.C	NR1I2	5580	cluster_1320	2	0.2877592	0.6397144
9309	EVE	TRANSFAC	EVE	9309	cluster_1682	1	0.2881565	0.6399462
9257	STAT5A	TRANSFAC	STAT4	982	cluster_632	9	0.2885593	0.6402744
6464	YY2	TRANSFAC	REX-1	6457	cluster_1629	2	0.2886824	0.6402744
6992	ZNF132	TRANSFAC	ZNF132	6992	cluster_2851	1	0.288744	0.6402744
360	MEX-6	CISBP	MEX-6	360	cluster_1498	1	0.2900372	0.6420013
6636	ZNF667	TRANSFAC	ZFP667	7161	cluster_1807	3	0.2907766	0.6422815
8658	CRX	TRANSFAC	GSC	3301	cluster_349	4	0.2908405	0.6422815
1846	MYBL1_ELF1	HumanTF2	MYBL1_ELF1	1846	cluster_177	2	0.291413	0.6422815
1338	KLF15	TRANSFAC	KLF15	1338	cluster_1415	1	0.2917236	0.6422815
7911	MAZ	TRANSFAC	MAZ	7911	cluster_1372	3	0.2917698	0.6422815
5302	AHR	HUMAN.H10MO.B	AHR	5302	cluster_823	2	0.2919038	0.6422815
7093	ZNF234	TRANSFAC	ZNF234	7093	cluster_2920	1	0.2922563	0.6425177
2710	T-BOX_TRANSCRIPTION_FACTOR_TBX5	3D-footprint	T-BOX_TRANSCRIPTION_FACTOR_TBX5	2710	cluster_2573	3	0.2927497	0.6426633
7127	ZFP206	TRANSFAC	ZFP260	6583	cluster_2392	4	0.2928408	0.6426633
8641	STAT1	TRANSFAC	STAT1	5693	cluster_309	2	0.2935519	0.6428332
5284	ZBTB12	TRANSFAC	ZBTB12	8874	cluster_426	4	0.2951755	0.6445022
6783	ZFP64	TRANSFAC	ZFP64	6783	cluster_2847	2	0.2953424	0.6447054
7763	ZNF236	TRANSFAC	ZNF236	7763	cluster_2620	1	0.296331	0.6451523
6820	ZNF860	TRANSFAC	ZNF860	6820	cluster_1555	1	0.2972288	0.6451523
1786	HOXB2_SOX15	HumanTF2	HOXB2_SOX15	1786	cluster_157	2	0.2974436	0.6451523
987	NFE2L1	CISBP	NFE2L1	987	cluster_403	2	0.2975673	0.6451523
5797	PIT-1	TRANSFAC	POU1F1	5610	cluster_1429	4	0.297691	0.6451523
5258	ZNF713	HT-SELEX2	ZNF713	5256	cluster_1020	3	0.2986188	0.6451523
6875	ZNF891	TRANSFAC	ZNF891	6875	cluster_2507	1	0.2989281	0.6454365
1214	GATA-1	TRANSFAC	GATA-1	1214	cluster_1719	1	0.2991831	0.6457742
7222	ZNF770	TRANSFAC	ZNF770	7222	cluster_1936	3	0.2994808	0.6458692
5606	PBX3	HUMAN.H10MO.B	NFYB	5570	cluster_622	18	0.2994808	0.6458692
8023	CARF	TRANSFAC	CARF	8023	cluster_2945	1	0.2996088	0.6458692
10316	PR,_GR	TRANSFAC	NR3C2	728	cluster_816	3	0.3000575	0.6460593
1204	VFL	CISBP	VFL	1204	cluster_342	2	0.3002898	0.6461408
8166	FD102C	TRANSFAC	FD102C	8166	cluster_2242	1	0.3004098	0.6462063
8848	PAX-4	TRANSFAC	PAX-4	8848	cluster_1340	1	0.300582	0.6462063
5973	SRF	TRANSFAC	HLH-10	179	cluster_901	3	0.3007369	0.6462063
7338	ZFP668	TRANSFAC	ZFP668	7338	cluster_1083	1	0.3013094	0.646548
2353	NUCLEAR_FACTOR_OF_ACTIVATED_T-CELLS,_CYTOPLASMIC_2	3D-footprint	NUCLEAR_FACTOR_OF_ACTIVATED_T-CELLS,_CYTOPLASMIC_2	2353	cluster_2486	1	0.3013094	0.646548
6563	ZNF136	TRANSFAC	ZNF136	6563	cluster_1124	1	0.3014664	0.6466551
1907	RFX3_FIGLA	HumanTF2	RFX3_FIGLA	1907	cluster_207	2	0.3022617	0.6471956
8674	C-MYB	TRANSFAC	C-MYB	7913	cluster_696	10	0.3028916	0.6478034
1715	GCM2_MAX	HumanTF2	GCM2_MAX	1715	cluster_124	2	0.3032015	0.6481489
7975	BACH1	TRANSFAC	BACH2	8726	cluster_655	18	0.3035735	0.6486795
3690	ELF3	HT-SELEX2	ELF3	3690	cluster_1337	1	0.3038443	0.6488412
2184	MEF2A	TRANSFAC	MEF2A	2184	cluster_2653	2	0.3043176	0.6488412
6012	COE1	TRANSFAC	EBF1	10624	cluster_774	4	0.3044417	0.6488418
6346	ZSCAN5B	TRANSFAC	ZFP775	6643	cluster_1050	4	0.3044984	0.6488571
5691	PLAGL1	TRANSFAC	PLAGL1	5691	cluster_442	2	0.3049999	0.6493978
2216	MADS_BOX_TRANSCRIPTION_ENHANCER_FACTOR_2,_POLYPEPT	3D-footprint	MYOCYTE-SPECIFIC_ENHANCER_FACTOR_2A	2579	cluster_1436	10	0.3058451	0.650323
2903	GCM1	UniPROBE	GCM1	5519	cluster_350	2	0.3059307	0.650323
7377	GIOT-1	TRANSFAC	GIOT-1	7377	cluster_2887	1	0.3061335	0.6503321
8344	BYN	TRANSFAC	BYN	8344	cluster_652	7	0.306297	0.6504685
260	PLAGL1	CISBP	PLAGL1	260	cluster_1434	2	0.3073585	0.6513613
1397	E2F1_ELK1	HumanTF2	E2F1_ELK1	1397	cluster_14	2	0.3074414	0.6513613
8850	MSX-1	TRANSFAC	MSX1	963	cluster_511	2	0.3076867	0.6513613
7951	ZNF515	TRANSFAC	ZIC3	306	cluster_874	6	0.3087441	0.6520174
11062	CG4694	FlyZincFinger	HER	1128	cluster_424	3	0.3091579	0.6523719
9163	CHX10	TRANSFAC	EXEX	8241	cluster_1564	2	0.3096483	0.6524575
7416	ZNF75CP	TRANSFAC	ZNF75CP	7416	cluster_2021	1	0.3099679	0.6524575
7034	ZFP39	TRANSFAC	ZFP39	7034	cluster_3057	1	0.3099752	0.6524575
6932	ZNF208	TRANSFAC	ZNF208	6932	cluster_1678	1	0.310215	0.6524575
7962	HNF-6	TRANSFAC	ONECUT1	9881	cluster_544	11	0.3105274	0.6525781
3089	FOXC1_S131L_R1	UniPROBE	FOXC1_S131L_R1	3089	cluster_2958	1	0.3110602	0.6527684
393	BGIBMGA012843	CISBP	BGIBMGA012843	393	cluster_1989	1	0.3111559	0.6527684
5630	PTF1A	HUMAN.H10MO.C	PTF1A	5630	cluster_1867	1	0.3111659	0.6527684
324	F55C5.11	CISBP	F55C5.11	324	cluster_1625	1	0.3114601	0.652896
7689	ZFP-35	TRANSFAC	OSR2	6397	cluster_2593	2	0.3116095	0.652896
5690	GATA-X	TRANSFAC	GATA-X	5690	cluster_1072	1	0.3121814	0.652896
7071	ZNF460	TRANSFAC	ZNF460	7071	cluster_1588	2	0.3123818	0.652896
6983	ZNF647	TRANSFAC	ZNF768	6767	cluster_734	5	0.3124554	0.652896
9585	FOXG1	HumanTF	FOXG1	9554	cluster_1654	2	0.3126463	0.652896
666	AMEL4_NCBI_HMM42917	CISBP	MEDPOST	634	cluster_1046	2	0.3126716	0.652896
2645	TRANSCRIPTIONAL_REGULATOR_KAISO	3D-footprint	TRANSCRIPTIONAL_REGULATOR_KAISO	2645	cluster_792	3	0.3128287	0.6530679
8788	TATA	TRANSFAC	TBP	986	cluster_449	2	0.3135703	0.653765
1927	TEAD4_CLOCK	HumanTF2	TEAD4_CLOCK	1927	cluster_222	4	0.3137	0.653765
7372	ZNF675	TRANSFAC	ZNF623	6910	cluster_1500	2	0.3142602	0.653765
1034	BOWL	CISBP	OSR1	4602	cluster_669	12	0.3142602	0.653765
1777	HOXB2_PITX1	HumanTF2	HOXB2_PITX1	1777	cluster_148	2	0.3145505	0.6538315
1523	ETV2_ONECUT2	HumanTF2	ETV2_ONECUT2	1523	cluster_54	2	0.3145505	0.6538315
7657	NT2	TRANSFAC	NT2	7657	cluster_2478	1	0.3146338	0.6538315
7469	ZNF778	TRANSFAC	ZNF778	7469	cluster_2224	1	0.3149589	0.6538315
7561	ZNF334	TRANSFAC	ZNF334	7561	cluster_2510	1	0.3152039	0.6539171
6391	REST	TRANSFAC	REST	6391	cluster_2082	1	0.3155306	0.654382
6264	ZFP445	TRANSFAC	ZFP445	6264	cluster_2497	1	0.3156924	0.6544618
228	XBP-1	CISBP	XBP-1	228	cluster_1988	1	0.3156939	0.6544618
1508	ETV2_GSC2	HumanTF2	ETV2_GSC2	1508	cluster_47	2	0.3162656	0.6545831
4838	RFX7	HT-SELEX2	RFX7	4837	cluster_2182	2	0.3164399	0.6545831
8071	P54NRB	TRANSFAC	P54NRB	8071	cluster_2663	1	0.3166268	0.6545831
10993	CG14962	FlyZincFinger	CG14962	1049	cluster_397	3	0.3167515	0.6545831
769	NHR-204	CISBP	NHR-204	769	cluster_876	1	0.3167515	0.6545831
6865	ZNF586	TRANSFAC	ZNF586	6865	cluster_2540	1	0.3173746	0.6552203
1094	DIP3	CISBP	DIP3	1094	cluster_2865	1	0.317572	0.6552203
1356	ARNTL_BHLHA15	HumanTF2	ARNTL_BHLHA15	1356	cluster_280	2	0.3176239	0.6552203
10069	SOX9	HumanTF	SOX9	10069	cluster_1126	1	0.3179979	0.6552203
5832	SF-1	TRANSFAC	RXRG	5657	cluster_1470	4	0.3181849	0.6552203
10987	CG11071	FlyZincFinger	CG11071	1040	cluster_375	3	0.3183719	0.6552203
9566	AP-3	TRANSFAC	AP-3	9566	cluster_2990	1	0.3184701	0.6552203
1973	TEAD4_FOXI1	HumanTF2	TEAD4_FOXI1	1973	cluster_241	2	0.3184756	0.6552203
6973	ZNF43	TRANSFAC	ZNF43	6973	cluster_1441	2	0.318715	0.6552203
10964	HNF1B	JASPAR	HNF-1BETA	103	cluster_392	11	0.318715	0.6552203
10070	SOX9	HumanTF	SOX8	10062	cluster_931	3	0.3190577	0.6552672
6828	ZNF223	TRANSFAC	ZNF223	6828	cluster_869	1	0.3192047	0.6554663
897	PRKRIR	CISBP	PRKRIR	897	cluster_1136	1	0.3195312	0.6557771
7600	ZNF646	TRANSFAC	ZNF646	7600	cluster_2584	1	0.3197761	0.6560842
6023	CTCF	TRANSFAC	CTCF	6023	cluster_2638	1	0.3202283	0.6566935
1231	CF2-II	TRANSFAC	CF2	9283	cluster_12	7	0.3205106	0.656964
7946	STAF	TRANSFAC	STAF	7946	cluster_2120	1	0.3218648	0.6588123
5133	ZBTB14	HT-SELEX2	ZBTB14	5134	cluster_1846	4	0.3222242	0.6594449
6852	ZNF175	TRANSFAC	ZNF175	6852	cluster_2727	1	0.3224889	0.6597022
7067	ZNF91	TRANSFAC	ZNF91	7067	cluster_1954	1	0.3231215	0.6601863
4723	POU3F2	HT-SELEX2	POU3F2	4723	cluster_2513	1	0.3232847	0.6602747
2884	RFX4	UniPROBE	RFX4	5711	cluster_474	4	0.3238556	0.660475
7760	ZNF256	TRANSFAC	ZNF256	7760	cluster_1750	1	0.3244316	0.6611744
9958	RARA	HumanTF	PPARG_RXRA	3351	cluster_575	38	0.3249864	0.6615744
6927	ZNF276	TRANSFAC	ZNF276	6927	cluster_1038	2	0.3251738	0.6615744
1047	CG12768	CISBP	CG12768	1047	cluster_1827	1	0.3251738	0.6615744
3127	HOXD13_Q325K_R2	UniPROBE	HOXD13_Q325K_R2	3127	cluster_1348	1	0.3258943	0.6620902
7020	ZNF85	TRANSFAC	ZNF43	6967	cluster_1373	3	0.3265465	0.6620902
7111	ZNF284	TRANSFAC	ZNF284	7111	cluster_1431	2	0.3265483	0.6620902
6073	LRF	TRANSFAC	CTCFL	6030	cluster_1658	2	0.3265483	0.6620902
6349	EGR-4	TRANSFAC	EGR-4	6349	cluster_1857	1	0.326777	0.6623489
6724	ZNF564	TRANSFAC	ZNF564	6724	cluster_1207	1	0.3274857	0.6627594
5261	ZNF740	HT-SELEX2	ZNF740	5264	cluster_707	8	0.3275141	0.6627594
1723	GCM2_TBX21	HumanTF2	GCM1_TBX21	1699	cluster_116	4	0.3276839	0.6627594
6684	ZNF620	TRANSFAC	ZNF620	6684	cluster_1316	1	0.3277691	0.662822
6279	ZNF339	TRANSFAC	ZNF339	6279	cluster_2446	1	0.3286656	0.6642761
7281	ZNF429	TRANSFAC	ZNF429	7281	cluster_1132	1	0.3292986	0.6647865
6961	ZNF432	TRANSFAC	ZNF432	6961	cluster_2783	1	0.3300506	0.6658942
7893	TEF-3	TRANSFAC	TEF-5	5948	cluster_1506	5	0.3305494	0.6662564
6822	ZNF175	TRANSFAC	ZNF175	6822	cluster_865	2	0.3316754	0.6666301
3019	FOXN1	UniPROBE	FOXN1	3019	cluster_1344	1	0.3321681	0.6669011
7734	ZFP90	TRANSFAC	ZFP90	7734	cluster_1562	1	0.3322495	0.6669011
10159	TFAP2B	HumanTF	TCFAP2A	10190	cluster_530	7	0.3329822	0.667252
11085	CG12212	FlyZincFinger	CG12212	11085	cluster_2128	1	0.3335527	0.6676338
9647	HNF1B	HumanTF	HNF1A	5469	cluster_617	15	0.3336334	0.6676338
7363	ZNF383	TRANSFAC	ZNF17	6981	cluster_1683	2	0.3343039	0.6680193
7581	ZFP354B	TRANSFAC	ZFP354B	7581	cluster_1468	1	0.3343659	0.6680193
10601	MAFB	JASPAR	MAFB	10601	cluster_2339	1	0.3345543	0.6681862
6934	ZNF17	TRANSFAC	ZNF17	6934	cluster_2843	1	0.3346101	0.6681862
698	C01G12.1	CISBP	C01G12.1	698	cluster_943	2	0.3351031	0.6682976
1669	GCM1_FOXI1	HumanTF2	GCM1_FOXI1	1669	cluster_100	2	0.3353056	0.6685195
2153	GFI1	TRANSFAC	GFI1	2153	cluster_2878	2	0.3354308	0.6685288
5842	AP-2GAMMA	TRANSFAC	TFAP2B	5020	cluster_624	31	0.3356813	0.6685288
10643	(SATB1)2	TRANSFAC	(SATB1)2	10643	cluster_2204	1	0.3365626	0.6697656
8926	SOX1	UniPROBE	SOX1	5084	cluster_425	2	0.3367459	0.6698624
7255	ZNF329	TRANSFAC	ZNF329	7255	cluster_2880	1	0.3381866	0.6715987
1101	DSF	CISBP	NR2E1	9852	cluster_583	6	0.3383119	0.6715987
7909	KLF8	TRANSFAC	KLF8	7909	cluster_1160	4	0.3387504	0.6717819
5735	XBP1	HUMAN.H10MO.C	XBP1	5735	cluster_638	2	0.3389207	0.671792
8387	ODD	TRANSFAC	ODD	8387	cluster_2650	1	0.3398147	0.6718744
9571	FOXO1	HumanTF	FOXO3	3872	cluster_657	6	0.3398339	0.6718744
1917	SOX6_TBX21	HumanTF2	SOX6_TBX21	1917	cluster_215	2	0.3400663	0.6721749
2396	ORPHAN_NUCLEAR_RECEPTOR_NR5A2	3D-footprint	NUCLEAR_RECEPTOR_SUBFAMILY_6_GROUP_A_MEMBER_1	2814	cluster_1410	5	0.3402543	0.6721985
160	OLIG3	CISBP	OLIG3	160	cluster_2359	1	0.3404648	0.6723102
1872	PITX1_HES7	HumanTF2	PITX1_HES7	1872	cluster_192	2	0.3406273	0.6723778
6480	MKR2	TRANSFAC	MKR2	6480	cluster_2318	1	0.3411763	0.6728314
2591	ZINC_FINGER_PROTEIN_217	3D-footprint	ZINC_FINGER_PROTEIN_217	2591	cluster_2598	2	0.3414452	0.6728314
6492	ZNF189	TRANSFAC	ZNF189	6492	cluster_1265	1	0.3416332	0.6728314
2498	TRANS-ACTING_T-CELL-SPECIFIC_TRANSCRIPTION_FACTOR_	3D-footprint	TRANS-ACTING_T-CELL-SPECIFIC_TRANSCRIPTION_FACTOR_	2498	cluster_1825	1	0.3418458	0.6728314
8542	ZNF682	TRANSFAC	ZNF682	3393	cluster_1270	3	0.3425109	0.673711
2031	TFAP2C_HOXB13	HumanTF2	TFAP2C_HOXB13	2031	cluster_270	2	0.3435511	0.6740482
6886	TCF17	TRANSFAC	ZFP14	6815	cluster_788	5	0.3440784	0.6740482
2263	CCAAT/ENHANCER_BINDING_PROTEIN_BETA	3D-footprint	CCAAT/ENHANCER_BINDING_PROTEIN_BETA	2264	cluster_3031	3	0.3446428	0.6740482
10497	BCL6	TRANSFAC	BCL6	10497	cluster_2991	1	0.3453327	0.6740482
1509	ETV2_GSC2	HumanTF2	ETV2_GSC2	1509	cluster_48	2	0.3454177	0.6740482
1180	SAGE	CISBP	SAGE	1180	cluster_1482	1	0.3455845	0.6740482
7746	ZNF585B	TRANSFAC	ZNF585B	7746	cluster_1992	1	0.345709	0.6740482
190	MAFK	CISBP	MAFK	190	cluster_1413	1	0.3457717	0.6740482
1966	TEAD4_FIGLA	HumanTF2	TEAD4_FIGLA	1967	cluster_237	6	0.3458345	0.6740482
1152	ZBED6	TRANSFAC	ZBED6	1152	cluster_1920	1	0.3462108	0.6741241
1831	MEIS1_HOXA13	HumanTF2	MEIS1_HOXB13	1832	cluster_172	14	0.3462735	0.6741241
1754	HOXB2_ELK3	HumanTF2	HOXB2_ELK3	1754	cluster_138	6	0.3470401	0.6748652
2032	TFAP2C_MAX	HumanTF2	TFAP2C_MAX	2032	cluster_271	4	0.3474654	0.6749962
6440	ZNF366	TRANSFAC	ZNF366	6440	cluster_1978	1	0.3478419	0.675053
7203	ZFP629	TRANSFAC	ZFP629	7203	cluster_1716	1	0.3485806	0.6759601
6833	ZNF586	TRANSFAC	ZNF586	6833	cluster_2948	1	0.3488237	0.6760022
9201	VDR	TRANSFAC	VDR	9201	cluster_1985	1	0.3493241	0.6760022
7073	ZNF543	TRANSFAC	ZNF543	7073	cluster_1082	1	0.3494733	0.6760022
7450	ZNF524	TRANSFAC	ZNF524	7450	cluster_2460	1	0.349536	0.6760022
3904	GATA5	HT-SELEX2	ELT-1	1016	cluster_702	9	0.3495531	0.6760022
6149	REF-1	TRANSFAC	BHLHB2	8906	cluster_886	12	0.3495531	0.6760022
8099	E(SPL)MBETA-HLH	TRANSFAC	HES5	9628	cluster_776	8	0.3496341	0.6760022
547	HOXD13A	CISBP	HOXD13A	547	cluster_977	2	0.3506656	0.67635
1074	CG7745	CISBP	CG7745	1074	cluster_979	3	0.3511733	0.6770124
9262	ATF3	TRANSFAC	ATF1	8875	cluster_448	17	0.3516698	0.6771447
8481	HAIRYLIKE	TRANSFAC	MYC	5546	cluster_763	9	0.3522975	0.6777573
7575	ZNF624	TRANSFAC	ZNF624	7575	cluster_1169	1	0.3523879	0.6777573
5911	RELB:P50	TRANSFAC	RELB:P50	5911	cluster_1876	1	0.3527369	0.6777573
11023	CG11924	FlyZincFinger	CG11924	11023	cluster_2416	1	0.3532783	0.6777573
8462	AML1	TRANSFAC	RUNX2	10702	cluster_1901	7	0.3533443	0.6777573
8208	ACHI	TRANSFAC	ACHI	8208	cluster_2660	1	0.3534274	0.6777573
6313	ZNF541	TRANSFAC	ZNF541	6313	cluster_1065	1	0.3534902	0.6777573
8907	SOX8	UniPROBE	SOX17	8869	cluster_419	27	0.3537413	0.6777573
9837	GAGA_FACTOR	TRANSFAC	GAGA_FACTOR	9837	cluster_2608	2	0.353819	0.6777573
2234	OCTAMER-BINDING_TRANSCRIPTION_FACTOR_1	3D-footprint	OCTAMER-BINDING_TRANSCRIPTION_FACTOR_1	2234	cluster_2198	1	0.3547348	0.6786918
2026	TFAP2C_ELK1	HumanTF2	TFAP2C_ELK1	2026	cluster_268	4	0.3548086	0.6786918
792	PAX2B	CISBP	PAX2B	792	cluster_2758	1	0.3552201	0.6786953
1632	FOXO1_HOXA10	HumanTF2	FOXO1_HOXB13	1634	cluster_84	8	0.3552481	0.6786953
1159	MED	CISBP	MED	1159	cluster_2307	1	0.3555436	0.6790618
1999	TEAD4_ONECUT2	HumanTF2	TEAD4_ONECUT2	1999	cluster_255	2	0.3557862	0.6793709
8417	AHR:ARNT	TRANSFAC	AHR:ARNT	8417	cluster_2541	1	0.3568372	0.6800318
9292	STAT92E	DrosophilaTF	STAT92E	9292	cluster_667	4	0.3569988	0.6800318
227	R07H5.10	CISBP	R07H5.10	227	cluster_850	1	0.3571946	0.6800318
8381	HER	TRANSFAC	HER	8381	cluster_2698	1	0.3574837	0.6800318
10879	SOX	TRANSFAC	LEF1	5514	cluster_684	15	0.3576341	0.6800318
4752	POU4F3	HT-SELEX2	M03D4.4	327	cluster_1887	2	0.3578878	0.6800318
6514	ZNF879	TRANSFAC	FORKHEAD_BOX_PROTEIN_M1	2525	cluster_1217	5	0.3580494	0.6800318
7699	ZFP93	TRANSFAC	ZFP93	7699	cluster_1315	1	0.3580494	0.6800318
1643	GCM1_ELF1	HumanTF2	GCM1_ELF1	1643	cluster_90	2	0.3583725	0.6800543
891	TBX-33	CISBP	TBX-33	891	cluster_2602	1	0.3584505	0.6800543
2000	TEAD4_PAX5	HumanTF2	TEAD4_PAX5	2000	cluster_256	2	0.358938	0.6807105
563	TAX/CREB	TRANSFAC	TAX/CREB	563	cluster_2007	1	0.3591803	0.6807105
7130	ZNF124	TRANSFAC	ZNF124	7130	cluster_1514	1	0.3593418	0.6807105
8192	SOX102F	TRANSFAC	YL-1	8353	cluster_2199	3	0.3597456	0.6813769
7312	ZNF695	TRANSFAC	ZNF325	6938	cluster_809	3	0.3599577	0.6815528
7557	ZNF287	TRANSFAC	ZNF287	7557	cluster_2303	1	0.3604722	0.6820631
1387	CUX1_RFX5	HumanTF2	CUX1_RFX5	1387	cluster_293	2	0.3606336	0.6822699
5838	ZBTB7C	TRANSFAC	ZBTB7C	5838	cluster_1585	1	0.3623444	0.6833739
10648	ATOH1	JASPAR	HAND	1127	cluster_1090	2	0.3628568	0.6833739
10765	E2F-1	TRANSFAC	E2F-1	10765	cluster_2280	1	0.3629734	0.6833739
6740	NRIF	TRANSFAC	NRIF	6740	cluster_836	1	0.3629734	0.6833739
147	SOHLH2	CISBP	SOHLH2	147	cluster_1417	1	0.3633766	0.6833739
2355	HSF	TRANSFAC	HSF	2355	cluster_2838	1	0.3635378	0.6833739
10315	ER	TRANSFAC	NR1H4	3340	cluster_810	3	0.3639147	0.6835401
232	T27F2.4	CISBP	T27F2.4	232	cluster_2295	1	0.3644763	0.6835401
1391	CUX1_SOX15	HumanTF2	CUX1_SOX15	1391	cluster_297	2	0.3645052	0.6835401
10267	PIT-1	TRANSFAC	PIT-1	10267	cluster_2845	1	0.3645428	0.6835401
7646	SUHW4	TRANSFAC	SUHW4	7646	cluster_1635	1	0.364747	0.6835876
9331	PROS	DrosophilaTF	PROS	9331	cluster_1452	4	0.3653916	0.683765
9589	FOXJ3	HumanTF	FOXJ3	9589	cluster_2725	5	0.3654222	0.683765
9521	ETV6	HumanTF	ETV6	9521	cluster_1869	3	0.3661132	0.683916
7181	HAND1:E47	TRANSFAC	SMAD3	5007	cluster_492	3	0.3662388	0.683916
1096	DISCO	CISBP	DISCO-R	1095	cluster_990	5	0.3663016	0.683916
10120	TBX1	HumanTF	TBX1	10120	cluster_2506	1	0.3667413	0.683916
10489	BCL6	TRANSFAC	BCL6	10489	cluster_1102	1	0.3668414	0.683916
6332	DRRS	TRANSFAC	DRRS	6332	cluster_2536	1	0.3677464	0.684015
980	SPZ1	CISBP	SPZ1	980	cluster_493	2	0.3680026	0.684015
6700	ZNF248	TRANSFAC	ZNF248	6700	cluster_940	1	0.3682903	0.6844527
2907	ISGF3G	UniPROBE	ISGF3G	5602	cluster_450	2	0.368563	0.6847653
8359	BOWL	TRANSFAC	BOWL	8359	cluster_2589	2	0.3696579	0.6851658
7170	ZNF585A	TRANSFAC	ZNF585A	7170	cluster_1512	1	0.3708243	0.6864847
2451	INTERFERON_REGULATORY_FACTOR_3	3D-footprint	INTERFERON_REGULATORY_FACTOR_3	2451	cluster_1523	1	0.3713646	0.6866119
7332	ZNF695	TRANSFAC	ZNF695	7332	cluster_2609	1	0.3725514	0.6877194
7750	ZNF224	TRANSFAC	ZNF224	7750	cluster_2926	1	0.3735954	0.6880297
3356	RFX2	SMILE-seq	RFX2	8550	cluster_331	30	0.3737765	0.6880297
6278	ZNF499	TRANSFAC	ZNF499	6278	cluster_976	1	0.3738363	0.6880297
1768	HOXB2_NHLH1	HumanTF2	HOXB2_NHLH1	1768	cluster_144	2	0.3739649	0.6880297
4402	MTF1	HT-SELEX2	MTF1	5539	cluster_643	7	0.3739968	0.6880297
3029	CLAMP_CTERM4ZN	UniPROBE	CLAMP_CTERM4ZN	3029	cluster_2930	1	0.3742789	0.6880297
6356	DRRS	TRANSFAC	DRRS	6356	cluster_1733	1	0.3743179	0.6880297
9220	POU3F2	TRANSFAC	POU3F2	9220	cluster_2377	1	0.3751582	0.6880297
6061	IRF-4	TRANSFAC	IRF-4	6061	cluster_1792	1	0.3752595	0.6880297
6776	ZNF408	TRANSFAC	ZNF408	6776	cluster_2226	1	0.3753466	0.6880297
10723	ZNF263	JASPAR	ZNF263	10723	cluster_1817	1	0.3757333	0.6880297
2863	SPDEF	UniPROBE	SPDEF	5781	cluster_427	2	0.3758423	0.6880297
1776	HOXB2_PITX1	HumanTF2	HOXB2_PITX1	1776	cluster_147	2	0.3760028	0.6880297
10745	NANOG	TRANSFAC	SOX7	5118	cluster_2049	2	0.3760866	0.6880297
1390	CUX1_SOX15	HumanTF2	CUX1_SOX15	1390	cluster_296	2	0.3774459	0.688643
8849	PAX-4	TRANSFAC	PAX-4	8849	cluster_1648	1	0.3782355	0.6890386
10404	BRCA1:USF2	TRANSFAC	BRCA1:USF2	10404	cluster_1281	1	0.3783611	0.6890386
7668	ZBTB11	TRANSFAC	ZBTB11	7668	cluster_2793	1	0.3784239	0.6890386
5096	VENTX	HT-SELEX2	VENTX	5096	cluster_1660	1	0.3787754	0.6894191
3026	CLAMP_CTERM6ZN	UniPROBE	CLAMP_CTERM6ZN	3026	cluster_2957	1	0.3792402	0.6895838
6663	ZFP184	TRANSFAC	ZFP184	6663	cluster_1674	1	0.3793658	0.6895838
11038	CG11491	FlyZincFinger	CG11491	11038	cluster_2844	1	0.3808094	0.6910834
7259	ZNF573	TRANSFAC	ZNF573	7259	cluster_1926	1	0.3808727	0.6910834
9696	HIC1	HumanTF	HIC1	9696	cluster_2637	1	0.3808727	0.6910834
7654	DRRS	TRANSFAC	DRRS	7654	cluster_2867	1	0.3809694	0.6910834
6050	C-FOS	TRANSFAC	P55-C-FOS_PROTO-ONCOGENE_PROTEIN	2224	cluster_1392	3	0.3814377	0.6912248
1202	TJ	CISBP	TJ	1202	cluster_761	2	0.3816261	0.6912248
3275	ZNF200_REF_R1	UniPROBE	ZNF200_REF_R1	3275	cluster_2961	2	0.382505	0.6913827
9713	IRF3	HumanTF	IRF3	4175	cluster_641	3	0.382505	0.6913827
6929	ZNF99	TRANSFAC	ZNF99	6929	cluster_1956	1	0.3825678	0.6913827
10949	POU6F1_2	JASPAR	POU6F1	2936	cluster_478	6	0.3829688	0.6915261
4165	HSFY1	HT-SELEX2	HSFY1	4164	cluster_1276	10	0.3830202	0.6915261
8492	SOX	TRANSFAC	SOX14	1188	cluster_1277	6	0.3838232	0.6923528
7527	ZNF583	TRANSFAC	ZFP583	7164	cluster_2274	2	0.3838479	0.6923528
1850	MYBL1_FIGLA	HumanTF2	MYBL1_FIGLA	1850	cluster_180	2	0.3848902	0.6937076
2994	TIN	UniPROBE	BAP	2986	cluster_1813	2	0.3852856	0.6938953
8443	EAR2	TRANSFAC	EAR2	8443	cluster_1422	2	0.3861964	0.6945546
2807	WILMS_TUMOR_PROTEIN	3D-footprint	WILMS_TUMOR_PROTEIN,_ISOFORM_4/CRA_A	2702	cluster_762	27	0.3862082	0.6945546
6113	RNF96	TRANSFAC	RNF96	6113	cluster_2231	1	0.3866316	0.6947726
5981	KAISO	TRANSFAC	KAISO	5981	cluster_2391	2	0.3869667	0.6950342
7512	ZNF599	TRANSFAC	ZNF599	7512	cluster_937	1	0.3872749	0.6950342
10726	CTCF	JASPAR	CTCF	10726	cluster_1245	1	0.3875259	0.6950342
1019	CEH-28	CISBP	CEH-28	1019	cluster_710	3	0.3881867	0.6956747
1405	E2F1_NHLH1	HumanTF2	E2F1_NHLH1	1405	cluster_20	2	0.3888435	0.6958211
6977	ZNF254	TRANSFAC	ZNF254	6977	cluster_863	2	0.3890347	0.6958211
7683	SALL3	TRANSFAC	SALL1	6326	cluster_1334	3	0.389194	0.6958211
10788	BR-C_Z2	TRANSFAC	BR-C_Z2	10788	cluster_2530	1	0.3894081	0.6958211
6944	ZNF682	TRANSFAC	ZNF553	6813	cluster_821	4	0.3904117	0.6969966
6286	ZFP91	TRANSFAC	ZFP91	6286	cluster_2549	1	0.3909463	0.6972374
3212	PHOX2B_R100L_R1	UniPROBE	PHOX2B_R100L_R1	3212	cluster_1541	2	0.3910259	0.6972374
6568	EVI-1	TRANSFAC	EVI-1	6568	cluster_1311	1	0.3914239	0.6974069
8041	TAL_LIKE	TRANSFAC	TAL_LIKE	8041	cluster_1483	1	0.3916926	0.6974069
10743	SKN-1	JASPAR	SKN-1	10743	cluster_1884	2	0.3918542	0.6974069
1437	ELK1_ONECUT2	HumanTF2	ELK1_ONECUT2	1436	cluster_32	4	0.3919809	0.6974069
2060	GR	TRANSFAC	GR	2060	cluster_3026	2	0.3920192	0.6974069
2180	HOMEOTIC_PROTEIN_ANTENNAPEDIA	3D-footprint	HOMEOTIC_PROTEIN_ANTENNAPEDIA	2180	cluster_2747	1	0.3920605	0.6974069
1782	HOXB2_RFX5	HumanTF2	HOXB2_RFX5	1782	cluster_153	2	0.3925378	0.6974265
7334	ZFP322A	TRANSFAC	ZNF322A	7219	cluster_923	2	0.3926694	0.6974265
9281	ADF1	DrosophilaTF	ADF1	9281	cluster_1655	2	0.3927814	0.6974265
2547	ENGRAILED_HOMEODOMAIN	3D-footprint	PROTEIN_(ENGRAILED_HOMEODOMAIN)	2260	cluster_1715	2	0.393015	0.6976522
2736	DOUBLESEX-_AND_MAB-3-RELATED_TRANSCRIPTION_FACTOR_	3D-footprint	DOUBLESEX-_AND_MAB-3-RELATED_TRANSCRIPTION_FACTOR_	2736	cluster_2534	1	0.3936726	0.6982993
2412	CCAAT/ENHANCER-BINDING_PROTEIN_BETA	3D-footprint	CCAAT/ENHANCER-BINDING_PROTEIN_BETA	2411	cluster_1713	5	0.393716	0.698329
7030	ZNF132	TRANSFAC	ZNF132	7030	cluster_1845	1	0.3944249	0.6985037
6571	ZFY2	TRANSFAC	ZFY2	6571	cluster_2290	1	0.3946842	0.6985037
2422	PROTEIN_(TRANSCRIPTION_FACTOR)	3D-footprint	PROTEIN_(TRANSCRIPTION_FACTOR)	2422	cluster_1789	1	0.3951772	0.6985037
5574	NKX3-1	HUMAN.H10MO.C	NKX3-1	5574	cluster_2463	1	0.3953197	0.6985037
5952	JUMEAU_SECONDARY_MOTIF	TRANSFAC	JUMEAU_SECONDARY_MOTIF	5952	cluster_524	2	0.3961931	0.6985037
1466	ERF_HES7	HumanTF2	ETV2_HES7	1513	cluster_50	6	0.3962725	0.6985037
1355	ALX4_TBX21	HumanTF2	HOXB2_TBX3	1792	cluster_159	16	0.3963518	0.6985037
2798	FRIEND_LEUKEMIA_INTEGRATION_1_TRANSCRIPTION_FACTOR	3D-footprint	FRIEND_LEUKEMIA_INTEGRATION_1_TRANSCRIPTION_FACTOR	2798	cluster_2950	1	0.3963964	0.6985037
2783	HISTONE-LYSINE_N-METHYLTRANSFERASE_PRDM9	3D-footprint	HISTONE-LYSINE_N-METHYLTRANSFERASE_PRDM9	2778	cluster_1957	4	0.3964306	0.6985037
7690	ZNF528	TRANSFAC	ZNF528	7690	cluster_1908	1	0.39659	0.6985037
10738	EOR-1	JASPAR	EOR-1	10738	cluster_2624	1	0.3966641	0.6985037
7106	ZNF91	TRANSFAC	ZNF91	7106	cluster_1967	1	0.3967487	0.6985037
1955	TEAD4_EOMES	HumanTF2	TEAD4_EOMES	1955	cluster_233	2	0.3970573	0.6985037
6638	ZFP553	TRANSFAC	ZFP553	6638	cluster_2294	1	0.3970661	0.6985037
10488	IKAROS	TRANSFAC	LYF-1	1900	cluster_2288	3	0.3976823	0.6989622
3819	FOSL1	HT-SELEX2	BATF	3476	cluster_2014	4	0.3977801	0.6989622
6903	ZNF99	TRANSFAC	ZNF99	6903	cluster_895	1	0.3983104	0.6989872
6164	NKX2-6	TRANSFAC	NKX2-6	6164	cluster_2366	1	0.3987315	0.6989872
322	LSL-1	CISBP	LSY-2	320	cluster_2360	3	0.3989369	0.6989872
6428	ZFP91	TRANSFAC	ZFP91	6428	cluster_2731	1	0.3993656	0.6991869
6340	ZFP202	TRANSFAC	ZFP202	6340	cluster_2336	2	0.3998764	0.6995538
8903	ZBTB7B	UniPROBE	ZBTB7B	5305	cluster_416	2	0.4001269	0.6995538
2050	TFAP4_MAX	HumanTF2	GCM1_MAX	1681	cluster_107	8	0.4001896	0.6995538
7864	SP1	TRANSFAC	SP2	1663	cluster_1370	19	0.4007166	0.6999627
2862	ZFP105	UniPROBE	ZFP105	5941	cluster_455	2	0.4020577	0.7009205
2966	GST-NOTCH1_FIG2	UniPROBE	GST-NOTCH1_FIG2	2966	cluster_1119	1	0.4021307	0.7009205
1744	HOXB13_TBX3	HumanTF2	HOXB13_TBX3	1744	cluster_133	2	0.4030069	0.7014008
4463	ARID5A	TRANSFAC	ARID5A	92	cluster_668	3	0.4033231	0.7017388
7414	ZNF501	TRANSFAC	ZNF501	7414	cluster_864	1	0.4034812	0.7018275
6496	ZFP932	TRANSFAC	ZFP932	6496	cluster_1123	2	0.4039459	0.7018444
7496	ZNF442	TRANSFAC	ZNF442	7496	cluster_1216	1	0.4042716	0.701991
8915	ARID5A	UniPROBE	ARID5A	8915	cluster_2044	1	0.4043506	0.7020351
5828	LXR	TRANSFAC	LXR	5828	cluster_730	17	0.4045091	0.7021708
7704	ZNF585B	TRANSFAC	ZNF585B	7704	cluster_924	1	0.405385	0.7026052
7685	GLIH1	TRANSFAC	GLIH1	7685	cluster_1181	4	0.4054564	0.7026052
7445	ZNF480	TRANSFAC	ZNF480	7445	cluster_936	1	0.4055353	0.702649
5847	TCF7	TRANSFAC	TCF7	5847	cluster_497	2	0.4057722	0.7028245
7777	SMAD8	TRANSFAC	SMAD8	7777	cluster_2812	1	0.4058511	0.7028245
2062	ERR1	TRANSFAC	ERR1	2062	cluster_3071	2	0.4067612	0.7033309
10693	NKX2-5(VAR.2)	JASPAR	NKX2-5(VAR.2)	10693	cluster_778	2	0.4070739	0.7033309
5707	TBP	HUMAN.H10MO.C	TBP	5707	cluster_1691	1	0.4071137	0.7033309
5584	NR2E3	HUMAN.H10MO.C	NR2E3	5584	cluster_1809	1	0.4071365	0.7033309
8377	NOM	TRANSFAC	NOM	8377	cluster_2578	1	0.408524	0.7043504
7661	ZFP382	TRANSFAC	ZFP382	7661	cluster_2338	1	0.4085329	0.7043504
6702	ZFP768	TRANSFAC	ZFP768	6702	cluster_1611	1	0.4086905	0.7045294
7262	ZNF429	TRANSFAC	ZNF429	7262	cluster_1659	1	0.4088872	0.7045904
6485	ZNF785	TRANSFAC	ZNF785	6485	cluster_3004	1	0.4090845	0.7046458
7878	FOXC1	TRANSFAC	FOXC1	7878	cluster_2314	1	0.4091998	0.7046458
711	TERF2	CISBP	TERF2	711	cluster_2477	1	0.409242	0.7046458
1369	CLOCK_EVX1	HumanTF2	CLOCK_EVX1	1368	cluster_283	4	0.4094784	0.7048214
5188	ZNF177	HT-SELEX2	ZNF177	5187	cluster_3066	2	0.4098721	0.7054064
9320	GRH	DrosophilaTF	GRH	9320	cluster_2064	1	0.4101871	0.7054748
7670	SALL2	TRANSFAC	SALL2	6445	cluster_2718	2	0.4104233	0.7054748
11086	CG12212	FlyZincFinger	CG12212	11086	cluster_2186	1	0.4111372	0.7061232
6800	ZFP672	TRANSFAC	CAAT/ENHANCER_BINDING_PROTEIN_BETA	2238	cluster_1694	2	0.4113676	0.7061232
7582	ZNF226	TRANSFAC	ZNF226	7582	cluster_2789	1	0.4115249	0.7061232
7042	ZNF90	TRANSFAC	ZNF90	7042	cluster_1418	1	0.4116823	0.7061232
1878	POU2F1_DLX2	HumanTF2	POU2F1_DLX2	1878	cluster_195	3	0.4122328	0.7064961
2772	HOMEOBOX_PROTEIN_HOX-B13	3D-footprint	HOMEOBOX_PROTEIN_HOX-B13	2772	cluster_2206	1	0.4123114	0.7064961
1533	ETV2_RFX5	HumanTF2	ETV2_RFX5	1533	cluster_61	2	0.4130975	0.7069335
9284	DIP3	DrosophilaTF	DIP3	9284	cluster_2665	1	0.4134826	0.7069335
3922	GFI1B	HT-SELEX2	GFI1B	3920	cluster_2775	4	0.4135108	0.7069335
5325	ZFP187	TRANSFAC	ZFP187	5325	cluster_368	2	0.4154533	0.7078974
10392	UF1H3BETA	TRANSFAC	SP2	10710	cluster_675	3	0.4155815	0.7078974
7781	CHOP-10	TRANSFAC	CHOP-10	7781	cluster_2347	1	0.4156102	0.7078974
6574	ZNF134	TRANSFAC	ZNF134	6574	cluster_2694	1	0.4157671	0.7078974
1384	CUX1_NHLH1	HumanTF2	CUX1_NHLH1	1384	cluster_290	2	0.4163161	0.7078974
3056	ARX_L343Q_R1	UniPROBE	ARX_L343Q_R1	3056	cluster_3036	1	0.4163161	0.7078974
9230	SN	TRANSFAC	SN	9230	cluster_1741	1	0.4163197	0.7078974
1685	GCM1_NHLH1	HumanTF2	GCM1_FIGLA	1658	cluster_95	6	0.4163705	0.7078974
250	C46E10.8	CISBP	C46E10.8	250	cluster_2426	1	0.4170218	0.7086369
1036	BYN	CISBP	BYN	1036	cluster_1494	1	0.4178055	0.7093248
7756	ZNF652	TRANSFAC	ZNF652	7756	cluster_1969	1	0.4185887	0.7100565
6612	ZNF544	TRANSFAC	ZNF544	6612	cluster_2908	1	0.4189019	0.7104958
1950	TEAD4_ELK3	HumanTF2	TEAD4_ELK3	1950	cluster_229	2	0.4190585	0.7106694
1484	ETV2_CLOCK	HumanTF2	ETV2_CLOCK	1484	cluster_39	10	0.4200758	0.7121181
6964	ZNF23	TRANSFAC	ZNF23	6964	cluster_1093	1	0.4208779	0.7125344
3012	FOXN4	UniPROBE	FOXN4_SECONDARY_MOTIF	5958	cluster_523	2	0.4212487	0.7126774
1329	CES-2	JASPAR	CES-2	1329	cluster_958	3	0.4212487	0.7126774
7722	MIZF	TRANSFAC	MIZF	7722	cluster_2301	1	0.4220302	0.7134449
3771	ETV3	HT-SELEX2	ERG	9499	cluster_724	16	0.4223447	0.7134449
6221	BRN-3B	TRANSFAC	BRN-3B	6221	cluster_1790	2	0.4236699	0.7139622
7688	SALL3	TRANSFAC	SALL3	7688	cluster_2630	1	0.42484	0.7146015
10411	CEBP	TRANSFAC	CEBP	10411	cluster_3070	1	0.4252935	0.715113
926	CDC5L	CISBP	CDC5L	926	cluster_6	2	0.4256975	0.7153552
10387	GATA-1	TRANSFAC	SIX1	4877	cluster_800	17	0.4257754	0.7153743
7558	ZNF71	TRANSFAC	ZFP2	6671	cluster_862	2	0.4259158	0.7153743
4736	POU3F4	HT-SELEX2	POU3F4	4736	cluster_955	3	0.4260091	0.7153743
1909	RFX3_HES7	HumanTF2	RFX3_HES7	1909	cluster_209	2	0.4288112	0.7174795
3047	HLH-1_L13V	UniPROBE	HLH-1_L13T	3046	cluster_1902	2	0.4288387	0.7174795
6945	ZNF14	TRANSFAC	ZNF14	6945	cluster_2244	1	0.428963	0.7174795
8847	PAX-4	TRANSFAC	ABD-A	10405	cluster_1242	2	0.4290444	0.7174795
7602	ZFP-37	TRANSFAC	ZFP37	6943	cluster_1036	2	0.429336	0.7174795
10790	TBX15	TRANSFAC	TBX20	4977	cluster_665	7	0.4293981	0.7174795
5182	ZNF140	HT-SELEX2	ZNF140	5182	cluster_2815	2	0.4295885	0.717536
1522	ETV2_NHLH1	HumanTF2	ETV2_NHLH1	1522	cluster_53	2	0.4297088	0.717536
10326	YY1	TRANSFAC	YY1	10326	cluster_2125	1	0.4298331	0.717536
7032	ZNF92	TRANSFAC	ZNF92	7032	cluster_1617	1	0.4301438	0.717536
10270	E2A	TRANSFAC	TCF12	5480	cluster_536	8	0.4315101	0.7190829
1781	HOXB2_RFX5	HumanTF2	HOXB2_RFX5	1781	cluster_152	2	0.4319955	0.7192515
3267	WT1_F392L_R1	UniPROBE	WT1_H373Y_R1	3270	cluster_2292	4	0.4325659	0.7199644
2365	PROTEIN_(TRANSCRIPTION_FACTOR_NF-KB_P65)	3D-footprint	PROTEIN_(TRANSCRIPTION_FACTOR_NF-KB_P65)	2365	cluster_1193	2	0.4330037	0.720411
6439	ZNF793	TRANSFAC	ZNF793	6439	cluster_3052	1	0.4331246	0.720411
10619	ZFX	JASPAR	ZFX	10619	cluster_1317	3	0.4331867	0.720411
4729	POU3F2	HT-SELEX2	POU3F2	4725	cluster_759	17	0.4334687	0.7207885
3784	ETV5	HT-SELEX2	ETV4	3779	cluster_2354	3	0.4354274	0.7211618
6384	ZBTB41	TRANSFAC	ZBTB41	6384	cluster_1435	1	0.4371061	0.7228012
7811	ZNF740	TRANSFAC	PLAGL2	7808	cluster_736	5	0.4394998	0.7248623
5243	ZNF580	HT-SELEX2	ZNF580	5243	cluster_2504	2	0.4397312	0.7248623
5816	PAX-5	TRANSFAC	PAX-5	5816	cluster_2523	1	0.4397354	0.7248623
9202	XVENT-1	TRANSFAC	Q91926	992	cluster_483	2	0.4398084	0.724867
8370	DATI	TRANSFAC	DATI	8370	cluster_2531	1	0.440158	0.724867
7825	ZNF581	TRANSFAC	ZNF581	7825	cluster_2194	1	0.4407336	0.7249574
7791	MOP7	TRANSFAC	MOP7	7791	cluster_2597	1	0.4411959	0.7254268
10779	CNOT3	TRANSFAC	KLF3	4258	cluster_1786	3	0.4414271	0.7254268
2688	RETINOIC_ACID_RECEPTOR_RXR-ALPHA	3D-footprint	RETINOIC_ACID_RECEPTOR_RXR-ALPHA	2688	cluster_2342	1	0.4416761	0.7254268
3120	HOXD13_REF_R2	UniPROBE	HOXD13_N298S_R2	3126	cluster_1473	6	0.4417352	0.7254268
6814	ZNF175	TRANSFAC	ZNF175	6814	cluster_1912	1	0.4419236	0.7254268
6878	ZNF729	TRANSFAC	ZNF729	6878	cluster_2850	1	0.4423511	0.7254268
6292	ZNF342	TRANSFAC	ZNF355P	7555	cluster_1484	2	0.4424802	0.7254268
6889	ZNF276	TRANSFAC	ZNF276	6889	cluster_1140	1	0.4428898	0.7254268
9694	HSFY2	HumanTF	TF3C-BETA	6090	cluster_1336	5	0.4429247	0.7254268
6168	ZNF536	TRANSFAC	ZNF536	6168	cluster_2158	1	0.4429749	0.7254268
1790	HOXB2_TBX21	HumanTF2	ALX4_EOMES	1353	cluster_279	6	0.4435053	0.7254268
9162	LIN-32	UniPROBE	LIN-32	9162	cluster_2285	1	0.4441972	0.7256247
776	NHR-65	CISBP	NHR-65	776	cluster_2132	1	0.444273	0.7256247
6734	ZNF439	TRANSFAC	ZNF439	6734	cluster_2334	1	0.4443348	0.7256247
3266	WT1_REF_R1	UniPROBE	EGR2_REF_R1	3076	cluster_2275	6	0.4445046	0.7256854
2372	INTERFERON_REGULATORY_FACTOR_3	3D-footprint	INTERFERON_REGULATORY_FACTOR_3	2372	cluster_2960	1	0.444582	0.7256854
6268	ZNF438	TRANSFAC	ZNF438	6268	cluster_2748	1	0.4454265	0.7266566
2888	MAX	UniPROBE	MAX	2888	cluster_394	4	0.4455801	0.7268167
6823	ZNF701	TRANSFAC	ZNF701	6823	cluster_1309	1	0.445941	0.7271259
2312	NUCLEAR_FACTOR_NF-KAPPA-B_P65_SUBUNIT	3D-footprint	C-REL_PROTO-ONCOGENE_PROTEIN	2232	cluster_1911	3	0.4464244	0.7272781
7107	ZNF415	TRANSFAC	ZNF718	6595	cluster_752	4	0.4464967	0.7272781
1030	FPM315_(ZNF263)	TRANSFAC	ZNF823	6972	cluster_1094	3	0.4467409	0.7272781
1358	ARNTL_PITX1	HumanTF2	HOXB2_TCF3	1794	cluster_160	14	0.4469614	0.7272781
7272	ZNF761	TRANSFAC	ZNF761	7272	cluster_2820	1	0.4471915	0.7272781
7012	ZFP39	TRANSFAC	ZFP39	7012	cluster_1225	1	0.4477312	0.7272781
1853	MYBL1_FIGLA	HumanTF2	MYBL1_FIGLA	1852	cluster_182	4	0.4484098	0.7272781
8449	KLF8	TRANSFAC	KLF3	5790	cluster_741	8	0.4486566	0.7274432
7336	ZFP770	TRANSFAC	ZFP770	7336	cluster_2395	1	0.4489649	0.727628
2848	GLIS2	UniPROBE	GLIS2	5527	cluster_461	2	0.4508669	0.7284474
7004	ZNF445	TRANSFAC	ZNF445	7004	cluster_1622	1	0.4512491	0.7287336
7830	MAFF	TRANSFAC	MAFF	7830	cluster_1575	1	0.4514019	0.7287336
8332	DIF	TRANSFAC	DL	10521	cluster_677	5	0.4514784	0.7287336
7621	ZFP-37	TRANSFAC	ZFP-37	7621	cluster_2135	1	0.4516769	0.7287336
5878	SMAD5	TRANSFAC	SMAD5	5878	cluster_1863	1	0.4518001	0.7287977
1091	D19B	CISBP	D19B	1091	cluster_673	2	0.4521659	0.728929
1400	E2F1_EOMES	HumanTF2	E2F1_EOMES	1400	cluster_17	4	0.4522423	0.728929
7163	ZFP192	TRANSFAC	ZFP192	7163	cluster_699	6	0.4523543	0.728929
7400	ZNF483	TRANSFAC	ZNF483	7400	cluster_1451	1	0.4527004	0.7293074
2685	TRANSCRIPTION_FACTOR_A,_MITOCHONDRIAL	3D-footprint	TRANSCRIPTION_FACTOR_A,_MITOCHONDRIAL	2685	cluster_2925	1	0.4535399	0.7302582
7216	ZNF585A	TRANSFAC	ZNF585A	7216	cluster_2785	1	0.4536925	0.7302582
7678	ZNF367	TRANSFAC	ZNF367	7678	cluster_2941	1	0.4537086	0.7302582
1747	HOXB2_ELF1	HumanTF2	HOXB2_ELF1	1747	cluster_135	4	0.4546837	0.7306786
6239	ZFP90	TRANSFAC	ZFP90	6239	cluster_2866	1	0.454816	0.7306786
4833	RFX5	HT-SELEX2	RFX5	4833	cluster_2367	2	0.4549123	0.7306786
7623	ZNF443	TRANSFAC	ZNF799	7441	cluster_1246	2	0.4557502	0.7307945
1718	GCM2_PITX1	HumanTF2	GCM2_PITX1	1718	cluster_126	2	0.4561309	0.7311038
7401	ZNF721	TRANSFAC	RREB-1	5945	cluster_2487	2	0.4567219	0.7316931
6011	CTCF	TRANSFAC	SMC-3	6078	cluster_1821	3	0.4570291	0.732051
9319	FOXM1	TRANSFAC	FOXM1	9319	cluster_2617	1	0.4572722	0.7321492
950	HMX3	CISBP	HMX3	950	cluster_8	2	0.4577284	0.7322906
6535	ZNF80	TRANSFAC	ZNF80	6535	cluster_999	1	0.4577375	0.7322906
7134	ZFP30	TRANSFAC	ZFP30	7134	cluster_2488	1	0.4578804	0.7324745
3981	HMBOX1	HT-SELEX2	HMBOX1	3980	cluster_701	4	0.4580325	0.7325711
7116	ZNF284	TRANSFAC	ZNF45	6993	cluster_1162	2	0.4581085	0.7325711
6616	ZFP260	TRANSFAC	ZFP260	6616	cluster_1179	2	0.4597033	0.7338229
10707	TTK_69K	TRANSFAC	TTK_69K	10707	cluster_1934	1	0.4602344	0.7341527
7147	ZNF506	TRANSFAC	ZNF787	7204	cluster_1146	4	0.4602829	0.7341527
4431	NEUROD1	HT-SELEX2	NEUROD1	4430	cluster_2570	2	0.4603861	0.7341527
1301	HES2	JASPAR	HES2	148	cluster_480	2	0.4607653	0.7345786
6157	ZNF652	TRANSFAC	ZNF652	6157	cluster_2115	1	0.4619778	0.7355257
8808	RFX1	TRANSFAC	RFX3	4827	cluster_537	10	0.4625079	0.7360795
10600	ZNF423	JASPAR	ZNF423	10600	cluster_1365	1	0.4628864	0.7360795
9457	SP3	TRANSFAC	SP3	9457	cluster_2554	1	0.4631639	0.7362974
7648	SALL2	TRANSFAC	SALL2	7648	cluster_2555	1	0.4637186	0.7367631
7759	ZNF652	TRANSFAC	ZNF652	7759	cluster_2825	1	0.4638699	0.7367941
7277	ZNF788	TRANSFAC	ZNF788	7277	cluster_2368	1	0.4641723	0.7370582
2666	HOMEOBOX-CONTAINING_PROTEIN_1	3D-footprint	HOMEOBOX-CONTAINING_PROTEIN_1	2666	cluster_1153	1	0.4650618	0.7372362
1538	ETV2_SOX15	HumanTF2	ETV2_SOX15	1538	cluster_64	2	0.4651546	0.7372362
7487	ZNF251	TRANSFAC	ZNF251	7487	cluster_746	4	0.4658342	0.7380212
6949	ZNF17	TRANSFAC	ZNF17	6949	cluster_1980	2	0.4659097	0.7380212
7726	ZNF131	TRANSFAC	ZNF131	7664	cluster_2526	2	0.4659097	0.7380212
6703	ZNF689	TRANSFAC	ZNF141	6540	cluster_2063	2	0.4663625	0.7385153
6781	ZNF714	TRANSFAC	ZNF714	6781	cluster_798	6	0.46708	0.738999
8427	ABL1	TRANSFAC	ABL1	8427	cluster_1847	1	0.4670909	0.738999
8148	DRI	TRANSFAC	DRI	8148	cluster_1145	1	0.4671268	0.7390112
4199	IRX3	HT-SELEX2	IRX1	4197	cluster_920	2	0.468079	0.7400964
3108	HOXB7_K191R_R2	UniPROBE	HOXB7_K191R_R2	3108	cluster_1724	2	0.4688497	0.7404107
7492	ZNF558	TRANSFAC	ZNF558	7492	cluster_1842	1	0.4690755	0.7404107
7430	ZNF606	TRANSFAC	ZNF606	7430	cluster_2193	1	0.4690755	0.7404107
6370	ZNF575	TRANSFAC	ZFP575	6330	cluster_1057	2	0.4693059	0.7404107
7711	ZNF224	TRANSFAC	ZNF224	7711	cluster_2113	1	0.4696022	0.7404107
6401	ZSCAN12	TRANSFAC	ZSCAN12	6401	cluster_2316	1	0.4696022	0.7404107
7186	ZNF790	TRANSFAC	ZNF790	7186	cluster_3011	1	0.4696022	0.7404107
9617	GMEB2	HumanTF	GMEB2	3938	cluster_812	4	0.469623	0.7404107
2915	ZFP187	UniPROBE	ZFP187	5969	cluster_453	2	0.4698896	0.7404979
7624	ZNF107	TRANSFAC	ZNF107	7624	cluster_2901	1	0.4705608	0.7413115
1890	POU2F1_FOXO6	HumanTF2	POU2F1_FOXO6	1890	cluster_200	2	0.4707301	0.7414424
9267	PPARALPHA:RXRALPHA	TRANSFAC	PPARALPHA:RXRALPHA	9267	cluster_2438	1	0.4708048	0.7414424
1379	CUX1_FOXO6	HumanTF2	CUX1_FOXO6	1379	cluster_287	6	0.4708804	0.7414424
3021	FOXM1	UniPROBE	FOXM1	5967	cluster_507	2	0.4714063	0.7419744
6668	ZFP184	TRANSFAC	ZFP184	6668	cluster_1915	2	0.4723823	0.7421423
6282	FOXD4L4	TRANSFAC	FOXD4L4	6282	cluster_2677	1	0.4725324	0.7421423
8829	ZF5	TRANSFAC	ZF5	8829	cluster_2089	1	0.4728325	0.7424802
6102	POLR3A	TRANSFAC	POLR3A	6102	cluster_2492	1	0.4735804	0.7430312
338	T22C8.4	CISBP	T22C8.4	338	cluster_1485	2	0.4736087	0.7430312
7140	ZFP667	TRANSFAC	ZFP667	7140	cluster_2086	1	0.4746312	0.7435488
7309	ZNF679	TRANSFAC	ZNF679	7309	cluster_2454	1	0.4750804	0.7437374
6483	ZNF735	TRANSFAC	ZNF343	7175	cluster_815	3	0.4750804	0.7437374
5481	HOXA10	HUMAN.H10MO.C	HOXA10	5481	cluster_1994	1	0.4751553	0.743745
3955	TTX-3:CEH-10	TRANSFAC	TTX-3:CEH-10	3955	cluster_2801	1	0.4752301	0.7437456
2440	HOMEOBOX_PROTEIN_HOX-A13	3D-footprint	HOMEOBOX_PROTEIN_HOX-A13	2440	cluster_1170	1	0.4754348	0.7437456
1414	E2F3_TBX21	HumanTF2	E2F3_TBX21	1414	cluster_27	2	0.4756043	0.7437782
7816	EBF4	TRANSFAC	EBF4	7810	cluster_3062	2	0.4760531	0.7442376
6163	OVOL3	TRANSFAC	OVOL3	6163	cluster_2848	1	0.476427	0.7443338
8501	AR	TRANSFAC	PROTEIN_(GLUCOCORTICOID_RECEPTOR)	2233	cluster_773	3	0.477259	0.7444604
1847	MYBL1_EOMES	HumanTF2	MYBL1_EOMES	1847	cluster_178	2	0.4773237	0.7444604
10798	BARHL2	JASPAR	HMX3	9021	cluster_399	24	0.4773237	0.7444604
5754	NF-Y	TRANSFAC	NF-Y	5754	cluster_3042	2	0.4776236	0.7444604
5887	TBX5:CSX	TRANSFAC	TBX20	8042	cluster_799	4	0.4779271	0.7444604
1761	HOXB2_ETV7	HumanTF2	HOXB2_ETV7	1761	cluster_141	2	0.4779958	0.7444604
7732	ZNF658B	TRANSFAC	ZNF658B	7732	cluster_1785	2	0.4782197	0.7444613
3282	ZNF655_E327G_R1	UniPROBE	ZNF655_REF_R2	3279	cluster_2770	6	0.4782943	0.7444613
2004	TEAD4_PITX1	HumanTF2	TEAD4_DLX3	1938	cluster_224	24	0.4786674	0.7444613
3044	GLI3	UniPROBE	GLI2	3040	cluster_1533	2	0.4786802	0.7444613
7097	ZSCAN2	TRANSFAC	ZSCAN2	7097	cluster_945	2	0.4791149	0.7444613
2041	TFAP4_DLX3	HumanTF2	TFAP4_DLX3	2041	cluster_277	2	0.4792634	0.7444613
5786	FOXL2	TRANSFAC	FOXL2	5786	cluster_2800	1	0.4795622	0.744729
3094	GFI1_N382S_R1	UniPROBE	GFI1_N382S_R1	3094	cluster_1680	1	0.4800839	0.744778
1707	GCM2_ELK1	HumanTF2	GCM1_ELK1	1646	cluster_92	18	0.480113	0.744778
6489	ZNF320	TRANSFAC	ZNF320	6489	cluster_826	2	0.480295	0.744778
7211	ZNF813	TRANSFAC	ZNF813	7211	cluster_2776	1	0.4805983	0.744778
7173	ZNF343	TRANSFAC	ZNF286	6779	cluster_783	4	0.4807542	0.744778
2255	SERUM_RESPONSE_FACTOR	3D-footprint	SERUM_RESPONSE_FACTOR	2253	cluster_2427	2	0.4814776	0.744778
6746	ZNF713	TRANSFAC	ZNF713	6746	cluster_1045	1	0.4816472	0.744778
7202	ZNF425	TRANSFAC	ZNF425	7202	cluster_2035	1	0.4816904	0.744778
2215	OCTAMER-BINDING_TRANSCRIPTION_FACTOR_1	3D-footprint	POU_DOMAIN,_CLASS_3,_TRANSCRIPTION_FACTOR_1	2477	cluster_1278	3	0.4819448	0.744778
5320	ZFP128	TRANSFAC	ZFP128	5320	cluster_353	2	0.48229	0.744778
7647	PEG3	TRANSFAC	PEG3	7647	cluster_2410	1	0.4827803	0.744778
2020	TEAD4_TCF3	HumanTF2	TEAD4_TCF3	2020	cluster_262	2	0.4827803	0.744778
6862	ZNF643	TRANSFAC	ZNF643	6862	cluster_870	1	0.4828368	0.744778
9615	GMEB2	HumanTF	GMEB2	9615	cluster_687	2	0.4829854	0.744778
6645	ZFP2	TRANSFAC	ZNF282	3391	cluster_858	6	0.4830597	0.744778
8952	KLF7	UniPROBE	ASCL2	5398	cluster_514	3	0.4835699	0.7447931
1691	GCM1_PITX1	HumanTF2	GCM1_PITX1	1691	cluster_112	2	0.4836886	0.7448446
6419	ZFP579	TRANSFAC	ZFP579	6419	cluster_2042	1	0.4838765	0.7450464
336	EGL-43	CISBP	EGL-43	336	cluster_1669	1	0.48536	0.7464974
7588	ZNF228	TRANSFAC	ZFP112	7053	cluster_2332	2	0.4858046	0.7467941
6478	ZNF73	TRANSFAC	ZNF73	6478	cluster_1822	1	0.4858664	0.7467941
1398	E2F1_ELK1	HumanTF2	E2F1_ELK1	1398	cluster_15	2	0.4863231	0.7468268
7795	TEB1	TRANSFAC	TEB1	7795	cluster_2220	1	0.4865453	0.7468268
6778	ZFP319	TRANSFAC	ZNF319	7546	cluster_828	5	0.4868414	0.7468268
4962	RFX3	TRANSFAC	RFX3	4962	cluster_388	2	0.4869154	0.7468268
1060	CG33557	CISBP	CG33557	1060	cluster_2651	1	0.4869542	0.7468268
3025	CLAMP_CTERM6ZN	UniPROBE	CLAMP_CTERM6ZN	3025	cluster_2956	2	0.4876291	0.7468268
5289	ZSCAN1	HT-SELEX2	ZSCAN4	3395	cluster_378	7	0.4889856	0.7471681
1970	TEAD4_FOXI1	HumanTF2	TEAD4_EOMES	1952	cluster_231	4	0.4892808	0.7471681
7493	ZNF607	TRANSFAC	ZNF607	7493	cluster_1052	1	0.4899451	0.7473652
2543	TRANSCRIPTION_FACTOR_P65	3D-footprint	TRANSCRIPTION_FACTOR_P65	2543	cluster_2764	1	0.4900927	0.7475033
4910	SOX10	HT-SELEX2	SOX10	4910	cluster_2987	2	0.4906089	0.7479859
8415	KNRL	TRANSFAC	EG	1105	cluster_654	4	0.4919353	0.7487885
10973	MECP2	TRANSFAC	MECP2	10973	cluster_2509	1	0.4920612	0.7488495
10085	SPDEF	HumanTF	SPDEF	10085	cluster_2387	2	0.492377	0.7489348
2007	TEAD4_RFX5	HumanTF2	TEAD4_RFX5	2007	cluster_257	2	0.4926714	0.7491258
7686	ZBTB38	TRANSFAC	ZBTB38	7686	cluster_2197	1	0.4928185	0.7492625
6750	ZNF439	TRANSFAC	ZNF439	6750	cluster_814	4	0.4934069	0.7500266
3388	ZNF135	SMILE-seq	ZNF135	3388	cluster_301	2	0.4939214	0.7505148
5326	BATF	HUMAN.H10MO.A	BATF	5326	cluster_314	2	0.4940684	0.7505148
7608	ZNF228	TRANSFAC	ZNF228	7608	cluster_1662	1	0.4941083	0.7505148
6034	CTCF	TRANSFAC	CTCF	6034	cluster_2636	2	0.4941083	0.7505148
10124	TBX1	HumanTF	TBX1	10124	cluster_2159	1	0.4943623	0.7506951
6669	ZNF546	TRANSFAC	ZNF546	6669	cluster_2906	1	0.4947874	0.7510795
6495	ZNF735	TRANSFAC	ZNF826	6243	cluster_1531	2	0.4954035	0.7514489
1844	MGA_EVX1	HumanTF2	MGA_EVX1	1844	cluster_176	3	0.4962702	0.7523717
7873	CTCF	TRANSFAC	CTCFL	8578	cluster_533	15	0.496578	0.752499
9956	CIZ	TRANSFAC	ZNF721	7360	cluster_1872	2	0.4967832	0.752499
682	HSF2	CISBP	HSF2	682	cluster_2472	1	0.4973692	0.752499
6049	SIN3A	TRANSFAC	REST	5991	cluster_2742	2	0.4985686	0.7535459
7335	ZNF664	TRANSFAC	ZNF664	7335	cluster_2337	1	0.4993442	0.7543701
9151	HLH-27	UniPROBE	HLH-27	9151	cluster_512	5	0.4995634	0.7545165
344	Y53H1A.2	CISBP	Y53H1A.2	344	cluster_1395	1	0.4999287	0.754818
6338	ZNF580	TRANSFAC	SP1	10997	cluster_1018	9	0.5005127	0.7550271
11087	CG17743	FlyZincFinger	PHO	1172	cluster_11	2	0.5005857	0.7550271
6402	BCL-11A	TRANSFAC	BCL-11A	6402	cluster_2761	1	0.5007647	0.7552268
7421	ZNF845	TRANSFAC	ZNF845	7421	cluster_2268	1	0.501534	0.7556613
9780	MEOX2	HumanTF	MEOX2	9780	cluster_1397	1	0.5017526	0.7556613
2118	PBX	TRANSFAC	PBX	2118	cluster_1520	1	0.5022202	0.7556721
10938	PKNOX2	JASPAR	MEIS1	78	cluster_468	21	0.5023397	0.7556721
1399	E2F1_ELK1	HumanTF2	E2F1_ELK1	1399	cluster_16	2	0.5025541	0.7557129
7096	ZNF345	TRANSFAC	CT53	7028	cluster_2006	2	0.5029181	0.7557129
3501	EXD	TRANSFAC	EXD	3501	cluster_1721	1	0.5029374	0.7557129
7692	ZNF549	TRANSFAC	ZNF549	7692	cluster_3013	1	0.5035731	0.7557129
1968	TEAD4_FIGLA	HumanTF2	TEAD4_FIGLA	1968	cluster_238	2	0.5047288	0.7561469
7410	ZNF578	TRANSFAC	ZNF596	7374	cluster_1403	2	0.5058621	0.7573627
5237	ZNF501	HT-SELEX2	ZNF501	5236	cluster_2765	2	0.5073482	0.7591106
1826	MEIS1_DRGX	HumanTF2	MEIS1_DRGX	1826	cluster_168	2	0.5075656	0.7592148
2861	MYF6	UniPROBE	MYF6	5663	cluster_410	2	0.5094942	0.7609111
7834	NRF3	TRANSFAC	NRF3	7834	cluster_1026	1	0.5098082	0.7609111
7655	ZBTB38	TRANSFAC	ZBTB38	7655	cluster_2672	1	0.510025	0.7609111
8052	ZFP382	TRANSFAC	ZFP382	8052	cluster_3076	1	0.5101694	0.7609111
11014	CG7928	FlyZincFinger	CG7928	1076	cluster_422	3	0.510564	0.7609111
7580	ZFP	TRANSFAC	ZFP	7580	cluster_2041	1	0.5106027	0.7609111
8127	CNC	TRANSFAC	CNC	8125	cluster_2169	2	0.5110357	0.7609111
5144	ZBTB26	HT-SELEX2	ZBTB26	5144	cluster_1945	2	0.5111079	0.7609111
1365	CEBPG_ELF1	HumanTF2	CEBPG_ELF1	1365	cluster_282	2	0.511757	0.7609257
6343	ZSCAN4F	TRANSFAC	ZSCAN4F	6343	cluster_1815	2	0.5119012	0.7609257
10518	DDIT3::CEBPA	JASPAR	CHOP:C/EBPALPHA	8784	cluster_570	3	0.5119012	0.7609257
254	CHE-1	CISBP	CHE-1	254	cluster_1925	1	0.5119733	0.7609257
3479	BCL11B	HT-SELEX2	BCL11B	3479	cluster_2962	2	0.5119733	0.7609257
10413	EVI-1	TRANSFAC	MECOM	938	cluster_344	5	0.5120454	0.7609257
7483	ZNF577	TRANSFAC	ZNF577	7483	cluster_2378	1	0.5121175	0.7609466
8930	MEF-2	TRANSFAC	MEF-2	8930	cluster_2073	4	0.5122616	0.7610744
9610	ETF	TRANSFAC	ETF	9610	cluster_1312	2	0.5126218	0.7610771
7343	ZNF283	TRANSFAC	ZNF283	7343	cluster_2996	1	0.5129099	0.7610771
10966	MECP2	TRANSFAC	MECP2	10966	cluster_2895	1	0.5130678	0.7610771
1725	GCM2_TEF	HumanTF2	GCM1_CEBPB	1638	cluster_86	4	0.5133418	0.7610771
3197	PAX6_P68S_R1	UniPROBE	PAX6_P68S_R1	3197	cluster_3067	1	0.5138455	0.7610977
3112	HOXB7_R189C_R1	UniPROBE	HOXB7_M190L_R2	3111	cluster_1852	2	0.5141331	0.761286
3164	NR1H4_REF_R1	UniPROBE	NR1H4_REF_R1	3164	cluster_2559	1	0.514205	0.761286
6058	RELA-P65	TRANSFAC	RELA-P65	6058	cluster_1897	1	0.5144926	0.7614113
11053	CG14307	FlyZincFinger	CG14307	11053	cluster_2521	1	0.5152111	0.7614113
917	TFAP4	CISBP	TFAP4	917	cluster_5	2	0.5153082	0.7614113
6259	SCRT2	TRANSFAC	SCRT2	6259	cluster_2900	1	0.5154266	0.7614113
6425	FIZ1	TRANSFAC	FIZ1	6425	cluster_2992	1	0.5154983	0.7614113
6054	ZSCAN4	TRANSFAC	GM397	5536	cluster_755	4	0.5163141	0.7614113
7325	ZNF440	TRANSFAC	ZNF440	7325	cluster_1557	1	0.5163732	0.7614113
1961	TEAD4_ESRRB	HumanTF2	TEAD4_ESRRB	1961	cluster_236	2	0.5165029	0.7614113
2069	BRN-2	TRANSFAC	POU3F2	924	cluster_406	2	0.5165029	0.7614113
3200	PAX6_R26G_R1	UniPROBE	PAX6_R26G_R1	3200	cluster_2980	1	0.5165507	0.7614113
10397	PLZF	TRANSFAC	PLZF	10397	cluster_3056	1	0.5167897	0.7614113
138	SREBF2	CISBP	FBGN0263112	1165	cluster_565	14	0.5172146	0.7615932
574	RHOX8	CISBP	RHOX8	574	cluster_925	1	0.5172198	0.7615932
1077	CG8281	CISBP	CG8281	1077	cluster_966	2	0.5172198	0.7615932
6564	ZFX	TRANSFAC	ZFY	6499	cluster_2993	2	0.5174347	0.7615932
7082	ZNF267	TRANSFAC	ZNF267	7082	cluster_1133	1	0.5177928	0.7619919
2739	ARYL_HYDROCARBON_RECEPTOR_NUCLEAR_TRANSLOCATOR	3D-footprint	MICROPHTHALMIA-ASSOCIATED_TRANSCRIPTION_FACTOR	2622	cluster_1024	12	0.5181919	0.7624936
6539	ZNF30	TRANSFAC	ZNF30	6539	cluster_2888	1	0.5195098	0.7634851
919	NR2F2	CISBP	NR2F2	919	cluster_354	2	0.5197242	0.7634851
6884	ZNF264	TRANSFAC	ZNF264	6884	cluster_1437	2	0.5200813	0.7639013
5201	ZNF281	HT-SELEX2	ZNF444	5224	cluster_2118	4	0.5208164	0.7645525
5775	SP4	TRANSFAC	SP4	5775	cluster_446	2	0.5210807	0.7648548
1406	E2F3_DRGX	HumanTF2	E2F3_DRGX	1406	cluster_21	2	0.5213285	0.7651757
6915	ZNF195	TRANSFAC	ZFP182	7177	cluster_1165	4	0.5240006	0.7665648
6451	ZFP513	TRANSFAC	ZFP513	6451	cluster_2827	1	0.5242849	0.7668523
6528	ZNF136	TRANSFAC	ZNF136	6528	cluster_2952	1	0.5254213	0.767786
5591	NRF1	HUMAN.H10MO.A	NRF1	5591	cluster_2045	1	0.5254923	0.7677974
5813	TBP	TRANSFAC	TBP	5813	cluster_488	2	0.5264786	0.768416
2923	HOXA5	TRANSFAC	HOXA5	2923	cluster_2039	1	0.5269054	0.7688829
6780	ZNF556	TRANSFAC	ZNF556	6780	cluster_1687	1	0.5276515	0.7698128
7361	ZNF418	TRANSFAC	ZNF418	7361	cluster_1536	1	0.5276895	0.7698128
5861	HNF-6	TRANSFAC	HEPATOCYTE_NUCLEAR_FACTOR_6	2407	cluster_1130	3	0.5280433	0.7698982
10724	BEAF-32	JASPAR	BEAF-32	10724	cluster_1731	2	0.5281838	0.7698982
7563	ZNF624	TRANSFAC	ZNF624	7563	cluster_1646	1	0.528397	0.7698982
6196	BTEB4	TRANSFAC	ZNF672	7136	cluster_1761	3	0.5284372	0.7698982
334	ZTF-16	CISBP	ZTF-16	334	cluster_1236	1	0.5288919	0.7698982
6173	PAX-4	TRANSFAC	PAX-4A	6174	cluster_1987	3	0.5289626	0.7698982
10491	SREBP1	TRANSFAC	SREBP	10484	cluster_1922	4	0.5292566	0.7698982
1884	POU2F1_EOMES	HumanTF2	POU2F1_TBX21	1899	cluster_203	6	0.5293866	0.7698982
1443	ELK1_SREBF2	HumanTF2	ELK1_SREBF2	1443	cluster_34	6	0.5293866	0.7698982
6406	ZFP536	TRANSFAC	ZNF536	6179	cluster_2846	2	0.5298103	0.7698982
6699	ZNF615	TRANSFAC	ZNF615	6699	cluster_1061	1	0.5299893	0.7698982
7930	CTBP1	TRANSFAC	CTBP1	7930	cluster_2480	1	0.5303044	0.7698982
10629	NR2E3	JASPAR	NR2E3	10629	cluster_2240	1	0.5307309	0.7698982
1827	MEIS1_DRGX	HumanTF2	MEIS1_DRGX	1827	cluster_169	2	0.5310802	0.7698982
6091	ER-ALPHA	TRANSFAC	ER-ALPHA	6091	cluster_2673	1	0.5312212	0.7698982
4201	IRX5	HT-SELEX2	IRX5	4201	cluster_1185	1	0.53126	0.7698982
7406	ZNF502	TRANSFAC	ZNF502	7406	cluster_973	1	0.531644	0.7698982
8423	CG14860	TRANSFAC	CG14860	8423	cluster_1717	1	0.5321053	0.7698982
6289	ZNF521	TRANSFAC	ZNF521	6289	cluster_3038	1	0.5325867	0.7698982
6640	ZNF546	TRANSFAC	ZNF546	6640	cluster_2649	1	0.5326297	0.7698982
6837	ZNF860	TRANSFAC	ZNF860	6837	cluster_839	1	0.5331699	0.7698982
283	ZFP281	CISBP	GLIS2	259	cluster_1027	3	0.5333562	0.7698982
3471	BARX2	HT-SELEX2	BARX2	3470	cluster_1040	2	0.534106	0.7698982
10481	MZF1	TRANSFAC	MZF1	10481	cluster_2119	2	0.534192	0.7698982
6782	ZNF552	TRANSFAC	ZNF552	6782	cluster_2919	1	0.5342189	0.7698982
8727	CTCFL	JASPAR	CTCF	1208	cluster_757	2	0.5342964	0.7698982
6555	ZNF30	TRANSFAC	ZNF30	6555	cluster_1602	1	0.5346677	0.7698982
6308	ZNF702	TRANSFAC	ZNF184	7488	cluster_738	3	0.5347378	0.7698982
6987	ZNF647	TRANSFAC	ZNF647	6987	cluster_2498	1	0.5350273	0.7698982
7269	ZNF571	TRANSFAC	ZNF571	7269	cluster_1358	1	0.5351506	0.7698982
6009	ZFP740	TRANSFAC	ZFP740	6009	cluster_463	2	0.535229	0.7698982
3389	ZNF167	SMILE-seq	ZNF167	3389	cluster_501	2	0.5356497	0.7700154
7306	ZNF557	TRANSFAC	ZNF557	7306	cluster_1007	1	0.5357899	0.7700154
3037	GLI2	UniPROBE	GLI1	3033	cluster_904	2	0.5364884	0.7705067
10260	TTF-1_(NKX2-1)	TRANSFAC	TTF-1_(NKX2-1)	10260	cluster_1699	2	0.5365605	0.7705067
1833	MEIS1_MAX	HumanTF2	MEIS1_MAX	1833	cluster_173	2	0.5368406	0.7705067
1737	HOXB13_EOMES	HumanTF2	HOXB13_EOMES	1737	cluster_130	4	0.5370506	0.7705067
5676	SP2	MOUSE.H10MO.C	SP3	5677	cluster_679	5	0.5373219	0.7705067
8280	SO	TRANSFAC	SO	8280	cluster_2723	1	0.5378786	0.7707293
10474	PXR_(PXR:RXR)	TRANSFAC	RXR_(PXR:RXR)	10473	cluster_629	6	0.5379598	0.7707293
7459	ZNF514	TRANSFAC	ZNF514	7459	cluster_1378	1	0.5381695	0.7707293
7213	ZNF530	TRANSFAC	ZFP14	6771	cluster_882	2	0.5384051	0.7708561
9064	CPHX	UniPROBE	CPHX	9064	cluster_363	3	0.5391472	0.771075
7747	ZFP3	TRANSFAC	ZFP3	7747	cluster_1034	1	0.5394491	0.771075
6954	ZNF43	TRANSFAC	ZNF43	6954	cluster_1039	1	0.5396357	0.771075
7516	ZNF285	TRANSFAC	ZNF891	6931	cluster_1324	2	0.539681	0.771075
9825	NFATC1	HumanTF	NFATC1	9825	cluster_2816	1	0.5397054	0.771075
7085	ZNF844	TRANSFAC	ZFP516	7667	cluster_1624	3	0.5399128	0.7712019
6254	ZFP276	TRANSFAC	ZFP276	6254	cluster_2309	1	0.5404723	0.7717623
6476	ZNF73	TRANSFAC	ZNF73	6476	cluster_1060	2	0.5408961	0.7720186
9158	HLH-8	UniPROBE	HLH-8	9158	cluster_1604	1	0.5411291	0.7721019
7298	ZNF567	TRANSFAC	ZNF567	7298	cluster_1384	1	0.5419969	0.7722378
1657	GCM1_FIGLA	HumanTF2	GCM1_FIGLA	1657	cluster_94	2	0.5421597	0.7722378
3152	MSX2_P148H_R2	UniPROBE	MSX2_P148H_R2	3152	cluster_1117	1	0.5434826	0.7733385
10663	TRF1	TRANSFAC	TRF1	10663	cluster_2596	1	0.5438793	0.7736448
6285	ZNF689	TRANSFAC	ZNF689	6285	cluster_2763	1	0.5438952	0.7736448
2237	TRANSCRIPTION_FACTOR_SOX-2	3D-footprint	TRANSCRIPTION_FACTOR_SOX-2	2237	cluster_2038	2	0.5444341	0.7740999
3014	FOXR1	UniPROBE	FOXR1	5959	cluster_516	2	0.5450001	0.7741655
7352	ZFP90	TRANSFAC	ZFP90	7352	cluster_2098	3	0.5451271	0.7741655
7509	ZFP3	TRANSFAC	ZFP3	7731	cluster_750	5	0.5451964	0.7741655
7584	ZNF358	TRANSFAC	ZNF358	7584	cluster_974	1	0.5459579	0.7747287
2819	ANTENNAPEDIA_HOMEODOMAIN	3D-footprint	HOMEOTIC_PROTEIN_ANTENNAPEDIA	2728	cluster_1496	6	0.5462609	0.7748839
7709	ZNF600	TRANSFAC	ZNF600	7709	cluster_2893	1	0.5462609	0.7748839
6183	SOX-30	TRANSFAC	SOX-30	6183	cluster_1886	1	0.5463635	0.7749266
6926	ZNF878	TRANSFAC	ZNF878	6926	cluster_2235	1	0.5466495	0.7750251
2544	TRANSCRIPTION_FACTOR_P65	3D-footprint	TRANSCRIPTION_FACTOR_P65	2544	cluster_2746	1	0.5466495	0.7750251
7151	ZNF568	TRANSFAC	ZNF568	7151	cluster_2713	1	0.5467878	0.7750251
8395	SEQ	TRANSFAC	SEQ	8395	cluster_1043	1	0.5477548	0.7755373
2648	ZINC_FINGER_PROTEIN_57	3D-footprint	ZINC_FINGER_PROTEIN_57	2648	cluster_2655	1	0.5489214	0.7761881
7000	ZNF83	TRANSFAC	ZNF83	7000	cluster_1081	1	0.5490867	0.7761881
9616	GMEB2	HumanTF	GMEB1	3936	cluster_1031	2	0.5496352	0.7761881
7748	ZNF585B	TRANSFAC	ZNF585B	7748	cluster_2722	1	0.5496853	0.7761881
6877	ZNF197	TRANSFAC	ZNF197	6877	cluster_1765	1	0.5498919	0.7761881
2902	SOX1	UniPROBE	SOX13	5748	cluster_505	2	0.549948	0.7761881
7573	PRDM5	TRANSFAC	PRDM5	7573	cluster_2547	1	0.5509238	0.7769377
2886	TCF3	UniPROBE	TCF3	5836	cluster_509	2	0.5511987	0.7769849
8484	MAFB	TRANSFAC	MAFB	10638	cluster_1261	2	0.5513361	0.7769849
1170	PEB	CISBP	PEB	1170	cluster_306	2	0.5516689	0.7769849
6707	ZNF565	TRANSFAC	ZNF565	6707	cluster_1013	1	0.5517483	0.7769849
11052	CG14307	FlyZincFinger	CG14307	11052	cluster_2071	1	0.5523661	0.7773585
364	CEY-1	CISBP	CEY-1	364	cluster_1478	1	0.5529852	0.7773585
7146	ZNF404	TRANSFAC	ZNF404	7146	cluster_1453	1	0.5530425	0.7773585
2280	NUCLEAR_FACTOR_OF_ACTIVATED_T_CELLS_5	3D-footprint	NUCLEAR_FACTOR_OF_ACTIVATED_T_CELLS_5	2280	cluster_2283	1	0.5532575	0.7774677
7578	RBAK	TRANSFAC	RBAK	7578	cluster_2890	1	0.5533261	0.7774807
7005	ZNF157	TRANSFAC	ZNF157	7005	cluster_2322	1	0.5535316	0.7775194
7521	ZNF665	TRANSFAC	ZNF665	7502	cluster_1037	2	0.5542848	0.7781603
9211	MRF-2	TRANSFAC	ARID5B	962	cluster_387	2	0.5553791	0.7789412
6694	ZFP184	TRANSFAC	ZFP184	6694	cluster_1292	2	0.5555841	0.7789412
1859	MYBL1_ONECUT2	HumanTF2	MYBL1_ONECUT2	1859	cluster_187	2	0.5557107	0.779077
6213	ZNF293	TRANSFAC	ZNF293	6213	cluster_2628	1	0.5564695	0.7798488
7340	ZNF433	TRANSFAC	ZNF433	7340	cluster_2400	1	0.557699	0.7807369
10487	ETS_TRANSLOCATION_VARIANT_4	3D-footprint	ETS_TRANSLOCATION_VARIANT_4	10487	cluster_1290	1	0.5578191	0.7808024
7381	ZNF540	TRANSFAC	ZNF540	7381	cluster_2988	1	0.5579714	0.7808263
7934	HSF4	TRANSFAC	HSF4	7934	cluster_1862	1	0.5587476	0.7810048
7329	ZNF683	TRANSFAC	ZNF683	7329	cluster_2771	1	0.5588562	0.7810048
737	HNF4A	CISBP	HNF4A	737	cluster_1272	1	0.5589922	0.7810048
7330	ZNF808	TRANSFAC	ZNF808	7330	cluster_849	1	0.5598278	0.7817961
6630	ZNF774	TRANSFAC	ZNF33A	7062	cluster_889	3	0.5602832	0.7818904
5930	CDP	TRANSFAC	CDP	5930	cluster_2700	1	0.5606225	0.782114
3168	NR2E3_R76Q_R1	UniPROBE	NR2E3_R76Q_R1	3168	cluster_2032	1	0.5614363	0.7826661
2887	ARID5A	UniPROBE	ARID5A	5390	cluster_491	2	0.56171	0.7829718
6312	ZFP654	TRANSFAC	ZFP654	6312	cluster_2777	1	0.5629259	0.7832381
10720	MTF1	TRANSFAC	MTF1	10720	cluster_2740	1	0.5631288	0.7832381
2401	FORKHEAD_BOX_PROTEIN_K2	3D-footprint	FORKHEAD_BOX_PROTEIN_K2	2401	cluster_2076	2	0.5631964	0.7832381
7046	ZNF135	TRANSFAC	OZF	6229	cluster_1159	3	0.5633316	0.7832381
1766	HOXB2_HOXB13	HumanTF2	HOXB2_HOXB13	1766	cluster_142	2	0.563602	0.7833102
6774	ZNF496	TRANSFAC	ZNF496	6774	cluster_1164	1	0.5637371	0.7834149
6341	ZBTB1	TRANSFAC	ZBTB1	6341	cluster_2964	1	0.5640073	0.7836428
5458	EHF	TRANSFAC	EHF	5458	cluster_343	2	0.5645827	0.7836428
6960	ZNF325	TRANSFAC	ZNF325	6960	cluster_1749	1	0.5665018	0.7847603
8322	POXN	TRANSFAC	POXN	8322	cluster_2611	1	0.5666519	0.7848012
9275	AFP1	TRANSFAC	AFP1	9275	cluster_1941	1	0.5671072	0.7848826
7386	ZNF540	TRANSFAC	ZNF540	7386	cluster_1746	1	0.5674434	0.7849858
1472	ERF_NHLH1	HumanTF2	ERF_NHLH1	1472	cluster_36	4	0.5681152	0.7855835
8336	COL-1	TRANSFAC	EBF1	971	cluster_1793	3	0.5699828	0.7872754
7157	ZNF79	TRANSFAC	ZNF79	7157	cluster_1672	2	0.570178	0.7873973
1420	ELK1_EOMES	HumanTF2	ELK1_EOMES	1420	cluster_29	2	0.5703945	0.7875071
5253	ZNF684	HT-SELEX2	ZNF684	5252	cluster_2889	2	0.5706181	0.7875071
707	MECP2	CISBP	MECP2	707	cluster_2277	1	0.5731332	0.789689
2632	RETINOIC_ACID_RECEPTOR_RXR-ALPHA	3D-footprint	RETINOIC_ACID_RECEPTOR_RXR-ALPHA	2632	cluster_1621	4	0.5736663	0.7897745
397	MAB-23	CISBP	MAB-23	397	cluster_1528	1	0.5736774	0.7897745
7839	DBP	TRANSFAC	DBP	7839	cluster_1218	2	0.5745318	0.790328
6477	HKR1	TRANSFAC	HKR1	6477	cluster_2430	1	0.5745983	0.7903365
7324	HZF12	TRANSFAC	HZF12	7324	cluster_2228	1	0.5747978	0.790528
1876	PITX1_TBX21	HumanTF2	PITX1_TBX21	1876	cluster_193	3	0.5750638	0.7905286
1812	HOXD12_FIGLA	HumanTF2	HOXD12_FIGLA	1812	cluster_164	2	0.5757947	0.7907281
7749	ZFP93	TRANSFAC	ZNF24	8750	cluster_785	2	0.5762594	0.7907281
6363	ZFP661	TRANSFAC	ZFP661	6363	cluster_2691	1	0.5768564	0.7907281
2990	MSH	UniPROBE	ISX_REF_R1	3136	cluster_790	5	0.5780144	0.7912172
6171	SOX-11	TRANSFAC	SOX-11	6171	cluster_1885	1	0.5783797	0.7912172
8305	BTBVII	TRANSFAC	BTBVII	8305	cluster_2931	1	0.5783797	0.7912172
5759	VDR	TRANSFAC	VDR	5759	cluster_3064	2	0.5785781	0.7912172
7135	COS52	TRANSFAC	COS52	7135	cluster_1075	1	0.5786443	0.7912172
9420	CUX1	HumanTF	CUX1	9420	cluster_2858	1	0.5786854	0.7912172
2706	TATA-BOX-BINDING_PROTEIN	3D-footprint	TATA-BOX-BINDING_PROTEIN	2706	cluster_1996	1	0.5790684	0.7913764
9423	CUX2	HumanTF	CUX1	9421	cluster_613	3	0.5800243	0.7923935
898	PRKRIR	CISBP	PRKRIR	898	cluster_1755	1	0.5801198	0.7924
1044	CG12155	CISBP	CG12155	1044	cluster_2525	1	0.5806923	0.792412
8470	DLX2	TRANSFAC	DLX2	8470	cluster_2068	1	0.5821401	0.7925161
7966	NANOG	TRANSFAC	NANOG	7966	cluster_1550	1	0.5824032	0.7925168
2416	PROTEIN_(FIVE-FINGER_GLI)	3D-footprint	PROTEIN_(FIVE-FINGER_GLI)	2416	cluster_1837	1	0.5827319	0.7925168
10350	AIRE	TRANSFAC	AIRE	10350	cluster_2683	1	0.5830605	0.7925168
8320	POXN	TRANSFAC	POXN	8320	cluster_2795	2	0.58307	0.7925168
953	HOXA3	CISBP	HOXA3	953	cluster_517	2	0.5831648	0.7925168
7249	ZNF788	TRANSFAC	ZNF788	7249	cluster_3039	1	0.5831918	0.7925168
345	SLR-2	CISBP	SLR-2	345	cluster_2439	1	0.5836515	0.7925168
7820	ZNF541	TRANSFAC	ZNF541	7820	cluster_2579	1	0.5838282	0.7925168
7389	ZNF418	TRANSFAC	ZNF418	7389	cluster_2870	1	0.583914	0.7925168
10415	MAD	TRANSFAC	MAD	10415	cluster_2967	1	0.5860951	0.7930691
5250	ZNF660	HT-SELEX2	ZNF660	5249	cluster_2726	2	0.5864025	0.7930691
7912	MSX-1	TRANSFAC	MSX-1	7912	cluster_2641	1	0.5864678	0.7930691
7506	ZNF670	TRANSFAC	ZNF670	7506	cluster_844	1	0.5864718	0.7930691
5756	IRF	TRANSFAC	IRF	5756	cluster_3054	2	0.5864802	0.7930691
7610	ZNF835	TRANSFAC	ZNF835	7610	cluster_2923	1	0.58666	0.793126
8890	HIC1	UniPROBE	HIC-1	4707	cluster_382	2	0.5869252	0.7931662
1787	HOXB2_SOX15	HumanTF2	HOXB2_SOX15	1787	cluster_158	2	0.5869905	0.7931662
108	HMGA2	CISBP	HMGA2	108	cluster_2671	1	0.5874121	0.7933947
7427	ZNF778	TRANSFAC	ZNF778	7427	cluster_827	1	0.5876432	0.7934954
6670	ZNF627	TRANSFAC	ZNF627	6670	cluster_1770	1	0.5877085	0.7935018
6553	ZNF816A	TRANSFAC	ZNF816A	6553	cluster_1571	1	0.5890118	0.7944321
5906	KAISO	TRANSFAC	KAISO	5906	cluster_1298	1	0.5892678	0.7944321
10823	BR-C_Z3	TRANSFAC	BR-C_Z3	10823	cluster_2066	1	0.5903775	0.7951115
794	PAX-2	CISBP	PAX3	973	cluster_351	3	0.5905013	0.7951115
2721	ETS_TRANSLOCATION_VARIANT_4	3D-footprint	ETS_TRANSLOCATION_VARIANT_4	2718	cluster_2837	2	0.5908743	0.7951191
10785	STAT1	TRANSFAC	STAT1	10785	cluster_1405	1	0.5914161	0.7951191
614	CBG24578	CISBP	CBG24578	614	cluster_680	5	0.591428	0.7951191
7234	ZNF677	TRANSFAC	ZNF677	7234	cluster_1004	1	0.5919996	0.7955361
7239	ZNF765	TRANSFAC	ZNF765	7239	cluster_1134	1	0.5921292	0.7955361
1706	GCM2_E2F8	HumanTF2	GCM2_E2F8	1706	cluster_121	2	0.5927423	0.7958207
2965	GST-NOTCH1_FIG4	UniPROBE	GST-NOTCH1_FIG4	2965	cluster_1448	1	0.5928414	0.7958207
2870	MAFK	UniPROBE	MAFK	5628	cluster_421	2	0.5931649	0.795826
510	MED-2	CISBP	MED-2	510	cluster_831	1	0.5931982	0.79583
6856	ZBTB40	TRANSFAC	ZBTB40	6856	cluster_1829	1	0.5932909	0.7958343
5681	OSR2	TRANSFAC	OSR1	5674	cluster_451	4	0.5937468	0.7962399
5466	HINFP	HUMAN.H10MO.C	HINFP	5466	cluster_2027	1	0.5938467	0.7962909
6751	ZNF561	TRANSFAC	ZNF561	6751	cluster_2736	1	0.5949735	0.7966558
793	NPAX-1	CISBP	NPAX-1	793	cluster_1030	1	0.5951025	0.7966558
7397	ZNF417	TRANSFAC	ZNF417	7397	cluster_930	2	0.5951025	0.7966558
6861	ZNF643	TRANSFAC	ZNF643	6861	cluster_1579	1	0.5951669	0.7966558
6690	ZNF550	TRANSFAC	ZNF550	6690	cluster_2114	1	0.5954177	0.7966558
7778	MEF-2B	TRANSFAC	MEF-2B	7778	cluster_2936	1	0.5954177	0.7966558
8352	SD	TRANSFAC	TEAD2	8747	cluster_690	2	0.5967125	0.7971578
6037	JUND	TRANSFAC	JUND	6037	cluster_2180	1	0.5979334	0.7975286
5143	ZBTB22	HT-SELEX2	ZBTB22	5142	cluster_2574	2	0.5981762	0.7975507
6974	HKR2	TRANSFAC	HKR2	6974	cluster_2679	1	0.5982543	0.7975507
4238	KLF12	HT-SELEX2	KLF12	4238	cluster_1856	1	0.5985109	0.7978116
6871	ZNF434	TRANSFAC	ZNF434	6871	cluster_2243	1	0.5987258	0.7980575
5919	TTF-1	TRANSFAC	TTF-1	5919	cluster_1618	1	0.5990918	0.7983174
7251	ZNF329	TRANSFAC	ZNF329	7251	cluster_1712	1	0.5994082	0.7983174
1785	HOXB2_SOX15	HumanTF2	HOXB2_SOX15	1785	cluster_156	2	0.6001123	0.7986625
6665	ZNF690	TRANSFAC	ZNF107	7611	cluster_819	4	0.6001762	0.7986625
7960	GR	TRANSFAC	SMP_016180	789	cluster_1472	5	0.6008156	0.7987711
10494	ZID	TRANSFAC	ZBTB6	996	cluster_380	2	0.6008795	0.798775
1408	E2F3_FOXI1	HumanTF2	E2F3_FOXI1	1408	cluster_23	4	0.6012328	0.7987882
7077	ZNF234	TRANSFAC	ZNF234	7077	cluster_1649	1	0.6017733	0.7987882
7457	ZNF560	TRANSFAC	ZNF675	7393	cluster_739	3	0.6017733	0.7987882
2507	RETINOIC_ACID_RECEPTOR_RXR-ALPHA	3D-footprint	RETINOIC_ACID_RECEPTOR_RXR-ALPHA	2509	cluster_1576	3	0.6024747	0.7990349
3010	FOXN4	UniPROBE	FOXN2	5955	cluster_627	5	0.6029163	0.7991095
1126	GL	CISBP	GL	1126	cluster_10	2	0.6039387	0.7991095
7829	ZNF236	TRANSFAC	ZNF236	7829	cluster_855	1	0.60432	0.7991095
2342	EARLY_GROWTH_RESPONSE_PROTEIN_1	3D-footprint	EARLY_GROWTH_RESPONSE_PROTEIN_1	2342	cluster_676	2	0.604497	0.7991095
8828	WHN	TRANSFAC	WHN	8828	cluster_2246	1	0.6046353	0.7991095
8438	THAP1	TRANSFAC	THAP1	10753	cluster_1379	2	0.604955	0.7992114
9246	DREF	TRANSFAC	DREF	9246	cluster_1910	1	0.605357	0.7995765
3871	FOXN2	HT-SELEX2	FOXN2	3871	cluster_1535	1	0.6058975	0.7999392
3878	FOXP1	HT-SELEX2	FOXP1	3876	cluster_2997	2	0.606033	0.8000258
1236	LTF	TRANSFAC	LTF	1236	cluster_2188	1	0.6070459	0.8009192
7059	ZNF267	TRANSFAC	ZNF267	7059	cluster_1631	1	0.6078675	0.8013806
7231	EZI	TRANSFAC	EZI	7231	cluster_1333	1	0.6079154	0.8013806
6367	ZAC	TRANSFAC	ZAC	6367	cluster_1035	1	0.60813	0.8014216
3298	GATA3	SMILE-seq	GATA-3	3297	cluster_651	5	0.6084107	0.8017051
2855	ZBTB3	UniPROBE	ZBTB3	5923	cluster_475	2	0.6086126	0.8017051
3095	GFI1B_REF_R2	UniPROBE	GFI1B_REF_R2	3095	cluster_2257	2	0.6104516	0.802861
2771	EWSR1-FLI1	TRANSFAC	EWSR1-FLI1	2771	cluster_2468	1	0.6111416	0.802861
2982	PMTBR_REP2	UniPROBE	PMTBR_REP2	2982	cluster_2017	1	0.6112059	0.802861
1855	MYBL1_HOXA13	HumanTF2	MYBL1_HOXA13	1855	cluster_183	2	0.6124185	0.8033716
4293	LHX8	HT-SELEX2	LHX6	4288	cluster_557	6	0.6124185	0.8033716
2843	ZFP281	UniPROBE	ZFP281	5976	cluster_436	2	0.6125861	0.8033716
1993	TEAD4_HOXB13	HumanTF2	TEAD4_HOXB13	1993	cluster_252	2	0.6126487	0.8033716
5721	TCF3	MOUSE.H10MO.A	TCF3	5721	cluster_328	2	0.614057	0.8040236
7344	ZNF383	TRANSFAC	ZBTB46	6382	cluster_1319	3	0.6143381	0.8040236
7051	ZNF211	TRANSFAC	ZNF211	7051	cluster_2885	1	0.6143381	0.8040236
2973	MAML1-CSL-GST-NOTCH2_FIG5	UniPROBE	MAML1-CSL-GST-NOTCH1_FIG5	2970	cluster_1120	8	0.614463	0.8040724
7440	ZNF668	TRANSFAC	ZNF668	7440	cluster_1084	1	0.6145404	0.8040724
5821	CAR_RXR_(DIMER)	TRANSFAC	CAR_RXR_(DIMER)	5821	cluster_2382	1	0.6147752	0.8040724
7409	ZNF483	TRANSFAC	FIZ1	6456	cluster_2586	2	0.6151573	0.8040873
6433	ZFP579	TRANSFAC	ZFP579	6433	cluster_2623	1	0.6155863	0.8041313
6132	RHOX11	TRANSFAC	RHOX11	36	cluster_535	6	0.6160848	0.804305
3154	MSX2_R172H_R1	UniPROBE	MSX2_R172H_R1	3154	cluster_1439	1	0.616476	0.8045316
2019	TEAD4_TBX21	HumanTF2	TEAD4_EOMES	1956	cluster_234	4	0.6165829	0.8045521
9544	XPF-1	TRANSFAC	XPF-1	9544	cluster_1753	1	0.6169562	0.8045807
7258	ZNF227	TRANSFAC	ZNF227	7258	cluster_1637	1	0.6178264	0.8045807
6334	ZBTB41	TRANSFAC	ZBTB41	6334	cluster_1318	1	0.618039	0.8045807
337	ZTF-27	CISBP	ZTF-27	337	cluster_2109	1	0.6185091	0.8045807
6609	ZNF470	TRANSFAC	ZNF470	6592	cluster_1513	2	0.6191291	0.8047657
2283	SEX-DETERMINING_REGION_Y_PROTEIN	3D-footprint	HUMAN_SRY	2271	cluster_716	11	0.6191291	0.8047657
933	TFCP2	CISBP	TFCP2	933	cluster_364	3	0.6204906	0.8051601
4459	NFATC3	HT-SELEX2	NFATC3	4459	cluster_1726	2	0.6208416	0.8054418
6503	ZNF883	TRANSFAC	ZNF883	6503	cluster_1314	1	0.621259	0.8057797
10775	NKX3-1_2	JASPAR	NKX3-1	10916	cluster_374	13	0.6212756	0.8057797
6271	ZSCAN1	TRANSFAC	ZSCAN1	6271	cluster_2253	1	0.6217256	0.8060137
10231	ZNF282	HumanTF	ZNF282	5202	cluster_1014	3	0.622034	0.8062845
1066	CG4404	CISBP	CG4404	1066	cluster_2705	1	0.6224037	0.8062858
10343	FOXP1	TRANSFAC	FOXP1	10343	cluster_2075	1	0.6224066	0.8062858
6819	ZIPRO1	TRANSFAC	ZIPRO1	6531	cluster_2149	2	0.6226501	0.8062858
6718	ZNF100	TRANSFAC	ZNF100	6718	cluster_1532	1	0.6226614	0.8062858
4349	MEF2B	HT-SELEX2	SRF	706	cluster_664	7	0.6237838	0.8068815
307	ZBTB3	CISBP	ZBTB3	307	cluster_1547	1	0.6240446	0.8068815
8698	RELA-P65	TRANSFAC	RELA	5715	cluster_329	2	0.6243104	0.80696
7757	ZNF236	TRANSFAC	ZNF236	7757	cluster_2819	1	0.6246787	0.8070781
6396	ZFP536	TRANSFAC	ZNF536	6178	cluster_1830	2	0.6250467	0.8073538
6600	ZFP710	TRANSFAC	ZFP710	6600	cluster_2607	1	0.6253532	0.8074489
6593	ZFP664	TRANSFAC	ZFP664	6593	cluster_1511	2	0.6255046	0.8074489
7337	ZFP770	TRANSFAC	ZFP770	7337	cluster_1567	1	0.6257208	0.8074489
6117	TR4	TRANSFAC	MGCM1	2339	cluster_1782	3	0.6263622	0.8074489
6522	ZNF35	TRANSFAC	ZNF35	6522	cluster_911	1	0.6265165	0.8074489
2445	C-ETS-1_PROTEIN	3D-footprint	C-ETS-1_PROTEIN	2445	cluster_2070	2	0.6267904	0.8074489
7049	ZXDB	TRANSFAC	ZXDB	7049	cluster_1362	2	0.6268222	0.8074489
2397	FORKHEAD_BOX_PROTEIN_P2	3D-footprint	FORKHEAD_BOX_PROTEIN_P2	2397	cluster_2282	3	0.6274331	0.8078626
7467	ZNF479	TRANSFAC	ZNF479	7467	cluster_1697	1	0.6287139	0.8084654
8253	LBE	TRANSFAC	LBE	8253	cluster_2218	2	0.628754	0.8084773
7387	ZNF502	TRANSFAC	ZNF502	7387	cluster_1665	1	0.6305991	0.8095774
9815	CACCC-BINDING_FACTOR	TRANSFAC	CACCC-BINDING_FACTOR	9815	cluster_2491	1	0.6308814	0.8097429
1824	MEIS1_DLX2	HumanTF2	MEIS1_DLX2	1824	cluster_167	4	0.6311452	0.8098038
4644	PAX7	HT-SELEX2	PAX7	3348	cluster_729	10	0.6326524	0.8101592
6115	HTF4	TRANSFAC	HTF4	6115	cluster_2481	1	0.6329484	0.8101592
5594	OLIG2	MOUSE.H10MO.B	OLIG2	5594	cluster_320	2	0.6332138	0.8101592
2165	LXRBETA:RXRALPHA	TRANSFAC	LXRBETA:RXRALPHA	2165	cluster_3019	2	0.6338073	0.8101592
7666	ZNF96	TRANSFAC	ZNF96	7666	cluster_2533	1	0.6342515	0.8101592
9802	MYBL1	HumanTF	MYBL1	9802	cluster_2456	2	0.6350067	0.8101592
9177	NSY-7	UniPROBE	NSY-7	9177	cluster_1736	1	0.6353419	0.8101592
7027	ZNF445	TRANSFAC	TET1	386	cluster_758	5	0.6354348	0.8101592
2432	INTERFERON_REGULATORY_FACTOR_2	3D-footprint	INTERFERON_REGULATORY_FACTOR_2	2432	cluster_3035	1	0.6357352	0.8101592
6614	ZNF311	TRANSFAC	ZNF311	6614	cluster_1396	1	0.6359277	0.8101592
10435	SZF1-1	TRANSFAC	SPZ1	10595	cluster_1465	2	0.6360358	0.8101592
4453	NFATC2	HT-SELEX2	NFATC1	4445	cluster_2474	4	0.6365963	0.8102433
5244	ZNF580	HT-SELEX2	ZNF580	5241	cluster_2052	2	0.6366197	0.8102433
7417	ZNF799	TRANSFAC	ZNF799	7417	cluster_2798	1	0.6368166	0.8103747
6591	ZNF699	TRANSFAC	ZNF699	6591	cluster_2356	1	0.6372965	0.8105452
10358	HMGIY	TRANSFAC	HMGIY	10358	cluster_1704	1	0.6376562	0.8105452
5199	ZNF276	HT-SELEX2	ZNF276	5198	cluster_3072	2	0.6379299	0.8105662
1611	FOXJ2_HOXB13	HumanTF2	FOXJ2_HOXB13	1611	cluster_75	2	0.6390326	0.8105927
6322	ZNF581	TRANSFAC	ZNF581	6322	cluster_1628	1	0.6391521	0.8105927
7687	ZFHX2	TRANSFAC	ZFHX2	7687	cluster_1873	1	0.6393911	0.8106399
6421	ZNF772	TRANSFAC	ZNF772	6421	cluster_1109	1	0.6394247	0.8106399
1073	CG7386	CISBP	CG7386	1073	cluster_1355	2	0.6394508	0.8106399
11117	CG1856	FlyZincFinger	CG1856	11117	cluster_1907	1	0.6410309	0.81126
407	DMRT2	CISBP	DMRT2	407	cluster_1690	1	0.6428439	0.8126008
3637	DPF1	HT-SELEX2	DPF1	3637	cluster_2145	4	0.6429726	0.8126459
8048	TEF1	TRANSFAC	TEAD1	10147	cluster_737	3	0.6442661	0.8130652
7299	ZFP786	TRANSFAC	ZFP786	7299	cluster_951	2	0.6447984	0.8132671
2926	KLF7	UniPROBE	KLF7	5611	cluster_440	2	0.6451021	0.8133761
6756	ZNF323	TRANSFAC	ZNF323	6756	cluster_950	1	0.6461562	0.8145092
2818	HOMEOBOX_PROTEIN_PAX-6	3D-footprint	HOMEOBOX_PROTEIN_PAX-6	2818	cluster_2703	1	0.6468135	0.8149458
5075	TLX3	HT-SELEX2	TLX3	5075	cluster_2543	1	0.6469761	0.8150723
3944	MAB-3	TRANSFAC	MAB-3	3944	cluster_2208	1	0.6471575	0.8151833
5074	TLX3	HT-SELEX2	TLX3	5074	cluster_2916	1	0.6475446	0.8153966
8277	SO	TRANSFAC	so	3755	cluster_1545	4	0.6477068	0.8155616
7268	ZNF836	TRANSFAC	ZNF392	6364	cluster_1053	2	0.6482744	0.8156493
6556	ZNF-20	TRANSFAC	ZNF-20	6556	cluster_1247	1	0.6488612	0.8160589
6010	REST	TRANSFAC	HLH-1	118	cluster_1394	3	0.6490047	0.8160589
1765	HOXB2_HOXB13	HumanTF2	HOXC11	9676	cluster_1559	68	0.6491642	0.8162203
11005	CG3407	FlyZincFinger	CG3407	11005	cluster_2927	1	0.6493302	0.8162723
8184	GCM	TRANSFAC	GCM	8184	cluster_2712	2	0.6501326	0.8168892
7855	P53	TRANSFAC	P53	7855	cluster_2278	1	0.6504422	0.8171766
6481	ZNF780A	TRANSFAC	ZNF780A	6481	cluster_2254	1	0.651085	0.8174537
5845	BTEB2	TRANSFAC	BTEB2	5845	cluster_2273	1	0.6519363	0.8177223
7076	ZNF273	TRANSFAC	ZNF273	7076	cluster_1156	1	0.653299	0.8177717
8790	RREB-1	TRANSFAC	RREB-1	8790	cluster_1966	1	0.6535496	0.8177717
1331	PAL-1	JASPAR	PAL-1	1331	cluster_1059	1	0.6543803	0.8183307
6111	KAISO	TRANSFAC	KAISO	6111	cluster_2324	1	0.6554944	0.8185637
6853	ZSCAN11	TRANSFAC	ZSCAN11	6853	cluster_899	1	0.6556769	0.8186746
7424	ZNF594	TRANSFAC	ZNF594	7424	cluster_2363	1	0.6559708	0.8190026
11095	CG4881	FlyZincFinger	CG4881	11095	cluster_2934	1	0.6562087	0.8192215
7179	ZNF343	TRANSFAC	ZNF343	7179	cluster_1742	1	0.6570635	0.8194916
9860	HP1_SITE_FACTOR	TRANSFAC	HP1_SITE_FACTOR	9860	cluster_1949	1	0.6573519	0.8194916
1147	JIM	CISBP	JIM	1147	cluster_459	2	0.6574516	0.8194916
1229	HBP1	TRANSFAC	HBP1	1229	cluster_838	1	0.6575249	0.8194916
6894	ZNF195	TRANSFAC	ZFP661	6366	cluster_856	4	0.657813	0.8194916
5205	ZNF296	HT-SELEX2	ZNF296	5204	cluster_2127	2	0.658101	0.8194916
2254	SERUM_RESPONSE_FACTOR	3D-footprint	SERUM_RESPONSE_FACTOR	2254	cluster_2287	1	0.6582648	0.8194916
9579	FOXO6	HumanTF	FOXO6	9579	cluster_2561	4	0.6583312	0.8194916
11039	CG11491	FlyZincFinger	CG11491	11039	cluster_2699	2	0.6585801	0.8194916
1409	E2F3_FOXO6	HumanTF2	E2F3_FOXO6	1409	cluster_24	2	0.6586764	0.8194916
844	SMAD3	CISBP	SMAD3	844	cluster_1641	1	0.6599399	0.8204404
7737	ZNF789	TRANSFAC	ZNF789	7737	cluster_906	1	0.6601693	0.8204938
274	ZFP300	CISBP	ZFP300	274	cluster_1656	1	0.6603879	0.820686
5385	ARID3A	TRANSFAC	ARID3A	5385	cluster_500	2	0.6609363	0.8207747
6905	ZNF814	TRANSFAC	ZNF814	6905	cluster_1929	1	0.6615621	0.821121
5684	SRF	HUMAN.H10MO.A	SRF	5684	cluster_2431	2	0.6617719	0.821121
8496	TEF5	TRANSFAC	TEF5	8496	cluster_1214	1	0.6630844	0.8225087
10422	BRK	TRANSFAC	KRUEPPEL-LIKE_FACTOR_4	2468	cluster_1107	4	0.6638215	0.82274
5961	ZFP161	TRANSFAC	ZFP161	5961	cluster_395	2	0.6639768	0.82274
6527	ZNF133	TRANSFAC	ZNF133	6527	cluster_1385	1	0.6652792	0.8236012
5900	GLI	TRANSFAC	GLI	5900	cluster_2168	1	0.6653774	0.8236061
6698	ZNF837	TRANSFAC	ZNF837	6698	cluster_1067	1	0.6660953	0.8237308
4488	NKX2-3	HT-SELEX2	NKX2-5	4491	cluster_1913	4	0.6662983	0.8237308
6990	ZNF16	TRANSFAC	ZNF16	6990	cluster_1377	1	0.6668379	0.8237308
7609	ZNF629	TRANSFAC	ZNF629	7609	cluster_1930	1	0.6672997	0.8237308
8498	TIEG1	TRANSFAC	WT1	10446	cluster_2054	2	0.6673854	0.8237308
10191	TP53	HumanTF	TP53	10191	cluster_2977	1	0.6676218	0.8237308
2144	C/EBP	TRANSFAC	C/EBP	2144	cluster_1828	1	0.6680168	0.8239465
6251	SCRT2	TRANSFAC	HOMEOBOX_PROTEIN_VND	2325	cluster_1408	2	0.6681448	0.8239572
5770	CPBP	TRANSFAC	CPBP	5770	cluster_909	2	0.6681448	0.8239572
6772	SCRT1	TRANSFAC	SCRT1	6772	cluster_2171	1	0.6685283	0.8241374
1817	HOXD12_TBX21	HumanTF2	HOXD12_EOMES	1806	cluster_163	16	0.6688348	0.8243427
9638	HINFP1	HumanTF	HINFP1	9638	cluster_2203	1	0.668988	0.8244927
7538	ZNF331	TRANSFAC	ZNF331	7538	cluster_2633	1	0.6693122	0.8246976
2773	HOMEOBOX_PROTEIN_HOX-B13	3D-footprint	HOMEOBOX_PROTEIN_HOX-B13	2773	cluster_3055	1	0.6697528	0.8246976
1250	KLF4	JASPAR	KLF4	1250	cluster_2881	1	0.6700191	0.8246976
6257	OSR2	TRANSFAC	OSR2	6257	cluster_2379	1	0.6701551	0.8246976
6793	ZNF552	TRANSFAC	ZNF552	6793	cluster_1955	1	0.6702674	0.8246976
1692	GCM1_SOX2	HumanTF2	GCM1_SOX2	1692	cluster_113	2	0.6717245	0.8258729
7149	ZNF260	TRANSFAC	ZNF260	7149	cluster_2305	1	0.6718095	0.8258729
6493	ZNF736	TRANSFAC	ZNF736	6493	cluster_2262	1	0.6722278	0.8261546
6449	STAF	TRANSFAC	STAF	6449	cluster_2384	2	0.6728423	0.8265997
9313	EMS	DrosophilaTF	EMS	9313	cluster_2320	1	0.6740052	0.8270204
7643	ZFPM1	TRANSFAC	FOG	7599	cluster_1089	2	0.6741243	0.8270891
7776	MAFF	TRANSFAC	MAFF	7776	cluster_1574	1	0.6742316	0.827182
9349	HOXA4	TRANSFAC	POU4F3	7862	cluster_908	2	0.6749851	0.8276415
10351	DEAF1	TRANSFAC	DEAF1	10351	cluster_3029	2	0.6755868	0.8280678
621	SNAPOD2T00005194001	CISBP	SNAPOD2T00005194001	621	cluster_1012	1	0.6770651	0.8285512
6950	ZNF16	TRANSFAC	ZNF16	6950	cluster_1300	1	0.6770864	0.8285512
7001	ZNF132	TRANSFAC	ZNF132	7001	cluster_2813	1	0.6776731	0.8288821
9327	PNR	DrosophilaTF	GATA6	8959	cluster_647	7	0.679175	0.8299444
9724	IRX5	HumanTF	IRX2	9723	cluster_2465	3	0.6803166	0.8307197
6704	ZNF548	TRANSFAC	ZNF548	6704	cluster_3007	1	0.6806592	0.8310219
6101	HNF-4ALPHA	TRANSFAC	HNF-4ALPHA	6101	cluster_2483	1	0.6808105	0.8310905
8200	THMG2	TRANSFAC	THMG2	8200	cluster_2102	1	0.6813039	0.8312152
6753	ZFP191	TRANSFAC	ZFP191	6753	cluster_740	3	0.6816325	0.8313582
7665	INSM2	TRANSFAC	INSM2	7665	cluster_2264	1	0.6825791	0.8323965
1140	HNF4	CISBP	HNF4	1140	cluster_2831	1	0.6831083	0.8324291
6400	SNAP190	TRANSFAC	SNAP190	6400	cluster_2779	1	0.6831676	0.8324291
8536	ZNF545	TRANSFAC	ZFP82	3386	cluster_521	2	0.6832174	0.8324291
10130	TBX21	HumanTF	TBX21	10130	cluster_2414	3	0.6832411	0.8324291
9513	ETS1	HumanTF	ETV7	3785	cluster_595	8	0.6834616	0.8325003
9242	NCX	TRANSFAC	NCX	9242	cluster_1518	1	0.6836818	0.8326564
7535	RBAK	TRANSFAC	RBAK	7535	cluster_1232	1	0.6837552	0.8327051
7718	ZNF545	TRANSFAC	ZNF545	7718	cluster_2564	2	0.6838171	0.8327051
114	HMG-12	CISBP	HMG-12	114	cluster_2146	1	0.6846335	0.8333507
2856	GATA3	UniPROBE	GATA3	5505	cluster_445	2	0.684781	0.8334258
10983	CG10267	FlyZincFinger	CG10267	1038	cluster_346	2	0.684851	0.8334258
2475	TRANSCRIPTION_FACTOR_MAFB	3D-footprint	TRANSCRIPTION_FACTOR_MAFB	2475	cluster_1279	2	0.6848542	0.8334258
5543	HBP1	TRANSFAC	HBP1	5543	cluster_2376	1	0.6851227	0.8335798
[truncated: 670 more rows]

## Sheet: GO Process
GO Term	Description	P-value	FDR q-value	Enrichment	N	B	n	b	Genes
GO:0001649	osteoblast differentiation	0.000568	1	54.44	10452	48	8	2	[Gdf10 - growth differentiation factor 10, Igfbp3 - insulin-like growth factor binding protein 3]
GO:2000844	negative regulation of testosterone secretion	0.000765	1	1,306.50	10452	1	8	1	[Igfbp3 - insulin-like growth factor binding protein 3]

## Sheet: GO Function
GO Term	Description	P-value	FDR q-value	Enrichment	N	B	n	b	Genes
GO:0019888	protein phosphatase regulator activity	0.000641	1	51.24	10452	51	8	2	[Igfbp3 - insulin-like growth factor binding protein 3, Ppp1r1b - protein phosphatase 1, regulatory (inhibitor) subunit 1b]
GO:0019208	phosphatase regulator activity	0.000858	1	44.29	10452	59	8	2	[Igfbp3 - insulin-like growth factor binding protein 3, Ppp1r1b - protein phosphatase 1, regulatory (inhibitor) subunit 1b]

## Sheet: GO Component
GO Term	Description	P-value	FDR q-value	Enrichment	N	B	n	b	Genes
GO:0005576	extracellular region	0.000863	1	8	10452	653	8	4	[Bgn - biglycan, Gdf10 - growth differentiation factor 10, C1ql1 - complement component 1, q subcomponent-like 1, Igfbp3 - insulin-like growth factor binding protein 3]
