# Supplementary material for: Photoperiodic history modulates the response of the saccus vasculosus transcriptome to seawater exposure in Atlantic salmon
Source: J Comp Physiol A Neuroethol Sens Neural Behav Physiol. 2025 Nov 6;212(1):69–78. doi: 10.1007/s00359-025-01779-w (PMC13038667; doi:10.1007/s00359-025-01779-w)
Supplement: Supplementary file 6 — Supplementary file6 (XLSX 211 KB) [file 359_2025_1779_MOESM6_ESM.xlsx]

## Sheet: Cluster4
Atlantic Salmon Gene ID	Atlantic Salmon Transcript ID	Atlantic Salmon Gene Name	Mouse Gene ID	Mouse Gene Name	Zebrafish Gene ID	Zebrafish Gene Name	Gene description	Chromosome / Scaffold	Gene start	Gene end	Transcript Length	logFC.SPHold.FWvsSPHold.SW	logFC.SPHold.FWvsSPLL.FW	logFC.SPHold.FWvsSPLL.SW	logFC.SPHold.SWvsSPLL.FW	logFC.SPHold.SWvsSPLL.SW	logFC.SPLL.FWvsSPLL.SW	logCPM	F	PValue	FDR	SPhold_FW	SPhold_SW	SPLL_FW	SPLL_SW	SP-hold_FW1	SP-hold_FW2	SP-hold_FW3	SP-hold_FW4	SP-hold_SW1	SP-hold_SW2	SP-hold_SW3	SPLL_FW1	SPLL_FW2	SPLL_SW1	SPLL_SW2	SPLL_SW3	SPLL_SW4
ENSSSAG00000001958	ENSSSAT00000004190		ENSMUSG00000021243	Fcf1	ENSDARG00000102333	fcf1		1	27124396	27127878	1088	-0.376991	0.571679	0.593947	0.94867	0.970938	0.022268	4.97329	14.8922	7.47595e-05	0.00866974	-0.523547	-1.11303	0.546394	1.09019	37.45	44.5	50.53	47.68	40.8	36.58	42.75	55.66	54.26	61.49	67.7	51.26	67.22
ENSSSAG00000082362	ENSSSAT00000004226	anp32b	ENSMUSG00000028333	Anp32b	ENSDARG00000023330	anp32b	acidic (leucine-rich) nuclear phosphoprotein 32 family. member B [Source:ZFIN;Acc:ZDB-GENE-030131-719]	4	12868287	12877529	3416	-0.611322	0.551943	0.42178	1.16327	1.0331	-0.130163	4.67363	23.2326	5.14384e-06	0.00320772	-0.234429	-1.31867	0.769146	0.783949	13.35	11.74	13.95	11.45	10.81	8.29	9.46	16.5	13.71	16.35	17.02	11.88	16.21
ENSSSAG00000006992	ENSSSAT00000015103		ENSMUSG00000011179	Odc1	ENSDARG00000007377	odc1		9	26171531	26176543	2429	-1.00577	0.0625283	-0.0850122	1.06829	0.920754	-0.14754	4.30083	14.8706	7.53776e-05	0.00866988	0.826271	-1.45565	0.302148	0.327226	21.28	15.44	19.42	13.14	12.43	7.14	10.47	16.43	12.91	17.22	16.29	9.25	17.5
ENSSSAG00000007721	ENSSSAT00000017074	rbp4	ENSMUSG00000024990	Rbp4	ENSDARG00000101199	rbp4	retinol binding protein 4. plasma [Source:ZFIN;Acc:ZDB-GENE-000210-19]	19	50055283	50057813	1134	-0.48256	0.928704	0.487778	1.41126	0.970338	-0.440925	7.64839	15.0457	7.05133e-05	0.00844396	-0.491223	-1.07666	1.21428	0.353604	226.82	303.53	323.16	244.74	230.93	208.36	236.53	444.06	409.75	271.99	332.15	303.33	483.23
ENSSSAG00000083694	ENSSSAT00000087687	arrdc3b			ENSDARG00000036028	arrdc3b	arrestin domain containing 3b [Source:ZFIN;Acc:ZDB-GENE-040912-182]	11	70593713	70604958	6632	-1.27621	-0.10865	0.00643187	1.16756	1.28265	0.115082	3.25263	14.2086	9.75091e-05	0.00979437	0.821773	-1.40054	-0.0234214	0.602188	3.71	3.38	3.42	1.99	1.66	0.98	1.84	2.43	2.23	3.42	2.99	2.07	2.82
ENSSSAG00000057146	ENSSSAT00000093130	fkbp11	ENSMUSG00000003355	Fkbp11	ENSDARG00000037000	fkbp11	FKBP prolyl isomerase 11 [Source:ZFIN;Acc:ZDB-GENE-030616-357]	22	29190224	29235686	823	-0.422164	0.762159	0.351385	1.18432	0.773549	-0.410775	4.2737	15.0763	6.97022e-05	0.00840776	-0.410329	-1.10848	1.23349	0.285319	40.78	45.47	38.99	29.25	34.7	30.47	33.02	54.23	51.65	44.19	46.85	38.08	46.45
ENSSSAG00000058511	ENSSSAT00000095823	fabp4	ENSMUSG00000027528	Fabp9	ENSDARG00000109259		Fatty acid-binding protein. adipocyte [Source:NCBI gene (formerly Entrezgene);Acc:100196174]	5	85827995	85829881	638	-0.734111	0.701297	0.753687	1.43541	1.4878	0.0523898	3.86272	14.646	8.21811e-05	0.00890547	-0.373583	-1.22788	0.613114	0.98835	39.44	40.47	34.79	25.08	32.42	16.55	24.35	48.02	43.65	43.11	46.4	55.52	58.19
ENSSSAG00000061591	ENSSSAT00000100978	spon2b	ENSMUSG00000037379	Spon2	ENSDARG00000002732	spon2b	spondin 2b. extracellular matrix protein [Source:NCBI gene (formerly Entrezgene);Acc:100195160]	9	81339492	81347135	2596	-0.286037	1.01402	0.387245	1.30006	0.673282	-0.626775	4.12494	25.5508	2.80455e-06	0.00248338	-0.577224	-0.87641	1.37574	0.0778987	10.81	12.23	9.53	8.73	9.75	8.8	10.33	17.08	16.65	11.92	13.05	8.54	16.06
ENSSSAG00000062926	ENSSSAT00000103013				ENSDARG00000075015		heme-binding protein soul5 [Source:ZFIN;Acc:ZDB-GENE-110718-2]	3	53466153	53470210	1366	-1.21172	1.78834	1.22328	3.00007	2.435	-0.565067	2.93869	20.8087	1.16291e-05	0.00468723	-0.591418	-1.03349	1.17437	0.450531	4.39	7.59	6.38	6.12	4.87	0.65	4.22	20.78	14.3	12.16	12.35	12.46	14.26
ENSSSAG00000065576	ENSSSAT00000109968	MYCBP	ENSMUSG00000028647	Mycbp	ENSDARG00000091001	mycbp	MYC binding protein [Source:ZFIN;Acc:ZDB-GENE-060331-97]	27	36047066	36050187	822	-0.338018	0.955975	0.995534	1.29399	1.33355	0.0395594	4.57333	18.9105	1.83796e-05	0.00528231	-0.704602	-0.996683	0.673195	1.02809	42.92	37.36	33.5	39.53	39.73	31.56	32.89	56.52	63.85	62.48	62.33	70.93	69.74
ENSSSAG00000070975	ENSSSAT00000124843	psph	ENSMUSG00000029446	Psph	ENSDARG00000040314	psph	phosphoserine phosphatase [Source:ZFIN;Acc:ZDB-GENE-050809-127]	20	63083523	63087138	1226	-0.28664	0.659448	0.641768	0.946088	0.928408	-0.01768	6.54639	18.9512	1.81418e-05	0.00528231	-0.642306	-1.04237	0.640027	1.04464	114.26	139.7	111.7	101.82	107.2	94.74	126.53	142.45	155.96	152.81	189.17	139.96	171.34
ENSSSAG00000070970	ENSSSAT00000125665		ENSMUSG00000026879	Gsn	ENSDARG00000045262	gsnb		7	44983071	44991681	2583	-0.0722412	1.08153	0.911836	1.15377	0.984077	-0.169696	5.30585	35.682	3.07962e-07	0.00101784	-0.904552	-0.825831	0.901786	0.828597	24.85	22.45	18.46	14.74	23.31	16.71	25.73	36.31	32.2	31.3	41.73	25.63	38.38
ENSSSAG00000073128	ENSSSAT00000130909		ENSMUSG00000028010	Gar1	ENSDARG00000076526	gar1		9	62245245	62257560	1353	-1.05573	-0.136348	-0.299604	0.91938	0.756125	-0.163255	3.75519	15.747	5.42813e-05	0.00773482	1.17259	-1.27268	0.0623374	0.037751	23.5	25.37	23.5	19.08	12.19	11.86	13.4	18.6	15.23	17.48	17.85	11	22.4
ENSSSAG00000079178	ENSSSAT00000148733	manf	ENSMUSG00000032575	Manf	ENSDARG00000063177	manf	mesencephalic astrocyte-derived neurotrophic factor [Source:ZFIN;Acc:ZDB-GENE-060929-640]	22	55343908	55347740	1474	-0.334423	0.537942	0.407815	0.872365	0.742238	-0.130127	6.07296	16.7955	3.72815e-05	0.00700108	-0.455463	-1.1954	0.804389	0.846477	80.44	83.16	68.65	71.76	66.29	64.2	74.92	88.43	90.28	91.7	100.17	71.16	102.01
ENSSSAG00000080772	ENSSSAT00000153590	SFRS3	ENSMUSG00000071172	Srsf3	ENSDARG00000059360	srsf3b	serine and arginine rich splicing factor 3b [Source:ZFIN;Acc:ZDB-GENE-071005-2]	22	28164019	28177383	1408	-0.72176	0.1394	0.0563233	0.86116	0.778084	-0.0830763	6.64959	15.92	5.09553e-05	0.00756131	0.630759	-1.48003	0.264899	0.58437	148.91	154.63	155.51	110.64	103.53	81.26	112.76	122.56	131.02	127.13	151.38	91.41	176.58
ENSSSAG00000086777	ENSSSAT00000171206	fabp7b	ENSMUSG00000019874	Fabp7	ENSDARG00000034650	fabp7b	fatty acid binding protein 7. brain. b [Source:ZFIN;Acc:ZDB-GENE-040614-4]	6	61824725	61827644	2786	-0.301152	0.726461	0.606896	1.02761	0.908049	-0.119564	9.14424	15.7487	5.42476e-05	0.00773482	-0.657154	-1.0522	0.848584	0.860771	291.91	315.01	343.23	290.76	311.9	240.18	321.72	396.37	438.75	385.25	451.16	381.8	472.6
ENSSSAG00000119474	ENSSSAT00000190014	chrne	ENSMUSG00000014609	Chrne	ENSDARG00000034307	chrne	cholinergic receptor. nicotinic. epsilon [Source:ZFIN;Acc:ZDB-GENE-040808-32]	4	51891604	52022583	14740	-0.471625	0.708128	0.388263	1.17975	0.859888	-0.319865	4.94102	15.0888	6.93718e-05	0.00839856	-0.407097	-1.1922	1.05855	0.540741	3.33	4.91	2.8	2.81	3.49	2.32	2.78	4.74	4.38	4.79	4.43	2.38	5.2
ENSSSAG00000100118	ENSSSAT00000213578	c1qtnf6			ENSDARG00000006544			3	54703369	54730423	2868	-0.222787	0.825904	0.33092	1.04869	0.553707	-0.494984	4.94213	20.4167	1.15154e-05	0.00468723	-0.625061	-0.895318	1.33112	0.189257	18.56	19.9	15.37	14.92	16.88	14.85	18.57	25.16	24.09	19.9	26.94	11.2	23.07
ENSSSAG00000100431	ENSSSAT00000214037	h1-0	ENSMUSG00000096210	H1f0	ENSDARG00000038559	h1-0	H1.0 linker histone [Source:ZFIN;Acc:ZDB-GENE-030131-337]	19	852348	854237	1845	-1.342	0.195339	-0.147588	1.53733	1.19441	-0.342927	6.97798	18.2941	2.24474e-05	0.00574045	0.708219	-1.4409	0.643675	0.0890041	166.82	127.41	182.43	120.85	78.27	57.6	67.98	140.23	137.84	122.34	102.64	112.57	138.23
ENSSSAG00000068594	ENSSSAT00000216090							1	138387921	138448350	6256	-0.234371	0.923132	1.15311	1.1575	1.38748	0.22998	6.15601	31.1786	7.62202e-07	0.00132726	-0.745931	-0.884853	0.408639	1.22214	14.46	14.48	15.1	13.28	15.6	13.14	13.05	20.84	23.27	29.87	28.74	26.45	27.62
ENSSSAG00000085724	ENSSSAT00000217377	h1-10	ENSMUSG00000044927	H1f10	ENSDARG00000054058	h1-10	H1.10 linker histone [Source:ZFIN;Acc:ZDB-GENE-030131-1228]	12	65702651	65704052	1366	-1.52268	0.240034	-0.0346074	1.76271	1.48807	-0.274641	7.32909	22.3833	6.56095e-06	0.00355485	0.575296	-1.48267	0.625552	0.281818	255.96	220.77	313.24	215.87	101.91	83.08	118.53	237.32	246.61	231.8	172.85	193.14	278.65
ENSSSAG00000102528	ENSSSAT00000233585	nudt4b	ENSMUSG00000020029	Nudt4	ENSDARG00000045878	nudt4b	nudix (nucleoside diphosphate linked moiety X)-type motif 4b [Source:ZFIN;Acc:ZDB-GENE-040912-79]	7	49651425	49663588	3937	-0.94754	-0.0634017	0.0102413	0.884139	0.957782	0.073643	4.63722	22.2745	6.70482e-06	0.00356678	0.814849	-1.37602	-0.0970037	0.658171	15.14	13.18	12.34	12.57	8.27	6.64	8.82	10.43	10.2	13.12	13.4	7.21	16.3
ENSSSAG00000088880	ENSSSAT00000238920	dnph1	ENSMUSG00000040658	Dnph1	ENSDARG00000075730	dnph1	2'-deoxynucleoside 5'-phosphate N-hydrolase 1 [Source:ZFIN;Acc:ZDB-GENE-081107-5]	18	12870980	12900986	2699	-0.668945	0.707933	0.663473	1.37688	1.33242	-0.0444599	2.94217	15.417	6.13251e-05	0.00808217	-0.36614	-1.24376	0.697447	0.912453	5.44	3.97	4.01	4.16	3.14	3.19	3.01	5.85	5.75	5.88	5.81	5.52	7.56
ENSSSAG00000092066	ENSSSAT00000244232							19	57178622	57180048	1425	-1.41155	0.141945	0.115244	1.5535	1.52679	-0.0267008	8.93648	29.9788	9.8871e-07	0.00138556	0.540891	-1.49164	0.351881	0.598864	787.99	650.87	850.1	573.21	347.78	236.93	351.64	625.94	654.94	735.01	646.99	566.94	838.61

## Sheet: Enriched TFBSs
Enriched motif ID	Enriched TF	Motif database	Central TF	Central motif ID	Motif cluster	No. motifs in cluster	P-value	Q-value
3936	GMEB1	HT-SELEX2	GMEB1	3936	cluster_1031	2	7.6e-06	0.0356915
1802	HOXD12_ELK3	HumanTF2	GABPA	3296	cluster_42	350	0.0003478	0.7318519
7768	SMAD7	TRANSFAC	SMAD7	7768	cluster_2515	2	0.0017007	0.7318519
1814	HOXD12_HOXA3	HumanTF2	HOXD12_HOXA3	1814	cluster_165	2	0.0023883	0.7318519
10258	SMAD	TRANSFAC	SMAD	10258	cluster_2462	1	0.0023992	0.7318519
7134	ZFP30	TRANSFAC	ZFP30	7134	cluster_2488	1	0.0025198	0.7318519
6029	MEF-2C	TRANSFAC	MEF2A	5529	cluster_308	18	0.0028125	0.7318519
4878	SIX1	HT-SELEX2	SIX1	4877	cluster_800	17	0.0032423	0.7318519
9615	GMEB2	HumanTF	GMEB2	9615	cluster_687	2	0.0034542	0.7318519
1767	HOXB2_NHLH1	HumanTF2	HOXB2_NHLH1	1767	cluster_143	2	0.0034692	0.7318519
10516	CF2	JASPAR	CF2	9283	cluster_12	7	0.0034739	0.7318519
4464	NFATC4	HT-SELEX2	NFATC4	4464	cluster_610	10	0.0036239	0.7318519
4044	HOXB13	HT-SELEX2	HOXC11	9676	cluster_550	68	0.0037877	0.7318519
6523	ZNF154	TRANSFAC	ZNF251	7487	cluster_746	4	0.0040467	0.7318519
6564	ZFX	TRANSFAC	ZFY	6499	cluster_2993	2	0.0041013	0.7318519
1801	HOXD12_ELK3	HumanTF2	HOXB2_ELK1	1752	cluster_137	6	0.0041072	0.7318519
1194	SS	CISBP	CEBPG_CREB3L1	1364	cluster_281	3	0.0043483	0.7318519
1203	USF	CISBP	BHLHB2	9398	cluster_393	172	0.0046037	0.7318519
8326	TOE	TRANSFAC	GSB	8317	cluster_572	13	0.0050103	0.7318519
7530	ZNF287	TRANSFAC	ZNF471	6809	cluster_681	10	0.0051764	0.7318519
205	ATF4	CISBP	Y51H4A.4	237	cluster_1342	4	0.0058395	0.7318519
4638	PAX6	HT-SELEX2	PAX5	10515	cluster_620	28	0.0067915	0.7318519
6626	ZFP697	TRANSFAC	ZNF778	7435	cluster_781	6	0.0068025	0.7318519
11100	CG31632	FlyZincFinger	CG31632	11100	cluster_591	14	0.0070556	0.7318519
9431	DBP	HumanTF	GT	3303	cluster_646	38	0.0071249	0.7318519
10304	E2F-1	TRANSFAC	E2F1	1245	cluster_603	27	0.0072334	0.7318519
6936	ZNF21	TRANSFAC	ZNF21	6936	cluster_880	2	0.0078988	0.7318519
6316	ZBTB3	TRANSFAC	ZBTB3	6316	cluster_2595	1	0.0081952	0.7318519
6794	ZNF300	TRANSFAC	ZNF300	6794	cluster_2864	1	0.0084686	0.7318519
5433	FOXO3	HUMAN.H10MO.B	FOXO3	5433	cluster_604	21	0.0094112	0.7318519
3821	C-MYB	TRANSFAC	C-MYB	7913	cluster_696	10	0.0099041	0.7318519
7707	ZFP90	TRANSFAC	ZFP90	7352	cluster_2098	3	0.0099698	0.7318519
6227	NKX1-1	TRANSFAC	ZNF449	7200	cluster_1138	7	0.0102975	0.7318519
6721	ZNF625	TRANSFAC	ZNF625	6721	cluster_2894	1	0.0104642	0.7318519
7309	ZNF679	TRANSFAC	ZNF679	7309	cluster_2454	1	0.0105867	0.7318519
6168	ZNF536	TRANSFAC	ZNF536	6168	cluster_2158	1	0.0106396	0.7318519
9059	IRX4	UniPROBE	IRX5	10884	cluster_362	18	0.0107988	0.7318519
4685	GMEB-1	TRANSFAC	GMEB-1	4685	cluster_438	2	0.0110383	0.7318519
2096	TRANSCRIPTION_FACTOR_MAFG	3D-footprint	TRANSCRIPTION_FACTOR_MAFB	2474	cluster_2236	5	0.0112751	0.7318519
9629	HES7	HumanTF	HES5	9628	cluster_776	8	0.0117043	0.7318519
8163	CHECKPOINT_SUPPRESSOR_HOMOLOGUE	TRANSFAC	CHECKPOINT_SUPPRESSOR_HOMOLOGUE	8163	cluster_1492	1	0.012343	0.7318519
958	LMO2	CISBP	ESG	9315	cluster_472	67	0.0125557	0.7318519
10944	ATF5	TRANSFAC	ATF5	10944	cluster_1775	1	0.0129071	0.7318519
3125	HOXD13_I322L_R2	UniPROBE	HOXD13_S316C_R1	3133	cluster_2418	4	0.012951	0.7318519
7980	CDX	TRANSFAC	Abd-B	10418	cluster_747	19	0.0131148	0.7318519
9316	EVE	DrosophilaTF	EVE	9316	cluster_2306	1	0.0132911	0.7318519
2929	MTF1	UniPROBE	MTF1	5641	cluster_519	2	0.0133017	0.7318519
1471	ERF_MAX	HumanTF2	FLI1_FIGLA	1593	cluster_72	22	0.0135345	0.7318519
8828	WHN	TRANSFAC	WHN	8828	cluster_2246	1	0.0137632	0.7318519
6817	ZNF316	TRANSFAC	ZNF691	6420	cluster_968	4	0.0139829	0.7318519
500	ELT-7	CISBP	PNR	8182	cluster_542	71	0.0141372	0.7318519
5435	FOXO4	HUMAN.H10MO.C	FOXP2	5436	cluster_576	59	0.014556	0.7318519
166	BHLHA15	CISBP	ATOH1	9376	cluster_553	70	0.0148536	0.7318519
6841	ZNF711	TRANSFAC	ZNF711	6841	cluster_1832	1	0.0149617	0.7318519
9254	STAT1	TRANSFAC	STAT4	982	cluster_632	9	0.0165309	0.7318519
9156	HLH-4	UniPROBE	ELF3	5461	cluster_656	5	0.0170777	0.7318519
5236	ZNF501	HT-SELEX2	ZNF501	5236	cluster_2765	2	0.0180352	0.7318519
4260	KLF4	HT-SELEX2	SP4	3370	cluster_615	66	0.0182592	0.7318519
1958	TEAD4_ERG	HumanTF2	ERF_HOXA3	1469	cluster_35	8	0.0184035	0.7318519
6830	ZNF233	TRANSFAC	ZNF233	6830	cluster_1266	2	0.0188885	0.7318519
1979	TEAD4_HES7	HumanTF2	TEAD4_CLOCK	1930	cluster_223	6	0.0191206	0.7318519
8281	NK-4	TRANSFAC	NKX2-5	4489	cluster_529	49	0.0195118	0.7318519
1388	CUX1_RFX5	HumanTF2	CUX1_RFX5	1388	cluster_294	2	0.0195825	0.7318519
9611	GLI2	HumanTF	ZBTB7B	5158	cluster_589	9	0.0199131	0.7318519
8510	GCMA	TRANSFAC	GCM2	1324	cluster_564	24	0.0206044	0.7318519
10514	BR(VAR.4)	JASPAR	BR(VAR.4)	10514	cluster_1293	2	0.020901	0.7318519
7434	ZNF845	TRANSFAC	ZNF845	7434	cluster_1799	1	0.0209773	0.7318519
711	TERF2	CISBP	TERF2	711	cluster_2477	1	0.0214048	0.7318519
6944	ZNF682	TRANSFAC	ZNF553	6813	cluster_821	4	0.0214158	0.7318519
3162	NKX2-8_REF_R1	UniPROBE	NKX2-8_REF_R1	3162	cluster_1812	4	0.0216564	0.7318519
193	TEF	CISBP	CEBPD	185	cluster_957	13	0.0219426	0.7318519
6509	ZNF189	TRANSFAC	ZNF567	7296	cluster_807	3	0.0219494	0.7318519
7284	ZNF836	TRANSFAC	ZNF836	7284	cluster_890	3	0.0220627	0.7318519
1703	GCM2_DLX3	HumanTF2	GCM2_DLX2	1701	cluster_118	6	0.0222169	0.7318519
10842	HOXA13	JASPAR	CDX1	10805	cluster_332	53	0.0222399	0.7318519
7066	ZNF155	TRANSFAC	ZNF155	7066	cluster_1990	1	0.0222613	0.7318519
3751	ESRRB	HT-SELEX2	ESRRA	9502	cluster_548	59	0.0226891	0.7318519
3665	EGR4	HT-SELEX2	EGR1	5375	cluster_525	62	0.0227656	0.7318519
10620	MYC	JASPAR	MYC	5546	cluster_763	9	0.0231629	0.7318519
8705	KLF4	JASPAR	KLF8	7909	cluster_1160	4	0.0235145	0.7318519
4027	HOXA5	HT-SELEX2	VSX1	10211	cluster_567	370	0.0235597	0.7318519
10448	ZNF219	TRANSFAC	ZNF740	5264	cluster_707	8	0.0236784	0.7318519
693	IRF5	CISBP	IRF5	9716	cluster_379	29	0.0238843	0.7318519
10059	SOX8	HumanTF	SOX17	10104	cluster_983	16	0.0241485	0.7318519
10484	SREBP	TRANSFAC	SREBP	10484	cluster_1922	4	0.0244545	0.7318519
10105	SOX1	HumanTF	SOX17	10103	cluster_685	25	0.0245592	0.7318519
8029	GLI1	TRANSFAC	GLI	7908	cluster_691	31	0.0247819	0.7318519
6085	P300	TRANSFAC	Homeobox_protein_Hox-A9	2348	cluster_1455	3	0.024852	0.7318519
5961	ZFP161	TRANSFAC	ZFP161	5961	cluster_395	2	0.0254057	0.7318519
1982	TEAD4_HOXA13	HumanTF2	TEAD4_HOXA13	1982	cluster_247	6	0.0254256	0.7318519
3181	PAX3_R56L_R1	UniPROBE	PAX3_R56L_R1	3181	cluster_1725	7	0.025649	0.7318519
1367	CLOCK_EVX1	HumanTF2	HOXB2_TCF3	1794	cluster_160	14	0.0258153	0.7318519
7758	ZNF652	TRANSFAC	ZNF652	7758	cluster_2123	1	0.0258508	0.7318519
957	IRF7	CISBP	IRF1	5493	cluster_338	61	0.0267394	0.7318519
4851	MTF-1	TRANSFAC	MTF1	5539	cluster_643	7	0.0272274	0.7318519
9210	IRF-7	TRANSFAC	IRF-7	9210	cluster_2163	1	0.027245	0.7318519
41	CLOX	TRANSFAC	ONECUT1	9881	cluster_544	11	0.027303	0.7318519
1907	RFX3_FIGLA	HumanTF2	RFX3_FIGLA	1907	cluster_207	2	0.0274309	0.7318519
7283	ZNF836	TRANSFAC	ZNF345	7104	cluster_663	6	0.0275974	0.7318519
1680	GCM1_MAX	HumanTF2	GCM1_MAX	1683	cluster_108	8	0.0278958	0.7318519
1319	GMEB2	JASPAR	CES-2	1329	cluster_958	3	0.0279843	0.7318519
3118	HOXC4_R158L_R2	UniPROBE	HOXC4_N178S_R2	3116	cluster_803	17	0.0284299	0.7318519
2531	GLUCOCORTICOID_RECEPTOR	3D-footprint	GR	8602	cluster_315	57	0.0284319	0.7318519
8069	NGN-2	TRANSFAC	NGN-2	8069	cluster_872	1	0.0284326	0.7318519
1108	TCF-3	TRANSFAC	TCF7	3373	cluster_546	46	0.028563	0.7318519
740	ESRRB	CISBP	RARA	4801	cluster_541	86	0.0285778	0.7318519
7399	APAK	TRANSFAC	APAK	7399	cluster_732	4	0.0288804	0.7318519
6783	ZFP64	TRANSFAC	ZFP64	6783	cluster_2847	2	0.0289765	0.7318519
1639	GCM1_CEBPB	HumanTF2	GCM1_CEBPB	1639	cluster_87	2	0.0290568	0.7318519
8215	MEF-2	TRANSFAC	MEF-2	8114	cluster_2558	3	0.0291049	0.7318519
2888	MAX	UniPROBE	MAX	2888	cluster_394	4	0.0291486	0.7318519
5554	NEUROD1	HUMAN.H10MO.C	BHLHA15	3492	cluster_302	84	0.0294212	0.7318519
1786	HOXB2_SOX15	HumanTF2	HOXB2_SOX15	1786	cluster_157	2	0.0295249	0.7318519
1690	GCM1_PITX1	HumanTF2	GCM1_PITX1	1690	cluster_111	2	0.0295574	0.7318519
1522	ETV2_NHLH1	HumanTF2	ETV2_NHLH1	1522	cluster_53	2	0.0296289	0.7318519
4128	HOXD1	HT-SELEX2	GSX2	3951	cluster_725	86	0.0297196	0.7318519
4744	POU4F1	HT-SELEX2	POU4F3	4748	cluster_1552	16	0.0298153	0.7318519
10442	CACD	TRANSFAC	KLF3	5790	cluster_741	8	0.0302348	0.7318519
2965	GST-NOTCH1_FIG4	UniPROBE	GST-NOTCH1_FIG4	2965	cluster_1448	1	0.0305271	0.7318519
10107	SOX1	HumanTF	SOX18	10040	cluster_982	15	0.0306603	0.7318519
1451	ERF_CLOCK	HumanTF2	ETV2_CLOCK	1484	cluster_39	10	0.0307104	0.7318519
3142	KLF1_H299Y_R1	UniPROBE	EGR2_R409W_R1	3081	cluster_1508	5	0.0312146	0.7318519
2184	MEF2A	TRANSFAC	MEF2A	2184	cluster_2653	2	0.0313663	0.7318519
8344	BYN	TRANSFAC	BYN	8344	cluster_652	7	0.0315547	0.7318519
394	BM1_12445	CISBP	DMD-3	418	cluster_2008	11	0.0315609	0.7318519
4176	IRF3	HT-SELEX2	IRF3	4174	cluster_2550	2	0.0329838	0.7318519
10501	CTF1	TRANSFAC	NFIA	9830	cluster_602	19	0.0331105	0.7318519
10068	SOX9	HumanTF	SOX21	10043	cluster_1125	6	0.0337104	0.7318519
1523	ETV2_ONECUT2	HumanTF2	ETV2_ONECUT2	1523	cluster_54	2	0.0339287	0.7318519
3108	HOXB7_K191R_R2	UniPROBE	HOXB7_K191R_R2	3108	cluster_1724	2	0.0351484	0.7318519
107	AHCTF1	CISBP	AHCTF1	107	cluster_1454	4	0.0354352	0.7318519
7443	ZNF775	TRANSFAC	ZNF775	7443	cluster_1804	1	0.0357568	0.7318519
10015	RFX3	HumanTF	RFX2	8550	cluster_331	30	0.0361592	0.7318519
7510	ZNF599	TRANSFAC	ZNF599	7510	cluster_2568	1	0.0361784	0.7318519
4725	POU3F2	HT-SELEX2	POU3F2	4725	cluster_759	17	0.0363295	0.7318519
1976	TEAD4_GATA3	HumanTF2	TEAD4_GATA3	1976	cluster_243	2	0.036479	0.7318519
8749	TWIST1	JASPAR	TAL-1ALPHA:E47	10306	cluster_721	18	0.0377946	0.7318519
6684	ZNF620	TRANSFAC	ZNF620	6684	cluster_1316	1	0.037971	0.7318519
7614	ZNF228	TRANSFAC	ZNF228	7614	cluster_1632	1	0.0383051	0.7318519
1920	TEAD4_ALX4	HumanTF2	TEAD4_ALX4	1920	cluster_216	2	0.0384156	0.7318519
6961	ZNF432	TRANSFAC	ZNF432	6961	cluster_2783	1	0.0386993	0.7318519
65	TGIF2	TRANSFAC	MEIS1	78	cluster_468	21	0.0387196	0.7318519
1891	POU2F1_FOXO6	HumanTF2	POU2F1_FOXO6	1889	cluster_199	5	0.0390815	0.7318519
892	TBX-39	CISBP	TBX-39	892	cluster_2493	2	0.0394365	0.7318519
6419	ZFP579	TRANSFAC	ZFP579	6419	cluster_2042	1	0.0395105	0.7318519
2803	KRUEPPEL-LIKE_FACTOR_4	3D-footprint	LUNA	8386	cluster_566	33	0.0395417	0.7318519
2992	SIX4	UniPROBE	SIX4	10960	cluster_1180	3	0.0400543	0.7318519
704	AAI23253	CISBP	GMEB1	836	cluster_1427	16	0.0405374	0.7318519
7863	RREB-1	TRANSFAC	RREB-1	7863	cluster_1965	1	0.0406778	0.7318519
4347	MAX	HT-SELEX2	TFAP4_MAX	2051	cluster_568	12	0.0410408	0.7318519
7931	HFH2	TRANSFAC	POU3F1	7941	cluster_978	3	0.0411349	0.7318519
5215	ZNF385D	HT-SELEX2	ZBED1	5126	cluster_631	6	0.041336	0.7318519
903	ATHP-1	CISBP	ARID3B	1287	cluster_370	19	0.0433745	0.7318519
8136	KAY	TRANSFAC	FOSL2::JUN(VAR.2)	8757	cluster_540	149	0.0439027	0.7318519
1978	TEAD4_HES7	HumanTF2	TEAD4_HES7	1978	cluster_244	2	0.0442177	0.7318519
2574	RECOMBINING_BINDING_PROTEIN_SUPPRESSOR_OF_HAIRLESS	3D-footprint	RBP-JKAPPA	10436	cluster_640	14	0.0443271	0.7318519
5713	TFCP2L1	MOUSE.H10MO.C	TFCP2	5038	cluster_311	15	0.044405	0.7318519
5135	ZBTB14	HT-SELEX2	ZBTB14	5134	cluster_1846	4	0.0448523	0.7318519
6206	LBX1	TRANSFAC	LBX1	6206	cluster_2239	1	0.0448738	0.7318519
5996	CHD2	TRANSFAC	KAISO	5981	cluster_2391	2	0.0452015	0.7318519
9609	GLI2	HumanTF	GLIS2	3931	cluster_804	9	0.0458843	0.7318519
407	DMRT2	CISBP	DMRT2	407	cluster_1690	1	0.0460846	0.7318519
175	HLH-11	CISBP	HLH-11	175	cluster_1208	3	0.046383	0.7318519
2250	CAAT/ENHANCER_BINDING_PROTEIN_BETA	3D-footprint	CCAAT/ENHANCER_BINDING_PROTEIN_BETA	2247	cluster_2854	3	0.0464123	0.7318519
1771	HOXB2_PAX1	HumanTF2	HOXB2_PAX5	1773	cluster_146	9	0.0472678	0.7318519
2148	EVI-1	TRANSFAC	EVI-1	10427	cluster_1390	8	0.0472974	0.7318519
7820	ZNF541	TRANSFAC	ZNF541	7820	cluster_2579	1	0.0475654	0.7318519
8802	GCM	TRANSFAC	GCM	8802	cluster_871	5	0.0478037	0.7318519
1028	ATF6	CISBP	ATF6B	3441	cluster_630	28	0.0481698	0.7318519
8410	HNF-4	TRANSFAC	RXRA	9994	cluster_560	81	0.048217	0.7318519
2253	SERUM_RESPONSE_FACTOR	3D-footprint	SERUM_RESPONSE_FACTOR	2253	cluster_2427	2	0.0482301	0.7318519
5700	RARA	TRANSFAC	RXRA	4996	cluster_423	10	0.0483971	0.7318519
2758	HEAT_SHOCK_FACTOR_PROTEIN_1	3D-footprint	PROTEIN_(TRANSCRIPTION_FACTOR_NF-KB_P65)	2365	cluster_1193	2	0.0484229	0.7318519
2225	TATA_BOX_ZINC_FINGER_PROTEIN	3D-footprint	TATA_BOX_ZINC_FINGER_PROTEIN	2058	cluster_1740	2	0.0484638	0.7318519
2000	TEAD4_PAX5	HumanTF2	TEAD4_PAX5	2000	cluster_256	2	0.0487354	0.7318519
563	TAX/CREB	TRANSFAC	TAX/CREB	563	cluster_2007	1	0.0488262	0.7318519
1106	EIP75B	CISBP	RORC	8777	cluster_619	23	0.0488364	0.7318519
1401	E2F1_EOMES	HumanTF2	E2F3_EOMES	1407	cluster_22	6	0.0491295	0.7318519
9277	C/EBPDELTA	TRANSFAC	CEBPB	5340	cluster_596	46	0.0500907	0.7318519
428	ENSOANG00000014967	CISBP	Y44A6D.3	181	cluster_1155	10	0.0501156	0.7318519
1640	GCM1_CEBPB	HumanTF2	GCM1_CEBPB	1640	cluster_88	2	0.0502309	0.7318519
2983	SPTBR_REP1	UniPROBE	TBR2	4563	cluster_743	7	0.0507787	0.7318519
6856	ZBTB40	TRANSFAC	ZBTB40	6856	cluster_1829	1	0.0513637	0.7318519
4119	HOXD11	HT-SELEX2	HOXD11	4118	cluster_2417	2	0.0514022	0.7318519
5960	FOXR1_SECONDARY_MOTIF	TRANSFAC	CHES1L_SECONDARY_MOTIF	5954	cluster_447	5	0.0515662	0.7318519
6539	ZNF30	TRANSFAC	ZNF30	6539	cluster_2888	1	0.0515801	0.7318519
9419	CTCF	HumanTF	CTCFL	8578	cluster_533	15	0.0516497	0.7318519
919	NR2F2	CISBP	NR2F2	919	cluster_354	2	0.0516607	0.7318519
4800	RARA	HT-SELEX2	RARB	4811	cluster_611	24	0.0527641	0.7318519
8424	CG14860	TRANSFAC	CG14860	8424	cluster_2567	1	0.0529925	0.7318519
5853	FOXH1	TRANSFAC	FOXH1	10668	cluster_526	4	0.0532795	0.7318519
8042	TBX20	TRANSFAC	TBX20	8042	cluster_799	4	0.0538169	0.7318519
6372	ZER6	TRANSFAC	ZER6	6372	cluster_2406	1	0.0539776	0.7318519
1559	ETV5_EVX1	HumanTF2	ETV2_GSC2	1511	cluster_49	12	0.0542045	0.7318519
9985	RORA	HumanTF	PPARG_RXRA	3351	cluster_575	38	0.0543655	0.7318519
5948	TEF-5	TRANSFAC	TEF-5	5948	cluster_1506	5	0.0544522	0.7318519
110	ENSPPYG00000004736	CISBP	ENSPPYG00000004736	110	cluster_1744	6	0.0548095	0.7318519
6540	ZNF141	TRANSFAC	ZNF141	6540	cluster_2063	2	0.0548947	0.7318519
2570	TRANSCRIPTION_FACTOR_COE1	3D-footprint	IK-2	10519	cluster_708	7	0.0558327	0.7318519
1739	HOXB13_ONECUT2	HumanTF2	CUX1_HOXB13	1383	cluster_289	8	0.0559314	0.7318519
1827	MEIS1_DRGX	HumanTF2	MEIS1_DRGX	1827	cluster_169	2	0.0560762	0.7318519
7396	ZNF519	TRANSFAC	ZNF519	7396	cluster_3034	1	0.0561533	0.7318519
3005	FOXN2	UniPROBE	FOXN2	5955	cluster_627	5	0.0565394	0.7318519
188	D1005.3	CISBP	D1005.3	188	cluster_1919	1	0.0565916	0.7318519
3871	FOXN2	HT-SELEX2	FOXN2	3871	cluster_1535	1	0.0568239	0.7318519
10523	E2F1	JASPAR	E2F4	10658	cluster_637	6	0.0569567	0.7318519
9696	HIC1	HumanTF	HIC1	9696	cluster_2637	1	0.057193	0.7318519
1002	USF2	CISBP	USF2	5731	cluster_322	17	0.057244	0.7318519
6582	ZNF674	TRANSFAC	ZNF92	7013	cluster_642	15	0.0572696	0.7318519
1520	ETV2_NHLH1	HumanTF2	ERF_NHLH1	1472	cluster_36	4	0.0574903	0.7318519
7574	ZNF282	TRANSFAC	ZNF282	7574	cluster_2402	1	0.0576791	0.7318519
7306	ZNF557	TRANSFAC	ZNF557	7306	cluster_1007	1	0.0579943	0.7318519
4712	POU2F3	HT-SELEX2	POU5F1	1904	cluster_204	10	0.0583822	0.7318519
998	BRCA1	CISBP	ZBTB33	5507	cluster_319	4	0.0584647	0.7318519
10986	MYF	TRANSFAC	MYF	10986	cluster_938	3	0.0585483	0.7318519
10410	BYN	TRANSFAC	BYN	9305	cluster_1679	2	0.0585748	0.7318519
5556	NFE2L1	HUMAN.H10MO.C	NFE2L1	5556	cluster_719	2	0.0590071	0.7318519
2063	PAX-5	TRANSFAC	PAX-5	2063	cluster_2909	1	0.0607895	0.7318519
3387	ZKSCAN1	SMILE-seq	ZKSCAN1	3387	cluster_400	2	0.0615624	0.7318519
11018	CG8319	FlyZincFinger	CF1_/_USP	437	cluster_522	8	0.0617127	0.7318519
6286	ZFP91	TRANSFAC	ZFP91	6286	cluster_2549	1	0.0617276	0.7318519
3154	MSX2_R172H_R1	UniPROBE	MSX2_R172H_R1	3154	cluster_1439	1	0.0617825	0.7318519
7456	ZNF764	TRANSFAC	ZNF764	7456	cluster_2661	1	0.0619022	0.7318519
681	AAH72060	CISBP	LIM3	591	cluster_786	7	0.0621823	0.7318519
2736	DOUBLESEX-_AND_MAB-3-RELATED_TRANSCRIPTION_FACTOR_	3D-footprint	DOUBLESEX-_AND_MAB-3-RELATED_TRANSCRIPTION_FACTOR_	2736	cluster_2534	1	0.0625543	0.7318519
7715	ZNF224	TRANSFAC	ZNF224	7715	cluster_1709	1	0.0628795	0.7318519
2042	TFAP4_DLX3	HumanTF2	TFAP4_DLX3	2042	cluster_278	2	0.0641912	0.7318519
7592	ZN337	TRANSFAC	ZN337	7592	cluster_1148	1	0.0642353	0.7318519
7106	ZNF91	TRANSFAC	ZNF91	7106	cluster_1967	1	0.0643067	0.7318519
10412	DEAF1	TRANSFAC	DEAF1	10412	cluster_2976	1	0.064501	0.7318519
6291	TLL	TRANSFAC	NR2E1	9852	cluster_583	6	0.0648814	0.7318519
6657	ZBTB41	TRANSFAC	ZBTB41	6657	cluster_1586	2	0.0650469	0.7318519
5321	ATF6	HUMAN.H10MO.B	ATF6	5321	cluster_1345	2	0.0656399	0.7318519
9311	DL-B	DrosophilaTF	DL-B	9311	cluster_770	5	0.0658191	0.7318519
3927	GLI3	HT-SELEX2	GLI2	3926	cluster_578	7	0.0660529	0.7318519
4323	MAFF	HT-SELEX2	MAFF	4319	cluster_683	13	0.0662914	0.7318519
4847	RORB	HT-SELEX2	RORB	1913	cluster_212	4	0.0664823	0.7318519
3084	FOXC1_REF_R1	UniPROBE	FOXC1_REF_R1	3084	cluster_893	4	0.0666137	0.7318519
1744	HOXB13_TBX3	HumanTF2	HOXB13_TBX3	1744	cluster_133	2	0.0671686	0.7318519
6658	ZNF546	TRANSFAC	ZNF546	6658	cluster_2667	1	0.067242	0.7318519
2192	PROTEIN_(ULTRABITHORAX_HOMEOTIC_PROTEIN_IV)	3D-footprint	PBX4_HOXA10	1867	cluster_189	22	0.0676284	0.7318519
5278	ZNF787	HT-SELEX2	ZNF787	5278	cluster_2973	2	0.0679155	0.7318519
8954	ZFP691	UniPROBE	ZFP691	5345	cluster_401	2	0.0681393	0.7318519
2062	ERR1	TRANSFAC	ERR1	2062	cluster_3071	2	0.0683755	0.7318519
1829	MEIS1_EOMES	HumanTF2	TBX20	5709	cluster_170	4	0.0685139	0.7318519
8171	FKH	TRANSFAC	FOXK1	5488	cluster_437	8	0.0685139	0.7318519
5584	NR2E3	HUMAN.H10MO.C	NR2E3	5584	cluster_1809	1	0.0685475	0.7318519
1902	POU2F1_TBX21	HumanTF2	POU2F1_EOMES	1882	cluster_196	6	0.069427	0.7318519
7878	FOXC1	TRANSFAC	FOXC1	7878	cluster_2314	1	0.0694989	0.7318519
1162	MIO	CISBP	FBGN0263112	1165	cluster_565	14	0.0695411	0.7318519
1369	CLOCK_EVX1	HumanTF2	CLOCK_EVX1	1368	cluster_283	4	0.070217	0.7318519
10593	TP53	JASPAR	P53	1218	cluster_547	18	0.0708606	0.7318519
8244	EY	TRANSFAC	PAX3	9894	cluster_580	7	0.0709398	0.7318519
8446	FOXL2	TRANSFAC	FOXL2	8446	cluster_2022	1	0.0711913	0.7318519
1419	ELK1_EOMES	HumanTF2	ELK1_EOMES	1419	cluster_28	16	0.0714852	0.7318519
3340	NR1H4	SMILE-seq	NR1H4	3340	cluster_810	3	0.0714852	0.7318519
5893	YB-1	TRANSFAC	YB-1	5893	cluster_1757	2	0.0716333	0.7318519
738	ESR1	CISBP	NR2E1	783	cluster_733	13	0.07208	0.7318519
6310	CIZ	TRANSFAC	CIZ	6310	cluster_3009	1	0.0723122	0.7318519
2715	ECR-USP	3D-footprint	PROTEIN_ULTRASPIRACLE	2421	cluster_1206	2	0.0724783	0.7318519
10774	ZFP161_1	JASPAR	E2F2	8854	cluster_457	6	0.0729018	0.7318519
1778	HOXB2_PITX1	HumanTF2	HOXB2_PITX1	1778	cluster_149	4	0.0731353	0.7318519
3056	ARX_L343Q_R1	UniPROBE	ARX_L343Q_R1	3056	cluster_3036	1	0.0735379	0.7318519
5518	MAFG	HUMAN.H10MO.C	MAFK	8612	cluster_326	32	0.0737819	0.7318519
9273	ARNT	TRANSFAC	BHLHB2	8906	cluster_886	12	0.0737913	0.7318519
6729	ZNF713	TRANSFAC	ZNF713	6729	cluster_1871	2	0.0748599	0.7318519
2896	LEF1	UniPROBE	LEF1	5615	cluster_551	7	0.0752121	0.7318519
9340	GATA-4	TRANSFAC	GATA-4	9340	cluster_2552	1	0.0754146	0.7318519
1137	HLHMBETA	CISBP	Ahr	10507	cluster_543	8	0.075526	0.7318519
7089	ZNF266	TRANSFAC	ZNF266	7089	cluster_1163	1	0.0755399	0.7318519
10347	DEC	TRANSFAC	DEC	10347	cluster_2170	1	0.0757506	0.7318519
7160	MOK-2	TRANSFAC	ZNF45	7047	cluster_772	7	0.0758834	0.7318519
6477	HKR1	TRANSFAC	HKR1	6477	cluster_2430	1	0.0759176	0.7318519
6544	ZNF-20	TRANSFAC	ZNF-20	6544	cluster_1176	1	0.076064	0.7318519
3869	FOXL2	HT-SELEX2	HNF-3BETA	8665	cluster_303	55	0.0761915	0.7318519
7392	ZNF485	TRANSFAC	ZNF485	7392	cluster_878	1	0.0763024	0.7318519
4598	ONECUT2	HT-SELEX2	ONECUT1	4589	cluster_824	17	0.0763985	0.7318519
8670	GKLF	TRANSFAC	ZFP526	6386	cluster_795	5	0.0765154	0.7318519
8944	SFPI1	UniPROBE	ERG	9186	cluster_365	48	0.0771968	0.7318519
2405	HSF	TRANSFAC	HSF1	10676	cluster_579	28	0.0780342	0.7318519
607	PHA-2	CISBP	PHA-2	607	cluster_1387	3	0.0784703	0.7318519
6464	YY2	TRANSFAC	REX-1	6457	cluster_1629	2	0.0785085	0.7318519
2111	BRACHYURY	TRANSFAC	TBX19	10119	cluster_552	10	0.0785455	0.7318519
8277	SO	TRANSFAC	so	3755	cluster_1545	4	0.0786645	0.7318519
1711	GCM2_FOXI1	HumanTF2	GCM1_FOXI1	1667	cluster_99	10	0.0787868	0.7318519
7604	ZNF443	TRANSFAC	ZNF443	7604	cluster_2200	1	0.0793918	0.7318519
6237	ZKSCAN1	TRANSFAC	ZKSCAN1	6237	cluster_2762	1	0.0794726	0.7318519
6868	ZBTB40	TRANSFAC	ZBTB40	6868	cluster_2261	1	0.0794893	0.7318519
8470	DLX2	TRANSFAC	DLX2	8470	cluster_2068	1	0.0798766	0.7318519
1095	DISCO-R	CISBP	DISCO-R	1095	cluster_990	5	0.0807126	0.7318519
6080	B-ATF	TRANSFAC	B-ATF	6080	cluster_1194	3	0.0807321	0.7318519
3272	WT1_R366L_R1	UniPROBE	EGR2_REF_R1	3076	cluster_2275	6	0.0810951	0.7318519
3990	HNF4A	HT-SELEX2	HNF4A	5471	cluster_662	17	0.0813658	0.7318519
1651	GCM1_ETV4	HumanTF2	GCM1_ELK1	1646	cluster_92	18	0.0815506	0.7318519
9759	LHX8	HumanTF	LHX6	4288	cluster_557	6	0.0816081	0.7318519
1173	PHOL	CISBP	YY1	5728	cluster_545	29	0.0821524	0.7318519
1997	TEAD4_MAX	HumanTF2	TEAD4_MAX	1997	cluster_253	2	0.08225	0.7318519
1952	TEAD4_EOMES	HumanTF2	TEAD4_EOMES	1952	cluster_231	4	0.0824037	0.7318519
9583	FOXC1	HumanTF	FOXC2	3842	cluster_678	13	0.0825748	0.7318519
6510	ZNF705G	TRANSFAC	ZNF705G	6510	cluster_2605	1	0.0830519	0.7318519
1227	CDX-2	TRANSFAC	CAD	10423	cluster_1701	2	0.0831187	0.7318519
11044	CG31666	FlyZincFinger	CG31666	11044	cluster_2419	1	0.0831602	0.7318519
6397	OSR2	TRANSFAC	OSR2	6397	cluster_2593	2	0.084054	0.7318519
6875	ZNF891	TRANSFAC	ZNF891	6875	cluster_2507	1	0.0844301	0.7318519
1990	TEAD4_HOXB13	HumanTF2	TEAD4_HOXB13	1990	cluster_251	6	0.0847455	0.7318519
10734	DAF-12	JASPAR	DAF-12	10734	cluster_1899	1	0.0851412	0.7318519
2179	PROTEIN_(ZIF268_ZINC_FINGER_PEPTIDE)	3D-footprint	WILMS_TUMOR_PROTEIN,_ISOFORM_4/CRA_A	2702	cluster_762	27	0.0856289	0.7318519
3092	GFI1_REF_R1	UniPROBE	GFI1	949	cluster_503	6	0.0856748	0.7318519
225	MOX1	TRANSFAC	SHOX2	73	cluster_384	250	0.0863842	0.7318519
3642	DUXA	HT-SELEX2	DUXA	3642	cluster_592	3	0.0863902	0.7318519
5140	SP100	TRANSFAC	SP100	5140	cluster_377	2	0.0865385	0.7318519
7889	P300	TRANSFAC	P300	7889	cluster_2084	1	0.0866716	0.7318519
87	ARID3A	CISBP	ARID3A	87	cluster_1171	5	0.0869302	0.7318519
6905	ZNF814	TRANSFAC	ZNF814	6905	cluster_1929	1	0.0873563	0.7318519
7444	ZNF845	TRANSFAC	ZNF845	7444	cluster_2311	1	0.0873692	0.7318519
4491	NKX2-5	HT-SELEX2	NKX2-5	4491	cluster_1913	4	0.0874077	0.7318519
2846	NFE2L2	TRANSFAC	BACH2	8726	cluster_655	18	0.0874503	0.7318519
8080	AC	TRANSFAC	TCF21	10184	cluster_688	5	0.0874876	0.7318519
10314	PR	TRANSFAC	AR	1242	cluster_1538	6	0.0876369	0.7318519
5950	ZFP128	TRANSFAC	ZFP128	5950	cluster_499	2	0.0876645	0.7318519
7107	ZNF415	TRANSFAC	ZNF718	6595	cluster_752	4	0.0882748	0.7318519
3363	SOX10	SMILE-seq	SOX9	10067	cluster_538	50	0.0893554	0.7318519
5949	TFII-I	TRANSFAC	TFII-I	5949	cluster_1791	1	0.0896055	0.7318519
6911	ZNF99	TRANSFAC	ZNF99	6911	cluster_892	1	0.0896269	0.7318519
6342	ZNF212	TRANSFAC	ZNF212	6342	cluster_1747	1	0.0900009	0.7318519
5835	HNF-1	TRANSFAC	HNF1A	5469	cluster_617	15	0.0901161	0.7318519
3656	E2F8	HT-SELEX2	E2F7	3654	cluster_527	10	0.0902018	0.7318519
6403	EOS	TRANSFAC	EOS	6403	cluster_2634	1	0.0905672	0.7322164
7772	SHOX2	TRANSFAC	OTX1	9890	cluster_1105	14	0.0907764	0.7332766
1905	RFX3_BHLHA15	HumanTF2	RFX3_BHLHA15	1905	cluster_205	2	0.0910804	0.7336072
9030	TITF1	UniPROBE	NKX2-6	9011	cluster_345	21	0.0912567	0.7336713
3958	HES2	HT-SELEX2	HES1	3956	cluster_1718	2	0.091333	0.7336713
5194	ZNF263	HT-SELEX2	ZFP263	263	cluster_921	4	0.0926805	0.7356179
1485	ETV2_DLX2	HumanTF2	ETV2_DLX3	1488	cluster_40	8	0.0933058	0.7356179
7185	ZNF425	TRANSFAC	ZNF425	7185	cluster_2953	1	0.093455	0.7356179
7346	ZNF76	TRANSFAC	ZNF76	7346	cluster_2344	1	0.0940501	0.7365983
2296	C-ETS-1_PROTEIN	3D-footprint	C-ETS-1_PROTEIN	2296	cluster_777	4	0.0943167	0.7380709
7950	ZIC1	TRANSFAC	MZF1	10549	cluster_857	6	0.0948796	0.738353
3249	SNAI2_D119E_R1	UniPROBE	SNAI2_REF_R1	3248	cluster_1903	3	0.0948798	0.738353
3879	FOXP3	HT-SELEX2	FOXP3	3879	cluster_1503	2	0.0953929	0.7391611
899	PRKRIR	CISBP	PRKRIR	899	cluster_2911	1	0.0958631	0.7399786
9313	EMS	DrosophilaTF	EMS	9313	cluster_2320	1	0.0958702	0.7399786
3095	GFI1B_REF_R2	UniPROBE	GFI1B_REF_R2	3095	cluster_2257	2	0.0962959	0.7399786
1012	E2F	CISBP	E2F	1012	cluster_1603	5	0.0964628	0.7399786
8004	FOXP3	TRANSFAC	FOXP3	8004	cluster_1670	1	0.0965055	0.7399786
5284	ZBTB12	TRANSFAC	ZBTB12	8874	cluster_426	4	0.0969491	0.7399786
9928	POU3F3	HumanTF	POU2F3	9920	cluster_605	13	0.0975325	0.7399786
3487	BCL6	HT-SELEX2	BCL6	3485	cluster_779	6	0.0975325	0.7399786
7806	TRERF1	TRANSFAC	TRERF1	7806	cluster_2328	1	0.0978955	0.7399786
8884	TBP	UniPROBE	TBP	5184	cluster_385	2	0.0983047	0.7399786
6852	ZNF175	TRANSFAC	ZNF175	6852	cluster_2727	1	0.0989144	0.7399786
6417	AEBP2	TRANSFAC	AEBP2	6417	cluster_2191	1	0.0989544	0.7399786
5821	CAR_RXR_(DIMER)	TRANSFAC	CAR_RXR_(DIMER)	5821	cluster_2382	1	0.0990344	0.7399786
8154	ETS98B	TRANSFAC	ZNF592	7659	cluster_1634	2	0.0991248	0.7399786
7043	ZNF81	TRANSFAC	ZNF81	7043	cluster_2728	1	0.0993437	0.7399786
1988	TEAD4_HOXA3	HumanTF2	TEAD4_DLX3	1938	cluster_224	24	0.0994006	0.7399786
7648	SALL2	TRANSFAC	SALL2	7648	cluster_2555	1	0.0995381	0.7399786
2411	CCAAT/ENHANCER-BINDING_PROTEIN_BETA	3D-footprint	CCAAT/ENHANCER-BINDING_PROTEIN_BETA	2411	cluster_1713	5	0.0996397	0.7399786
9443	DUXA	HumanTF	CG11294	8224	cluster_562	54	0.0996756	0.7399786
7277	ZNF788	TRANSFAC	ZNF788	7277	cluster_2368	1	0.0998133	0.7399786
6132	RHOX11	TRANSFAC	RHOX11	36	cluster_535	6	0.0998766	0.7399786
1573	ETV5_HOXA2	HumanTF2	GABPA	3296	cluster_1393	350	0.0999969	0.7399786
8284	UNPG	TRANSFAC	VENTX	5098	cluster_612	27	0.10028	0.7399786
337	ZTF-27	CISBP	ZTF-27	337	cluster_2109	1	0.1014515	0.7417989
6073	LRF	TRANSFAC	CTCFL	6030	cluster_1658	2	0.1015327	0.7417989
2283	SEX-DETERMINING_REGION_Y_PROTEIN	3D-footprint	HUMAN_SRY	2271	cluster_716	11	0.1018576	0.7424697
10342	CHURCHILL	TRANSFAC	CPBP	5770	cluster_909	2	0.1023221	0.7424697
1560	ETV5_EVX1	HumanTF2	ETV2_DLX3	1489	cluster_41	30	0.1028208	0.7424697
5541	MYB	HUMAN.H10MO.C	MYB	5541	cluster_697	3	0.1033813	0.7424697
1462	ERF_FOXI1	HumanTF2	FOXO1_ELF1	1620	cluster_81	24	0.1035814	0.7424697
1890	POU2F1_FOXO6	HumanTF2	POU2F1_FOXO6	1890	cluster_200	2	0.1038497	0.7424697
236	NFIL3	CISBP	NFIL3	236	cluster_1112	1	0.1040139	0.7424697
3021	FOXM1	UniPROBE	FOXM1	5967	cluster_507	2	0.1042721	0.7424697
7063	ZNF169	TRANSFAC	ZNF169	7063	cluster_1953	2	0.104444	0.7424697
1677	GCM1_HOXB13	HumanTF2	GCM1_HOXB13	1677	cluster_105	2	0.1053086	0.7424697
3876	FOXP1	HT-SELEX2	FOXP1	3876	cluster_2997	2	0.1053468	0.7424697
8850	MSX-1	TRANSFAC	MSX1	963	cluster_511	2	0.1054001	0.7424697
1072	CG7368	CISBP	CG7368	1072	cluster_1432	1	0.1055144	0.7424697
6432	ZFP92	TRANSFAC	ZFP92	6432	cluster_2016	1	0.1059237	0.7424697
10559	PAX4	JASPAR	PAX4	10559	cluster_1647	1	0.1061193	0.7424697
3016	FOXN1-4_MBRE	UniPROBE	FOXN1-4_MBRE	3016	cluster_1940	1	0.1066438	0.7424697
10648	ATOH1	JASPAR	HAND	1127	cluster_1090	2	0.1067278	0.7424697
7656	DB1	TRANSFAC	DB1	7656	cluster_2614	1	0.1073884	0.7424697
2041	TFAP4_DLX3	HumanTF2	TFAP4_DLX3	2041	cluster_277	2	0.1074019	0.7424697
1052	C-MYC:MAX	TRANSFAC	MAX_1	10766	cluster_749	20	0.107598	0.7424697
1847	MYBL1_EOMES	HumanTF2	MYBL1_EOMES	1847	cluster_178	2	0.1080195	0.7424697
246	MNM-2	CISBP	MNM-2	246	cluster_2352	1	0.1083549	0.7424697
7560	ZNF331	TRANSFAC	ZNF331	7560	cluster_1329	1	0.1085949	0.7424697
326	K11D2.4	CISBP	JIGR1	1146	cluster_914	3	0.1086935	0.7424697
977	ZNF423	CISBP	ZNF423	977	cluster_305	2	0.1087514	0.7424697
1616	FOXJ3_TBX21	HumanTF2	FOXJ3_TBX21	1616	cluster_79	2	0.1090714	0.7424697
8096	HLH4C	TRANSFAC	NHLH1	4476	cluster_686	14	0.1093675	0.7424697
5786	FOXL2	TRANSFAC	FOXL2	5786	cluster_2800	1	0.1094609	0.7424697
8788	TATA	TRANSFAC	TBP	986	cluster_449	2	0.1094966	0.7424697
7647	PEG3	TRANSFAC	PEG3	7647	cluster_2410	1	0.1096107	0.7424697
3094	GFI1_N382S_R1	UniPROBE	GFI1_N382S_R1	3094	cluster_1680	1	0.1097987	0.7424697
8482	IRF4	TRANSFAC	IRF4	8482	cluster_1239	1	0.1101478	0.7424697
8111	TWI	TRANSFAC	ASCL2	3422	cluster_970	2	0.1105902	0.7424697
4772	DFD	TRANSFAC	DFD	4772	cluster_1458	1	0.1106109	0.7424697
6240	ZNF574	TRANSFAC	ZNF574	6240	cluster_2760	1	0.1107183	0.7424697
3198	PAX6_R128C_R1	UniPROBE	PAX6_R128C_R1	3198	cluster_3045	1	0.1109396	0.7424697
1406	E2F3_DRGX	HumanTF2	E2F3_DRGX	1406	cluster_21	2	0.1112054	0.7424697
1060	CG33557	CISBP	CG33557	1060	cluster_2651	1	0.1122727	0.7424697
1823	JUN	HumanTF2	ATF1	8875	cluster_448	17	0.1122762	0.7424697
4348	MAX	HT-SELEX2	CLOCK	3531	cluster_1019	3	0.112506	0.7424697
6888	ZNF705F	TRANSFAC	ZNF705F	6888	cluster_1066	2	0.1131272	0.7424697
2263	CCAAT/ENHANCER_BINDING_PROTEIN_BETA	3D-footprint	CCAAT/ENHANCER_BINDING_PROTEIN_BETA	2264	cluster_3031	3	0.1136454	0.7424697
7617	ZNF490	TRANSFAC	ZNF490	7617	cluster_1087	1	0.1139606	0.7424697
7356	ZNF721	TRANSFAC	ZNF534	7267	cluster_720	7	0.1140782	0.7424697
10497	BCL6	TRANSFAC	BCL6	10497	cluster_2991	1	0.1141215	0.7424697
7083	ZNF846	TRANSFAC	ZNF846	7083	cluster_1044	1	0.1141409	0.7424697
4931	SOX8	HT-SELEX2	SOX10	4911	cluster_1144	5	0.1146837	0.7424697
5011	TEAD1	HT-SELEX2	TEAD1	5011	cluster_689	7	0.1156243	0.7424697
3684	ELF3	HT-SELEX2	ELF3	3689	cluster_2423	4	0.1158185	0.7424697
151	FIGLA	CISBP	TCFAP4	127	cluster_644	16	0.116276	0.7424697
11011	CG7368	FlyZincFinger	ZFP281	5331	cluster_334	8	0.1162786	0.7424697
7507	ZNF426	TRANSFAC	ZNF426	7507	cluster_2905	1	0.1167658	0.7424697
1048	CG13897	CISBP	CG13897	1048	cluster_1642	1	0.1169671	0.7424697
7450	ZNF524	TRANSFAC	ZNF524	7450	cluster_2460	1	0.1170454	0.7424697
562	AC226150.2	CISBP	TGIF2	5059	cluster_698	13	0.1170893	0.7424697
3872	FOXO3	HT-SELEX2	FOXO3	3872	cluster_657	6	0.117327	0.7424697
6709	ZNF625	TRANSFAC	ZNF625	6709	cluster_1016	1	0.1174175	0.7424697
5295	ZBTB3	TRANSFAC	ZBTB3	5295	cluster_485	2	0.1174376	0.7424697
4201	IRX5	HT-SELEX2	IRX5	4201	cluster_1185	1	0.118211	0.7424697
2431	INTERFERON_REGULATORY_FACTOR_2	3D-footprint	INTERFERON_REGULATORY_FACTOR_2	2431	cluster_2103	1	0.1185447	0.7424697
6446	ZNF772	TRANSFAC	REX1	1238	cluster_2585	3	0.1186284	0.7424697
7235	ZNF573	TRANSFAC	ZNF573	7235	cluster_2690	1	0.119032	0.7424697
3893	GATA3	HT-SELEX2	GATA3	3893	cluster_1071	2	0.1191658	0.7424697
5991	REST	TRANSFAC	REST	5991	cluster_2742	2	0.1193426	0.7424697
8048	TEF1	TRANSFAC	TEAD1	10147	cluster_737	3	0.1195204	0.7424697
1624	FOXO1_ELK1	HumanTF2	ETV2_FOXI1	1505	cluster_45	15	0.1195247	0.7424697
10317	AR	TRANSFAC	AR	10317	cluster_2452	1	0.1205897	0.7424697
4773	GR	TRANSFAC	PROTEIN_(GLUCOCORTICOID_RECEPTOR)	2233	cluster_773	3	0.1209678	0.7424697
9956	CIZ	TRANSFAC	ZNF721	7360	cluster_1872	2	0.1209957	0.7424697
5300	ZSCAN9	HT-SELEX2	ZSCAN9	5300	cluster_2165	2	0.1229333	0.7424697
10974	HMGA2	TRANSFAC	HMGA2	10974	cluster_2943	1	0.122959	0.7424697
8280	SO	TRANSFAC	SO	8280	cluster_2723	1	0.1230537	0.7424697
6325	ZNF293	TRANSFAC	ZNF293	6325	cluster_2781	1	0.1231895	0.7424697
7394	ZNF680	TRANSFAC	ZNF680	7394	cluster_2222	1	0.1234458	0.7424697
6249	TBPL2	TRANSFAC	LIN54	370	cluster_337	9	0.1237539	0.7424697
7944	SMAR1	TRANSFAC	SMAR1	7944	cluster_1937	1	0.1237836	0.7424697
8318	GSB-N	TRANSFAC	PAX7	3348	cluster_729	10	0.1252123	0.7424697
4041	HOXA9	HT-SELEX2	HOXC10	4078	cluster_601	76	0.125457	0.7424697
6589	ZNF390	TRANSFAC	ZSCAN12	6389	cluster_2409	2	0.1257136	0.7424697
6804	CTIP-2	TRANSFAC	CTIP-2	6804	cluster_1566	1	0.1257769	0.7424697
7540	ZNF160	TRANSFAC	ZNF160	7540	cluster_1841	1	0.1258858	0.7424697
796	LCOR	CISBP	ENSXETG00000014047	802	cluster_1425	9	0.1262838	0.7424697
9560	FOXJ2	HumanTF	FOXG1	9587	cluster_609	19	0.1266094	0.7424697
9483	EMX1	HumanTF	CG9876	8230	cluster_635	11	0.1267454	0.7424697
3152	MSX2_P148H_R2	UniPROBE	MSX2_P148H_R2	3152	cluster_1117	1	0.1272649	0.7424697
6610	ZNF648	TRANSFAC	ZNF648	6610	cluster_1374	2	0.1273464	0.7424697
8855	SP4	UniPROBE	SP4	5151	cluster_1259	4	0.1275615	0.7424697
11014	CG7928	FlyZincFinger	CG7928	1076	cluster_422	3	0.1281829	0.7424697
6407	SNAP190	TRANSFAC	SNAP190	6407	cluster_1811	1	0.1286808	0.7424697
8066	NFATC1	TRANSFAC	NFAT5	9824	cluster_694	8	0.1286863	0.7424697
6296	ZIC5	TRANSFAC	ZIC4	6274	cluster_1182	2	0.1287202	0.7424697
1872	PITX1_HES7	HumanTF2	PITX1_HES7	1872	cluster_192	2	0.1293402	0.7424697
2819	ANTENNAPEDIA_HOMEODOMAIN	3D-footprint	HOMEOTIC_PROTEIN_ANTENNAPEDIA	2728	cluster_1496	6	0.1293911	0.7424697
5762	MEF2A	TRANSFAC	MEF2A	5762	cluster_3027	2	0.1294167	0.7424697
2359	RETINOIC_ACID_RECEPTOR_RXR-ALPHA	3D-footprint	NR1H4_RXRA	3342	cluster_433	21	0.1297128	0.7424697
4197	IRX1	HT-SELEX2	IRX1	4197	cluster_920	2	0.1302611	0.7424697
894	ESTEXT_FGENESH2_PG.C_1570024	CISBP	TBX20	886	cluster_555	66	0.1303527	0.7424697
8360	BTD	TRANSFAC	EGR-2	8444	cluster_791	9	0.1304172	0.7424697
8052	ZFP382	TRANSFAC	ZFP382	8052	cluster_3076	1	0.1305223	0.7424697
2266	RUNT-RELATED_TRANSCRIPTION_FACTOR_1	3D-footprint	RUNT-RELATED_TRANSCRIPTION_FACTOR_1	2611	cluster_1722	12	0.1306261	0.7424697
1842	MGA_DLX3	HumanTF2	MGA_DLX2	1840	cluster_175	4	0.1306279	0.7424697
6001	OCT-2	TRANSFAC	OCT-2	6001	cluster_1457	1	0.1306789	0.7424697
773	NHR-216	CISBP	NHR-232	777	cluster_1959	6	0.1307722	0.7424697
6320	FOXD4L1	TRANSFAC	FOXD4L6	6216	cluster_2471	6	0.1313678	0.7424697
2031	TFAP2C_HOXB13	HumanTF2	TFAP2C_HOXB13	2031	cluster_270	2	0.1315832	0.7424697
6293	ZSCAN18	TRANSFAC	ZSCAN18	6293	cluster_2729	1	0.1315832	0.7424697
10481	MZF1	TRANSFAC	MZF1	10481	cluster_2119	2	0.1316367	0.7424697
1678	GCM1_HOXB13	HumanTF2	GCM1_HOXB13	1675	cluster_103	10	0.1318961	0.7429075
1835	MEIS1_SOX2	HumanTF2	MEIS1_SOX2	1835	cluster_174	2	0.132035	0.7429075
9610	ETF	TRANSFAC	ETF	9610	cluster_1312	2	0.1323222	0.7432521
1700	GCM1_TBX21	HumanTF2	GCM1_TBX21	1700	cluster_117	2	0.1324816	0.7432521
4460	NFATC4	HT-SELEX2	NFATC3	806	cluster_396	16	0.1327393	0.7432521
683	HSF-1	CISBP	ZBTB12	298	cluster_1101	2	0.1334655	0.7440448
6058	RELA-P65	TRANSFAC	RELA-P65	6058	cluster_1897	1	0.1337068	0.7442021
7322	HZF12	TRANSFAC	HZF12	7322	cluster_1008	1	0.1343431	0.7451995
8160	CHECKPOINT_SUPPRESSOR_HOMOLOGUE	TRANSFAC	CHECKPOINT_SUPPRESSOR_HOMOLOGUE	8160	cluster_2797	1	0.1344017	0.7451995
1898	POU2F1_SOX2	HumanTF2	POU5F1	2756	cluster_202	26	0.1352912	0.7483643
10384	AP-2ALPHAA	TRANSFAC	TFAP2A	1003	cluster_469	19	0.1359299	0.7497291
1859	MYBL1_ONECUT2	HumanTF2	MYBL1_ONECUT2	1859	cluster_187	2	0.1368162	0.751511
5196	ZNF274	HT-SELEX2	ZNF274	5196	cluster_2490	2	0.1371991	0.751511
4660	PBX1	HT-SELEX2	PBX1	4660	cluster_607	10	0.1374372	0.751511
679	ESTEXT_FGENESH2_PG.C_80253	CISBP	POU2F1	672	cluster_1970	2	0.137632	0.751511
8849	PAX-4	TRANSFAC	PAX-4	8849	cluster_1648	1	0.1380604	0.751511
2776	HOMEOBOX_PROTEIN_MEIS2	3D-footprint	MEIS1_HOXB13	1832	cluster_172	14	0.1391523	0.7527649
7118	ZNF766	TRANSFAC	ZNF766	7118	cluster_2640	1	0.1406165	0.7571572
6915	ZNF195	TRANSFAC	ZFP182	7177	cluster_1165	4	0.1408996	0.7571572
4835	RFX5	HT-SELEX2	RFX5	4833	cluster_2367	2	0.1414478	0.7571572
8743	RELB	JASPAR	RELB	8743	cluster_1447	1	0.1418321	0.7571572
5269	ZNF76	HT-SELEX2	ZNF76	5269	cluster_454	8	0.1420702	0.7571572
9292	STAT92E	DrosophilaTF	STAT92E	9292	cluster_667	4	0.1421471	0.7571572
6647	ZNF621	TRANSFAC	ZNF621	6647	cluster_1663	1	0.1431618	0.7571572
7361	ZNF418	TRANSFAC	ZNF418	7361	cluster_1536	1	0.1437614	0.7571572
5861	HNF-6	TRANSFAC	HEPATOCYTE_NUCLEAR_FACTOR_6	2407	cluster_1130	3	0.144038	0.7571572
1685	GCM1_NHLH1	HumanTF2	GCM1_FIGLA	1658	cluster_95	6	0.1442863	0.7571572
2469	HSF	TRANSFAC	HSF	2469	cluster_2648	1	0.1444199	0.7571572
1709	GCM2_FIGLA	HumanTF2	GCM1_FIGLA	1655	cluster_93	4	0.1445695	0.7571572
7557	ZNF287	TRANSFAC	ZNF287	7557	cluster_2303	1	0.1449416	0.7571572
580	ENSTNIG00000017092	CISBP	LHX6	551	cluster_628	5	0.1460528	0.7571572
5145	ZBTB26	HT-SELEX2	ZBTB26	5144	cluster_1945	2	0.1465948	0.7571572
10765	E2F-1	TRANSFAC	E2F-1	10765	cluster_2280	1	0.1469707	0.7571572
2677	RUNT-RELATED_TRANSCRIPTION_FACTOR_1	3D-footprint	RUNT-RELATED_TRANSCRIPTION_FACTOR_1	2601	cluster_1668	12	0.1470384	0.7571572
1618	FOXO1_ELF1	HumanTF2	FOXJ2_ELF1	1607	cluster_73	8	0.1471677	0.7571572
10340	PEBP	TRANSFAC	RUNX2	10702	cluster_1901	7	0.1476332	0.7571572
4682	PITX2	HT-SELEX2	OTD	8259	cluster_532	79	0.1481137	0.7571572
1391	CUX1_SOX15	HumanTF2	CUX1_SOX15	1391	cluster_297	2	0.1482203	0.7571572
7755	ZNF236	TRANSFAC	ZNF236	7754	cluster_1848	2	0.1483628	0.7571572
5137	ZBTB18	HT-SELEX2	ZNF238	978	cluster_9	6	0.1494429	0.7571572
10539	FOXQ1	JASPAR	FOXQ1	10539	cluster_648	3	0.149577	0.7571572
10763	GATA3_1	JASPAR	GATA6	8959	cluster_647	7	0.1496067	0.7571572
8054	PEG3	TRANSFAC	PEG3	8054	cluster_2137	1	0.1498533	0.7571572
8236	E5	TRANSFAC	Homeobox_protein_DLX-5	2704	cluster_723	98	0.1500038	0.7571572
932	MYB	CISBP	MYB	5649	cluster_634	6	0.1506959	0.7571572
2654	TRANS-ACTING_T-CELL-SPECIFIC_TRANSCRIPTION_FACTOR_	3D-footprint	ERYTHROID_TRANSCRIPTION_FACTOR	2595	cluster_2048	3	0.1508657	0.7571572
6398	ZBTB34	TRANSFAC	ZBTB34	6398	cluster_2606	1	0.1509321	0.7571572
1833	MEIS1_MAX	HumanTF2	MEIS1_MAX	1833	cluster_173	2	0.1510353	0.7571572
847	SOX4	CISBP	SOX14	1188	cluster_1277	6	0.151584	0.7571572
11047	SOX4	TRANSFAC	LEF1	5514	cluster_684	15	0.151584	0.7571572
397	MAB-23	CISBP	MAB-23	397	cluster_1528	1	0.1517828	0.7571572
1572	ETV5_HOXA2	HumanTF2	ELK1_HOXA3	1432	cluster_703	4	0.1518628	0.7571572
5174	ZIC3	HT-SELEX2	ZIC1	5168	cluster_556	22	0.1525122	0.7571572
2732	SIGNAL_TRANSDUCER_AND_ACTIVATOR_OF_TRANSCRIPTION_6	3D-footprint	SIGNAL_TRANSDUCER_AND_ACTIVATOR_OF_TRANSCRIPTION_6	2733	cluster_2129	3	0.1529961	0.7571572
6631	ZNF311	TRANSFAC	ZNF311	6631	cluster_1561	2	0.1533644	0.7571572
9825	NFATC1	HumanTF	NFATC1	9825	cluster_2816	1	0.1533644	0.7571572
1948	TEAD4_ELK1	HumanTF2	TEAD4_ELK1	1948	cluster_228	2	0.1535451	0.7571572
7408	ZNF431	TRANSFAC	ZNF813	7184	cluster_728	7	0.1546209	0.7571572
2076	AP-4	TRANSFAC	TCF12	5480	cluster_536	8	0.1547876	0.7571572
2050	TFAP4_MAX	HumanTF2	GCM1_MAX	1681	cluster_107	8	0.1553831	0.7571572
7318	ZNF440	TRANSFAC	NHR-66	772	cluster_1283	6	0.155423	0.7571572
8341	LZ	TRANSFAC	LZ	8341	cluster_2077	1	0.1559953	0.7571572
9420	CUX1	HumanTF	CUX1	9420	cluster_2858	1	0.1561593	0.7571572
6358	ALF	TRANSFAC	ALF	6358	cluster_2882	1	0.156227	0.7571572
5328	BCL11A	HUMAN.H10MO.C	BCL11A	5328	cluster_704	15	0.1564288	0.7571572
1764	HOXB2_HOXB13	HumanTF2	FOXO1_HOXB13	1634	cluster_84	8	0.1564847	0.7571572
2237	TRANSCRIPTION_FACTOR_SOX-2	3D-footprint	TRANSCRIPTION_FACTOR_SOX-2	2237	cluster_2038	2	0.1572635	0.7571572
1702	GCM2_DLX3	HumanTF2	GCM2_DLX3	1702	cluster_119	6	0.1572943	0.7571572
6484	ZNF44	TRANSFAC	ZNF44	6484	cluster_1688	1	0.1574943	0.7571572
973	PAX3	CISBP	PAX3	973	cluster_351	3	0.1575145	0.7571572
8859	SOX14	UniPROBE	SRY	5173	cluster_367	8	0.1576998	0.7571572
2980	PMTBR_REP1	UniPROBE	PMTBR_REP1	2980	cluster_2830	1	0.157839	0.7571572
6471	ZNF500	TRANSFAC	ZNF500	6471	cluster_1480	1	0.1579703	0.7571572
6413	ZNF784	TRANSFAC	ZNF784	6413	cluster_1240	1	0.158353	0.7571572
3923	GFI1	HT-SELEX2	GFI1B	3920	cluster_2775	4	0.1590741	0.7571572
1090	D19A	CISBP	CG7386	1073	cluster_1355	2	0.1591772	0.7571572
257	BCL6B	CISBP	BCL6B	257	cluster_2340	1	0.1595201	0.7571572
10471	MZF1	TRANSFAC	TET1	386	cluster_758	5	0.1595755	0.7571572
2639	HOMEOTIC_PROTEIN_ULTRABITHORAX	3D-footprint	HNF-3/FORK_HEAD_DNA-RECOGNITION_MOTIF	2382	cluster_2096	2	0.1603918	0.7571572
2003	TEAD4_PITX1	HumanTF2	GCM1_PITX1	1689	cluster_110	4	0.1606182	0.7571572
901	PRKRIR	CISBP	C01G12.1	698	cluster_943	2	0.1609197	0.7571572
10133	TBX21	HumanTF	TBX21	10130	cluster_2414	3	0.1617328	0.7571572
7988	MECP-2	TRANSFAC	MECP-2	7988	cluster_2929	1	0.1622589	0.7571572
9409	CENPB	HumanTF	CENPB	9409	cluster_2876	1	0.1626315	0.7571572
10415	MAD	TRANSFAC	MAD	10415	cluster_2967	1	0.162803	0.7571572
7040	ZNF117	TRANSFAC	ZNF117	7040	cluster_1991	1	0.1628075	0.7571572
8881	ZSCAN4	UniPROBE	ZSCAN4	5377	cluster_411	4	0.1628443	0.7571572
6024	GABP-ALPHA	TRANSFAC	GABP-ALPHA	6024	cluster_2093	1	0.1629746	0.7571572
8370	DATI	TRANSFAC	DATI	8370	cluster_2531	1	0.1630628	0.7571572
7555	ZNF355P	TRANSFAC	ZNF355P	7555	cluster_1484	2	0.1631727	0.7571572
2893	SOX18	UniPROBE	SOX18	5752	cluster_466	2	0.1632839	0.7571572
7315	ZNF441	TRANSFAC	ZNF441	7315	cluster_1923	1	0.1645475	0.7571572
1742	HOXB13_TBX21	HumanTF2	HOXB13_TBX21	1742	cluster_132	2	0.1650776	0.7571572
9967	COMP1	TRANSFAC	COMP1	9967	cluster_3061	1	0.1652545	0.7571572
6095	EGR-1	TRANSFAC	SMARCC2	1004	cluster_1051	3	0.16553	0.7571572
6070	RFX5	TRANSFAC	RFX5	6070	cluster_2968	1	0.1658291	0.7571572
6799	ZFP672	TRANSFAC	ZFP672	6799	cluster_2190	1	0.1668995	0.7571572
5872	PAX-2	TRANSFAC	PAX-2	5872	cluster_2069	1	0.1678587	0.7571572
5630	PTF1A	HUMAN.H10MO.C	PTF1A	5630	cluster_1867	1	0.168299	0.7571572
10263	HIF1	TRANSFAC	HIF1A	5465	cluster_756	7	0.1687374	0.7571572
4169	HSFY2	HT-SELEX2	HSFY1	4164	cluster_1276	10	0.1687794	0.7571572
3798	FERD3L	HT-SELEX2	NAU	8104	cluster_744	8	0.1688576	0.7571572
2767	FORKHEAD_BOX_PROTEIN_O1	3D-footprint	FORKHEAD_BOX_PROTEIN_O1	2767	cluster_2293	1	0.1689046	0.7571572
9773	MEIS2	HumanTF	ACHI	8207	cluster_559	34	0.1700028	0.7571572
10008	RARB	HumanTF	RARA::RXRG	8775	cluster_495	15	0.170182	0.7571572
11139	PAX-6	TRANSFAC	PAX-6	11139	cluster_1986	1	0.1707571	0.7571572
8340	LZ	TRANSFAC	LZ	8339	cluster_574	8	0.1708266	0.7571572
7694	ZNF600	TRANSFAC	ZNF600	7694	cluster_3010	1	0.1708398	0.7571572
6690	ZNF550	TRANSFAC	ZNF550	6690	cluster_2114	1	0.1714537	0.7571572
9819	MSX3	HumanTF	POU3F2	4732	cluster_1092	7	0.1714557	0.7571572
7156	ZNF568	TRANSFAC	ZNF568	7156	cluster_2985	1	0.1716655	0.7571572
10753	THAP1	JASPAR	THAP1	10753	cluster_1379	2	0.1719186	0.7571572
6581	ZNF792	TRANSFAC	ZNF792	6581	cluster_3048	1	0.1719454	0.7571572
1782	HOXB2_RFX5	HumanTF2	HOXB2_RFX5	1782	cluster_153	2	0.1720154	0.7571572
5716	RFXDC2	TRANSFAC	RFX4	5711	cluster_474	4	0.173488	0.7571572
7616	ZNF780B	TRANSFAC	ZNF780B	7616	cluster_2790	1	0.1747784	0.7571572
1973	TEAD4_FOXI1	HumanTF2	TEAD4_FOXI1	1973	cluster_241	2	0.1750532	0.7571572
6762	FLJ20557	TRANSFAC	FLJ20557	6762	cluster_784	3	0.1755362	0.7571572
10411	CEBP	TRANSFAC	CEBP	10411	cluster_3070	1	0.1765271	0.7571572
6637	ZNF699	TRANSFAC	ZFP-37	7605	cluster_964	3	0.1782097	0.7571572
5096	VENTX	HT-SELEX2	VENTX	5096	cluster_1660	1	0.1785928	0.7571572
5885	SREBP-2	TRANSFAC	SREBF1	10751	cluster_588	15	0.1787009	0.7571572
3047	HLH-1_L13V	UniPROBE	HLH-1_L13T	3046	cluster_1902	2	0.1796286	0.7571572
9297	BCD	DrosophilaTF	BCD	9297	cluster_969	5	0.17998	0.7571572
9826	CORE-BINDING_FACTOR	TRANSFAC	RUNX3	9991	cluster_660	29	0.1801206	0.7571572
2555	SMAD1-MH1	3D-footprint	SMAD5	4894	cluster_531	14	0.1807164	0.7571572
3185	PAX4_REF_R3	UniPROBE	POU1F1	10939	cluster_357	26	0.180955	0.7571572
1848	MYBL1_EOMES	HumanTF2	MYBL1_EOMES	1848	cluster_179	2	0.1809944	0.7571572
6511	ZFP932	TRANSFAC	ZFP932	6511	cluster_1854	1	0.1824937	0.7580179
4466	NFE2	HT-SELEX2	JUN_FOS	3330	cluster_534	114	0.1829097	0.758128
7858	PITX3	TRANSFAC	Arid3a	10623	cluster_1540	6	0.1833548	0.758128
8367	CG12769	TRANSFAC	CG12769	8367	cluster_1597	1	0.1837935	0.758128
10736	EFL-1	JASPAR	EFL-1	10736	cluster_1291	1	0.1838003	0.758128
5847	TCF7	TRANSFAC	TCF7	5847	cluster_497	2	0.1838581	0.758128
6330	ZFP575	TRANSFAC	ZFP575	6330	cluster_1057	2	0.1840677	0.758128
1483	ETV2_CEBPD	HumanTF2	ETV2_CEBPD	1483	cluster_38	14	0.1841454	0.758128
1708	GCM2_EOMES	HumanTF2	GCM2_EOMES	1708	cluster_122	2	0.184355	0.758128
5904	HOXA9	TRANSFAC	HOXA9	5904	cluster_1942	1	0.1844116	0.758128
717	GM98	CISBP	ENSDARG00000078676	715	cluster_1249	4	0.1845767	0.758128
7843	HES-1	TRANSFAC	HES-1	7843	cluster_1481	2	0.1847925	0.7585113
6363	ZFP661	TRANSFAC	ZFP661	6363	cluster_2691	1	0.1858984	0.7588062
2875	SP100	UniPROBE	SP100	5773	cluster_389	2	0.1867172	0.7588062
6379	PHIAP3	TRANSFAC	PHIAP3	6379	cluster_1667	1	0.186883	0.7588062
5759	VDR	TRANSFAC	VDR	5759	cluster_3064	2	0.1875148	0.7588062
6769	ZIM3	TRANSFAC	ZIM3	6769	cluster_2669	1	0.1879678	0.7588062
2857	NFATC2	TRANSFAC	NFATc2	5793	cluster_2112	7	0.1896969	0.7588062
1878	POU2F1_DLX2	HumanTF2	POU2F1_DLX2	1878	cluster_195	3	0.1897807	0.7588062
360	MEX-6	CISBP	MEX-6	360	cluster_1498	1	0.1898249	0.7588062
2313	NUCLEAR_FACTOR_NF-KAPPA-B_P65_SUBUNIT	3D-footprint	CG32830	11001	cluster_355	17	0.1899803	0.7588062
6061	IRF-4	TRANSFAC	IRF-4	6061	cluster_1792	1	0.1901383	0.7588062
6959	ZNF682	TRANSFAC	ZNF682	6959	cluster_717	3	0.1908275	0.7588062
8543	ZNF777	TRANSFAC	ZNF777	3394	cluster_352	2	0.1909443	0.7588062
6573	ZFP367	TRANSFAC	ZFP367	6573	cluster_2442	1	0.1910157	0.7588062
6738	EZI	TRANSFAC	EZI	6738	cluster_2631	2	0.1914927	0.7588062
7591	ZNF225	TRANSFAC	ZNF284	7111	cluster_1431	2	0.1924024	0.7588062
5155	ZBTB45	HT-SELEX2	DPF1	3637	cluster_2145	4	0.192505	0.7588062
5834	TAL-1	TRANSFAC	CG4158	11125	cluster_316	46	0.1925061	0.7588062
5610	POU1F1	HUMAN.H10MO.C	POU1F1	5610	cluster_1429	4	0.1927132	0.7588062
7055	ZNF616	TRANSFAC	ZNF324B	6635	cluster_834	2	0.1927316	0.7588062
5957	FOXN4	TRANSFAC	FOXN4	5957	cluster_443	2	0.1933186	0.7588062
1769	HOXB2_NHLH1	HumanTF2	CUX1_NHLH1	1385	cluster_291	4	0.1934089	0.7588062
1384	CUX1_NHLH1	HumanTF2	CUX1_NHLH1	1384	cluster_290	2	0.1935717	0.7588062
1695	GCM1_SPDEF	HumanTF2	GCM1_SPDEF	1695	cluster_115	4	0.1935957	0.7588062
2439	ZINC_FINGER_PROTEIN_GFI-1	3D-footprint	ZINC_FINGER_PROTEIN_GFI-1	2439	cluster_2298	1	0.193722	0.7588062
614	CBG24578	CISBP	CBG24578	614	cluster_680	5	0.194741	0.7588062
6612	ZNF544	TRANSFAC	ZNF544	6612	cluster_2908	1	0.1959914	0.7588062
1706	GCM2_E2F8	HumanTF2	GCM2_E2F8	1706	cluster_121	2	0.1959917	0.7588062
6670	ZNF627	TRANSFAC	ZNF627	6670	cluster_1770	1	0.1962532	0.7588062
1699	GCM1_TBX21	HumanTF2	GCM1_TBX21	1699	cluster_116	4	0.1976651	0.7588062
7009	ZNF93	TRANSFAC	ZNF93	7009	cluster_1254	1	0.198348	0.7588062
1116	ETS98B	CISBP	ETS98B	1116	cluster_1633	2	0.1984024	0.7588062
1613	FOXJ2_PITX1	HumanTF2	FOXJ2_PITX1	1613	cluster_77	2	0.1987909	0.7588062
11026	CG10270	FlyZincFinger	D19B	1091	cluster_673	2	0.1990125	0.7588062
9425	NF-KAPPAB_(P65)	TRANSFAC	NF-KAPPAB_(P65)	9425	cluster_341	27	0.1992342	0.7588062
10631	PAN	JASPAR	PAN	10631	cluster_2654	1	0.1994054	0.7588062
5856	GFI1B	TRANSFAC	GFI1B	5856	cluster_1587	1	0.1997551	0.7588062
10289	ADF-1	TRANSFAC	ADF-1	10289	cluster_2247	1	0.2008704	0.7588062
5009	TCFL5	HT-SELEX2	TCFL5	5009	cluster_1831	4	0.2010108	0.7588062
7805	DRRS	TRANSFAC	DRRS	7805	cluster_2709	2	0.2013239	0.7588062
1386	CUX1_PITX1	HumanTF2	CUX1_PITX1	1386	cluster_292	2	0.2013239	0.7588062
8006	HOXC-8	TRANSFAC	HOXC-8	8006	cluster_1499	1	0.2016042	0.7588062
2870	MAFK	UniPROBE	MAFK	5628	cluster_421	2	0.2016115	0.7588062
2718	ETS_TRANSLOCATION_VARIANT_4	3D-footprint	ETS_TRANSLOCATION_VARIANT_4	2718	cluster_2837	2	0.2020561	0.7588062
10730	MAD	JASPAR	MAD	10730	cluster_1471	1	0.2021982	0.7588062
5226	ZNF449	HT-SELEX2	ZNF449	5226	cluster_2538	2	0.2023468	0.7588062
926	CDC5L	CISBP	CDC5L	926	cluster_6	2	0.2024211	0.7588062
1201	SIM	CISBP	SIMA	1200	cluster_1521	2	0.2026057	0.7588062
8355	YL-1	TRANSFAC	YL-1	8356	cluster_1381	3	0.2027671	0.7588062
6239	ZFP90	TRANSFAC	ZFP90	6239	cluster_2866	1	0.2032308	0.7588062
7885	IKAROS	TRANSFAC	LYF-1	1900	cluster_2288	3	0.2041551	0.7588062
7615	ZNF228	TRANSFAC	ZNF228	7615	cluster_2425	1	0.2056029	0.7588062
6552	ZNF141	TRANSFAC	ZNF141	6552	cluster_2415	1	0.2065318	0.7588062
7792	TEF	TRANSFAC	TEF	7792	cluster_2566	1	0.2065563	0.7588062
5768	SOX8	TRANSFAC	SOX17	5751	cluster_430	4	0.2065729	0.7588062
9146	HLH-11	UniPROBE	HLH-11	6133	cluster_515	2	0.2067024	0.7588062
4238	KLF12	HT-SELEX2	KLF12	4238	cluster_1856	1	0.2069615	0.7588062
4652	PAX7	HT-SELEX2	PAX7	4655	cluster_2375	8	0.207017	0.7588062
7307	ZNF441	TRANSFAC	ZNF441	7307	cluster_1700	1	0.2076459	0.7588062
3566	CREB3	HT-SELEX2	CREB3L1	9415	cluster_558	14	0.2083083	0.7588062
7147	ZNF506	TRANSFAC	ZNF787	7204	cluster_1146	4	0.2083948	0.7588062
8116	BRK	TRANSFAC	BRK	8116	cluster_1491	1	0.209232	0.7588062
2043	TFAP4_DLX3	HumanTF2	TFAP4_DLX3	2040	cluster_276	4	0.2092988	0.7588062
8601	GATA-6	TRANSFAC	TAL-1_(SCL)	1075	cluster_2361	2	0.2097484	0.7588062
8278	SO	TRANSFAC	SO	8278	cluster_1826	1	0.2100642	0.7588062
5870	OCT3	TRANSFAC	POU2F2	9917	cluster_639	58	0.2102757	0.7588062
2617	T-BOX_TRANSCRIPTION_FACTOR_TBX1	3D-footprint	T-BOX_TRANSCRIPTION_FACTOR_TBX3	2245	cluster_1874	3	0.2105364	0.7588062
1097	ZFX	TRANSFAC	ZFX	10619	cluster_1317	3	0.2107921	0.7588062
3211	PHOX2B_Q143R_R1	UniPROBE	VSX1_Q175H_R1	3261	cluster_1428	20	0.2113604	0.7588062
1215	GATA-1	TRANSFAC	GATA-1	1213	cluster_1745	2	0.2114807	0.7588062
324	F55C5.11	CISBP	F55C5.11	324	cluster_1625	1	0.2119729	0.7588062
2551	E2F-3	TRANSFAC	PROTEIN_(TRANSCRIPTION_FACTOR_E2F-4)	2202	cluster_715	7	0.2120843	0.7588062
256	ZSCAN4	CISBP	ZSCAN4	256	cluster_1493	2	0.2124962	0.7588062
1495	ETV2_EOMES	HumanTF2	ETV2_EOMES	1495	cluster_44	4	0.2130664	0.7588062
8335	DIF	TRANSFAC	DIF	8335	cluster_1727	1	0.2134943	0.7588062
7206	ZNF626	TRANSFAC	ZNF626	7206	cluster_2704	1	0.2138065	0.7588062
9821	NEURO_D	TRANSFAC	NEURO_D	9821	cluster_2571	2	0.213866	0.7588062
6749	ZNF454	TRANSFAC	ZNF454	6749	cluster_2849	1	0.2138986	0.7588062
1421	ELK1_EOMES	HumanTF2	ETV2_EOMES	1494	cluster_43	16	0.2145802	0.7588062
6161	ZNF426	TRANSFAC	ZNF426	6161	cluster_2963	1	0.2154475	0.7588062
7811	ZNF740	TRANSFAC	PLAGL2	7808	cluster_736	5	0.2157938	0.7588062
6524	ZNF154	TRANSFAC	ZNF154	6524	cluster_881	1	0.2164774	0.7588062
10688	MEIS1	JASPAR	MEIS1	10688	cluster_1519	3	0.2166419	0.7588062
7172	ZFP260	TRANSFAC	ZFP260	7172	cluster_1525	1	0.2168574	0.7588062
2273	HEPATOCYTE_NUCLEAR_FACTOR_1-ALPHA	3D-footprint	HEPATOCYTE_NUCLEAR_FACTOR_1-ALPHA	2273	cluster_2397	1	0.2168574	0.7588062
10735	DPY-27	JASPAR	DPY-27	10735	cluster_2405	1	0.2176182	0.7588062
2559	POU_DOMAIN,_CLASS_5,_TRANSCRIPTION_FACTOR_1	3D-footprint	OCTAMER-BINDING_TRANSCRIPTION_FACTOR_1	2261	cluster_1502	2	0.2177547	0.7588062
6166	CPBP	TRANSFAC	FUSION_OF_N-TERMINAL_17-MER_PEPTIDE_EXTENSION_TO_Z	2219	cluster_735	11	0.2181513	0.7588062
1356	ARNTL_BHLHA15	HumanTF2	ARNTL_BHLHA15	1356	cluster_280	2	0.2184823	0.7588062
5761	LRF	TRANSFAC	LRF	5761	cluster_2794	2	0.2185485	0.7588062
8382	HKB	TRANSFAC	HKB	8382	cluster_1981	3	0.218825	0.7588062
1745	HOXB13_TBX3	HumanTF2	HOXB13_TBX3	1745	cluster_134	2	0.219066	0.7588062
5832	SF-1	TRANSFAC	RXRG	5657	cluster_1470	4	0.2190777	0.7588062
10830	HDX	JASPAR	HDX	10830	cluster_456	2	0.2192186	0.7588062
6473	ZSCAN5C	TRANSFAC	ZSCAN5C	6473	cluster_2133	1	0.2195412	0.7588062
10595	SPZ1	JASPAR	SPZ1	10595	cluster_1465	2	0.2208674	0.7588062
2557	MYOCYTE-SPECIFIC_ENHANCER_FACTOR_2A	3D-footprint	MYOCYTE-SPECIFIC_ENHANCER_FACTOR_2A	2579	cluster_1436	10	0.2208947	0.7588062
1548	ETV2_TEF	HumanTF2	ETV2_TEF	1548	cluster_67	2	0.2209582	0.7588062
7586	ZNF304	TRANSFAC	ZNF304	7586	cluster_2365	1	0.2210522	0.7588062
1993	TEAD4_HOXB13	HumanTF2	TEAD4_HOXB13	1993	cluster_252	2	0.221598	0.7588062
2208	PBX1	TRANSFAC	PROTEIN_(HOMEOBOX_PROTEIN_HOX-B1)	2191	cluster_692	4	0.2219969	0.7588062
7721	ZNF549	TRANSFAC	ZNF549	7721	cluster_2036	1	0.2223295	0.7588062
1946	TEAD4_ELK1	HumanTF2	ERG	9499	cluster_724	16	0.2223646	0.7588062
8307	DLIP3	TRANSFAC	DLIP3	8307	cluster_2527	2	0.223044	0.7588062
6053	PBX3	TRANSFAC	PBX3	6053	cluster_3015	1	0.2232469	0.7588062
8222	CG11085	TRANSFAC	BARHL2	9381	cluster_693	20	0.2237731	0.7588062
5160	ZFP1	HT-SELEX2	ZFP1	8534	cluster_467	4	0.2241188	0.7588062
8586	ER-ALPHA	TRANSFAC	ER-ALPHA	8586	cluster_325	26	0.2246284	0.7588062
10528	MECOM	JASPAR	MECOM	938	cluster_344	5	0.2250413	0.7588062
10243	ZSCAN4	HumanTF	ZSCAN4	3395	cluster_378	7	0.2250881	0.7588062
1568	ETV5_HES7	HumanTF2	ETV2_HES7	1514	cluster_51	8	0.2251952	0.7588062
5754	NF-Y	TRANSFAC	NF-Y	5754	cluster_3042	2	0.2252301	0.7588062
2818	HOMEOBOX_PROTEIN_PAX-6	3D-footprint	HOMEOBOX_PROTEIN_PAX-6	2818	cluster_2703	1	0.2253719	0.7588062
634	MEDPOST	CISBP	MEDPOST	634	cluster_1046	2	0.22558	0.7588062
4762	POU6F1	HT-SELEX2	POU6F1	4762	cluster_2860	2	0.2259369	0.7588062
5074	TLX3	HT-SELEX2	TLX3	5074	cluster_2916	1	0.2262195	0.7588062
1373	CLOCK_FIGLA	HumanTF2	CLOCK_FIGLA	1373	cluster_285	2	0.2264958	0.7588062
4430	NEUROD1	HT-SELEX2	NEUROD1	4430	cluster_2570	2	0.2274298	0.7588062
1014	MYB	CISBP	MYB	1014	cluster_2087	1	0.2277643	0.7588062
7211	ZNF813	TRANSFAC	ZNF813	7211	cluster_2776	1	0.2281877	0.7588062
8653	BCL-6	TRANSFAC	ETV7	1580	cluster_68	19	0.2284815	0.7588062
5330	BCL6	MOUSE.H10MO.C	STAT1	10610	cluster_587	30	0.2286831	0.7588062
10392	UF1H3BETA	TRANSFAC	SP2	10710	cluster_675	3	0.2288952	0.7588062
6629	ZNF394	TRANSFAC	ZNF394	6617	cluster_1167	2	0.2289144	0.7588062
57	DLX3	TRANSFAC	DLX3	57	cluster_2935	2	0.2289554	0.7588062
7669	ZFP516	TRANSFAC	ZFP516	7669	cluster_2668	1	0.2295164	0.7588062
9986	RUNX2	HumanTF	RUNX3	5652	cluster_1178	3	0.2302132	0.7588062
7949	ZBTB2	TRANSFAC	TORC2	7948	cluster_1928	2	0.2303656	0.7588062
3543	CREB3L1	HT-SELEX2	CREB3L1	3550	cluster_2111	4	0.2305231	0.7588062
8885	SOX11	UniPROBE	SOX4_1	10770	cluster_381	5	0.2309171	0.7588062
6775	ZNF700	TRANSFAC	ZNF700	6775	cluster_2799	1	0.2309412	0.7588062
8456	SMAD5	TRANSFAC	SMAD3	8013	cluster_2407	5	0.2310342	0.7588062
4353	MEF2C	HT-SELEX2	SRF	706	cluster_664	7	0.2310358	0.7588062
7026	ZNF445	TRANSFAC	ZNF445	7026	cluster_1958	1	0.231376	0.7588062
2998	JUMEAU	UniPROBE	JUMEAU	5951	cluster_510	2	0.2314146	0.7588062
9742	LBX2	HumanTF	LBX2	9742	cluster_2557	1	0.2317934	0.7588062
1718	GCM2_PITX1	HumanTF2	GCM2_PITX1	1718	cluster_126	2	0.2324627	0.7588062
5018	SOX11	TRANSFAC	SOX-2	5915	cluster_1199	7	0.2339034	0.7588062
6758	ZFP319	TRANSFAC	ZFP319	6758	cluster_2834	1	0.2339401	0.7588062
950	HMX3	CISBP	HMX3	950	cluster_8	2	0.2340957	0.7588062
1331	PAL-1	JASPAR	PAL-1	1331	cluster_1059	1	0.2342594	0.7588062
826	XP_002157607.1	CISBP	RFX1	814	cluster_748	17	0.234421	0.7588062
5238	ZNF524	HT-SELEX2	ZNF524	5238	cluster_1406	3	0.2349525	0.7588062
3111	HOXB7_M190L_R2	UniPROBE	HOXB7_M190L_R2	3111	cluster_1852	2	0.2349636	0.7588062
3907	GATA6	HT-SELEX2	ELT-1	1016	cluster_702	9	0.2350193	0.7588062
6396	ZFP536	TRANSFAC	ZNF536	6178	cluster_1830	2	0.2350314	0.7588062
2824	E2F3	UniPROBE	E2F-2	5434	cluster_434	14	0.2354945	0.7588062
6111	KAISO	TRANSFAC	KAISO	6111	cluster_2324	1	0.2355895	0.7588062
9558	FOXI1	HumanTF	FOXI1	9558	cluster_2121	1	0.2357782	0.7588062
9294	UBX	DrosophilaTF	UBX	9294	cluster_508	2	0.2357797	0.7588062
6616	ZFP260	TRANSFAC	ZFP260	6616	cluster_1179	2	0.2361222	0.7588062
7321	ZNF34	TRANSFAC	ZNF34	7321	cluster_2808	1	0.2367467	0.7588062
2153	GFI1	TRANSFAC	GFI1	2153	cluster_2878	2	0.2376147	0.7588062
9525	EGR1	mouse	FOXJ3;FOXK2;FOXO3;UNKNOWNFH;EGR1	1350		0	0.2389993	0.7588062
8632	RXR-ALPHA	TRANSFAC	PPARG	5623	cluster_321	11	0.239088	0.7588062
7328	ZNF595	TRANSFAC	ZNF595	7328	cluster_1157	1	0.2398854	0.7588062
7759	ZNF652	TRANSFAC	ZNF652	7759	cluster_2825	1	0.2404254	0.7588062
1687	GCM1_ONECUT2	HumanTF2	GCM1_ONECUT2	1687	cluster_109	4	0.2411173	0.7588062
5485	FOXJ3	TRANSFAC	FOXL1	5491	cluster_371	6	0.2413692	0.7588062
274	ZFP300	CISBP	ZFP300	274	cluster_1656	1	0.2414995	0.7588062
1538	ETV2_SOX15	HumanTF2	ETV2_SOX15	1538	cluster_64	2	0.2417599	0.7588062
1644	GCM1_ELK1	HumanTF2	GCM1_ELK1	1644	cluster_91	2	0.2417599	0.7588062
9834	NFKB1	HumanTF	NFKB1	3339	cluster_606	5	0.2418819	0.7588062
3207	PBX4_REF_R2	UniPROBE	PBX4_REF_R1	3206	cluster_2664	2	0.2424666	0.7588062
6949	ZNF17	TRANSFAC	ZNF17	6949	cluster_1980	2	0.2425459	0.7588062
6669	ZNF546	TRANSFAC	ZNF546	6669	cluster_2906	1	0.242577	0.7588062
5611	KLF7	TRANSFAC	KLF7	5611	cluster_440	2	0.2429339	0.7588062
6785	ZFP672	TRANSFAC	ZFP672	6785	cluster_1003	4	0.2436307	0.7588062
2165	LXRBETA:RXRALPHA	TRANSFAC	LXRBETA:RXRALPHA	2165	cluster_3019	2	0.2448704	0.7588062
2500	ISL2	TRANSFAC	NKX2-5	5572	cluster_569	9	0.244945	0.7588062
7129	COS52	TRANSFAC	COS52	7129	cluster_1963	1	0.2450659	0.7588062
2235	TCF-4	TRANSFAC	LEF1	3334	cluster_599	4	0.2457652	0.7588062
6660	ZEC	TRANSFAC	ZEC	6660	cluster_1367	1	0.2457759	0.7588062
7320	ZNF679	TRANSFAC	ZNF679	7320	cluster_1086	1	0.2460916	0.7588062
9555	ALPHA-CP1	TRANSFAC	NFYB	5570	cluster_622	18	0.2466147	0.7588062
2236	OCTAMER-BINDING_TRANSCRIPTION_FACTOR_1	3D-footprint	OCTAMER-BINDING_TRANSCRIPTION_FACTOR_1	2236	cluster_2949	1	0.2473508	0.7588062
1050	CG15601	CISBP	CG15601	1050	cluster_2050	1	0.247672	0.7588062
8041	TAL_LIKE	TRANSFAC	TAL_LIKE	8041	cluster_1483	1	0.2480909	0.7588062
6689	ZFP2	TRANSFAC	MKR2	6512	cluster_1203	2	0.2486886	0.7588062
10166	TFAP2C	HumanTF	TFAP2B	5020	cluster_624	31	0.2487007	0.7588062
3041	GLI3	UniPROBE	GLI1	3034	cluster_2178	6	0.2487988	0.7588062
2759	HEAT_SHOCK_FACTOR_PROTEIN_1	3D-footprint	HEAT_SHOCK_FACTOR_PROTEIN_1	2759	cluster_2101	1	0.2488613	0.7588062
303	ZFP128	CISBP	ZFP128	303	cluster_1565	2	0.2491007	0.7588062
2118	PBX	TRANSFAC	PBX	2118	cluster_1520	1	0.2503005	0.7605783
1160	MES2	CISBP	MES2	1160	cluster_2514	1	0.2508409	0.7606628
3961	HES5	HT-SELEX2	HES5	3961	cluster_2348	1	0.2509203	0.7606628
2589	TRANSCRIPTION_FACTOR_A,_MITOCHONDRIAL	3D-footprint	TRANSCRIPTION_FACTOR_A,_MITOCHONDRIAL	2586	cluster_2979	2	0.2509271	0.7606628
6251	SCRT2	TRANSFAC	HOMEOBOX_PROTEIN_VND	2325	cluster_1408	2	0.2510941	0.7606628
7112	ZNF805	TRANSFAC	ZNF805	7112	cluster_2539	1	0.2514794	0.7606628
6772	SCRT1	TRANSFAC	SCRT1	6772	cluster_2171	1	0.2515757	0.7606628
7951	ZNF515	TRANSFAC	ZIC3	306	cluster_874	6	0.2528035	0.7606628
1612	FOXJ2_HOXB13	HumanTF2	FOXJ2_HOXB13	1612	cluster_76	2	0.2528915	0.7606628
7073	ZNF543	TRANSFAC	ZNF543	7073	cluster_1082	1	0.2530305	0.7606628
9494	EOMES	HumanTF	EOMES	9494	cluster_2160	1	0.2535039	0.7606628
6163	OVOL3	TRANSFAC	OVOL3	6163	cluster_2848	1	0.2536225	0.7606628
8375	ZIPIC	TRANSFAC	ZIPIC	8375	cluster_2796	1	0.2545726	0.7606628
7250	ZNF497	TRANSFAC	ZNF497	7250	cluster_1305	1	0.2547374	0.7606628
342	ZTF-6	CISBP	ZTF-6	342	cluster_2018	1	0.2547616	0.7606628
6521	ZNF286B	TRANSFAC	ZNF396	6303	cluster_700	6	0.2547701	0.7606628
9017	AREB6	TRANSFAC	CG5953	1070	cluster_1446	3	0.2554547	0.7606628
6933	ZNF26	TRANSFAC	ZNF26	6933	cluster_947	1	0.2555315	0.7606628
3938	GMEB2	HT-SELEX2	GMEB2	3938	cluster_812	4	0.256614	0.7606628
6748	ZSCAN4	TRANSFAC	ZSCAN4	6748	cluster_2139	1	0.2568112	0.7606628
7842	HDAC1	TRANSFAC	T22C8.4	338	cluster_1485	2	0.2570023	0.7606628
1530	ETV2_RFX5	HumanTF2	ETV2_RFX5	1530	cluster_59	2	0.2572903	0.7606628
7173	ZNF343	TRANSFAC	ZNF286	6779	cluster_783	4	0.2582494	0.7606628
8374	CG4424	TRANSFAC	SP2	1663	cluster_1370	19	0.2583593	0.7606628
5536	GM397	TRANSFAC	GM397	5536	cluster_755	4	0.2586886	0.7606628
2621	MICROPHTHALMIA-ASSOCIATED_TRANSCRIPTION_FACTOR	3D-footprint	MICROPHTHALMIA-ASSOCIATED_TRANSCRIPTION_FACTOR	2621	cluster_2090	1	0.2589603	0.7606628
6756	ZNF323	TRANSFAC	ZNF323	6756	cluster_950	1	0.2592404	0.7606628
2215	OCTAMER-BINDING_TRANSCRIPTION_FACTOR_1	3D-footprint	POU_DOMAIN,_CLASS_3,_TRANSCRIPTION_FACTOR_1	2477	cluster_1278	3	0.2595295	0.7606628
7904	FOXO3A	TRANSFAC	Q91904	990	cluster_356	10	0.2602751	0.7606628
6892	ZNF208	TRANSFAC	ZNF208	6891	cluster_929	2	0.2605708	0.7606628
851	HMG20B	CISBP	HMG20B	851	cluster_1490	1	0.2609228	0.7606628
10185	YY1	TRANSFAC	YY1	10185	cluster_1630	2	0.2612035	0.7606628
10612	GATA1::TAL1	JASPAR	TAL-1	8644	cluster_310	9	0.2618537	0.7606628
703	ZC416.1	CISBP	ZC416.1	703	cluster_1614	3	0.2620248	0.7606628
7735	ZFP3	TRANSFAC	ZFP3	7735	cluster_1800	1	0.2621724	0.7606628
10492	CKROX	TRANSFAC	SP1	10997	cluster_1018	9	0.2623959	0.7606628
3401	BRK	TRANSFAC	KRUEPPEL-LIKE_FACTOR_4	2468	cluster_1107	4	0.2635733	0.7614493
7588	ZNF228	TRANSFAC	ZFP112	7053	cluster_2332	2	0.2637007	0.7614493
6840	ZFP64	TRANSFAC	ZFP64	6840	cluster_3002	1	0.2645086	0.7614493
6876	ZNF749	TRANSFAC	ZNF749	6876	cluster_2817	1	0.2645948	0.7614493
1682	GCM1_MAX	HumanTF2	GCM1_MAX	1679	cluster_106	4	0.2651429	0.7614493
1214	GATA-1	TRANSFAC	GATA-1	1214	cluster_1719	1	0.2652257	0.7614493
8377	NOM	TRANSFAC	NOM	8377	cluster_2578	1	0.2661818	0.7614493
2694	PRX2	TRANSFAC	PRX2	2694	cluster_2315	1	0.2664368	0.7614493
10345	FOXP3	TRANSFAC	FOXP3	10345	cluster_2915	1	0.2674724	0.7622649
7338	ZFP668	TRANSFAC	ZFP668	7338	cluster_1083	1	0.2677561	0.7622875
7543	ZNF287	TRANSFAC	ZNF79	7157	cluster_1672	2	0.2680483	0.7623448
5259	ZNF713	HT-SELEX2	ZNF713	5257	cluster_2398	2	0.2696144	0.7631274
6400	SNAP190	TRANSFAC	SNAP190	6400	cluster_2779	1	0.2704854	0.7631274
5374	EGR1	HUMAN.H10MO.A	EGR1	5374	cluster_324	5	0.2705055	0.7631274
2708	TATA-BOX-BINDING_PROTEIN	3D-footprint	TATA-BOX-BINDING_PROTEIN	2708	cluster_1997	1	0.2707428	0.7631274
3690	ELF3	HT-SELEX2	ELF3	3690	cluster_1337	1	0.2707781	0.7631274
11025	ZABC1	TRANSFAC	ZABC1	11025	cluster_2051	1	0.2710709	0.7631274
7314	ZNF441	TRANSFAC	ZNF441	7314	cluster_2780	1	0.2716565	0.7631274
3088	FOXC1_P79L_R1	UniPROBE	FOXC1_P79L_R1	3088	cluster_3050	1	0.2724376	0.7631274
2856	GATA3	UniPROBE	GATA3	5505	cluster_445	2	0.2726329	0.7631274
2475	TRANSCRIPTION_FACTOR_MAFB	3D-footprint	TRANSCRIPTION_FACTOR_MAFB	2475	cluster_1279	2	0.2727306	0.7631274
9590	FOXJ3	HumanTF	FOXJ2	9559	cluster_2079	3	0.2727342	0.7631274
9860	HP1_SITE_FACTOR	TRANSFAC	HP1_SITE_FACTOR	9860	cluster_1949	1	0.2727885	0.7631274
4892	SKOR2	HT-SELEX2	CG7745	1074	cluster_979	3	0.272926	0.7631274
10124	TBX1	HumanTF	TBX1	10124	cluster_2159	1	0.2730629	0.7631274
7804	IKZF5	TRANSFAC	IKZF5	7804	cluster_2448	1	0.273306	0.7631274
7377	GIOT-1	TRANSFAC	GIOT-1	7377	cluster_2887	1	0.2735122	0.7631274
2928	ZFP691	UniPROBE	ZFP691	5998	cluster_359	2	0.2735492	0.7631274
10628	PLAG1	JASPAR	PLAG1	10628	cluster_1463	3	0.2740515	0.7631274
6461	ZNF691	TRANSFAC	ZNF691	6461	cluster_1419	1	0.2743534	0.7636851
7799	PLAG1	TRANSFAC	ZBTB42	6160	cluster_1702	3	0.2745224	0.7639118
7968	NF-1	TRANSFAC	NFIC	10625	cluster_727	6	0.2750764	0.7641755
6906	ZNF253	TRANSFAC	ZNF253	6906	cluster_1488	1	0.2751368	0.7641755
10218	ZBTB49	HumanTF	ZBTB49	10218	cluster_2966	1	0.2751716	0.7641755
10645	IPF1	TRANSFAC	IPF1	10645	cluster_1068	1	0.2760546	0.7641755
7170	ZNF585A	TRANSFAC	ZNF585A	7170	cluster_1512	1	0.2769909	0.7641755
1818	RPC155	TRANSFAC	TF3C-BETA	6090	cluster_1336	5	0.2770623	0.7641755
1924	TEAD4_CEBPD	HumanTF2	TEAD4_CEBPD	1924	cluster_220	2	0.2773271	0.7641755
10607	HINFP	JASPAR	HINFP1	9636	cluster_1127	2	0.2773513	0.7641755
8836	P300	TRANSFAC	P300	8836	cluster_2591	1	0.2775929	0.7641755
383	DNMT1	CISBP	DNMT1	383	cluster_1001	2	0.2776092	0.7641755
7034	ZFP39	TRANSFAC	ZFP39	7034	cluster_3057	1	0.2781106	0.7641755
7068	ZNF273	TRANSFAC	ZNF80	6548	cluster_1308	2	0.2796353	0.7641755
1346	T3RALPHA	TRANSFAC	ER-BETA	5852	cluster_2081	2	0.2797068	0.7641755
5619	E47	TRANSFAC	ASCL2	8958	cluster_330	16	0.2797647	0.7641755
9296	BAB1	DrosophilaTF	BAB1	9296	cluster_2147	1	0.27985	0.7641755
8496	TEF5	TRANSFAC	TEF5	8496	cluster_1214	1	0.2799215	0.7641755
7442	ZNF486	TRANSFAC	ZNF486	7442	cluster_1627	2	0.281356	0.7641755
1856	MYBL1_MAX	HumanTF2	MYBL1_MAX	1856	cluster_184	2	0.2815191	0.7641755
1399	E2F1_ELK1	HumanTF2	E2F1_ELK1	1399	cluster_16	2	0.2821719	0.7641755
2018	TEAD4_TBX21	HumanTF2	TEAD4_TBX21	2018	cluster_261	2	0.2823352	0.7641755
6962	ZNF28	TRANSFAC	ZNF180	6844	cluster_705	6	0.2826666	0.7641755
7023	ZNF45	TRANSFAC	ZFP30	6818	cluster_1638	2	0.2830555	0.7641755
7692	ZNF549	TRANSFAC	ZNF549	7692	cluster_3013	1	0.2833151	0.7641755
756	NHR-177	CISBP	BED-3	115	cluster_1882	2	0.2834321	0.7641755
11151	PAX-2	TRANSFAC	HOXB2_PAX1	1770	cluster_145	13	0.2836037	0.7641755
2995	UBX	UniPROBE	HOXB7_REF_R2	3106	cluster_782	6	0.2838983	0.7641755
972	PAX2	CISBP	PAX2	972	cluster_2059	1	0.2842913	0.7641755
1503	ETV2_FOXI1	HumanTF2	ELK1_FOXI1	1424	cluster_30	8	0.2842957	0.7641755
7561	ZNF334	TRANSFAC	ZNF334	7561	cluster_2510	1	0.2843895	0.7641755
10237	ZNF713	HumanTF	ZNF713	5256	cluster_1020	3	0.2847282	0.7641755
6391	REST	TRANSFAC	REST	6391	cluster_2082	1	0.2847826	0.7641755
228	XBP-1	CISBP	XBP-1	228	cluster_1988	1	0.2849792	0.7641755
3183	PAX4_REF_R2	UniPROBE	ARX_P353L_R1	3059	cluster_829	21	0.2850774	0.7641755
8304	BTBVII	TRANSFAC	BTBVII	8304	cluster_1843	1	0.2855224	0.7641755
1508	ETV2_GSC2	HumanTF2	ETV2_GSC2	1508	cluster_47	2	0.2856672	0.7641755
9300	BR-Z1	DrosophilaTF	BR-C_Z1	10776	cluster_444	4	0.2858072	0.7641755
6864	ZNF729	TRANSFAC	ZNF282	3391	cluster_858	6	0.2860232	0.7641755
2144	C/EBP	TRANSFAC	C/EBP	2144	cluster_1828	1	0.2861672	0.7641755
5118	SOX7	TRANSFAC	SOX7	5118	cluster_2049	2	0.2862392	0.7641755
1841	MGA_DLX3	HumanTF2	HOXB2_TBX3	1792	cluster_159	16	0.2864227	0.7641755
6270	APA1	TRANSFAC	APA1	6270	cluster_1530	1	0.2865045	0.7641755
244	B0310.2	CISBP	B0310.2	244	cluster_1814	1	0.2872476	0.7641755
1716	GCM2_ONECUT2	HumanTF2	GCM2_ONECUT2	1716	cluster_125	2	0.2873391	0.7641755
2585	HOMEOBOX_PROTEIN_NKX-2.5	3D-footprint	HOMEOBOX_PROTEIN_NKX-2.5	2585	cluster_1881	1	0.2878311	0.7641755
7259	ZNF573	TRANSFAC	ZNF573	7259	cluster_1926	1	0.2884733	0.7641755
5825	GABPALPHA_GABPBETA	TRANSFAC	SPIB	10572	cluster_1253	8	0.2886176	0.7641755
8817	FREAC-3	TRANSFAC	HNF3-BETA	4585	cluster_585	25	0.2886176	0.7641755
2447	TRANSCRIPTION_FACTOR_P65/INTERFERON_REGULATORY_FAC	3D-footprint	TRANSCRIPTION_FACTOR_P65/INTERFERON_REGULATORY_FAC	2447	cluster_2994	1	0.289127	0.7641755
7213	ZNF530	TRANSFAC	ZFP14	6771	cluster_882	2	0.2897315	0.7641755
7626	ZNF443	TRANSFAC	ZNF443	7626	cluster_1868	1	0.2898654	0.7641755
7600	ZNF646	TRANSFAC	ZNF646	7600	cluster_2584	1	0.2898985	0.7641755
6092	HTF4	TRANSFAC	LRF	6106	cluster_1271	4	0.2901939	0.7641755
10794	NURR1	TRANSFAC	NURR1	10794	cluster_1128	1	0.2902924	0.7641755
7834	NRF3	TRANSFAC	NRF3	7834	cluster_1026	1	0.2903579	0.7641755
6937	ZNF26	TRANSFAC	ZNF26	6937	cluster_2508	1	0.2906865	0.7641755
7747	ZFP3	TRANSFAC	ZFP3	7747	cluster_1034	1	0.2909143	0.7641755
7599	FOG	TRANSFAC	FOG	7599	cluster_1089	2	0.2917966	0.7641755
8889	SOX7	UniPROBE	SOX17	8869	cluster_419	27	0.2921584	0.7641755
6727	EZI	TRANSFAC	EZI	6727	cluster_2270	1	0.2921644	0.7641755
254	CHE-1	CISBP	CHE-1	254	cluster_1925	1	0.2928227	0.7644219
1412	E2F3_ONECUT2	HumanTF2	E2F3_ONECUT2	1412	cluster_25	2	0.2930806	0.7644219
1850	MYBL1_FIGLA	HumanTF2	MYBL1_FIGLA	1850	cluster_180	2	0.2930995	0.7644219
8930	MEF-2	TRANSFAC	MEF-2	8930	cluster_2073	4	0.2931517	0.7644219
2930	RFX3	UniPROBE	RFX3	5708	cluster_415	2	0.2931517	0.7644219
10233	ZNF410	HumanTF	ZNF410	5221	cluster_818	3	0.2932339	0.7644219
7298	ZNF567	TRANSFAC	ZNF567	7298	cluster_1384	1	0.2938115	0.7644219
1378	CUX1_FOXO1	HumanTF2	CUX1_FOXO6	1379	cluster_287	6	0.2943035	0.7644219
7125	ZNF642	TRANSFAC	ZNF642	7125	cluster_1673	1	0.2951268	0.764568
7192	E4F1	TRANSFAC	E4F1	7192	cluster_2310	1	0.2952225	0.764568
7358	ZFP90	TRANSFAC	ZNF714	6781	cluster_798	6	0.2955386	0.764568
3460	BARHL1	HT-SELEX2	BARHL2	3465	cluster_1914	3	0.2955909	0.764568
10726	CTCF	JASPAR	CTCF	10726	cluster_1245	1	0.2961452	0.7649272
5070	THRB	HT-SELEX2	LXR	5828	cluster_730	17	0.296445	0.7649397
621	SNAPOD2T00005194001	CISBP	SNAPOD2T00005194001	621	cluster_1012	1	0.297889	0.7657435
3239	PROP1_R112Q_R1	UniPROBE	PROP1_R99Q_R1	3240	cluster_2331	3	0.2980117	0.7657435
2069	BRN-2	TRANSFAC	POU3F2	924	cluster_406	2	0.2980117	0.7657435
3105	HESX1_R160C_R1	UniPROBE	HESX1_R160C_R1	3105	cluster_3060	1	0.2982592	0.7657435
9028	CART-1	TRANSFAC	ALX1	925	cluster_347	2	0.2983825	0.7657435
6561	MOK-2	TRANSFAC	ZFP182	7182	cluster_935	5	0.2984708	0.7657435
6034	CTCF	TRANSFAC	CTCF	6034	cluster_2636	2	0.299025	0.7661696
1815	HOXD12_TBX21	HumanTF2	HOXD12_TBX21	1815	cluster_166	2	0.3007548	0.7689777
10743	SKN-1	JASPAR	SKN-1	10743	cluster_1884	2	0.301165	0.7696745
6098	CUX1	TRANSFAC	CUX1	6098	cluster_2281	2	0.3017438	0.7703672
7222	ZNF770	TRANSFAC	ZNF770	7222	cluster_1936	3	0.3023516	0.7713805
2386	VITAMIN_D3_RECEPTOR	3D-footprint	VITAMIN_D3_RECEPTOR	2301	cluster_1984	3	0.3033536	0.7734117
775	CBG20542	CISBP	NHR-70	781	cluster_1098	4	0.3037918	0.7735367
1537	ETV2_SOX15	HumanTF2	ETV2_SOX15	1537	cluster_63	2	0.3038793	0.7735367
10557	PAX2	JASPAR	PAX2	10557	cluster_1824	1	0.3040198	0.7735367
1403	E2F1_HES7	HumanTF2	E2F1_HES7	1403	cluster_19	2	0.3040448	0.7735367
7807	PHIAP3	TRANSFAC	PHIAP3	7807	cluster_2420	1	0.304376	0.7735367
381	KDM2B	CISBP	KDM2B	377	cluster_2003	8	0.3048334	0.7735367
3019	FOXN1	UniPROBE	FOXN1	3019	cluster_1344	1	0.3049108	0.7735367
6829	ZFP64	TRANSFAC	ZFP64	6829	cluster_1968	1	0.3049654	0.7735367
8363	CG10654	TRANSFAC	CG10654	8363	cluster_2652	1	0.3053699	0.7735367
8021	ZBTB2	TRANSFAC	ZBTB2	8021	cluster_2386	1	0.3057461	0.7735367
8364	CG12219	TRANSFAC	ZTF-3	252	cluster_1578	2	0.3058427	0.7735367
8588	ER81	TRANSFAC	ER81	8588	cluster_2786	1	0.3061644	0.7735367
7018	ZNF138	TRANSFAC	ZNF138	7018	cluster_1274	1	0.3063504	0.7735367
1031	BAB1	CISBP	BAB1	1031	cluster_1524	1	0.3067163	0.7735367
6402	BCL-11A	TRANSFAC	BCL-11A	6402	cluster_2761	1	0.3068125	0.7735367
6266	ZNF781	TRANSFAC	ZNF781	6266	cluster_1553	1	0.3074137	0.7735367
5959	FOXR1	TRANSFAC	FOXR1	5959	cluster_516	2	0.3078143	0.7735367
6934	ZNF17	TRANSFAC	ZNF17	6934	cluster_2843	1	0.3078825	0.7735367
8050	CXXC1	TRANSFAC	CXXC1	8050	cluster_2500	1	0.3079816	0.7735367
6528	ZNF136	TRANSFAC	ZNF136	6528	cluster_2952	1	0.308355	0.7740811
1527	ETV2_ONECUT2	HumanTF2	ETV2_ONECUT2	1527	cluster_58	2	0.3087744	0.7740844
7577	ZNF304	TRANSFAC	ZNF682	3393	cluster_1270	3	0.3093537	0.7740844
7663	ZFP532	TRANSFAC	ZFP532	7663	cluster_1303	1	0.3093537	0.7740844
3017	FOXN1-4_MBRE	UniPROBE	FOXN1-4_MBRE	3017	cluster_2029	1	0.3095675	0.7740844
1851	MYBL1_FIGLA	HumanTF2	MYBL1_FIGLA	1851	cluster_181	4	0.3095737	0.7740844
4196	IRX1	HT-SELEX2	IRX1	4196	cluster_919	2	0.3102616	0.7742004
1374	CLOCK_NHLH1	HumanTF2	CLOCK_NHLH1	1374	cluster_286	2	0.3108944	0.7742004
3165	NR1H4_C144R_R1	UniPROBE	NR1H4_C144R_R1	3165	cluster_1865	1	0.3111146	0.7742004
1910	RFX3_SREBF2	HumanTF2	RFX3_SREBF2	1910	cluster_210	2	0.3118434	0.7742004
5906	KAISO	TRANSFAC	KAISO	5906	cluster_1298	1	0.3118532	0.7742004
3884	FOXR2	HT-SELEX2	FOXR2	3883	cluster_2581	2	0.3119958	0.7742004
1079	CG8765	CISBP	CG8765	1079	cluster_2984	1	0.3120097	0.7742004
2629	PROTEIN_C-ETS-2	3D-footprint	PROTEIN_C-ETS-2	2629	cluster_2754	1	0.3121461	0.7742004
1067	CG4854	CISBP	CG4854	1067	cluster_339	2	0.3129511	0.7742004
7433	CIZ	TRANSFAC	CIZ	7433	cluster_1510	1	0.3140315	0.7763993
8387	ODD	TRANSFAC	ODD	8387	cluster_2650	1	0.31423	0.7764426
1583	FLI1_BHLHA15	HumanTF2	ETV2_BHLHA15	1482	cluster_37	4	0.3142557	0.7764426
9397	BARHL1	HumanTF	BARHL1	9397	cluster_2080	4	0.3145278	0.7769616
6546	ZIPRO1	TRANSFAC	ZIPRO1	6546	cluster_2211	1	0.3161151	0.7780605
5464	HIC1	HUMAN.H10MO.C	HIC1	5464	cluster_1964	1	0.3165874	0.7780605
8486	NFKAPPAB	TRANSFAC	P50:P50	10636	cluster_986	7	0.3165874	0.7780605
6558	ZNF133	TRANSFAC	ZNF319	7546	cluster_828	5	0.3166708	0.7780605
6981	ZNF17	TRANSFAC	ZNF17	6981	cluster_1683	2	0.3168519	0.7780605
6587	ZIK1	TRANSFAC	ZIK1	6587	cluster_989	3	0.3172204	0.7780605
5490	INSM1	HUMAN.H10MO.C	INSM1	5490	cluster_590	2	0.3178038	0.7780605
5076	TLX3	HT-SELEX2	TLX3	5076	cluster_2544	1	0.3181027	0.7780605
1886	POU2F1_EOMES	HumanTF2	POU2F1_EOMES	1886	cluster_197	2	0.3185001	0.7780605
2103	SMAD3	TRANSFAC	SMA-4	845	cluster_414	13	0.318971	0.7780605
9585	FOXG1	HumanTF	FOXG1	9554	cluster_1654	2	0.3190832	0.7780605
8125	CNC	TRANSFAC	CNC	8125	cluster_2169	2	0.3192949	0.7780605
5139	ZBTB20	HT-SELEX2	ZBTB20	5139	cluster_2153	2	0.3197917	0.7780605
2037	TFAP2C_ONECUT2	HumanTF2	TFAP2C_ONECUT2	2037	cluster_274	2	0.3201893	0.7787604
2100	IRF-4	TRANSFAC	PRDM1	4775	cluster_348	9	0.3207575	0.7790329
1660	GCM1_FIGLA	HumanTF2	GCM1_FIGLA	1660	cluster_97	2	0.3209035	0.7790853
1880	POU2F1_ELK1	HumanTF2	POU2F1_ETV1	1887	cluster_198	8	0.3212826	0.7798122
270	ZBTB7B	CISBP	ZFP202	268	cluster_847	2	0.3218483	0.7798122
1071	CG6276	CISBP	CG6276	1071	cluster_2696	1	0.3220099	0.7798122
5220	ZNF396	HT-SELEX2	ZNF396	5219	cluster_1554	2	0.3224276	0.7803649
1754	HOXB2_ELK3	HumanTF2	HOXB2_ELK3	1754	cluster_138	6	0.3230721	0.7804724
5522	MAF	HUMAN.H10MO.B	MAF	5522	cluster_671	12	0.3235717	0.7806125
7651	PRDM15	TRANSFAC	PRDM15	7651	cluster_2612	1	0.3243497	0.7806125
46	PAX6	TRANSFAC	PAX6	46	cluster_1104	2	0.3244643	0.7806125
2851	OSR1	UniPROBE	OSR1	5674	cluster_451	4	0.3246005	0.7806125
8177	GATAE	TRANSFAC	GATA1	3887	cluster_954	6	0.3247211	0.7806125
6833	ZNF586	TRANSFAC	ZNF586	6833	cluster_2948	1	0.32526	0.7806125
7304	ZFP668	TRANSFAC	ZFP668	7304	cluster_1806	1	0.325941	0.7806125
6254	ZFP276	TRANSFAC	ZFP276	6254	cluster_2309	1	0.3261896	0.7806125
7745	ZNF585B	TRANSFAC	ZNF585B	7745	cluster_2688	1	0.326608	0.7806125
1534	ETV2_RFX5	HumanTF2	ETV2_RFX5	1534	cluster_62	2	0.326608	0.7806125
6744	ZNF565	TRANSFAC	ZFP260	6583	cluster_2392	4	0.3266917	0.7806125
8825	PAX-3	TRANSFAC	PAX-3	8825	cluster_718	4	0.3268516	0.7806125
10239	ZNF740	HumanTF	ZFP740	293	cluster_712	5	0.3274555	0.7810804
2739	ARYL_HYDROCARBON_RECEPTOR_NUCLEAR_TRANSLOCATOR	3D-footprint	MICROPHTHALMIA-ASSOCIATED_TRANSCRIPTION_FACTOR	2622	cluster_1024	12	0.3276108	0.7810804
7852	NF-1B	TRANSFAC	TRANSCRIPTIONAL_REGULATOR_KAISO	2645	cluster_792	3	0.3276459	0.7810804
10521	DL	JASPAR	DL	10521	cluster_677	5	0.3282821	0.7814458
6026	RAD21	TRANSFAC	CTCF	6014	cluster_1979	4	0.328617	0.7820448
9752	LHX9	HumanTF	HESX1	9631	cluster_1268	2	0.3291403	0.7827335
7515	ZNF317	TRANSFAC	ZNF317	7515	cluster_2981	1	0.3291403	0.7827335
7080	ZNF91	TRANSFAC	ZNF91	7078	cluster_789	5	0.3295009	0.7827335
9441	DPRX	HumanTF	RHOXF1	9980	cluster_1661	3	0.329711	0.7827335
6815	ZFP14	TRANSFAC	ZFP14	6815	cluster_788	5	0.3303177	0.7828688
11023	CG11924	FlyZincFinger	CG11924	11023	cluster_2416	1	0.3307328	0.7832103
1510	NF-AT2	TRANSFAC	NFATC2	5558	cluster_573	14	0.3319523	0.7844722
5746	ZNF350	HUMAN.H10MO.C	ZNF350	5746	cluster_2615	1	0.3321009	0.7844722
905	DL	TRANSFAC	DL	905	cluster_1430	1	0.3331427	0.7855009
1159	MED	CISBP	MED	1159	cluster_2307	1	0.3335204	0.7860951
6137	HLH-27	TRANSFAC	HLH-27	9151	cluster_512	5	0.3335621	0.7860951
1109	EIP93F	CISBP	EIP93F	1109	cluster_2225	1	0.3342174	0.7869365
8330	RFX	TRANSFAC	RFX	8330	cluster_2969	1	0.3346157	0.78759
528	CEH-52	CISBP	CEH-52	528	cluster_1819	1	0.3356116	0.7877296
10152	P53_DECAMER	TRANSFAC	P53	8804	cluster_2313	3	0.3356601	0.7877296
5987	ZFP410	TRANSFAC	BCL6B	5424	cluster_661	4	0.3359868	0.7877296
11015	CDP	TRANSFAC	NVHD076-ANTP	639	cluster_1707	3	0.3362091	0.7878852
4752	POU4F3	HT-SELEX2	M03D4.4	327	cluster_1887	2	0.3364083	0.7880088
6839	ZNF69	TRANSFAC	ZNF69	6839	cluster_1610	1	0.3366583	0.7880088
6877	ZNF197	TRANSFAC	ZNF197	6877	cluster_1765	1	0.3375914	0.7881536
6923	ZNF197	TRANSFAC	ZNF197	6923	cluster_2680	1	0.3379274	0.7881536
6784	ZNF382	TRANSFAC	ZNF382	6784	cluster_1943	1	0.3381313	0.788177
7130	ZNF124	TRANSFAC	ZNF124	7130	cluster_1514	1	0.3382012	0.788177
6260	ZNF687	TRANSFAC	ZNF687	6260	cluster_2684	1	0.3384004	0.788177
6780	ZNF556	TRANSFAC	ZNF556	6780	cluster_1687	1	0.3391449	0.7883867
1254	MEF2A	JASPAR	MEF2	1013	cluster_714	2	0.3391973	0.7883867
1783	HOXB2_SOX15	HumanTF2	HOXB2_SOX15	1783	cluster_154	2	0.3406167	0.7883867
2280	NUCLEAR_FACTOR_OF_ACTIVATED_T_CELLS_5	3D-footprint	NUCLEAR_FACTOR_OF_ACTIVATED_T_CELLS_5	2280	cluster_2283	1	0.3417099	0.7883867
10424	CF1A	TRANSFAC	CF1A	10424	cluster_2528	1	0.341794	0.7883867
7723	ZNF600	TRANSFAC	ZNF460	7071	cluster_1588	2	0.3419622	0.7883867
2463	HOMEOTIC_PROTEIN_SEX_COMBS_REDUCED	3D-footprint	HOMEOTIC_PROTEIN_SEX_COMBS_REDUCED	2463	cluster_745	2	0.342186	0.7883867
9035	ISL2	UniPROBE	HMX3	9021	cluster_399	24	0.3428835	0.7889113
147	SOHLH2	CISBP	SOHLH2	147	cluster_1417	1	0.3431824	0.7891963
8423	CG14860	TRANSFAC	CG14860	8423	cluster_1717	1	0.3446341	0.7905668
10698	POU2F2	JASPAR	POU2F2	10941	cluster_528	8	0.3452256	0.7908546
3044	GLI3	UniPROBE	GLI2	3040	cluster_1533	2	0.3462734	0.7911424
10169	TFCP2	HumanTF	GRHL1	9619	cluster_539	7	0.3463308	0.7911424
7189	ZNF841	TRANSFAC	ZNF841	7189	cluster_1042	1	0.347171	0.7911424
3276	ZNF200_H322Y_R1	UniPROBE	ZNF200_H322Y_R1	3276	cluster_2535	1	0.3472383	0.7911424
6345	ZNF542	TRANSFAC	ZNF542	6345	cluster_1766	1	0.3472459	0.7911424
2566	THYROID_HORMONE_RECEPTOR_BETA	3D-footprint	THYROID_HORMONE_RECEPTOR_BETA	2563	cluster_787	3	0.3473488	0.7911424
3145	KLF1_R328H_R2	UniPROBE	KLF1_R328H_R2	3145	cluster_2701	1	0.3477699	0.7916696
9618	GRHL1	HumanTF	GRHL1	9618	cluster_2856	1	0.3480648	0.79209
6700	ZNF248	TRANSFAC	ZNF248	6700	cluster_940	1	0.3492606	0.7925766
7520	ZNF184	TRANSFAC	ZFP184	6694	cluster_1292	2	0.3492864	0.7925766
7590	ZNF651	TRANSFAC	ZNF651	7590	cluster_1151	1	0.3503567	0.793261
6736	ZNF619	TRANSFAC	ZNF619	6736	cluster_1307	1	0.3507632	0.793261
5930	CDP	TRANSFAC	CDP	5930	cluster_2700	1	0.3508034	0.793261
8952	KLF7	UniPROBE	ASCL2	5398	cluster_514	3	0.3521179	0.7936585
6374	ZNF280B	TRANSFAC	ZNF280B	6374	cluster_2473	2	0.3532484	0.7950559
9213	FAC1	TRANSFAC	BPTF	939	cluster_481	2	0.3534052	0.7950559
10720	MTF1	TRANSFAC	MTF1	10720	cluster_2740	1	0.3539232	0.7952763
2401	FORKHEAD_BOX_PROTEIN_K2	3D-footprint	FORKHEAD_BOX_PROTEIN_K2	2401	cluster_2076	2	0.3540075	0.7952763
7046	ZNF135	TRANSFAC	OZF	6229	cluster_1159	3	0.3541762	0.7952763
1766	HOXB2_HOXB13	HumanTF2	HOXB2_HOXB13	1766	cluster_142	2	0.3545136	0.7952763
10084	SPDEF	HumanTF	SPDEF	10084	cluster_754	3	0.3546674	0.7952763
10976	CG5683	FlyZincFinger	CG4360	11006	cluster_808	4	0.3573373	0.7968385
7868	USF1	TRANSFAC	USF1	7868	cluster_941	1	0.3574458	0.7968385
1892	POU2F1_GSC2	HumanTF2	POU4F3	4748	cluster_1543	16	0.3577298	0.7968385
1023	AEF1	CISBP	AEF1	1023	cluster_317	2	0.358047	0.7968385
7376	ZNF555	TRANSFAC	ZNF555	7376	cluster_2441	1	0.3580577	0.7968385
9275	AFP1	TRANSFAC	AFP1	9275	cluster_1941	1	0.3589019	0.7982877
6285	ZNF689	TRANSFAC	ZNF689	6285	cluster_2763	1	0.3593438	0.7985182
9552	FOXD3	HumanTF	FD96CA	8169	cluster_670	15	0.360904	0.7995409
6272	ZFP784	TRANSFAC	ZFP784	6272	cluster_2181	1	0.3610545	0.7995409
1180	SAGE	CISBP	SAGE	1180	cluster_1482	1	0.3612086	0.7995409
10414	KR	TRANSFAC	KR	10647	cluster_666	9	0.3621952	0.8010082
7709	ZNF600	TRANSFAC	ZNF600	7709	cluster_2893	1	0.3623263	0.8010082
312	ZTF-2	CISBP	ZTF-2	312	cluster_1029	1	0.362785	0.8010082
7652	ZNF528	TRANSFAC	ZNF528	7652	cluster_1539	1	0.363208	0.801511
776	NHR-65	CISBP	NHR-65	776	cluster_2132	1	0.363613	0.8017856
8372	ERM	TRANSFAC	CG31670	1057	cluster_402	4	0.3636312	0.8017856
9149	HLH-15	UniPROBE	HLH-15	9149	cluster_1487	1	0.3640608	0.8018721
6393	PRDM14	TRANSFAC	PRDM14	6393	cluster_2496	1	0.36414	0.8018721
7375	ZNF596	TRANSFAC	ZFP62	7366	cluster_1251	2	0.3643033	0.8020437
6056	USF2	TRANSFAC	USF2	6056	cluster_1723	1	0.3646575	0.8020538
9361	NRF-1	TRANSFAC	ZFP206	1445	cluster_561	11	0.365299	0.8020538
4971	TBX19	HT-SELEX2	TBX1	10121	cluster_626	10	0.3654982	0.8020538
2648	ZINC_FINGER_PROTEIN_57	3D-footprint	ZINC_FINGER_PROTEIN_57	2648	cluster_2655	1	0.3656928	0.8020538
7054	ZNF460	TRANSFAC	ZFP641	6362	cluster_1351	4	0.3658102	0.8020538
9793	PAX-8	TRANSFAC	PAX-8	8826	cluster_2060	2	0.3661951	0.8020538
6821	ZNF701	TRANSFAC	ZNF701	6821	cluster_1595	1	0.3662539	0.8020538
8188	GCM2	TRANSFAC	GCM1	9606	cluster_742	4	0.3664937	0.8020538
2495	POU_DOMAIN,_CLASS_6,_TRANSCRIPTION_FACTOR_1	3D-footprint	POU_DOMAIN,_CLASS_6,_TRANSCRIPTION_FACTOR_1	2495	cluster_2205	2	0.3665041	0.8020538
8701	PAX5	JASPAR	PAX5	8701	cluster_2001	1	0.3666928	0.8020538
6588	ZFP697	TRANSFAC	ZFP697	6588	cluster_1696	1	0.3668516	0.8020538
7965	MZF-1	TRANSFAC	MZF1	273	cluster_709	2	0.3669124	0.8020538
331	ELF-1	TRANSFAC	GRH	909	cluster_3	2	0.3677719	0.8022057
3172	OVOL2_REF_R1	UniPROBE	OVOL2_REF_R1	3172	cluster_2004	1	0.3680202	0.8023745
9150	HLH-14	UniPROBE	HLH-14	9150	cluster_2056	2	0.3684046	0.8023745
7527	ZNF583	TRANSFAC	ZFP583	7164	cluster_2274	2	0.3685841	0.8024399
1183	SENS-2	CISBP	SENS-2	1183	cluster_1993	1	0.3694143	0.8034558
9944	PROX1	HumanTF	PROX1	4787	cluster_594	3	0.3695703	0.8036825
1812	HOXD12_FIGLA	HumanTF2	HOXD12_FIGLA	1812	cluster_164	2	0.3698853	0.8036825
6957	KOX1	TRANSFAC	KOX1	6957	cluster_2635	1	0.3699773	0.8036825
2994	TIN	UniPROBE	BAP	2986	cluster_1813	2	0.3703754	0.8037597
8561	AHR:ARNT	TRANSFAC	AHR	7952	cluster_1921	2	0.3715693	0.8045007
7522	ZNF285	TRANSFAC	ZNF285	7522	cluster_1192	1	0.3726755	0.804818
1049	CG14962	CISBP	CG14962	1049	cluster_397	3	0.3726755	0.804818
9414	PU.1	TRANSFAC	EHF	10755	cluster_811	3	0.3731813	0.8054269
8291	ZEN-2	TRANSFAC	ZEN-2	8291	cluster_2917	1	0.3733114	0.8054269
11055	CG7672	FlyZincFinger	CG7672	11055	cluster_1645	2	0.3739567	0.8054269
8625	PRDM14	TRANSFAC	PRDM14	5624	cluster_312	2	0.3739567	0.8054269
6722	ZNF565	TRANSFAC	ZNF565	6722	cluster_1537	1	0.3740561	0.8054269
6375	GM397	TRANSFAC	GM397	6375	cluster_2364	1	0.3741672	0.8054269
3131	HOXD13_R306W_R2	UniPROBE	HOXD13_N298S_R2	3126	cluster_1473	6	0.3742823	0.8054269
710	MYBL1	CISBP	MYBL1	9801	cluster_608	10	0.3748573	0.8054269
803	MBR-1	CISBP	PLAGL1	260	cluster_1434	2	0.3766505	0.8075535
11104	CG7734	FlyZincFinger	CG7734	11104	cluster_1875	1	0.3770391	0.8077192
10487	ETS_TRANSLOCATION_VARIANT_4	3D-footprint	ETS_TRANSLOCATION_VARIANT_4	10487	cluster_1290	1	0.3770451	0.8077192
1208	CTCF	CISBP	CTCF	1208	cluster_757	2	0.3775096	0.8077192
6336	ZASC1	TRANSFAC	ZASC1	6336	cluster_2913	1	0.3778343	0.8077192
6568	EVI-1	TRANSFAC	EVI-1	6568	cluster_1311	1	0.378033	0.8077192
7729	ZNF658B	TRANSFAC	ZNF658B	7729	cluster_1213	2	0.3786229	0.8077192
8354	YL-1	TRANSFAC	XPA	5117	cluster_1495	3	0.3787353	0.8077192
5189	ZNF23	HT-SELEX2	ZNF23	5189	cluster_2317	2	0.3795693	0.808574
345	SLR-2	CISBP	SLR-2	345	cluster_2439	1	0.3799496	0.8089944
2547	ENGRAILED_HOMEODOMAIN	3D-footprint	PROTEIN_(ENGRAILED_HOMEODOMAIN)	2260	cluster_1715	2	0.3800205	0.8090078
2829	SIX6	UniPROBE	SIX6	5732	cluster_489	2	0.3802577	0.8090177
6713	ZNF615	TRANSFAC	ZNF615	6713	cluster_2565	1	0.3803609	0.8090177
4574	ERR1	TRANSFAC	NR2F2	4907	cluster_479	11	0.3805418	0.8090177
8627	REST	TRANSFAC	REST	2792	cluster_600	10	0.3809597	0.8090177
1156	LOLA	CISBP	LOLA	1156	cluster_1583	2	0.3811132	0.8090177
7503	ZNF436	TRANSFAC	ZNF436	7503	cluster_1198	3	0.3814226	0.8090177
362	Y48G1C.6	CISBP	Y48G1C.6	362	cluster_1414	1	0.3830002	0.8090177
5294	ZSCAN29	HT-SELEX2	ZSCAN29	5293	cluster_3059	2	0.38308	0.8090177
2913	GATA5	UniPROBE	GATA5	5510	cluster_420	2	0.3832981	0.8090177
5952	JUMEAU_SECONDARY_MOTIF	TRANSFAC	JUMEAU_SECONDARY_MOTIF	5952	cluster_524	2	0.3839931	0.8090177
5581	NR1I3	HUMAN.H10MO.C	NR1I2	5580	cluster_1320	2	0.3840104	0.8090177
1466	ERF_HES7	HumanTF2	ETV2_HES7	1513	cluster_50	6	0.3840924	0.8090177
7690	ZNF528	TRANSFAC	ZNF528	7690	cluster_1908	1	0.3844894	0.80944
2921	TCF1	UniPROBE	OTX2	10925	cluster_462	56	0.3846175	0.8094899
1354	ALX4_TBX21	HumanTF2	ALX4_EOMES	1353	cluster_279	6	0.3847872	0.8094899
846	SEM-2	CISBP	SOX17	1914	cluster_213	27	0.3852795	0.8094899
6652	ZNF605	TRANSFAC	ZNF605	6652	cluster_948	1	0.3859782	0.8094899
1476	ERF_SREBF2	HumanTF2	ELK1_SREBF2	1443	cluster_34	6	0.3860409	0.8094899
1477	ERF_SREBF2	HumanTF2	ELK1_SREBF2	1442	cluster_753	4	0.3861766	0.8094899
6723	VIK	TRANSFAC	VIK	6723	cluster_2499	1	0.3862947	0.8094899
6335	AEBP2	TRANSFAC	AEBP2	6335	cluster_3012	1	0.3866728	0.8094899
6051	PBX3	TRANSFAC	PBX3	6051	cluster_2078	1	0.386713	0.8094899
6586	ZNF660	TRANSFAC	ZNF660	6586	cluster_885	1	0.3868643	0.8094899
6632	ZNF674	TRANSFAC	ZNF674	6632	cluster_2753	1	0.3870912	0.8094899
6399	ZFP536	TRANSFAC	ZFP536	6399	cluster_1764	2	0.3873672	0.8094899
5680	SPIB	HUMAN.H10MO.B	SPIB	5680	cluster_766	5	0.3875452	0.8094899
320	LSY-2	CISBP	LSY-2	320	cluster_2360	3	0.3876484	0.8094899
7223	ZNF773	TRANSFAC	ZNF773	7223	cluster_1220	2	0.3878632	0.8094899
6428	ZFP91	TRANSFAC	ZFP91	6428	cluster_2731	1	0.3879624	0.8094899
6964	ZNF23	TRANSFAC	ZNF23	6964	cluster_1093	1	0.3881918	0.8094899
6633	ZNF774	TRANSFAC	ZNF774	6633	cluster_1326	2	0.3882406	0.8094899
90	ARID5B	CISBP	ARID5B	90	cluster_912	3	0.3883275	0.8095813
2565	EGR-2	TRANSFAC	MOVO-B	10431	cluster_910	2	0.3888256	0.8096031
8458	ZNF515	TRANSFAC	ZNF515	8458	cluster_1675	1	0.3893969	0.8096031
8023	CARF	TRANSFAC	CARF	8023	cluster_2945	1	0.3896788	0.8096031
7234	ZNF677	TRANSFAC	ZNF677	7234	cluster_1004	1	0.3907786	0.8104185
11028	CG3340	FlyZincFinger	CG3340	11028	cluster_1906	2	0.3911352	0.8105357
8564	E2F	TRANSFAC	E2F	8564	cluster_1443	1	0.3917741	0.8106714
2898	SOX1	UniPROBE	SOX15	5750	cluster_418	2	0.3928088	0.8113154
7086	ZNF616	TRANSFAC	ZNF616	7086	cluster_884	1	0.392978	0.8113303
2584	HOMEOBOX_PROTEIN_NKX-2.5	3D-footprint	HOMEOBOX_PROTEIN_NKX-2.5	2584	cluster_2879	1	0.3932317	0.8113303
6214	KNI	TRANSFAC	EG	1105	cluster_654	4	0.3932317	0.8113303
4830	RFX3	HT-SELEX2	RFX3	4827	cluster_537	10	0.3944046	0.8125051
7782	MEOX2	TRANSFAC	MEOX2	7782	cluster_2389	1	0.3945094	0.8125051
7062	ZNF33A	TRANSFAC	ZNF33A	7062	cluster_889	3	0.3949234	0.8130014
6241	ZFP740	TRANSFAC	ZFP740	6241	cluster_2829	1	0.3950317	0.8130014
7261	ZNF429	TRANSFAC	ZNF43	6973	cluster_1441	2	0.3959767	0.8136471
4938	SP2	HT-SELEX2	SP2	4938	cluster_1818	2	0.3962117	0.8136471
5131	ZBTB12	HT-SELEX2	ZBTB12	5128	cluster_2537	2	0.3962857	0.8136656
8398	SOB	TRANSFAC	BOWL	8358	cluster_2588	2	0.3964836	0.8137162
8352	SD	TRANSFAC	TEAD2	8747	cluster_690	2	0.3969532	0.8137292
11060	CG9786	FlyZincFinger	CG9786	11060	cluster_1282	5	0.3971953	0.8137292
5201	ZNF281	HT-SELEX2	ZNF444	5224	cluster_2118	4	0.3976551	0.814208
3245	SIX6_T165A_R1	UniPROBE	SIX6_H141N_R2	3244	cluster_1222	4	0.397869	0.8142943
2903	GCM1	UniPROBE	GCM1	5519	cluster_350	2	0.3983062	0.8142943
7549	ZNF226	TRANSFAC	ZNF529	6659	cluster_1402	2	0.3987593	0.8142943
6974	HKR2	TRANSFAC	HKR2	6974	cluster_2679	1	0.3989827	0.8143522
6996	ZNF132	TRANSFAC	ZFP312	6378	cluster_915	2	0.3994055	0.8148917
10744	MTERF	TRANSFAC	MTERF	10744	cluster_2666	1	0.3995746	0.8148917
7241	ZNF534	TRANSFAC	ZNF184	7488	cluster_738	3	0.3997437	0.8148917
1169	PAD	CISBP	PAD	1169	cluster_1058	2	0.3999628	0.8148917
6485	ZNF785	TRANSFAC	ZNF785	6485	cluster_3004	1	0.4001437	0.8149219
7220	ZNF626	TRANSFAC	ZNF626	7220	cluster_2476	1	0.4005689	0.8149219
1576	XBP1	TRANSFAC	XBP1	5735	cluster_638	2	0.400638	0.8149219
8452	MSX-1	TRANSFAC	MSX-1	8452	cluster_1296	1	0.4007368	0.8149219
7418	ZNF597	TRANSFAC	ZNF597	7418	cluster_1515	1	0.4013299	0.8149957
3203	PAX6_V126D_R1	UniPROBE	PAX6_V126D_R1	3203	cluster_3003	1	0.4014022	0.8149957
7724	ZFP82	TRANSFAC	ZFP82	7724	cluster_2479	2	0.4018572	0.8153467
6281	MYNN	TRANSFAC	MYNN	6281	cluster_2355	1	0.4025157	0.815723
2464	HOMEOTIC_PROTEIN_SEX_COMBS_REDUCED	3D-footprint	HOMEOTIC_PROTEIN_SEX_COMBS_REDUCED	2464	cluster_1449	1	0.4028293	0.815723
1389	CUX1_SOX15	HumanTF2	CUX1_SOX15	1389	cluster_295	2	0.4035035	0.815723
7077	ZNF234	TRANSFAC	ZNF234	7077	cluster_1649	1	0.4036323	0.815723
7348	ZFP46	TRANSFAC	KLF8	6408	cluster_2444	2	0.4037997	0.815723
7416	ZNF75CP	TRANSFAC	ZNF75CP	7416	cluster_2021	1	0.4038013	0.815723
5255	ZNF704	HT-SELEX2	ZNF704	5254	cluster_1137	2	0.4039683	0.815723
6576	ZNF235	TRANSFAC	ZNF235	6576	cluster_1946	1	0.4045897	0.815723
8137	MAF-S	TRANSFAC	MAFA	4312	cluster_645	20	0.4046464	0.815723
7385	ZNF483	TRANSFAC	ZNF483	7385	cluster_711	4	0.4046884	0.815723
7662	DRRS	TRANSFAC	DRRS	7662	cluster_2978	1	0.4048154	0.815723
1533	ETV2_RFX5	HumanTF2	ETV2_RFX5	1533	cluster_61	2	0.405182	0.815723
3788	TWI	TRANSFAC	TWI	3788	cluster_1710	1	0.405914	0.815723
9423	CUX2	HumanTF	CUX1	9421	cluster_613	3	0.4059912	0.815723
332	NKX2-3	TRANSFAC	NKX3-1	10916	cluster_374	13	0.4063701	0.815723
6596	ZNF57	TRANSFAC	ZNF57	6596	cluster_2201	1	0.4064209	0.815723
6459	STAF	TRANSFAC	STAF	6459	cluster_2814	1	0.4066744	0.815723
7881	HOXA10	TRANSFAC	FOXL1	10533	cluster_1177	3	0.406761	0.815723
6169	ZBTB5	TRANSFAC	ZBTB5	6169	cluster_1924	1	0.4069278	0.815723
5594	OLIG2	MOUSE.H10MO.B	OLIG2	5594	cluster_320	2	0.4074661	0.815723
5913	REST	TRANSFAC	REST	5985	cluster_2055	3	0.4080255	0.815723
7199	ZNF782	TRANSFAC	ZNF782	7199	cluster_2502	1	0.4082975	0.815723
2967	GST-NOTCH1_CSL-6HIS	UniPROBE	SU(H)	8316	cluster_1549	7	0.4085329	0.815723
2682	TRANSCRIPTION_FACTOR_ETV6	3D-footprint	TRANSCRIPTION_FACTOR_ETV6	2682	cluster_1174	2	0.4091462	0.8160335
6222	RLF	TRANSFAC	RLF	6222	cluster_2724	1	0.4095221	0.8162738
7372	ZNF675	TRANSFAC	ZNF623	6910	cluster_1500	2	0.4096309	0.8162738
10731	MTF1	TRANSFAC	MTF1	10731	cluster_1201	1	0.4099687	0.8162738
250	C46E10.8	CISBP	C46E10.8	250	cluster_2426	1	0.4101135	0.8162738
953	HOXA3	CISBP	HOXA3	953	cluster_517	2	0.4101543	0.8162738
11061	CG4694	FlyZincFinger	HER	1128	cluster_424	3	0.4105076	0.8162738
1236	LTF	TRANSFAC	LTF	1236	cluster_2188	1	0.4106442	0.8162738
2505	RETINOIC_ACID_RECEPTOR_RXR-ALPHA	3D-footprint	RETINOIC_ACID_RECEPTOR_RXR-ALPHA	2509	cluster_1576	3	0.4110664	0.8166401
7579	ZNF71	TRANSFAC	ZNF71	7579	cluster_1202	1	0.4110987	0.8166401
6801	CTIP-2	TRANSFAC	ZNF75A	10240	cluster_731	7	0.4112353	0.8166401
7548	ZNF160	TRANSFAC	KOX1	6979	cluster_806	3	0.4113197	0.8166401
1981	TEAD4_HES7	HumanTF2	TEAD4_HES7	1981	cluster_246	2	0.4117882	0.8166473
7756	ZNF652	TRANSFAC	ZNF652	7756	cluster_1969	1	0.4120837	0.8166473
1411	E2F3_HES7	HumanTF2	E2F1_HES7	1402	cluster_18	4	0.4124775	0.8166473
7803	HES7	TRANSFAC	HES7	7803	cluster_2443	1	0.4125411	0.8166473
1950	TEAD4_ELK3	HumanTF2	TEAD4_ELK3	1950	cluster_229	2	0.4126745	0.8166473
6863	ZNF729	TRANSFAC	ZNF729	6863	cluster_1596	1	0.4131473	0.8170258
6217	ZNF692	TRANSFAC	NR4A2	9866	cluster_1612	2	0.4131667	0.8170258
8443	EAR2	TRANSFAC	EAR2	8443	cluster_1422	2	0.4134115	0.8171085
7292	ZNF283	TRANSFAC	ZNF283	7292	cluster_2714	1	0.4137678	0.8171085
6865	ZNF586	TRANSFAC	ZNF586	6865	cluster_2540	1	0.4138522	0.8171085
4777	PRDM4	HT-SELEX2	PRDM4	4778	cluster_3022	3	0.4141053	0.8171085
6604	ZNF141	TRANSFAC	ZNF141	6604	cluster_1769	1	0.4141796	0.8171085
6526	ZNF25	TRANSFAC	ZFP3	7731	cluster_750	5	0.4143597	0.8171085
1779	HOXB2_PITX1	HumanTF2	HOXB2_PITX1	1779	cluster_150	2	0.4147412	0.8171085
7439	ZNF799	TRANSFAC	ZNF799	7439	cluster_2716	1	0.4149492	0.8172209
108	HMGA2	CISBP	HMGA2	108	cluster_2671	1	0.4158116	0.8172209
1921	TEAD4_ALX4	HumanTF2	TEAD4_ALX4	1921	cluster_217	2	0.4158231	0.8172209
2217	FUSION_OF_N-TERMINAL_17-MER_PEPTIDE_EXTENSION_TO_Z	3D-footprint	FUSION_OF_N-TERMINAL_17-MER_PEPTIDE_EXTENSION_TO_Z	1212	cluster_582	6	0.4158231	0.8172209
6816	ZFP30	TRANSFAC	ZFP30	6816	cluster_859	1	0.4159214	0.8172209
6093	CHD2	TRANSFAC	CHD2	6093	cluster_2252	2	0.4160625	0.8172209
2790	HOMEOBOX_PROTEIN_NKX-2.5,_T-BOX_TRANSCRIPTION_FACT	3D-footprint	T-BOX_TRANSCRIPTION_FACTOR_TBX5	2710	cluster_2573	3	0.4161304	0.8172209
7722	MIZF	TRANSFAC	MIZF	7722	cluster_2301	1	0.4164131	0.8172209
3071	CRX_E80A_R1	UniPROBE	CRX_REF_R1	3070	cluster_959	4	0.4164387	0.8172209
3180	LAG1	TRANSFAC	ING4	1456	cluster_1900	5	0.4171012	0.8172209
5805	SNA	TRANSFAC	SNA	5805	cluster_942	1	0.4173905	0.8172209
11033	CG4807	FlyZincFinger	AB	1021	cluster_1	3	0.4177693	0.8172209
2843	ZFP281	UniPROBE	ZFP281	5976	cluster_436	2	0.4180704	0.8172209
6716	ZNF709	TRANSFAC	ZNF709	6716	cluster_1779	1	0.4181548	0.8172209
7350	ZNF417	TRANSFAC	ZNF417	7350	cluster_1904	2	0.4182997	0.8172209
5676	SP2	MOUSE.H10MO.C	SP3	5677	cluster_679	5	0.4183771	0.8172209
5329	BCL6	HUMAN.H10MO.C	BCL6	5329	cluster_1504	4	0.4187715	0.8173114
4708	POU2F2	HT-SELEX2	POU2F2	4701	cluster_2183	2	0.4187715	0.8173114
767	NHR-49	CISBP	NHR-46	721	cluster_1606	6	0.4189679	0.81744
7695	ZNF484	TRANSFAC	ZNF484	7695	cluster_2892	1	0.4193608	0.8178301
754	NHR-36	CISBP	NHR-36	754	cluster_1653	1	0.4198517	0.8178301
7946	STAF	TRANSFAC	STAF	7946	cluster_2120	1	0.4199254	0.8178301
6463	SALL3	TRANSFAC	SALL3	6463	cluster_1650	1	0.4205155	0.8178301
2973	MAML1-CSL-GST-NOTCH2_FIG5	UniPROBE	MAML1-CSL-GST-NOTCH1_FIG5	2970	cluster_1120	8	0.4205998	0.8178301
4736	POU3F4	HT-SELEX2	POU3F4	4736	cluster_955	3	0.4214221	0.8180974
7265	ZNF493	TRANSFAC	ZNF584	6656	cluster_879	2	0.4218145	0.8180974
7002	ZNF135	TRANSFAC	ZNF135	7002	cluster_2161	1	0.4220107	0.8180974
2035	TFAP2C_MAX	HumanTF2	TFAP2C_MAX	2034	cluster_272	4	0.4221168	0.8180974
2298	VITAMIN_D3_RECEPTOR	3D-footprint	VITAMIN_D3_RECEPTOR	2298	cluster_2840	1	0.4221168	0.8180974
118	HLH-1	CISBP	HLH-1	118	cluster_1394	3	0.4224661	0.8180974
2033	TFAP2C_MAX	HumanTF2	TFAP2C_MAX	2032	cluster_271	4	0.4225381	0.8180974
2019	TEAD4_TBX21	HumanTF2	TEAD4_EOMES	1956	cluster_234	4	0.4234648	0.8183394
510	MED-2	CISBP	MED-2	510	cluster_831	1	0.4235674	0.8183394
9264	PPARGAMMA:RXRALPHA,_PPARGAMMA	TRANSFAC	PPARGAMMA:RXRALPHA,_PPARGAMMA	9264	cluster_2411	1	0.4238737	0.8183624
6621	ZNF544	TRANSFAC	ZNF544	6621	cluster_1577	4	0.4241677	0.8183624
5917	TBX2	TRANSFAC	TBX15	6305	cluster_1078	12	0.4244755	0.8183624
5862	MAFB	TRANSFAC	MAFB	5862	cluster_1732	1	0.4247381	0.8183624
1909	RFX3_HES7	HumanTF2	RFX3_HES7	1909	cluster_209	2	0.4249516	0.8183624
8853	SMAD3	UniPROBE	SMAD3	5007	cluster_492	3	0.4254197	0.8186958
7905	GKLF	TRANSFAC	GKLF	7841	cluster_2233	2	0.4258474	0.8186958
6394	ZNF513	TRANSFAC	ZSCAN4F	6343	cluster_1815	2	0.4264206	0.8187104
5508	ZBTB33	HUMAN.H10MO.S	ZBTB33	5508	cluster_1032	2	0.4271058	0.8187104
3762	ETS2	HT-SELEX2	ETV7	3785	cluster_595	8	0.4272037	0.8187104
10430	TWI	TRANSFAC	TWI	10430	cluster_2861	1	0.4276154	0.8187104
4232	KLF10	HT-SELEX2	KLF11	4234	cluster_2563	4	0.4277432	0.8187104
1633	FOXO1_HOXB13	HumanTF2	FOXO1_HOXB13	1633	cluster_83	2	0.4283724	0.819478
7671	ZNF528	TRANSFAC	ZNF528	7671	cluster_2965	1	0.4294536	0.8204522
1357	ARNTL_PITX1	HumanTF2	ARNTL_PITX1	1357	cluster_1304	4	0.4298446	0.8204522
2157	HNF-3BETA	TRANSFAC	HNF-3BETA	2157	cluster_2074	2	0.4298863	0.8204522
6430	ZFP92	TRANSFAC	ZFP92	6430	cluster_1135	1	0.4318964	0.8204522
7141	ZNF568	TRANSFAC	ZNF701	6858	cluster_835	2	0.432081	0.8204522
5148	ZBTB32	HT-SELEX2	ZBTB32	5148	cluster_3025	2	0.4324684	0.8204522
316	CES-1	CISBP	CES-1	316	cluster_2107	2	0.4325799	0.8204522
7373	ZNF527	TRANSFAC	ZNF527	7373	cluster_2335	1	0.4328728	0.8204522
11051	CG3758	FlyZincFinger	CG3758	11051	cluster_797	2	0.4329132	0.8204522
5147	ZBTB2	HT-SELEX2	ZBTB2	5146	cluster_917	2	0.4331351	0.8204522
5213	ZNF384	HT-SELEX2	ZNF384	5213	cluster_2982	2	0.4341414	0.8208068
10016	RHOX11	HumanTF	RHOX11	10016	cluster_926	1	0.434233	0.8208068
6953	ZNF14	TRANSFAC	ZNF14	6953	cluster_1728	1	0.4342389	0.8208068
2775	HOMEOBOX_PROTEIN_HOX-B13	3D-footprint	HOMEOBOX_PROTEIN_HOX-B13	2775	cluster_2024	1	0.4352142	0.8210087
2149	GATA-1	TRANSFAC	GATA-1	2149	cluster_3021	2	0.4356042	0.8210087
272	ZKSCAN1	CISBP	ZKSCAN1	272	cluster_2494	1	0.4357316	0.8210087
7767	COE2	TRANSFAC	COE2	7767	cluster_1161	1	0.4365788	0.8210087
7597	ZN337	TRANSFAC	ZNF486	7454	cluster_1256	2	0.4375916	0.8210087
6223	ZBTB24	TRANSFAC	ZBTB24	6223	cluster_2710	1	0.4381371	0.8210087
6381	ZNF341	TRANSFAC	PLAG1	7706	cluster_998	4	0.4389667	0.8210087
7402	ZNF383	TRANSFAC	ZNF383	7402	cluster_1227	1	0.4391018	0.8210087
3150	MSX2_REF_R1	UniPROBE	ISX_REF_R1	3136	cluster_790	5	0.439597	0.8211843
7825	ZNF581	TRANSFAC	ZNF581	7825	cluster_2194	1	0.4399861	0.8216661
9246	DREF	TRANSFAC	DREF	9246	cluster_1910	1	0.4400468	0.8216698
8063	DLX-3	TRANSFAC	DLX-3	8063	cluster_1284	1	0.4402779	0.8216698
10779	CNOT3	TRANSFAC	KLF3	4258	cluster_1786	3	0.4408613	0.8218047
2681	KRUEPPEL-LIKE_FACTOR_4	3D-footprint	KRUEPPEL-LIKE_FACTOR_4	2681	cluster_2100	2	0.4410037	0.8218047
3170	NR2E3_R76W_R1	UniPROBE	NR2E3_R76W_R1	3170	cluster_2791	1	0.4412502	0.8218047
7387	ZNF502	TRANSFAC	ZNF502	7387	cluster_1665	1	0.442623	0.8221747
4568	NR5A2	HT-SELEX2	NR5A2	4565	cluster_2863	2	0.4426283	0.8221747
1824	MEIS1_DLX2	HumanTF2	MEIS1_DLX2	1824	cluster_167	4	0.443377	0.82276
7120	ZNF284	TRANSFAC	ZNF57	6605	cluster_1341	2	0.4434966	0.82276
5936	LRF	TRANSFAC	LRF	5936	cluster_1880	1	0.4435721	0.82276
1917	SOX6_TBX21	HumanTF2	SOX6_TBX21	1917	cluster_215	2	0.4443821	0.8236222
2262	OCTAMER-BINDING_TRANSCRIPTION_FACTOR_1	3D-footprint	OCTAMER-BINDING_TRANSCRIPTION_FACTOR_1	2262	cluster_1751	2	0.4446293	0.8236222
7796	LUMAN	TRANSFAC	LUMAN	7796	cluster_2519	1	0.4449403	0.8236222
10274	PAX	TRANSFAC	PAX	10274	cluster_2475	1	0.4449682	0.8236222
712	MYPOP	CISBP	MYPOP	712	cluster_2323	1	0.4453265	0.8236222
5233	ZNF454	HT-SELEX2	ZNF454	5231	cluster_581	3	0.4455715	0.8236222
6268	ZNF438	TRANSFAC	ZNF438	6268	cluster_2748	1	0.4459102	0.8236222
10473	RXR_(PXR:RXR)	TRANSFAC	RXR_(PXR:RXR)	10473	cluster_629	6	0.4464748	0.8236222
6167	REST	TRANSFAC	REST	6167	cluster_2938	1	0.4465166	0.8236222
6467	ZNF35	TRANSFAC	ZNF35	6467	cluster_1323	1	0.4475578	0.824619
8633	SMAD2	TRANSFAC	SMAD2	5659	cluster_304	5	0.448757	0.8249742
2897	EOMES	UniPROBE	EOMES	5463	cluster_358	2	0.4502377	0.8249742
1665	GCM1_FIGLA	HumanTF2	GCM1_FIGLA	1659	cluster_96	6	0.4503652	0.8249742
7357	GIOT-1	TRANSFAC	ZFP30	7109	cluster_1883	2	0.4508226	0.8252584
645	NK-LIKE_4	CISBP	CEH-28	1019	cluster_710	3	0.4510695	0.8252584
7278	ZNF571	TRANSFAC	ZNF571	7278	cluster_2094	2	0.4516787	0.8255199
6602	ZNF470	TRANSFAC	ZNF470	6602	cluster_2110	1	0.4517185	0.8255199
190	MAFK	CISBP	MAFK	190	cluster_1413	1	0.451992	0.8255199
1966	TEAD4_FIGLA	HumanTF2	TEAD4_FIGLA	1967	cluster_237	6	0.4520755	0.8255199
5900	GLI	TRANSFAC	GLI	5900	cluster_2168	1	0.4521128	0.8255199
6259	SCRT2	TRANSFAC	SCRT2	6259	cluster_2900	1	0.4523999	0.8255199
7440	ZNF668	TRANSFAC	ZNF668	7440	cluster_1084	1	0.4526528	0.8255199
7830	MAFF	TRANSFAC	MAFF	7830	cluster_1575	1	0.4534572	0.8262178
8563	NKX2-5	TRANSFAC	NKX2-5	8563	cluster_1017	1	0.4537475	0.8262178
6277	ZNF521	TRANSFAC	ZNF521	6277	cluster_1445	2	0.4538318	0.8262178
7246	ZNF497	TRANSFAC	ZNF497	7246	cluster_1096	1	0.4541122	0.8262178
6739	ZNF676	TRANSFAC	ZNF837	6737	cluster_995	2	0.4541623	0.8262178
1611	FOXJ2_HOXB13	HumanTF2	FOXJ2_HOXB13	1611	cluster_75	2	0.4543291	0.8262178
6566	ZNF134	TRANSFAC	ZNF134	6566	cluster_1023	2	0.4545098	0.8262178
1400	E2F1_EOMES	HumanTF2	E2F1_EOMES	1400	cluster_17	4	0.4545189	0.8262178
6685	ZNF572	TRANSFAC	ZNF572	6685	cluster_1476	1	0.4545852	0.8262178
6440	ZNF366	TRANSFAC	ZNF366	6440	cluster_1978	1	0.4547463	0.8262716
2685	TRANSCRIPTION_FACTOR_A,_MITOCHONDRIAL	3D-footprint	TRANSCRIPTION_FACTOR_A,_MITOCHONDRIAL	2685	cluster_2925	1	0.4561583	0.8279298
6385	ZFP526	TRANSFAC	ZFP526	6385	cluster_2256	2	0.4568308	0.8279298
5225	ZNF449	HT-SELEX2	ZNF449	5225	cluster_1219	2	0.4569293	0.8279298
10564	RREB1	JASPAR	RREB1	10564	cluster_2349	1	0.4569383	0.8279298
8888	ZFP410	UniPROBE	ZFP410	5336	cluster_360	2	0.4574975	0.828103
5841	RXR:PXR	TRANSFAC	RXR:PXR	5841	cluster_2037	1	0.4578308	0.828103
393	BGIBMGA012843	CISBP	BGIBMGA012843	393	cluster_1989	1	0.4579525	0.828103
7569	ZNF331	TRANSFAC	ZNF331	7569	cluster_1580	1	0.4579736	0.828103
5538	GMEB1	TRANSFAC	GMEB1	5538	cluster_428	2	0.4582366	0.828103
547	HOXD13A	CISBP	HOXD13A	547	cluster_977	2	0.4584972	0.828103
1934	TEAD4_DLX2	HumanTF2	TEAD4_DRGX	1943	cluster_226	8	0.4585663	0.828103
358	ZTF-11	CISBP	MYELIN_TRANSCRIPTION_FACTOR_1	10	cluster_793	2	0.4602017	0.8282025
5911	RELB:P50	TRANSFAC	RELB:P50	5911	cluster_1876	1	0.4612441	0.8284509
6971	ZNF806	TRANSFAC	ZNF771	7263	cluster_877	4	0.4613551	0.8284509
4459	NFATC3	HT-SELEX2	NFATC3	4459	cluster_1726	2	0.4613798	0.8284509
3981	HMBOX1	HT-SELEX2	HMBOX1	3980	cluster_701	4	0.4618355	0.8284509
8208	ACHI	TRANSFAC	ACHI	8208	cluster_2660	1	0.462159	0.8284509
2437	GATA-TYPE_TRANSCRIPTION_FACTOR	3D-footprint	GATA-TYPE_TRANSCRIPTION_FACTOR	2437	cluster_830	1	0.4626037	0.8284509
10738	EOR-1	JASPAR	EOR-1	10738	cluster_2624	1	0.4627842	0.8284509
7458	ZNF419	TRANSFAC	ZNF419	7458	cluster_1916	1	0.4628917	0.8284509
1857	MYBL1_MAX	HumanTF2	MYBL1_MAX	1857	cluster_185	2	0.4633716	0.828836
4726	POU3F2	HT-SELEX2	POU1F1	4697	cluster_2010	10	0.4638513	0.8294571
6718	ZNF100	TRANSFAC	ZNF100	6718	cluster_1532	1	0.4639117	0.8294861
10707	TTK_69K	TRANSFAC	TTK_69K	10707	cluster_1934	1	0.4646185	0.8295002
9748	LHX6	HumanTF	EMS	8238	cluster_649	6	0.4651151	0.8301365
828	TAG-347	CISBP	TAG-347	828	cluster_1739	1	0.4652354	0.8301541
6788	ZNF471	TRANSFAC	ZNF471	6788	cluster_1215	1	0.4657687	0.8302831
7660	ZFP382	TRANSFAC	ZFP382	7660	cluster_2872	1	0.466479	0.8302831
6537	ZNF25	TRANSFAC	ZNF25	6537	cluster_1834	1	0.4670378	0.8304588
6754	ZNF564	TRANSFAC	ZNF564	6754	cluster_1115	1	0.4676837	0.8304588
5567	C/EBP	TRANSFAC	C/EBP	5567	cluster_3077	2	0.4677794	0.8304588
6593	ZFP664	TRANSFAC	ZFP664	6593	cluster_1511	2	0.4678778	0.8304588
10600	ZNF423	JASPAR	ZNF423	10600	cluster_1365	1	0.4679707	0.8304588
6556	ZNF-20	TRANSFAC	ZNF-20	6556	cluster_1247	1	0.4681383	0.8304588
1317	NFIX	JASPAR	HIC1	289	cluster_586	8	0.4682212	0.8304588
11005	CG3407	FlyZincFinger	CG3407	11005	cluster_2927	1	0.4688016	0.8304588
7210	ZNF841	TRANSFAC	ZNF841	7210	cluster_2732	1	0.4693818	0.8304588
2445	C-ETS-1_PROTEIN	3D-footprint	C-ETS-1_PROTEIN	2445	cluster_2070	2	0.4696754	0.8304588
6928	ZNF99	TRANSFAC	ZNF99	6928	cluster_1593	1	0.4699937	0.8304588
3384	ZFP1	SMILE-seq	ZFP1	3384	cluster_458	2	0.4707434	0.8304588
6890	ZNF208	TRANSFAC	ZNF208	6890	cluster_939	1	0.4714699	0.8304588
7726	ZNF131	TRANSFAC	ZNF131	7664	cluster_2526	2	0.4717926	0.8304588
3192	PAX6_REF_R1	UniPROBE	PAX6_R242T_R1	3199	cluster_2249	3	0.4741006	0.8323622
7108	ZNF211	TRANSFAC	ZNF211	7108	cluster_1748	1	0.4741762	0.8323622
7076	ZNF273	TRANSFAC	ZNF273	7076	cluster_1156	1	0.4744313	0.8323622
7145	ZNF181	TRANSFAC	ZNF181	7145	cluster_1772	2	0.4746386	0.8323622
321	F52B5.7	CISBP	F52B5.7	321	cluster_2447	1	0.4748429	0.8323622
2663	ZINC_FINGER_PROTEIN_217	3D-footprint	ZINC_FINGER_PROTEIN_217	2592	cluster_2276	2	0.4749273	0.8323622
7693	ZNF528	TRANSFAC	ZNF528	7693	cluster_1784	1	0.4749382	0.8323622
5966	FOXN4_SECONDARY_MOTIF	TRANSFAC	FOXN4_SECONDARY_MOTIF	5966	cluster_504	2	0.4757633	0.8323622
7492	ZNF558	TRANSFAC	ZNF558	7492	cluster_1842	1	0.4757948	0.8323622
7430	ZNF606	TRANSFAC	ZNF606	7430	cluster_2193	1	0.4757948	0.8323622
7183	ZFP316	TRANSFAC	ZFP316	7183	cluster_1212	1	0.4762433	0.8323622
10532	FOXC1	JASPAR	FOXC1	10532	cluster_2562	1	0.4764771	0.8323622
1647	GCM1_ELK3	HumanTF2	ETV6	9521	cluster_1869	3	0.4769363	0.8323622
6198	GLI2	TRANSFAC	GLIH1	7685	cluster_1181	4	0.4776017	0.8323622
5203	ZNF282	HT-SELEX2	ZNF282	5202	cluster_1014	3	0.4776339	0.8323622
9570	FOXO1	HumanTF	FOXO6	9579	cluster_2561	4	0.4777354	0.8323622
630	PEML	CISBP	PEML	630	cluster_1389	3	0.4777843	0.8323622
6993	ZNF45	TRANSFAC	ZNF45	6993	cluster_1162	2	0.4779818	0.8323622
9589	FOXJ3	HumanTF	FOXJ3	9589	cluster_2725	5	0.477983	0.8323622
7349	ZFP62	TRANSFAC	ZFP62	7349	cluster_1366	1	0.4782668	0.8323622
11112	CG5557	FlyZincFinger	TCFAP2E	5891	cluster_498	7	0.4783985	0.8323622
6344	BLIMP-1	TRANSFAC	BLIMP-1	6344	cluster_2023	1	0.478808	0.8323622
9837	GAGA_FACTOR	TRANSFAC	GAGA_FACTOR	9837	cluster_2608	2	0.4789457	0.8323622
6387	ZAC	TRANSFAC	ZAC	6387	cluster_2774	1	0.4792204	0.8323622
3722	SD	TRANSFAC	TEAD4	5712	cluster_898	6	0.4794062	0.8323622
10120	TBX1	HumanTF	TBX1	10120	cluster_2506	1	0.4797151	0.8323622
6668	ZFP184	TRANSFAC	ZFP184	6668	cluster_1915	2	0.4799755	0.8323622
7666	ZNF96	TRANSFAC	ZNF96	7666	cluster_2533	1	0.4801564	0.8323622
8829	ZF5	TRANSFAC	ZF5	8829	cluster_2089	1	0.4805446	0.8323622
6735	ZNF709	TRANSFAC	ZNF699	6634	cluster_916	2	0.4807042	0.8323622
10355	SRF	TRANSFAC	SRF_1	10772	cluster_471	17	0.4807343	0.8323622
5699	STAT6	HUMAN.H10MO.C	STAT6	5699	cluster_780	5	0.4808291	0.8323622
3623	DMRT3	HT-SELEX2	DMRT3	1296	cluster_597	25	0.480869	0.8323622
2417	HEPATOCYTE_NUCLEAR_FACTOR_1-BETA	3D-footprint	HEPATOCYTE_NUCLEAR_FACTOR_1-BETA	2418	cluster_1917	3	0.4809239	0.8323622
7101	ZNF846	TRANSFAC	ZNF846	7101	cluster_961	1	0.4811036	0.8323622
1063	CG3919	CISBP	CG3919	1063	cluster_2207	1	0.4811985	0.8323622
7110	ZNF791	TRANSFAC	ZNF791	7110	cluster_2196	1	0.4814586	0.8323622
5979	CTCF	TRANSFAC	CTCF	5979	cluster_2258	1	0.4824967	0.8323622
1363	CEBPG_ATF4	HumanTF2	RARA	10003	cluster_563	11	0.482724	0.8323622
3955	TTX-3:CEH-10	TRANSFAC	TTX-3:CEH-10	3955	cluster_2801	1	0.4835759	0.8331748
4885	MRF4	TRANSFAC	HLH-2::HLH-14	6148	cluster_873	3	0.4836051	0.8331748
1414	E2F3_TBX21	HumanTF2	E2F3_TBX21	1414	cluster_27	2	0.4840489	0.8334189
7737	ZNF789	TRANSFAC	ZNF789	7737	cluster_906	1	0.484244	0.8335199
581	ENSTNIG00000018555	CISBP	ENSTNIG00000018555	581	cluster_2097	2	0.4851834	0.8339143
5199	ZNF276	HT-SELEX2	ZNF276	5198	cluster_3072	2	0.4853544	0.8339143
7303	ZNF441	TRANSFAC	ZNF441	7303	cluster_1150	1	0.4853949	0.8339143
290	ZFP3	CISBP	ZFP3	290	cluster_1380	1	0.4858448	0.833974
6255	PLAGL2	TRANSFAC	PLAGL2	6255	cluster_2255	1	0.4867915	0.834653
6421	ZNF772	TRANSFAC	ZNF772	6421	cluster_1109	1	0.4874725	0.8350512
3045	HLH-1	UniPROBE	HLH-1	3045	cluster_1950	1	0.4879212	0.8353627
6675	ZBTB49	TRANSFAC	ZBTB49	6675	cluster_1469	1	0.4882983	0.835763
7097	ZSCAN2	TRANSFAC	ZSCAN2	7097	cluster_945	2	0.4884869	0.835763
1531	ETV2_RFX5	HumanTF2	ETV2_RFX5	1531	cluster_60	2	0.4886754	0.835763
7753	ZNF256	TRANSFAC	ZNF256	7753	cluster_2458	1	0.4887697	0.835763
5516	GATA6	TRANSFAC	GATA6	5516	cluster_412	2	0.4888819	0.835763
1032	BIN	CISBP	BIN	1032	cluster_2524	1	0.4889581	0.835763
7271	ZNF227	TRANSFAC	ZNF227	7271	cluster_1776	1	0.4894998	0.8357853
10356	HES1	TRANSFAC	HES1	10356	cluster_1507	1	0.4895234	0.8357853
7564	ZNF430	TRANSFAC	ZFP192	7163	cluster_699	6	0.4895813	0.8357853
7431	ZNF479	TRANSFAC	ZNF479	7431	cluster_1006	1	0.4896176	0.8357853
4447	NFATC1	HT-SELEX2	NFATC1	4445	cluster_2474	4	0.4912261	0.8373957
7673	PEG3	TRANSFAC	PEG3	7673	cluster_1643	1	0.4918753	0.8374764
10995	CG17181	FlyZincFinger	CG12605	8366	cluster_598	13	0.4921661	0.837592
6820	ZNF860	TRANSFAC	ZNF860	6820	cluster_1555	1	0.4928346	0.8378281
6862	ZNF643	TRANSFAC	ZNF643	6862	cluster_870	1	0.4931914	0.8378281
6667	ZNF613	TRANSFAC	ZNF613	6667	cluster_2824	1	0.4933306	0.8378281
1883	POU2F1_EOMES	HumanTF2	POU2F1_TBX21	1899	cluster_203	6	0.4935671	0.8378281
5121	YY1	HT-SELEX2	YY1	5121	cluster_2805	2	0.4937573	0.8378281
1879	POU2F1_DLX2	HumanTF2	POU2F1_DLX2	1878	cluster_1542	3	0.4938487	0.8378281
6692	ZFP74	TRANSFAC	ZFP74	6692	cluster_2842	2	0.4941711	0.8378281
7301	ZNF695	TRANSFAC	ZNF695	7301	cluster_2308	1	0.4942241	0.8378281
267	ZFP711	CISBP	ZFP711	267	cluster_962	2	0.4950807	0.8379958
10644	IPF1	TRANSFAC	IPF1	10646	cluster_1069	4	0.4951972	0.8380054
9805	MYBL2	HumanTF	MYBL1	9802	cluster_2456	2	0.4960126	0.8381454
3476	BATF	HT-SELEX2	BATF	3476	cluster_2014	4	0.4960994	0.8381454
8371	CG31388	TRANSFAC	CG8319	8378	cluster_2751	3	0.4966615	0.8381454
2902	SOX1	UniPROBE	SOX13	5748	cluster_505	2	0.4966932	0.8381454
8934	RFXDC2	UniPROBE	RFX4	4973	cluster_391	5	0.4967551	0.8381454
10316	PR,_GR	TRANSFAC	NR3C2	728	cluster_816	3	0.4968415	0.8381454
1992	TEAD4_HOXB13	HumanTF2	TEAD4_HOXA13	1983	cluster_248	6	0.497504	0.8388486
7795	TEB1	TRANSFAC	TEB1	7795	cluster_2220	1	0.4978783	0.8393667
5573	NKX2-8	HUMAN.H10MO.C	NKX2-8	5573	cluster_2450	1	0.498346	0.8398197
7938	NANOG	TRANSFAC	ISLET1	5935	cluster_1113	5	0.4987201	0.8398197
6899	ZNF208	TRANSFAC	ZNF208	6899	cluster_1189	1	0.4987639	0.8398197
5210	ZNF343	HT-SELEX2	ZNF343	5209	cluster_2954	2	0.498907	0.8398197
6885	ZNF197	TRANSFAC	ZNF197	6885	cluster_960	1	0.5007751	0.8404563
1692	GCM1_SOX2	HumanTF2	GCM1_SOX2	1692	cluster_113	2	0.5009375	0.8404563
8390	PITA	TRANSFAC	PITA	8390	cluster_3051	1	0.5012417	0.8404563
1765	HOXB2_HOXB13	HumanTF2	HOXC11	9676	cluster_1559	68	0.5013523	0.8404563
7333	ZNF595	TRANSFAC	ZNF595	7333	cluster_867	1	0.5018018	0.8404563
7311	ZFP786	TRANSFAC	ZFP786	7311	cluster_2792	1	0.5019308	0.8404563
8184	GCM	TRANSFAC	GCM	8184	cluster_2712	2	0.5027399	0.8404563
6105	FPM315	TRANSFAC	ZNF823	6972	cluster_1094	3	0.5029531	0.8404563
9350	HSF	TRANSFAC	HSF	9350	cluster_1569	1	0.5039441	0.8404563
1947	TEAD4_ELK1	HumanTF2	TEAD4_ELF1	1945	cluster_227	20	0.505278	0.8404563
7570	ZNF624	TRANSFAC	ZFP191	6753	cluster_740	3	0.5053395	0.8404563
7644	ZBTB11	TRANSFAC	ZNF257	6851	cluster_896	7	0.5056515	0.8404563
361	DANR	CISBP	DANR	361	cluster_1613	2	0.5062028	0.8404563
6584	ZNF776	TRANSFAC	ZNF776	6584	cluster_2399	1	0.5062195	0.8404563
8345	BYN	TRANSFAC	BYN	8345	cluster_2986	1	0.5069702	0.8404563
1177	RN	CISBP	RN	1177	cluster_460	3	0.50756	0.8404563
1380	CUX1_HOXA13	HumanTF2	CUX1_HOXA13	1380	cluster_288	2	0.5083827	0.8404563
1405	E2F1_NHLH1	HumanTF2	E2F1_NHLH1	1405	cluster_20	2	0.5084889	0.8404563
3033	GLI1	UniPROBE	GLI1	3033	cluster_904	2	0.5090238	0.8404563
7016	ZNF83	TRANSFAC	ZNF83	7016	cluster_1226	1	0.5092544	0.8404563
7330	ZNF808	TRANSFAC	ZNF808	7330	cluster_849	1	0.5094753	0.8404563
6666	ZNF605	TRANSFAC	ZFP206	7148	cluster_751	3	0.509608	0.8404563
7001	ZNF132	TRANSFAC	ZNF132	7001	cluster_2813	1	0.5096223	0.8404563
527	AGAP009986	CISBP	DMRTC2	412	cluster_1582	2	0.5097007	0.8404563
6376	HELIOS	TRANSFAC	HELIOS	6376	cluster_2131	1	0.509988	0.8404563
6075	RAD21	TRANSFAC	SMC-3	6078	cluster_1821	3	0.5106719	0.8404563
965	NFE2	CISBP	TRANSCRIPTION_FACTOR_MAFA	2642	cluster_1260	3	0.5107189	0.8404563
109	PHF21A	CISBP	PHF21A	109	cluster_1850	1	0.511089	0.8404563
9216	STAT5A_(HOMOTETRAMER)	TRANSFAC	STAT5A_(HOMOTETRAMER)	9216	cluster_3040	1	0.5115902	0.8404563
6672	ZNF880	TRANSFAC	ZNF880	6672	cluster_2826	1	0.5123832	0.8404563
6256	EZF-2	TRANSFAC	EZF-2	6256	cluster_2678	1	0.5123874	0.8404563
724	CBR-NHR-184	CISBP	CBR-NHR-184	724	cluster_2213	2	0.5125679	0.8404563
7294	ZNF547	TRANSFAC	ZNF616	7090	cluster_2267	2	0.5130297	0.8404563
305	ZSCAN20	CISBP	ZSCAN20	305	cluster_2020	1	0.5133034	0.8404563
416	DMRT99B	CISBP	DMRT99B	416	cluster_1461	1	0.5133398	0.8404563
1758	HOXB2_ESRRB	HumanTF2	HOXB2_ESRRB	1758	cluster_140	2	0.513399	0.8404563
5767	SOX7	TRANSFAC	SOX7	5767	cluster_502	2	0.5134913	0.8404563
6072	MAX	TRANSFAC	MAX	6072	cluster_2613	2	0.5137597	0.8404563
7335	ZNF664	TRANSFAC	ZNF664	7335	cluster_2337	1	0.5140449	0.8404563
6789	ZNF335	TRANSFAC	ZNF335	6789	cluster_2939	1	0.5140449	0.8404563
2316	STEROID_HORMONE_RECEPTOR_ERR2	3D-footprint	NUCLEAR_RECEPTOR_SUBFAMILY_6_GROUP_A_MEMBER_1	2814	cluster_1410	5	0.5142294	0.8404563
2254	SERUM_RESPONSE_FACTOR	3D-footprint	SERUM_RESPONSE_FACTOR	2254	cluster_2287	1	0.5144436	0.8404563
344	Y53H1A.2	CISBP	Y53H1A.2	344	cluster_1395	1	0.5147826	0.8404563
11039	CG11491	FlyZincFinger	CG11491	11039	cluster_2699	2	0.5148992	0.8404563
6307	GATA-5	TRANSFAC	GATA-5	6307	cluster_934	2	0.515127	0.8404563
6806	ZNF286	TRANSFAC	ZNF286B	6515	cluster_1338	2	0.5154366	0.8404563
6295	PITX1	TRANSFAC	PITX1	6295	cluster_2141	2	0.5159235	0.8407691
1058	CG31782	CISBP	CG31782	1058	cluster_2739	1	0.5163228	0.8407691
1741	HOXB13_TBX21	HumanTF2	HOXB13_TBX21	1741	cluster_131	2	0.5168088	0.8407691
9780	MEOX2	HumanTF	MEOX2	9780	cluster_1397	1	0.5170848	0.8407691
6500	ZNF736	TRANSFAC	ZNF736	6500	cluster_2210	1	0.5177715	0.8412921
8536	ZNF545	TRANSFAC	ZFP82	3386	cluster_521	2	0.5177715	0.8412921
7096	ZNF345	TRANSFAC	CT53	7028	cluster_2006	2	0.5185557	0.8412921
7175	ZNF343	TRANSFAC	ZNF343	7175	cluster_815	3	0.5186484	0.8412921
7718	ZNF545	TRANSFAC	ZNF545	7718	cluster_2564	2	0.5186561	0.8412921
3087	FOXC1_L130F_R1	UniPROBE	FOXC1_L130F_R1	3087	cluster_1971	1	0.5187365	0.8412921
3074	CRX_R90W_R1	UniPROBE	CRX_R90W_R1	3074	cluster_2062	2	0.5193282	0.8412921
124	HLH-16	CISBP	HLH-16	124	cluster_2043	1	0.5194739	0.8412921
1791	HOXB2_TBX21	HumanTF2	HOXD12_EOMES	1806	cluster_163	16	0.5200245	0.8417631
10983	CG10267	FlyZincFinger	CG10267	1038	cluster_346	2	0.5201826	0.8418739
11042	CG11491	FlyZincFinger	CG11491	11042	cluster_2412	1	0.520573	0.8421429
7117	ZNF569	TRANSFAC	ZNF569	7117	cluster_887	1	0.5214335	0.8422845
4200	IRX5	HT-SELEX2	IRX5	4200	cluster_1184	1	0.5221545	0.8430316
6340	ZFP202	TRANSFAC	ZFP202	6340	cluster_2336	2	0.5226694	0.8437179
2009	TEAD4_SOX15	HumanTF2	TEAD4_SOX15	2009	cluster_259	2	0.5249114	0.8453586
232	T27F2.4	CISBP	T27F2.4	232	cluster_2295	1	0.525156	0.8453586
7882	HOXD10	TRANSFAC	HOXD10	7882	cluster_1073	1	0.5256053	0.8453586
4496	BBX	TRANSFAC	BBX	4496	cluster_494	2	0.525879	0.8453586
3035	GLI1	UniPROBE	GLI1	3035	cluster_905	1	0.5263229	0.8453586
7635	ZNF107	TRANSFAC	ZEC	6687	cluster_1173	2	0.5265434	0.8453586
6990	ZNF16	TRANSFAC	ZNF16	6990	cluster_1377	1	0.52688	0.8455787
1145	HR83	CISBP	HR83	1145	cluster_1808	1	0.5269098	0.8455787
7542	ZNF70	TRANSFAC	ZNF43	6967	cluster_1373	3	0.5281074	0.8456024
2226	OCT-1	TRANSFAC	OCT-1	2226	cluster_2011	1	0.5281872	0.8456024
6309	INSM2	TRANSFAC	INSM2	6309	cluster_2689	1	0.5283369	0.8456024
10696	BEN	TRANSFAC	BEN	10696	cluster_2721	2	0.5294303	0.8456024
25	SIX4	TRANSFAC	SIX4	25	cluster_3018	2	0.5294303	0.8456024
10343	FOXP1	TRANSFAC	FOXP1	10343	cluster_2075	1	0.5296795	0.8456024
7704	ZNF585B	TRANSFAC	ZNF585B	7704	cluster_924	1	0.5297022	0.8456024
10518	DDIT3::CEBPA	JASPAR	CHOP:C/EBPALPHA	8784	cluster_570	3	0.5298847	0.8456024
3479	BCL11B	HT-SELEX2	BCL11B	3479	cluster_2962	2	0.5299755	0.8456024
7760	ZNF256	TRANSFAC	ZNF256	7760	cluster_1750	1	0.5306878	0.8456024
1852	MYBL1_FIGLA	HumanTF2	MYBL1_FIGLA	1852	cluster_182	4	0.5306878	0.8456024
7343	ZNF283	TRANSFAC	ZNF283	7343	cluster_2996	1	0.5311558	0.8456024
1725	GCM2_TEF	HumanTF2	GCM1_CEBPB	1638	cluster_86	4	0.5317001	0.8456024
10472	DMRT7	TRANSFAC	DSX	9312	cluster_1359	4	0.531777	0.8456024
2108	C/EBPBETA	TRANSFAC	C/EBPBETA	2108	cluster_2741	2	0.5319722	0.8456024
1736	HOXB13_EOMES	HumanTF2	HOXB13_EOMES	1736	cluster_129	2	0.5322441	0.8456024
8321	POXN	TRANSFAC	POXN	8320	cluster_2795	2	0.5331362	0.8456024
7244	ZNF761	TRANSFAC	ZNF761	7244	cluster_1322	1	0.5332406	0.8456024
8541	ZNF415	TRANSFAC	ZNF415	3392	cluster_429	2	0.5332474	0.8456024
633	TAX/CREB	TRANSFAC	TAX/CREB	633	cluster_2622	1	0.5335122	0.8456024
7636	ZNF780B	TRANSFAC	ZNF714	6797	cluster_769	5	0.533518	0.8456024
7152	ZNF404	TRANSFAC	ZNF404	7152	cluster_3014	1	0.5337596	0.8456024
7262	ZNF429	TRANSFAC	ZNF429	7262	cluster_1659	1	0.5341567	0.8456024
1008	ZNF274	CISBP	ZNF274	1008	cluster_2944	1	0.5350395	0.8456024
3161	NKX2-5_T178M_R1	UniPROBE	NKX2-5_T178M_R1	3161	cluster_2542	1	0.535109	0.8456024
5302	AHR	HUMAN.H10MO.B	AHR	5302	cluster_823	2	0.5351362	0.8456024
6488	ZFP932	TRANSFAC	ZFP932	6488	cluster_1021	1	0.5362241	0.8456024
365	BGIBMGA013198	CISBP	BGIBMGA013198	365	cluster_1152	3	0.536245	0.8456024
6099	NANOG	TRANSFAC	NANOG	6099	cluster_2143	1	0.5362984	0.8456024
574	RHOX8	CISBP	RHOX8	574	cluster_925	1	0.5365851	0.8456024
1077	CG8281	CISBP	CG8281	1077	cluster_966	2	0.5365851	0.8456024
3022	FOXM1	UniPROBE	FOXM1_SECONDARY_MOTIF	5968	cluster_477	4	0.5372564	0.8456024
4912	SOX10	HT-SELEX2	SOX10	4910	cluster_2987	2	0.5382079	0.8456024
10984	CG10267	FlyZincFinger	CG10267	10984	cluster_2899	1	0.539306	0.8456024
7544	ZNF226	TRANSFAC	ZNF226	7544	cluster_900	1	0.539385	0.8456024
1724	GCM2_TBX21	HumanTF2	GCM2_TBX21	1724	cluster_128	2	0.5395582	0.8456024
10351	DEAF1	TRANSFAC	DEAF1	10351	cluster_3029	2	0.5396719	0.8456024
7773	SMAD6	TRANSFAC	SMAD6	7770	cluster_2117	2	0.5402231	0.8456024
7138	ZNF742	TRANSFAC	ZNF742	7138	cluster_1489	1	0.5403674	0.8456024
7473	ZNF570	TRANSFAC	ZNF325	6938	cluster_809	3	0.5411225	0.8456024
5775	SP4	TRANSFAC	SP4	5775	cluster_446	2	0.5414453	0.8456989
6950	ZNF16	TRANSFAC	ZNF16	6950	cluster_1300	1	0.5418744	0.8457221
300	ZKSCAN5	CISBP	ZKSCAN5	300	cluster_2459	1	0.5419903	0.8457273
8072	PSF	TRANSFAC	PSF	8072	cluster_2237	1	0.5422495	0.8458209
9230	SN	TRANSFAC	SN	9230	cluster_1741	1	0.5435663	0.8460952
7010	ZNF121	TRANSFAC	ZNF121	7010	cluster_1442	1	0.5436869	0.8460952
6451	ZFP513	TRANSFAC	ZFP513	6451	cluster_2827	1	0.5454762	0.846771
592	SO	CISBP	SIX3	573	cluster_1388	3	0.5458221	0.8468876
3232	POU4F3_L289F_R1	UniPROBE	POU3F3	6130	cluster_1364	8	0.5470836	0.8475571
6470	ZNF73	TRANSFAC	ZNF73	6470	cluster_985	1	0.5472621	0.8475571
2353	NUCLEAR_FACTOR_OF_ACTIVATED_T-CELLS,_CYTOPLASMIC_2	3D-footprint	NUCLEAR_FACTOR_OF_ACTIVATED_T-CELLS,_CYTOPLASMIC_2	2353	cluster_2486	1	0.5477879	0.8478368
9104	FOXJ2	TRANSFAC	FOXJ2	9104	cluster_2229	1	0.5487511	0.848729
255	SCRT-1	CISBP	SCRT-1	255	cluster_1477	1	0.5491149	0.848729
2436	WILMS_TUMOR_1	3D-footprint	WILMS_TUMOR_1	2435	cluster_1844	4	0.5493114	0.848729
1436	ELK1_ONECUT2	HumanTF2	ELK1_ONECUT2	1436	cluster_32	4	0.5495307	0.8489953
8279	SO	TRANSFAC	SO	8279	cluster_2046	1	0.5496744	0.8491824
7665	INSM2	TRANSFAC	INSM2	7665	cluster_2264	1	0.5499657	0.8494069
6896	ZNF208	TRANSFAC	ZNF208	6896	cluster_1356	2	0.5511777	0.8495638
7535	RBAK	TRANSFAC	RBAK	7535	cluster_1232	1	0.5517032	0.8495638
6406	ZFP536	TRANSFAC	ZNF536	6179	cluster_2846	2	0.5524211	0.8495638
6792	ZNF700	TRANSFAC	ZNF700	6792	cluster_1313	1	0.5528185	0.8495638
10624	EBF1	JASPAR	EBF1	10624	cluster_774	4	0.5528965	0.8495638
6480	MKR2	TRANSFAC	MKR2	6480	cluster_2318	1	0.5532345	0.8495638
7056	ZNF33A	TRANSFAC	ZNF439	6750	cluster_814	4	0.5534363	0.8495638
7448	ZNF669	TRANSFAC	ZNF669	7448	cluster_2227	1	0.5536619	0.8495638
6091	ER-ALPHA	TRANSFAC	ER-ALPHA	6091	cluster_2673	1	0.5541931	0.8495638
6730	ZNF676	TRANSFAC	ZNF676	6730	cluster_1346	1	0.5545903	0.8495638
1396	CUX1_TBX3	HumanTF2	CUX1_TBX3	1396	cluster_13	2	0.5554889	0.8495638
2885	ZIC2	UniPROBE	ZIC1	6020	cluster_413	6	0.5555171	0.8495638
951	FOXA2	CISBP	FOXA2	951	cluster_1335	4	0.5555883	0.8495638
7558	ZNF71	TRANSFAC	ZFP2	6671	cluster_862	2	0.5556251	0.8495638
780	NHR-122	CISBP	NHR-122	780	cluster_1015	1	0.5558732	0.8495638
9317	FTZ	DrosophilaTF	FTZ	9317	cluster_817	2	0.556459	0.8495638
1635	FOXO1_HOXB13	HumanTF2	FOXO1_HOXB13	1635	cluster_85	2	0.5564812	0.8495638
7124	ZNF124	TRANSFAC	ZNF124	7124	cluster_1594	1	0.5564913	0.8495638
6554	ZNF19	TRANSFAC	ZNF836	7237	cluster_822	4	0.5567279	0.8495638
3488	BCL6	HT-SELEX2	BCL6	3486	cluster_1616	4	0.5573202	0.8495638
10545	IRF1	JASPAR	IRF-1	8606	cluster_335	4	0.5574778	0.8495638
4704	POU2F2	HT-SELEX2	POU2F2	4704	cluster_805	3	0.5585026	0.8495638
1234	HNF3BETA	TRANSFAC	FREAC-7	8819	cluster_922	5	0.5592168	0.8495638
6984	ZNF647	TRANSFAC	ZNF647	6984	cluster_2013	1	0.5593995	0.8495638
6945	ZNF14	TRANSFAC	ZNF14	6945	cluster_2244	1	0.5594329	0.8495638
3389	ZNF167	SMILE-seq	ZNF167	3389	cluster_501	2	0.5597514	0.8495638
10326	YY1	TRANSFAC	YY1	10326	cluster_2125	1	0.5605182	0.8495638
262	OSR2	CISBP	OSR1	4602	cluster_669	12	0.5605424	0.8495638
10527	ELK1	JASPAR	ELK1	10527	cluster_944	1	0.5611822	0.8495638
7391	ZNF485	TRANSFAC	ZNF485	7391	cluster_1711	1	0.5617395	0.8495638
1923	TEAD4_CEBPD	HumanTF2	TEAD4_CEBPD	1923	cluster_219	2	0.5619306	0.8495638
5690	GATA-X	TRANSFAC	GATA-X	5690	cluster_1072	1	0.5621443	0.8495638
6686	ZFP184	TRANSFAC	ZFP184	6686	cluster_992	2	0.5622511	0.8495638
6195	PAX-4	TRANSFAC	PAX-4A	6174	cluster_1987	3	0.5623855	0.8495638
6798	ZNF700	TRANSFAC	ZNF700	6798	cluster_1516	1	0.5625714	0.8495638
5069	THRB	HT-SELEX2	THRB	5065	cluster_577	3	0.5628916	0.8495638
7459	ZNF514	TRANSFAC	ZNF514	7459	cluster_1378	1	0.5629113	0.8495638
409	DMRTC2	CISBP	DMRTC2	409	cluster_1657	1	0.5630718	0.8495638
1908	RFX3_FIGLA	HumanTF2	RFX3_FIGLA	1908	cluster_208	2	0.5633036	0.8495638
9161	HLH-3	UniPROBE	HLH-3	9161	cluster_2396	1	0.5634581	0.8495638
6874	ZNF814	TRANSFAC	ZNF814	6874	cluster_1479	1	0.5635353	0.8495638
3267	WT1_F392L_R1	UniPROBE	WT1_H373Y_R1	3270	cluster_2292	4	0.5639215	0.8495638
9064	CPHX	UniPROBE	CPHX	9064	cluster_363	3	0.5641369	0.8495638
7837	BRN-3B	TRANSFAC	BRN-3B	7837	cluster_1609	1	0.5642244	0.8495638
6825	ZNF223	TRANSFAC	ZNF223	6825	cluster_903	2	0.5644973	0.8495638
1608	FOXJ2_HOXB13	HumanTF2	FOXJ2_HOXB13	1608	cluster_74	2	0.5648476	0.8495638
1713	GCM2_HES7	HumanTF2	GCM2_HES7	1713	cluster_123	2	0.5664955	0.8495638
2450	INTERFERON_REGULATORY_FACTOR_3	3D-footprint	INTERFERON_REGULATORY_FACTOR_3	2450	cluster_1248	4	0.5664955	0.8495638
7537	PRDM10	TRANSFAC	PRDM10	7537	cluster_2351	1	0.5665096	0.8495638
1422	ELK1_ETV7	HumanTF2	FLI1_ETV7	1592	cluster_71	14	0.5684171	0.8495638
3160	NKX2-5_R190C_R1	UniPROBE	NKX2-5_R190C_R1	3160	cluster_2291	1	0.5696183	0.849565
7536	ZNF304	TRANSFAC	ZNF304	7536	cluster_2372	1	0.570002	0.8497814
6653	ZNF605	TRANSFAC	ZNF320	6489	cluster_826	2	0.570151	0.8497814
9566	AP-3	TRANSFAC	AP-3	9566	cluster_2990	1	0.570319	0.8498348
8391	RN	TRANSFAC	HB	7180	cluster_618	4	0.5710755	0.8505235
9719	IRF7	HumanTF	IRF7	9719	cluster_2583	1	0.5714786	0.8505568
897	PRKRIR	CISBP	PRKRIR	897	cluster_1136	1	0.5716892	0.8505568
7945	SOX-10	TRANSFAC	Transcription_factor_SOX-9	2644	cluster_1028	10	0.5717649	0.8505568
8790	RREB-1	TRANSFAC	RREB-1	8790	cluster_1966	1	0.5719355	0.8505568
7584	ZNF358	TRANSFAC	ZNF358	7584	cluster_974	1	0.5726654	0.8512752
2665	ZINC_FINGER_PROTEIN_217	3D-footprint	ZINC_FINGER_PROTEIN_217	2591	cluster_2598	2	0.5738764	0.8520666
5943	PROP-1	TRANSFAC	PROP-1	5943	cluster_1730	1	0.5741063	0.8520666
8395	SEQ	TRANSFAC	SEQ	8395	cluster_1043	1	0.5749129	0.8520666
6814	ZNF175	TRANSFAC	ZNF175	6814	cluster_1912	1	0.5755096	0.8520666
8040	SIX-4	TRANSFAC	SIX1	8744	cluster_1231	5	0.5757756	0.8520666
6930	ZNF716	TRANSFAC	ZNF716	6930	cluster_1131	1	0.5759671	0.8520666
4723	POU3F2	HT-SELEX2	POU3F2	4723	cluster_2513	1	0.5765143	0.8524062
1439	ELK1_PAX5	HumanTF2	ELK1_PAX5	1439	cluster_33	8	0.5768277	0.8526253
1721	GCM2_SOX15	HumanTF2	GCM2_SOX15	1721	cluster_127	2	0.5768957	0.8526253
6624	ZFP553	TRANSFAC	ZNF553	6803	cluster_2424	3	0.5781002	0.8528402
6547	ZNF30	TRANSFAC	ZNF30	6547	cluster_1110	1	0.5782882	0.8528402
6734	ZNF439	TRANSFAC	ZNF439	6734	cluster_2334	1	0.5784791	0.8528402
7573	PRDM5	TRANSFAC	PRDM5	7573	cluster_2547	1	0.5788735	0.8528402
6900	ZNF729	TRANSFAC	ZNF729	6900	cluster_891	1	0.5793149	0.8529489
8484	MAFB	TRANSFAC	MAFB	10638	cluster_1261	2	0.5793887	0.8529489
5249	ZNF660	HT-SELEX2	ZNF660	5249	cluster_2726	2	0.58136	0.8539497
5404	ATF1	TRANSFAC	ATF1	5404	cluster_386	2	0.581614	0.8539497
7260	ZNF573	TRANSFAC	ZNF573	7260	cluster_952	1	0.581614	0.8539497
10652	IPF1	TRANSFAC	IPF1	10652	cluster_1450	1	0.5817177	0.8539497
10178	THRA	HumanTF	THRA	10178	cluster_2432	2	0.5824427	0.8539584
2841	ZBTB12	UniPROBE	ZBTB12	5912	cluster_373	2	0.5826497	0.8539584
7762	ZNF256	TRANSFAC	ZNF256	7762	cluster_3041	1	0.5828139	0.8539584
7521	ZNF665	TRANSFAC	ZNF665	7502	cluster_1037	2	0.5830702	0.8539584
8731	GRHL2	JASPAR	GRHL2	8731	cluster_2065	1	0.5831556	0.8539584
9211	MRF-2	TRANSFAC	ARID5B	962	cluster_387	2	0.5844355	0.8541014
7633	BNC1	TRANSFAC	BNC1	7633	cluster_2148	1	0.5845395	0.8541014
7619	ZNF214	TRANSFAC	ZNF214	7619	cluster_1233	1	0.584606	0.8541014
7190	ZNF530	TRANSFAC	ZNF530	7190	cluster_1327	1	0.584606	0.8541014
1575	ETV5_TCF3	HumanTF2	ETV2_TCF3	1546	cluster_66	4	0.5849783	0.8541813
6545	ZNF31	TRANSFAC	ZNF107	7611	cluster_819	4	0.5873285	0.8545538
6232	ZNF18	TRANSFAC	ZNF18	6232	cluster_1166	2	0.5874035	0.8545538
7734	ZFP90	TRANSFAC	ZFP90	7734	cluster_1562	1	0.5879048	0.8545538
11022	CG11924	FlyZincFinger	CG11924	11022	cluster_1401	1	0.5883151	0.8545538
5077	TLX3	HT-SELEX2	TLX3	5077	cluster_2857	1	0.5885201	0.8545538
8947	PLAGL1	UniPROBE	PLAGL1	4940	cluster_366	2	0.5885201	0.8545538
7329	ZNF683	TRANSFAC	ZNF683	7329	cluster_2771	1	0.5887708	0.8545538
2371	PROTEIN_(NUCLEAR_FACTOR_KAPPA-B_(NF-KB))	3D-footprint	PROTEIN_(NUCLEAR_FACTOR_KAPPA-B_(NF-KB))	2371	cluster_1896	1	0.589025	0.8545538
3114	HOXC4_REF_R1	UniPROBE	HOXC4_REF_R1	3114	cluster_2381	1	0.5897871	0.8548306
5559	HNF4A	TRANSFAC	HNF4A	5559	cluster_404	2	0.5898718	0.8548306
1858	MYBL1_MAX	HumanTF2	MYBL1_MAX	1858	cluster_186	2	0.5904639	0.8549302
9945	SMAD4	TRANSFAC	SMAD4	9945	cluster_2752	1	0.5907825	0.8552597
7209	ZNF730	TRANSFAC	ZNF730	7209	cluster_1267	1	0.5910772	0.8552747
1155	LMD	CISBP	GLIS2	8879	cluster_383	9	0.5918162	0.8556518
3168	NR2E3_R76Q_R1	UniPROBE	NR2E3_R76Q_R1	3168	cluster_2032	1	0.5919844	0.8556518
838	SP110	CISBP	SP110	838	cluster_1205	1	0.5920555	0.8556518
11041	CG11491	FlyZincFinger	CG11491	11041	cluster_1927	1	0.5925749	0.8558099
307	ZBTB3	CISBP	ZBTB3	307	cluster_1547	1	0.5932603	0.8561087
6674	ZNF554	TRANSFAC	ZNF554	6674	cluster_1563	1	0.5945956	0.8562381
6774	ZNF496	TRANSFAC	ZNF496	6774	cluster_1164	1	0.5948478	0.8562946
6341	ZBTB1	TRANSFAC	ZBTB1	6341	cluster_2964	1	0.5951839	0.856555
6998	ZNF84	TRANSFAC	ZNF84	6998	cluster_927	1	0.5962599	0.856555
7482	ZNF599	TRANSFAC	ZNF599	7482	cluster_2750	1	0.5964583	0.856555
10108	SOX1	HumanTF	SOX1	10108	cluster_932	1	0.5968666	0.856555
11119	CG1856	FlyZincFinger	TTK	6302	cluster_1409	4	0.5977833	0.856555
6437	ZNF426	TRANSFAC	ZNF426	6437	cluster_1412	1	0.5979454	0.856555
6960	ZNF325	TRANSFAC	ZNF325	6960	cluster_1749	1	0.5982854	0.856555
7198	ZNF425	TRANSFAC	ZNF425	7198	cluster_2787	1	0.5987034	0.856555
6418	HIC2	TRANSFAC	HIC2	6418	cluster_2358	1	0.5988846	0.856555
5252	ZNF684	HT-SELEX2	ZNF684	5252	cluster_2889	2	0.5989455	0.856555
7386	ZNF540	TRANSFAC	ZNF540	7386	cluster_1746	1	0.5994553	0.856555
997	RELA	CISBP	RELA	997	cluster_1250	2	0.60104	0.856555
6103	SIN3A	TRANSFAC	C-ETS-1	6063	cluster_2469	3	0.6011959	0.856555
3214	PHOX2B_R141G_R1	UniPROBE	PHOX2B_R100L_R1	3212	cluster_1541	2	0.6011967	0.856555
6943	ZFP37	TRANSFAC	ZFP37	6943	cluster_1036	2	0.6012072	0.856555
9457	SP3	TRANSFAC	SP3	9457	cluster_2554	1	0.6014291	0.8566437
6109	CUX1	TRANSFAC	CUX1	6109	cluster_2782	2	0.6026996	0.8573807
9728	TFIIA	TRANSFAC	TFIIA	9728	cluster_2610	1	0.6037993	0.8578166
805	CEH-26	CISBP	DMBXD-PAIRED	657	cluster_2140	2	0.6038991	0.8578166
9637	HINFP1	HumanTF	HINFP1	9637	cluster_2998	1	0.6041986	0.8578166
6328	SALL1	TRANSFAC	SALL1	6328	cluster_1768	1	0.604498	0.8578166
8205	ABD-B	TRANSFAC	ANTP	10409	cluster_1041	2	0.6048239	0.8578166
7412	ZNF845	TRANSFAC	ZNF765	7238	cluster_1328	2	0.6057806	0.8578166
6847	ZNF711	TRANSFAC	ZNF711	6847	cluster_1803	1	0.6058927	0.8578166
4494	NKX2-8	HT-SELEX2	NKX2-8	4494	cluster_1070	2	0.6059922	0.8578166
9468	SRY-BETA	TRANSFAC	SRY-BETA	9468	cluster_2353	1	0.6063901	0.8578166
7	DOBOX4	TRANSFAC	DOBOX4	7	cluster_417	2	0.6063901	0.8578166
8487	CRX	TRANSFAC	CRX	8487	cluster_2891	1	0.6064339	0.8578166
5164	ZFP41	HT-SELEX2	ZFP41	5163	cluster_2569	2	0.606847	0.8578166
261	ZFP187	CISBP	ZFP187	261	cluster_2150	1	0.6069371	0.8578166
6720	ZNF454	TRANSFAC	ZNF454	6720	cluster_1905	1	0.6071773	0.8578166
2876	BHLHB2	UniPROBE	BHLHB2	5427	cluster_409	2	0.607681	0.8578166
1515	ETV2_HES7	HumanTF2	ETV2_HES7	1515	cluster_52	2	0.6079785	0.8578166
7839	DBP	TRANSFAC	DBP	7839	cluster_1218	2	0.6082498	0.8578166
7526	ZNF436	TRANSFAC	ZNF436	7526	cluster_1294	1	0.6084146	0.8578166
7041	ZNF121	TRANSFAC	ZNF33B	7058	cluster_695	5	0.608573	0.8578166
7324	HZF12	TRANSFAC	HZF12	7324	cluster_2228	1	0.6085794	0.8578166
5285	ZSCAN16	HT-SELEX2	ZSCAN16	5287	cluster_1360	4	0.6094028	0.8578166
11008	CG4854	FlyZincFinger	CG4854	11008	cluster_2928	1	0.6097319	0.8578166
5244	ZNF580	HT-SELEX2	ZNF580	5241	cluster_2052	2	0.6097347	0.8578166
7532	ZNF334	TRANSFAC	ZNF334	7532	cluster_2099	1	0.6098141	0.8578166
9874	NR2E1	HumanTF	NR2E1	9853	cluster_625	3	0.6098141	0.8578166
6047	BCL-11A	TRANSFAC	IRF-1	10078	cluster_2266	4	0.6098696	0.8578166
7741	ZNF484	TRANSFAC	ZNF484	7741	cluster_2136	1	0.6100344	0.8578166
7749	ZFP93	TRANSFAC	ZNF24	8750	cluster_785	2	0.6103896	0.8578166
5837	YB-1	TRANSFAC	YB-1	5837	cluster_2319	1	0.6107654	0.8578166
3031	LMD	UniPROBE	LMD	3031	cluster_2177	1	0.6114227	0.8578166
6113	RNF96	TRANSFAC	RNF96	6113	cluster_2231	1	0.6115533	0.8578166
6482	ZNF320	TRANSFAC	ZNF320	6482	cluster_2907	1	0.6123237	0.8578166
6747	ZNF561	TRANSFAC	ZNF561	6747	cluster_2047	1	0.6125204	0.8578166
6377	ZNF513	TRANSFAC	ZNF513	6377	cluster_2773	1	0.6147523	0.8578166
3222	PITX2_R130W_R1	UniPROBE	PITX2_R130W_R1	3222	cluster_1118	1	0.6154626	0.8578166
1473	ERF_ONECUT2	HumanTF2	ETV2_ONECUT2	1526	cluster_57	6	0.6156582	0.8578166
7679	TFIIIA	TRANSFAC	TFIIIA	7452	cluster_2767	3	0.6160347	0.8578166
792	PAX2B	CISBP	PAX2B	792	cluster_2758	1	0.6162445	0.8578166
10235	ZNF524	HumanTF	ZNF524	10235	cluster_1756	1	0.6164418	0.8578166
1999	TEAD4_ONECUT2	HumanTF2	TEAD4_ONECUT2	1999	cluster_255	2	0.6169278	0.8578166
5726	THRB	HUMAN.H10MO.C	T3RBETA	2713	cluster_658	5	0.6169499	0.8578166
2833	BBX	UniPROBE	BBX	5413	cluster_486	2	0.6176102	0.8578166
7728	TFIIIA	TRANSFAC	TFIIIA	7728	cluster_2404	1	0.6179024	0.8578166
2060	GR	TRANSFAC	GR	2060	cluster_3026	2	0.6181868	0.8578166
8417	AHR:ARNT	TRANSFAC	AHR:ARNT	8417	cluster_2541	1	0.6181944	0.8578166
6390	IKZF5	TRANSFAC	IKZF5	6390	cluster_2983	1	0.6185836	0.8578166
8892	ZFP105	UniPROBE	ZFP105	5313	cluster_490	4	0.6188687	0.8578166
7249	ZNF788	TRANSFAC	ZNF788	7249	cluster_3039	1	0.6189605	0.8578166
2305	HSF	TRANSFAC	HSF	2305	cluster_2516	1	0.6191202	0.8578166
7093	ZNF234	TRANSFAC	ZNF234	7093	cluster_2920	1	0.6192037	0.8578166
6514	ZNF879	TRANSFAC	FORKHEAD_BOX_PROTEIN_M1	2525	cluster_1217	5	0.6196523	0.8578166
7389	ZNF418	TRANSFAC	ZNF418	7389	cluster_2870	1	0.6198519	0.8578166
1643	GCM1_ELF1	HumanTF2	GCM1_ELF1	1643	cluster_90	2	0.6200404	0.8578166
678	CEH-18	CISBP	UNC-86	1334	cluster_2	5	0.6204184	0.8578166
7006	ZNF83	TRANSFAC	ZNF325	6951	cluster_760	3	0.6212269	0.8578166
8911	HBP1	UniPROBE	HBP1	4696	cluster_408	2	0.621284	0.8578166
6380	ZER6	TRANSFAC	ZER6	6380	cluster_2877	1	0.6213965	0.8578166
6881	ZNF878	TRANSFAC	ZNF878	6881	cluster_1188	1	0.6220344	0.8578166
6575	TATA	TRANSFAC	TATA	6575	cluster_1197	4	0.6220344	0.8578166
6759	ZFP319	TRANSFAC	ZFP319	6759	cluster_1794	2	0.6222664	0.8578166
6057	RELA-P65	TRANSFAC	RELA-P65	6057	cluster_1685	1	0.6229104	0.8578166
8353	YL-1	TRANSFAC	YL-1	8353	cluster_2199	3	0.6234047	0.8578166
1176	RIB	CISBP	RIB	1176	cluster_1426	1	0.6239058	0.8581417
5152	ZBTB37	HT-SELEX2	ZBTB37	5152	cluster_2897	1	0.6240984	0.8583438
7763	ZNF236	TRANSFAC	ZNF236	7763	cluster_2620	1	0.6245309	0.8584397
3888	UBX	TRANSFAC	EN1	3290	cluster_614	13	0.6257321	0.8588614
1691	GCM1_PITX1	HumanTF2	GCM1_PITX1	1691	cluster_112	2	0.6259494	0.8588854
6553	ZNF816A	TRANSFAC	ZNF816A	6553	cluster_1571	1	0.6261363	0.8589158
2355	HSF	TRANSFAC	HSF	2355	cluster_2838	1	0.6262117	0.8589158
7531	PRDM9	TRANSFAC	PRDM9	7531	cluster_1762	1	0.6275214	0.8591082
7646	SUHW4	TRANSFAC	SUHW4	7646	cluster_1635	1	0.6276477	0.8591082
6120	DUXBL	TRANSFAC	DUXBL	6120	cluster_361	3	0.6281371	0.8591082
6549	TCF17	TRANSFAC	TCF17	6549	cluster_1196	1	0.6286961	0.8593176
7446	ZNF566	TRANSFAC	ZNF16	6952	cluster_672	6	0.6287936	0.8593176
10785	STAT1	TRANSFAC	STAT1	10785	cluster_1405	1	0.6290951	0.8593176
10405	ABD-A	TRANSFAC	ABD-A	10405	cluster_1242	2	0.6291749	0.8593176
7239	ZNF765	TRANSFAC	ZNF765	7239	cluster_1134	1	0.629972	0.8597206
10489	BCL6	TRANSFAC	BCL6	10489	cluster_1102	1	0.6301274	0.8597206
6242	TLX	TRANSFAC	TLX	6242	cluster_1456	1	0.630211	0.8597206
7045	ZNF76	TRANSFAC	ZNF76	7045	cluster_2440	1	0.6304498	0.8597206
7088	ZNF266	TRANSFAC	ZNF266	7088	cluster_2223	1	0.6306029	0.8597986
6501	ZNF879	TRANSFAC	ZNF879	6501	cluster_1592	1	0.6313629	0.8599922
7201	ZNF841	TRANSFAC	ZNF841	7201	cluster_2343	1	0.6325158	0.8607512
7744	ZNF671	TRANSFAC	ZNF671	7744	cluster_2918	1	0.6330708	0.8613816
1715	GCM2_MAX	HumanTF2	GCM2_MAX	1715	cluster_124	2	0.6333877	0.8615514
3067	BCL6_REF_R1	UniPROBE	BCL6_REF_R1	3067	cluster_2380	2	0.6339193	0.8615514
7780	ATF-3	TRANSFAC	ATF-3	7780	cluster_2560	1	0.6344956	0.8618945
5691	PLAGL1	TRANSFAC	PLAGL1	5691	cluster_442	2	0.6356803	0.8620911
7519	ZNF587	TRANSFAC	ZNF417	7397	cluster_930	2	0.6366264	0.8625205
7332	ZNF695	TRANSFAC	ZNF695	7332	cluster_2609	1	0.6368387	0.8625205
346	ZTF-29	CISBP	ZTF-29	346	cluster_1375	4	0.6370265	0.8625205
6037	JUND	TRANSFAC	JUND	6037	cluster_2180	1	0.6370989	0.8625205
7750	ZNF224	TRANSFAC	ZNF224	7750	cluster_2926	1	0.6380579	0.8627509
2292	ETS-DOMAIN_PROTEIN_ELK-4	3D-footprint	ETS-DOMAIN_PROTEIN_ELK-4	2292	cluster_2428	1	0.6382452	0.8627509
6715	ZNF615	TRANSFAC	ZNF615	6715	cluster_2871	1	0.6385261	0.8627509
6356	DRRS	TRANSFAC	DRRS	6356	cluster_1733	1	0.6389003	0.8627509
7451	ZNF681	TRANSFAC	ZKSCAN6	6443	cluster_1816	3	0.6396865	0.8628959
8161	CHECKPOINT_SUPPRESSOR_HOMOLOGUE	TRANSFAC	CHECKPOINT_SUPPRESSOR_HOMOLOGUE	8161	cluster_3030	1	0.6400248	0.8629987
7960	GR	TRANSFAC	SMP_016180	789	cluster_1472	5	0.6406302	0.86353
1784	HOXB2_SOX15	HumanTF2	HOXB2_SOX15	1784	cluster_155	2	0.6407866	0.86353
10302	E2F-1	TRANSFAC	E2F-1	10302	cluster_1444	1	0.6419768	0.8639873
329	HMBOX1	TRANSFAC	HNF-1BETA	103	cluster_392	11	0.6420697	0.8640194
6508	ZFY1	TRANSFAC	ZFY2	6570	cluster_1703	3	0.6428945	0.864532
1126	GL	CISBP	GL	1126	cluster_10	2	0.6444509	0.8650005
1971	TEAD4_FOXI1	HumanTF2	TEAD4_FOXI1	1971	cluster_239	2	0.6449169	0.8650005
7829	ZNF236	TRANSFAC	ZNF236	7829	cluster_855	1	0.6449169	0.8650005
6786	ZNF582	TRANSFAC	ZNF582	6786	cluster_1186	1	0.645305	0.8650586
1068	CG5180	CISBP	CG5180	1068	cluster_2271	1	0.6454958	0.8650586
6706	ZNF312	TRANSFAC	FEZF1	6426	cluster_2517	2	0.6463786	0.8650586
1211	MHC_CLASS_II_TRANSCRIPTION_FACTOR_HRFX1	3D-footprint	MHC_CLASS_II_TRANSCRIPTION_FACTOR_HRFX1	1211	cluster_1204	1	0.6464177	0.8650586
11038	CG11491	FlyZincFinger	CG11491	11038	cluster_2844	1	0.6464177	0.8650586
1927	TEAD4_CLOCK	HumanTF2	TEAD4_CLOCK	1927	cluster_222	4	0.6466226	0.8650586
1712	GCM2_FOXI1	HumanTF2	GCM1_FOXI1	1670	cluster_101	6	0.6470869	0.8650697
7657	NT2	TRANSFAC	NT2	7657	cluster_2478	1	0.6477826	0.865738
6989	ZNF708	TRANSFAC	ZNF254	6966	cluster_825	2	0.6481097	0.865738
10949	POU6F1_2	JASPAR	POU6F1	2936	cluster_478	6	0.648898	0.8659259
6264	ZFP445	TRANSFAC	ZFP445	6264	cluster_2497	1	0.6490944	0.8659259
7059	ZNF267	TRANSFAC	ZNF267	7059	cluster_1631	1	0.6492485	0.8659259
6460	GATA-6	TRANSFAC	GATA-6	6460	cluster_2122	1	0.6492485	0.8659259
8842	GATA-3	TRANSFAC	GATA-3	8842	cluster_2061	1	0.6498133	0.8664706
7505	ZFP206	TRANSFAC	ZFP206	7505	cluster_1106	1	0.6498645	0.8664706
955	XBP1	CISBP	XBP1	955	cluster_431	2	0.6502704	0.8667272
6708	ZNF710	TRANSFAC	ZNF710	6708	cluster_2868	3	0.6513655	0.8672998
1925	TEAD4_CEBPD	HumanTF2	TEAD4_CEBPD	1925	cluster_221	2	0.6515477	0.8672998
10069	SOX9	HumanTF	SOX9	10069	cluster_1126	1	0.6519386	0.8672998
10987	CG11071	FlyZincFinger	CG11071	1040	cluster_375	3	0.6523984	0.8672998
2982	PMTBR_REP2	UniPROBE	PMTBR_REP2	2982	cluster_2017	1	0.653317	0.8678139
9403	PTF1-BETA	TRANSFAC	PTF1-BETA	9403	cluster_2647	1	0.6533423	0.8678139
10780	IPF1	TRANSFAC	IPF1	10780	cluster_1386	2	0.6541576	0.8681357
8685	RXR-ALPHA	TRANSFAC	RXRA	5654	cluster_323	2	0.6541644	0.8681357
8380	GL	TRANSFAC	GL	8380	cluster_2896	1	0.6541828	0.8681357
10432	ZBRK1	TRANSFAC	ZBRK1	10432	cluster_2616	1	0.6550537	0.8683111
1662	GCM1_FIGLA	HumanTF2	GCM1_FIGLA	1662	cluster_98	4	0.6551473	0.8683111
2820	SMAD3	UniPROBE	SMAD3	5736	cluster_405	2	0.6553954	0.8683111
3870	FOXN2	HT-SELEX2	FOXN2	3870	cluster_1534	1	0.6555526	0.8683111
9201	VDR	TRANSFAC	VDR	9201	cluster_1985	1	0.655798	0.8683111
7475	ZNF578	TRANSFAC	ZNF578	7475	cluster_2300	1	0.6559013	0.8683111
2861	MYF6	UniPROBE	MYF6	5663	cluster_410	2	0.6560099	0.8683111
7218	ZNF841	TRANSFAC	ZNF841	7218	cluster_1838	1	0.6564132	0.8683111
6963	ZNF28	TRANSFAC	ZFP661	6366	cluster_856	4	0.6564436	0.8683111
9280	ABD-B	DrosophilaTF	ABD-B	9280	cluster_949	1	0.6567131	0.8683111
9739	ZEN	TRANSFAC	ZEN	9739	cluster_1677	1	0.6569834	0.8683111
7344	ZNF383	TRANSFAC	ZBTB46	6382	cluster_1319	3	0.6571275	0.8683111
6542	ZNF133	TRANSFAC	ZNF717	7478	cluster_1295	3	0.657169	0.8683111
6902	ZNF99	TRANSFAC	ZNF99	6902	cluster_1546	1	0.6574414	0.8683111
10512	BR(VAR.2)	JASPAR	BR(VAR.2)	10512	cluster_1095	3	0.6575235	0.8683111
7818	BMAL1	TRANSFAC	BMAL1	7818	cluster_1048	1	0.6575775	0.8683111
9453	E2F3	HumanTF	E2F3	9453	cluster_1952	2	0.6582032	0.8686848
6433	ZFP579	TRANSFAC	ZFP579	6433	cluster_2623	1	0.6586441	0.8687737
2375	PROTEIN_(TRANSCRIPTION_FACTOR_IIIA)	3D-footprint	PROTEIN_(TRANSCRIPTION_FACTOR_IIIA)	2375	cluster_2766	1	0.6587955	0.8687737
6479	PRD51	TRANSFAC	PRD51	6479	cluster_888	1	0.6600809	0.869102
6287	ZNF516	TRANSFAC	ZNF516	6287	cluster_1376	1	0.6606616	0.869102
5320	ZFP128	TRANSFAC	ZFP128	5320	cluster_353	2	0.6609592	0.869102
7258	ZNF227	TRANSFAC	ZNF227	7258	cluster_1637	1	0.6613631	0.869102
6442	ZFP652	TRANSFAC	ZFP652	6442	cluster_2371	1	0.6614385	0.869102
8058	ZABC1	TRANSFAC	ZABC1	8058	cluster_2975	1	0.6618149	0.8691784
6435	ZFP579	TRANSFAC	ZFP579	6435	cluster_2512	1	0.6619655	0.8691784
10590	ZEB1	JASPAR	ZEB1	10590	cluster_1820	1	0.6621203	0.8691784
2705	TATA-BOX-BINDING_PROTEIN	3D-footprint	TATA-BOX-BINDING_PROTEIN	2705	cluster_2088	1	0.6622671	0.8691784
7264	ZFP787	TRANSFAC	ZFP787	7264	cluster_1795	1	0.6628676	0.8692076
5574	NKX3-1	HUMAN.H10MO.C	NKX3-1	5574	cluster_2463	1	0.66289	0.8692076
6609	ZNF470	TRANSFAC	ZNF470	6592	cluster_1513	2	0.6629428	0.8692076
6462	A-MYB	TRANSFAC	MYB	8313	cluster_1889	3	0.6633222	0.8692076
1980	TEAD4_HES7	HumanTF2	TEAD4_HES7	1980	cluster_245	2	0.6636008	0.8692076
7674	PEG3	TRANSFAC	PEG3	7674	cluster_2951	1	0.6639182	0.8692918
7494	ZNF665	TRANSFAC	ZNF665	7494	cluster_1172	1	0.6644877	0.8692918
933	TFCP2	CISBP	TFCP2	933	cluster_364	3	0.6645925	0.8692918
7281	ZNF429	TRANSFAC	ZNF429	7281	cluster_1132	1	0.6656395	0.8699066
7368	ZNF527	TRANSFAC	ZNF527	7368	cluster_1931	1	0.6658149	0.8699574
6164	NKX2-6	TRANSFAC	NKX2-6	6164	cluster_2366	1	0.6666974	0.8699914
1066	CG4404	CISBP	CG4404	1066	cluster_2705	1	0.6669081	0.8699914
2905	IRC900814	UniPROBE	IRC900814	2905	cluster_2388	1	0.6671438	0.8699914
6819	ZIPRO1	TRANSFAC	ZIPRO1	6531	cluster_2149	2	0.6672062	0.8699914
2552	ETS-RELATED_TRANSCRIPTION_FACTOR_ELF-3	3D-footprint	ETS-RELATED_TRANSCRIPTION_FACTOR_ELF-3	2552	cluster_1590	1	0.6695011	0.8704799
7757	ZNF236	TRANSFAC	ZNF236	7757	cluster_2819	1	0.6696583	0.8704799
6301	NKX2-3	TRANSFAC	NKX2-3	6301	cluster_2970	1	0.6697728	0.8704799
6810	ZNF407	TRANSFAC	ZNF407	6810	cluster_2108	1	0.6715081	0.8709152
7193	ZNF782	TRANSFAC	ZNF782	7193	cluster_2823	1	0.6716077	0.8709152
2094	HSF2	TRANSFAC	HSF2	954	cluster_584	3	0.6717718	0.87092
4463	ARID5A	TRANSFAC	ARID5A	92	cluster_668	3	0.6717821	0.87092
7414	ZNF501	TRANSFAC	ZNF501	7414	cluster_864	1	0.6719564	0.87092
7631	ZNF835	TRANSFAC	ZNF835	7631	cluster_2436	1	0.6720985	0.8709254
7364	ZNF397	TRANSFAC	ZNF397	7364	cluster_984	1	0.6726529	0.8712231
1669	GCM1_FOXI1	HumanTF2	GCM1_FOXI1	1669	cluster_100	2	0.672762	0.8712743
10728	SU(HW)	JASPAR	SU(HW)	10728	cluster_2971	1	0.6728357	0.8712797
9539	FOXB1	HumanTF	FOXB1	9539	cluster_2015	1	0.6737923	0.8719108
6768	ZNF382	TRANSFAC	ZNF382	6768	cluster_3000	1	0.673869	0.8719108
1240	TST-1	TRANSFAC	TST-1	1240	cluster_2619	1	0.6740425	0.8719108
5359	ZIC1	TRANSFAC	ZIC3	5370	cluster_441	6	0.6742159	0.8719135
7445	ZNF480	TRANSFAC	ZNF480	7445	cluster_936	1	0.6742159	0.8719135
8926	SOX1	UniPROBE	SOX1	5084	cluster_425	2	0.6744535	0.8719621
2764	ADF-1	TRANSFAC	ADF-1	2764	cluster_2248	1	0.6745269	0.871967
6262	BCL-6B	TRANSFAC	BCL-6B	6262	cluster_3046	1	0.6756005	0.8720808
7255	ZNF329	TRANSFAC	ZNF329	7255	cluster_2880	1	0.6761392	0.8720808
6094	B-ATF	TRANSFAC	ZFP516	7667	cluster_1624	3	0.6761926	0.8720808
3631	DMRTC2	HT-SELEX2	DMRTC2	3631	cluster_1462	3	0.6762049	0.8720808
5685	SRF	MOUSE.H10MO.A	SRF	5684	cluster_2431	2	0.6768084	0.8720808
6487	ZNF286B	TRANSFAC	ZNF286B	6487	cluster_1560	1	0.6776003	0.8720808
6702	ZFP768	TRANSFAC	ZFP768	6702	cluster_1611	1	0.6776691	0.8720808
7783	PBX3	TRANSFAC	PBX3	7783	cluster_2166	1	0.6777551	0.8720808
7571	ZNF624	TRANSFAC	ZNF624	7571	cluster_1460	1	0.6778411	0.8720808
3231	POU4F3_K277R_R1	UniPROBE	POU4F3_N316K_R1	3233	cluster_1866	3	0.6783565	0.8720808
10192	TP53	HumanTF	TP53	10192	cluster_2902	1	0.6787661	0.8720808
2686	TRANSCRIPTION_FACTOR_A,_MITOCHONDRIAL	3D-footprint	TRANSCRIPTION_FACTOR_A,_MITOCHONDRIAL	2686	cluster_2972	1	0.6788389	0.8720808
5188	ZNF177	HT-SELEX2	ZNF177	5187	cluster_3066	2	0.678957	0.8720808
7087	ZNF345	TRANSFAC	ZNF43	6955	cluster_1064	2	0.6796056	0.8720808
6429	ZNF213	TRANSFAC	ZNF213	6429	cluster_1743	1	0.6799326	0.8720808
6880	ZNF727	TRANSFAC	ZNF727	6880	cluster_2259	1	0.6800184	0.8720808
6492	ZNF189	TRANSFAC	ZNF189	6492	cluster_1265	1	0.6801468	0.8720808
7761	PLAG1	TRANSFAC	PLAG1	7738	cluster_2835	2	0.6803247	0.8720808
7582	ZNF226	TRANSFAC	ZNF226	7582	cluster_2789	1	0.6807534	0.8722131
7042	ZNF90	TRANSFAC	ZNF90	7042	cluster_1418	1	0.6809241	0.8723128
6677	ZNF572	TRANSFAC	ZNF572	6677	cluster_1228	1	0.6816682	0.8728592
7801	ARNT2	TRANSFAC	ARNT2	7801	cluster_1047	1	0.6817405	0.8728592
6790	ZNF471	TRANSFAC	ZNF471	6790	cluster_2874	1	0.6818617	0.8728592
3077	EGR2_D383Y_R1	UniPROBE	EGR2_D383Y_R1	3077	cluster_2818	1	0.6822021	0.873057
1838	MEIS2_ONECUT2	HumanTF2	MEIS1_EVX1	1830	cluster_171	8	0.6823722	0.8730607
6837	ZNF860	TRANSFAC	ZNF860	6837	cluster_839	1	0.6828015	0.8730607
6088	HDAC2	TRANSFAC	HDAC2	6088	cluster_1619	3	0.6828241	0.8730607
2404	PROGESTERONE_RECEPTOR	3D-footprint	Glucocorticoid_receptor	2112	cluster_1079	18	0.6828325	0.8730607
5945	RREB-1	TRANSFAC	RREB-1	5945	cluster_2487	2	0.6831127	0.8731528
9288	DBP	TRANSFAC	MICROPHTHALMIA-ASSOCIATED_TRANSCRIPTION_FACTOR	39	cluster_967	2	0.6831369	0.8731528
7269	ZNF571	TRANSFAC	ZNF571	7269	cluster_1358	1	0.6850076	0.8734586
7114	ZNF569	TRANSFAC	ZFP74	6654	cluster_1424	2	0.6851275	0.8734586
1413	E2F3_ONECUT2	HumanTF2	E2F3_ONECUT2	1413	cluster_26	2	0.6851732	0.8734586
1926	TEAD4_CEBPD	HumanTF2	TEAD4_CEBPB	1922	cluster_218	4	0.685338	0.8734586
5282	ZNF821	HT-SELEX2	ZNF821	5282	cluster_2735	2	0.6855253	0.8734586
1911	RFX3_SRF	HumanTF2	RFX3_SRF	1911	cluster_211	2	0.6866025	0.8742923
6322	ZNF581	TRANSFAC	ZNF581	6322	cluster_1628	1	0.6870623	0.8744514
8397	SOB	TRANSFAC	BOWL	8359	cluster_2589	2	0.6872754	0.8744619
7687	ZFHX2	TRANSFAC	ZFHX2	7687	cluster_1873	1	0.6873482	0.8744619
1036	BYN	CISBP	BYN	1036	cluster_1494	1	0.6875274	0.8745397
7622	ZNF490	TRANSFAC	ZNF490	7622	cluster_2869	1	0.6876954	0.8745884
7035	ZNF135	TRANSFAC	ZNF135	7035	cluster_991	1	0.6887016	0.8752332
7516	ZNF285	TRANSFAC	ZNF891	6931	cluster_1324	2	0.6900328	0.875535
7374	ZNF596	TRANSFAC	ZNF596	7374	cluster_1403	2	0.6902691	0.875535
9723	IRX2	HumanTF	IRX2	9723	cluster_2465	3	0.6910496	0.875535
3012	FOXN4	UniPROBE	FOXN4_SECONDARY_MOTIF	5958	cluster_523	2	0.6912062	0.875535
10657	E2F3	JASPAR	E2F3	10657	cluster_1332	1	0.6913132	0.875535
10089	SREBP-1	TRANSFAC	SREBP-1	10089	cluster_1363	1	0.6916222	0.875535
9158	HLH-8	UniPROBE	HLH-8	9158	cluster_1604	1	0.6916328	0.875535
2647	NF-E4	TRANSFAC	HISTONE-LYSINE_N-METHYLTRANSFERASE_PRDM9	2778	cluster_1957	4	0.6917123	0.875535
6765	ZBTB20	TRANSFAC	ZFP775	6643	cluster_1050	4	0.6917884	0.8755724
971	EBF1	CISBP	EBF1	971	cluster_1793	3	0.6927478	0.8762076
10966	MECP2	TRANSFAC	MECP2	10966	cluster_2895	1	0.6934374	0.8765668
6313	ZNF541	TRANSFAC	ZNF541	6313	cluster_1065	1	0.6936651	0.8766788
6221	BRN-3B	TRANSFAC	BRN-3B	6221	cluster_1790	2	0.6937782	0.8766788
7299	ZFP786	TRANSFAC	ZFP786	7299	cluster_951	2	0.693806	0.8766788
6919	ZNF814	TRANSFAC	ZNF814	6919	cluster_1263	1	0.6955112	0.8781247
[truncated: 873 more rows]

## Sheet: GO Process
GO Term	Description	P-value	FDR q-value	Enrichment	N	B	n	b	Genes
GO:0031936	negative regulation of chromatin silencing	4.18e-05	0.582	193.57	10453	6	18	2	[H1f0 - h1 histone family, member 0, H1fx - h1 histone family, member x]
GO:0016584	nucleosome positioning	7.79e-05	0.542	145.18	10453	8	18	2	[H1f0 - h1 histone family, member 0, H1fx - h1 histone family, member x]
GO:0031935	regulation of chromatin silencing	0.000375	1	68.32	10453	17	18	2	[H1f0 - h1 histone family, member 0, H1fx - h1 histone family, member x]
GO:0060969	negative regulation of gene silencing	0.000522	1	58.07	10453	20	18	2	[H1f0 - h1 histone family, member 0, H1fx - h1 histone family, member x]
GO:0045815	positive regulation of gene expression, epigenetic	0.000522	1	58.07	10453	20	18	2	[H1f0 - h1 histone family, member 0, H1fx - h1 histone family, member x]
GO:0009125	nucleoside monophosphate catabolic process	0.000522	1	58.07	10453	20	18	2	[Dnph1 - 2'-deoxynucleoside 5'-phosphate n-hydrolase 1, Nudt4 - nudix (nucleoside diphosphate linked moiety x)-type motif 4]
GO:0031497	chromatin assembly	0.000634	1	52.79	10453	22	18	2	[H1f0 - h1 histone family, member 0, H1fx - h1 histone family, member x]
GO:0030261	chromosome condensation	0.000694	1	50.5	10453	23	18	2	[H1f0 - h1 histone family, member 0, H1fx - h1 histone family, member x]
GO:0006323	DNA packaging	0.000958	1	43.02	10453	27	18	2	[H1f0 - h1 histone family, member 0, H1fx - h1 histone family, member x]

## Sheet: GO Function
GO Term	Description	P-value	FDR q-value	Enrichment	N	B	n	b	Genes
GO:0031492	nucleosomal DNA binding	4.18e-05	0.167	193.57	10453	6	18	2	[H1f0 - h1 histone family, member 0, H1fx - h1 histone family, member x]
GO:0008289	lipid binding	9.03e-05	0.18	7.46	10453	467	18	6	[Fabp9 - fatty acid binding protein 9, testis, Rbp4 - retinol binding protein 4, plasma, Gsn - gelsolin, Spon2 - spondin 2, extracellular matrix protein, Manf - mesencephalic astrocyte-derived neurotrophic factor, Fabp7 - fatty acid binding protein 7, brain]

## Sheet: GO Component
No GO enrichment found
