# Supplementary material for: Photoperiodic history modulates the response of the saccus vasculosus transcriptome to seawater exposure in Atlantic salmon
Source: J Comp Physiol A Neuroethol Sens Neural Behav Physiol. 2025 Nov 6;212(1):69–78. doi: 10.1007/s00359-025-01779-w (PMC13038667; doi:10.1007/s00359-025-01779-w)
Supplement: Supplementary file 7 — Supplementary file7 (XLSX 227 KB) [file 359_2025_1779_MOESM7_ESM.xlsx]

## Sheet: Cluster5
Atlantic Salmon Gene ID	Atlantic Salmon Transcript ID	Atlantic Salmon Gene Name	Mouse Gene ID	Mouse Gene Name	Zebrafish Gene ID	Zebrafish Gene Name	Gene description	Chromosome / Scaffold	Gene start	Gene end	Transcript Length	logFC.SPHold.FWvsSPHold.SW	logFC.SPHold.FWvsSPLL.FW	logFC.SPHold.FWvsSPLL.SW	logFC.SPHold.SWvsSPLL.FW	logFC.SPHold.SWvsSPLL.SW	logFC.SPLL.FWvsSPLL.SW	logCPM	F	PValue	FDR	SPhold_FW	SPhold_SW	SPLL_FW	SPLL_SW
ENSSSAG00000001302	ENSSSAT00000003087	ndst1b	ENSMUSG00000054008	Ndst1	ENSDARG00000103606	ndst1b	N-deacetylase/N-sulfotransferase (heparan glucosaminyl) 1b [Source:ZFIN;Acc:ZDB-GENE-030131-8022]	4	37373857	37487215	5240	-8.81197	0.160583	0.372965	8.97255	9.18493	0.212382	2.1278	78.2791	7.41e-09	0.000244998	0.367665	-1.46236	0.295223	0.799475	1.25	2.06	1.96	1.53	0	0	0	1.27	1.83	1.86	2.31	1.62	2.28
ENSSSAG00000001669	ENSSSAT00000003534	IF1AX			ENSDARG00000029003	eif1axa	eukaryotic translation initiation factor 1A X-linked a [Source:ZFIN;Acc:ZDB-GENE-041010-185]	4	40533078	40539446	883	-0.467697	0.351903	0.484078	0.8196	0.951775	0.132175	6.26859	18.0023	2.47e-05	0.00589927	-0.242687	-1.18401	0.202706	1.22399	137.45	142.44	169.71	138.29	133.22	107.38	127.34	152.96	153.29	189.54	208.93	147.44	203.12
ENSSSAG00000008886	ENSSSAT00000019736	CHMP5	ENSMUSG00000028419	Chmp5	ENSDARG00000103718	chmp5b		29	12185022	12190064	1225	-0.486833	0.240259	0.54548	0.727092	1.03231	0.305221	6.13956	15.4147	6.14e-05	0.00808217	-0.16854	-1.06695	-0.113685	1.34918	87.82	102.8	112.03	84.91	87.83	69.75	81.37	87.52	98.57	120.26	144.59	110.15	134
ENSSSAG00000009680	ENSSSAT00000021242				ENSDARG00000038635	magoh		23	11493544	11497068	1248	-0.605896	0.345507	0.57572	0.951404	1.18162	0.230213	5.86083	15.4037	6.16e-05	0.00808326	-0.162973	-1.20775	0.149003	1.22172	77.66	84.54	80.53	68.97	50.43	59.96	62.55	77.01	83.5	94.44	113.29	94.32	111.77
ENSSSAG00000039042	ENSSSAT00000054932	h2az2b	ENSMUSG00000041126	H2az2	ENSDARG00000116491	h2az2b	H2A.Z variant histone 2b [Source:ZFIN;Acc:ZDB-GENE-050506-24]	1	156390098	156393521	1494	-0.75151	0.283879	0.637762	1.03539	1.38927	0.353883	4.0675	14.3756	9.13e-05	0.00961061	-0.0981745	-1.20005	0.0543224	1.2439	21.44	19.15	16.8	17.64	15.07	11.77	11.32	22.5	14.72	24.19	23.98	25.67	28.26
ENSSSAG00000040057	ENSSSAT00000056740	hsp90ab1	ENSMUSG00000023944	Hsp90ab1	ENSDARG00000029150	hsp90ab1	heat shock protein 90. alpha (cytosolic). class B member 1 [Source:NCBI gene (formerly Entrezgene);Acc:100136360]	15	29886644	29893087	2719	-0.667087	-0.506842	0.524131	0.160245	1.19122	1.03097	4.52114	14.5447	8.55e-05	0.00914234	0.2878	-0.659257	-0.912807	1.28426	15.14	17.15	16.14	13.93	10.9	9.61	13.28	8.39	9.4	20.1	17.13	19.35	22.26
ENSSSAG00000040444	ENSSSAT00000057382	ODC1	ENSMUSG00000011179	Odc1	ENSDARG00000007377	odc1	ornithine decarboxylase 1 [Source:HGNC Symbol;Acc:HGNC:8109]	1	32081823	32087454	2997	-1.67692	-0.0118575	0.190506	1.66506	1.86742	0.202363	3.33233	15.4898	5.97e-05	0.00805234	0.564269	-1.43721	0.0936797	0.779262	7.3	7.41	6.16	7.16	1.85	2.09	3.53	4.72	6.5	9.23	5.04	5.7	8.72
ENSSSAG00000041096	ENSSSAT00000058560	rrp36	ENSMUSG00000023971	Rrp36	ENSDARG00000032516	rrp36		2	50846223	50852887	2269	-0.435524	0.0139366	0.402242	0.449461	0.837766	0.388305	4.71823	15.647	5.63e-05	0.00785695	0.0639304	-0.867197	-0.578485	1.38175	19.8	20.97	23.1	18.66	20.15	15.3	17.36	17.4	16.56	26.07	30.45	16.57	28.21
ENSSSAG00000041806	ENSSSAT00000060494		ENSMUSG00000035200	Chrnb4				23	43937824	43949157	2440	-0.169473	-0.208163	1.36662	-0.0386898	1.5361	1.57479	2.74988	21.6043	8.11e-06	0.00394418	-0.369396	-0.428083	-0.688069	1.48555	3.17	3.7	3	3.94	2.77	4.13	3.43	2.36	2.52	8.62	7.82	5.08	11.91
ENSSSAG00000046934	ENSSSAT00000071938							5	55590597	55594183	824	-0.566315	0.430777	0.424743	0.997092	0.991058	-0.00603431	8.5802	22.2251	6.8e-06	0.00356678	-0.185251	-1.30912	0.48706	1.00731	763.07	833.82	868.78	728.16	721.79	514.7	635.12	823.36	924.61	1005.91	1192.55	725.73	997.66
ENSSSAG00000050139	ENSSSAT00000078273		ENSMUSG00000031578	Mak16	ENSDARG00000003527	mak16		26	2991360	2994539	1254	-0.639637	0.301392	0.403555	0.941028	1.04319	0.102163	4.99724	19.0423	1.76e-05	0.00528231	-0.00412905	-1.32382	0.23633	1.09162	43.09	52.74	45.37	38.9	31.26	33.24	33.45	44.65	45.34	53.37	63.55	40.17	60.61
ENSSSAG00000109945	ENSSSAT00000080785				ENSDARG00000015551	fth1a		11	24835302	24841920	309	-0.489946	0.0908795	1.31807	0.580826	1.80801	1.22719	4.12766	21.4206	8.96e-06	0.00422985	-0.355197	-0.669648	-0.462322	1.48717	78.94	50.11	63.57	102.24	44.26	67.66	65.38	68.37	60.73	153.64	205.47	122.02	203.3
ENSSSAG00000055027	ENSSSAT00000088266	ELOC	ENSMUSG00000079658	Eloc	ENSDARG00000045359	elocb	elongin C [Source:HGNC Symbol;Acc:HGNC:11617]	29	38512370	38515076	849	-0.548455	0.252029	0.792557	0.800485	1.34101	0.540528	4.51702	17.9986	2.47e-05	0.00589927	-0.270823	-0.945841	-0.19538	1.41204	40.21	38.12	40.63	48.83	38.08	31.87	29.1	43.07	38.88	75.47	62.67	54.99	69.13
ENSSSAG00000056593	ENSSSAT00000092053	zc3hf	ENSMUSG00000027091	Zc3h15	ENSDARG00000015889	zc3h15	Zinc finger CCCH domain-containing protein 15 [Source:NCBI gene (formerly Entrezgene);Acc:100286435]	17	5313984	5353777	1469	-0.275702	0.168494	0.541209	0.444196	0.816911	0.372715	5.81368	17.9352	2.53e-05	0.00589927	-0.27046	-0.747389	-0.452911	1.47076	70.19	66.53	66.15	52.88	64.91	54.4	61.45	56.96	59.25	79.24	100.3	64.23	94.78
ENSSSAG00000100764	ENSSSAT00000095218	smyd1a	ENSMUSG00000055027	Smyd1	ENSDARG00000009280	smyd1a	SET and MYND domain containing 1a [Source:ZFIN;Acc:ZDB-GENE-030131-9825]	11	83684876	83716618	6326	-0.786111	-0.0247922	0.221744	0.761319	1.00786	0.246536	4.0801	14.2863	9.46e-05	0.00965525	0.497801	-1.26003	-0.279949	1.04218	5.37	5.4	5.28	4.75	3.92	2.91	3.59	3.59	4.67	5.68	5.44	3.76	7.49
ENSSSAG00000113374	ENSSSAT00000097976	zgc:162634			ENSDARG00000045773	PYURF		16	12861662	12862918	1080	-0.587004	0.355561	0.803549	0.942565	1.39055	0.447988	4.6336	14.7325	7.95e-05	0.00866988	-0.293286	-1.03421	-0.0302477	1.35775	33.44	35.51	37.42	35.57	23.38	24.59	33.13	34.33	39.6	55.03	49.01	54.72	59.41
ENSSSAG00000061024	ENSSSAT00000100061	TP4A2	ENSMUSG00000028788	Ptp4a2	ENSDARG00000087443	ptp4a2a	protein tyrosine phosphatase 4A2a [Source:ZFIN;Acc:ZDB-GENE-040930-1]	9	31301753	31304273	1326	-0.4371	0.218939	0.443505	0.656039	0.880605	0.224565	5.02038	15.0595	7.01e-05	0.0084305	-0.118395	-1.09734	-0.114223	1.32996	40.78	42.19	45.79	39.75	36.14	33.49	37.15	40.21	39.73	49.26	61.08	40.33	58.94
ENSSSAG00000063340	ENSSSAT00000103965				ENSDARG00000088639	cdca9		26	13489336	13492423	1284	-0.740936	-0.0641728	0.649326	0.676763	1.39026	0.713498	5.91887	14.9161	7.85e-05	0.00866988	0.0551435	-0.970871	-0.446318	1.36205	103.02	76.11	88.5	61	45.85	61.25	56.59	76.66	50.97	119.42	116.36	96.51	126.84
ENSSSAG00000065658	ENSSSAT00000110208	COPZ1	ENSMUSG00000060992	Copz1	ENSDARG00000017844	copz1	COPI coat complex subunit zeta 1 [Source:HGNC Symbol;Acc:HGNC:2243]	15	92922473	92928057	471	-0.517217	0.399174	0.782579	0.916391	1.2998	0.383405	4.27303	18.3818	2.18e-05	0.00574045	-0.353259	-1.01434	0.0088346	1.35877	56.82	68.41	67.69	59.03	49.18	44.57	57.99	59.85	75.12	92.53	115.92	87.02	93.92
ENSSSAG00000065960	ENSSSAT00000110946	TEBP	ENSMUSG00000071072	Ptges3	ENSDARG00000089626	ptges3b	prostaglandin E synthase 3b (cytosolic) [Source:ZFIN;Acc:ZDB-GENE-040625-144]	13	25395719	25411323	1558	-0.374518	0.355203	0.386747	0.729721	0.761265	0.0315435	6.94205	18.0598	2.42e-05	0.00589927	-0.281011	-1.19567	0.290507	1.18617	123.01	155.61	138.83	124.84	131.24	103.37	126.42	142.26	139.75	161.59	194.8	109.18	191.2
ENSSSAG00000067205	ENSSSAT00000116362	rir2	ENSMUSG00000020649	Rrm2	ENSDARG00000020711	rrm2	Ribonucleoside-diphosphate reductase subunit M2 [Source:NCBI gene (formerly Entrezgene);Acc:100194994]	15	31199337	31206608	1612	-0.304006	0.46561	0.675617	0.769616	0.979623	0.210007	6.83096	16.5508	4.06e-05	0.00712676	-0.5177	-0.976306	0.171336	1.32267	118.19	136.03	99.15	89.66	116.68	87.47	103.3	127.68	119.06	160.54	161.28	140.82	161.13
ENSSSAG00000069359	ENSSSAT00000120374	ccdc25	ENSMUSG00000022035	Ccdc25	ENSDARG00000021753	ccdc25	coiled-coil domain containing 25 [Source:ZFIN;Acc:ZDB-GENE-040426-1389]	6	63828590	63842551	1105	-0.591371	0.0715852	0.539531	0.662956	1.1309	0.467946	5.10711	21.857	7.55e-06	0.00372301	0.000425718	-1.00723	-0.356444	1.36325	52.05	54.18	56.79	52.9	41.08	38.63	43.22	43.52	48.78	72.35	79.03	55.82	78.68
ENSSSAG00000069860	ENSSSAT00000121689	SC61G	ENSMUSG00000078974	Sec61g				14	25608514	25610709	724	-0.758919	0.507512	0.752121	1.26643	1.51104	0.244609	7.10703	16.1859	5.27e-05	0.00767482	-0.264104	-1.2152	0.315769	1.16354	271.74	321.76	308.4	296.63	196.35	202.18	205.11	328.83	364.36	413.41	420.57	479.93	436.23
ENSSSAG00000069963	ENSSSAT00000121957	thoc7	ENSMUSG00000053453	Thoc7	ENSDARG00000015394	thoc7	THO complex 7 [Source:NCBI gene (formerly Entrezgene);Acc:445035]	22	20157921	20167373	799	-1.2028	0.085498	0.616314	1.28829	1.81911	0.530816	3.30864	20.663	1.07e-05	0.00453199	0.100325	-1.20975	-0.120199	1.22963	19.36	22.96	22.9	21.63	9.11	12.16	10.57	16.79	20.72	34.35	27.66	22.57	37.33
ENSSSAG00000073602	ENSSSAT00000132214		ENSMUSG00000045031	Cetn4	ENSDARG00000041215			9	64942498	64949343	1856	-0.817543	0.471219	0.547984	1.28876	1.36553	0.0767652	3.43884	16.1415	4.7e-05	0.00734396	-0.157937	-1.30442	0.411587	1.05077	10.3	8.53	9.46	10.59	8.39	4.45	6.61	9.49	12.37	12.42	12.25	9.52	18.1
ENSSSAG00000073999	ENSSSAT00000133362	uxt	ENSMUSG00000001134	Uxt	ENSDARG00000019339	uxt	ubiquitously-expressed. prefoldin-like chaperone [Source:ZFIN;Acc:ZDB-GENE-040912-118]	13	14667204	14669068	817	-0.833942	0.228314	0.570054	1.06226	1.404	0.34174	3.90974	19.901	1.35e-05	0.00496067	-0.0248742	-1.21345	0.00264426	1.23568	30.48	27.25	38.19	29.75	25.14	15.61	21.16	29.34	30.8	43.8	46.51	35.31	43.46
ENSSSAG00000074847	ENSSSAT00000135950	MED10	ENSMUSG00000021598	Med10				14	77473444	77519542	1206	-0.35225	0.348973	0.45992	0.701223	0.81217	0.110947	4.79197	15.5822	5.77e-05	0.00787741	-0.357332	-1.08083	0.140296	1.29786	38.39	36.71	41.81	36.54	38.75	26.19	40.11	39.17	40.43	47.63	59.73	34.71	52.59
ENSSSAG00000076476	ENSSSAT00000140673	pfdn5	ENSMUSG00000001289	Pfdn5	ENSDARG00000035043	pfdn5	prefoldin 5 [Source:ZFIN;Acc:ZDB-GENE-030131-6858]	12	67000053	67006528	853	-0.467014	0.214017	0.494643	0.681032	0.961658	0.280626	6.15934	14.2012	9.78e-05	0.00979437	-0.111839	-1.08833	-0.135729	1.33589	150.1	141.24	147.72	135.1	115.92	106.83	133.6	134.38	136.21	171.59	209.01	161.1	181.74
ENSSSAG00000076644	ENSSSAT00000141132				ENSDARG00000055622	zgc:153345		11	92198006	92215566	12397	-0.546986	-0.051985	0.185992	0.495001	0.732978	0.237977	5.04025	16.2341	4.55e-05	0.0073301	0.54635	-1.06953	-0.581247	1.10443	5.81	5.43	4.67	4.66	4.44	3.23	4.47	3.95	4.06	5.64	6.58	3.44	5.94
ENSSSAG00000080170	ENSSSAT00000151637	lzic	ENSMUSG00000028990	Lzic	ENSDARG00000055899	lzic	leucine zipper and CTNNBIP1 domain containing [Source:ZFIN;Acc:ZDB-GENE-040718-342]	15	79580584	79693485	2508	-0.490328	0.294805	0.376646	0.785133	0.866974	0.0818408	5.06282	16.9626	3.52e-05	0.00688097	-0.0731338	-1.27442	0.19287	1.15469	25.06	25.31	24.37	19.05	22.29	15.33	20.14	22.86	23.65	24.71	33.62	21.68	30.5
ENSSSAG00000085210	ENSSSAT00000163139							9	122821219	122823426	1959	-0.24426	-0.530431	0.553432	-0.286171	0.797693	1.08386	3.09139	14.804	7.73e-05	0.00866988	0.0531092	-0.182616	-1.15086	1.28037	8.03	8.14	7.62	6.32	8.22	6.33	7.31	4.58	3.88	10.47	14.08	6.11	10.58
ENSSSAG00000009760	ENSSSAT00000172093		ENSMUSG00000000154	Slc22a18	ENSDARG00000052271	slc22a18		26	45269197	45284653	3224	-0.0995624	0.11271	0.64041	0.212272	0.739972	0.5277	4.98521	16.5373	4.08e-05	0.00712676	-0.426449	-0.342692	-0.711996	1.48114	15.81	15.89	15.18	15.45	17.34	13.47	19.62	12.52	14.8	21.93	27.43	13.88	27.68
ENSSSAG00000054498	ENSSSAT00000175351	TFB2M	ENSMUSG00000026492	Tfb2m	ENSDARG00000074756	tfb2m	transcription factor B2. mitochondrial [Source:HGNC Symbol;Acc:HGNC:18559]	1	17640727	17663315	3250	-7.11045	0.0384772	0.326412	7.14893	7.43686	0.287935	0.500917	16.5175	7.95e-05	0.00866988	0.371153	-1.43167	0.176553	0.883965	0.36	0.73	1.2	0.97	0	0	0	0.46	0.94	1.24	1.31	0.26	1.35
ENSSSAG00000080170	ENSSSAT00000184553	lzic	ENSMUSG00000028990	Lzic	ENSDARG00000055899	lzic	leucine zipper and CTNNBIP1 domain containing [Source:ZFIN;Acc:ZDB-GENE-040718-342]	15	79580584	79693485	6429	-1.85413	-0.108567	0.371189	1.74556	2.22532	0.479756	2.09129	19.3608	1.59e-05	0.00518508	0.427322	-1.33767	-0.0987541	1.0091	1.25	1.46	1.29	1.23	0.43	0.3	0.52	0.85	1.12	1.73	1.1	1.11	2.25
ENSSSAG00000073947	ENSSSAT00000192743	rgl2			ENSDARG00000007727	rgl2	ral guanine nucleotide dissociation stimulator-like 2 [Source:ZFIN;Acc:ZDB-GENE-010131-1]	2	36313709	36336778	5916	-0.94291	-0.944203	0.3668	-0.00129324	1.30971	1.311	4.43059	15.4254	6.11e-05	0.00808217	0.502948	-0.670003	-0.98516	1.15221	7.51	7.08	9.29	5.94	3.78	3.85	5.68	3.56	2.77	11.42	12.05	5.47	6.73
ENSSSAG00000116686	ENSSSAT00000193555		ENSMUSG00000013822	Elof1	ENSDARG00000099453	elof1		12	23143117	23174284	2886	-1.20875	0.150606	0.684682	1.35936	1.89343	0.534076	2.41023	15.1816	6.7e-05	0.00837667	0.0139976	-1.19977	-0.0618462	1.24761	2.53	2.42	3.55	3.73	1.13	1.63	1.75	3.04	2.59	4.8	4.69	3.47	5.25
ENSSSAG00000039008	ENSSSAT00000194932		ENSMUSG00000030082	Sec61a1	ENSDARG00000021669	sec61a1a		12	65542111	65549703	4301	-0.945992	-0.111725	0.39856	0.834267	1.34455	0.510285	3.38389	15.2175	6.61e-05	0.0083174	0.330261	-1.16237	-0.356486	1.18859	3.91	4.8	5.23	4.24	2.41	2.65	3.01	3.53	3.35	5.12	5.69	4.41	6.65
ENSSSAG00000054440	ENSSSAT00000200266		ENSMUSG00000057176	Cfap119	ENSDARG00000096777	cfap119		19	56940621	56944659	1005	-0.540252	0.122321	0.341266	0.662573	0.881518	0.218946	4.6797	14.3108	9.37e-05	0.00965525	0.163537	-1.19017	-0.204242	1.23087	46.28	49.07	45.92	43.54	41	28.74	40.69	40.45	41.25	57.03	54	42.31	58.1
ENSSSAG00000058467	ENSSSAT00000202137	lsm14aa	ENSMUSG00000066568	Lsm14a	ENSDARG00000006600	lsm14aa	LSM14A mRNA processing body assembly factor a [Source:ZFIN;Acc:ZDB-GENE-040426-1567]	10	111166651	111185025	4507	-0.800243	-0.0596552	0.611984	0.740588	1.41223	0.671639	3.00954	14.9346	7.36e-05	0.00859519	0.0712637	-0.992635	-0.429577	1.35095	3.19	2.97	2.6	3.56	1.68	2.14	2.15	2.15	2.64	4.45	4.85	2.96	5.16
ENSSSAG00000118116	ENSSSAT00000210102							29	9552471	9558115	5454	-0.399698	-0.311616	0.574784	0.0880821	0.974482	0.886399	4.37845	14.5655	8.48e-05	0.00912758	0.0477599	-0.486471	-0.934947	1.37366	7.67	7.98	6.16	4.99	6.84	4.6	6.04	3.6	5.02	11.03	10.52	5.05	10.42
ENSSSAG00000111679	ENSSSAT00000227626	cited4a	ENSMUSG00000070803	Cited4	ENSDARG00000035990	cited4a	Cbp/p300-interacting transactivator. with Glu/Asp-rich carboxy-terminal domain. 4a [Source:ZFIN;Acc:ZDB-GENE-030131-7661]	27	19804493	19878090	4301	-6.44388	-6.44388	1.65166	0	8.09554	8.09554	0.445796	22.4928	2.34e-05	0.00581084	-0.0371948	-0.694491	-0.694491	1.42618	0	0.5	0.66	0.35	0	0	0	0	0	1.38	1.28	0.64	1.47
ENSSSAG00000102828	ENSSSAT00000228005		ENSMUSG00000021577	Sdha	ENSDARG00000016721	sdha		2	6282026	6292242	2761	-0.287914	-0.390212	0.654794	-0.102298	0.942709	1.04501	3.76679	18.7006	1.97e-05	0.00541525	-0.0164157	-0.337542	-1.01112	1.36508	9.06	10.63	7.28	6.43	8.43	6.86	8.04	5.58	4.7	11.61	13.09	9.04	13.76
ENSSSAG00000112250	ENSSSAT00000231405							2	57642782	57651209	7767	-0.601821	0.130092	0.273975	0.731913	0.875796	0.143883	4.3847	15.9166	5.1e-05	0.0075613	0.271687	-1.28959	-0.101414	1.11931	6.09	5.37	4.35	4.3	3.83	3.2	4.28	4.38	4.48	6	6.72	3.4	6.35
ENSSSAG00000104370	ENSSSAT00000232937		ENSMUSG00000039067	Psmd7				10	96165762	96176231	2772	-0.274721	-0.992781	1.0881	-0.71806	1.36282	2.08088	2.11482	18.7698	1.92e-05	0.00541525	-0.136179	-0.271681	-0.984445	1.3923	2.68	3.04	2.24	1.25	2.97	1.52	2.11	0.93	0.92	3.36	6.05	2.85	5.89
ENSSSAG00000102951	ENSSSAT00000253085							CAJNNT020000582.1	125354	356681	2257	-1.18881	-0.817364	0.905127	0.371443	2.09393	1.72249	2.10724	14.7666	7.84e-05	0.00866988	0.122889	-0.762738	-0.728509	1.36836	3.27	3.54	3.88	2.13	1.25	1.78	1.68	1.7	1.26	8.06	4.25	4.62	4.25

## Sheet: Enriched TFBSs
Enriched motif ID	Enriched TF	Motif database	Central TF	Central motif ID	Motif cluster	No. motifs in cluster	P-value	Q-value
6609	ZNF470	TRANSFAC	ZNF470	6592	cluster_1513	2	1.11e-05	0.037555
7835	ATF-1	TRANSFAC	FOSL2::JUN(VAR.2)	8757	cluster_540	149	2e-05	0.037555
9427	CREB3L2	HumanTF	ATF6B	3441	cluster_630	28	2.77e-05	0.037555
10777	E2F-6	TRANSFAC	C-ETS-1_PROTEIN	2296	cluster_777	4	0.0001193	0.0902034
6418	HIC2	TRANSFAC	HIC2	6418	cluster_2358	1	0.0001927	0.1147952
7768	SMAD7	TRANSFAC	SMAD7	7768	cluster_2515	2	0.000244	0.1176759
9723	IRX2	HumanTF	IRX2	9723	cluster_2465	3	0.0002904	0.1176759
10614	SOX2	JASPAR	SOX9	10067	cluster_538	50	0.0004077	0.1343557
8496	TEF5	TRANSFAC	TEF5	8496	cluster_1214	1	0.0004379	0.1343557
10282	CREB	TRANSFAC	ATF1	8875	cluster_448	17	0.0005289	0.1343557
941	FOXJ2	CISBP	FOXA2	951	cluster_1335	4	0.0005627	0.1343557
10996	CG2052	FlyZincFinger	TCFAP2E	5891	cluster_498	7	0.0005652	0.1343557
3722	SD	TRANSFAC	TEAD4	5712	cluster_898	6	0.0005706	0.1343557
1058	CG31782	CISBP	CG31782	1058	cluster_2739	1	0.0006395	0.1343557
5989	GABP-ALPHA	TRANSFAC	GABPA	3296	cluster_42	350	0.0006954	0.1343557
8442	CREM	TRANSFAC	NR2E1	783	cluster_733	13	0.0007861	0.14579
2458	TRANSCRIPTION_FACTOR_E2-ALPHA	3D-footprint	TCFAP4	127	cluster_644	16	0.0008505	0.1458561
109	PHF21A	CISBP	PHF21A	109	cluster_1850	1	0.0008798	0.1458561
8964	HMX1	UniPROBE	HMX3	9021	cluster_399	24	0.0009501	0.1458561
4549	NR3C1	HT-SELEX2	GR	8602	cluster_315	57	0.000972	0.1458561
9641	HMX1	HumanTF	BARHL2	9381	cluster_693	20	0.0009803	0.1458561
2870	MAFK	UniPROBE	MAFK	5628	cluster_421	2	0.0013277	0.1615515
3463	BARHL2	HT-SELEX2	BARHL2	3465	cluster_1914	3	0.0013395	0.1615515
8478	FKHL14	TRANSFAC	FKHL14	8478	cluster_1509	1	0.0016069	0.1813877
5465	HIF1A	HUMAN.H10MO.A	HIF1A	5465	cluster_756	7	0.001617	0.1813877
6736	ZNF619	TRANSFAC	ZNF619	6736	cluster_1307	1	0.0018008	0.1997262
2496	POU_DOMAIN,_CLASS_6,_TRANSCRIPTION_FACTOR_1	3D-footprint	POU_DOMAIN,_CLASS_6,_TRANSCRIPTION_FACTOR_1	2496	cluster_1400	1	0.0018623	0.200555
271	MTF1	CISBP	MTF1	271	cluster_802	2	0.0018976	0.200555
7584	ZNF358	TRANSFAC	ZNF358	7584	cluster_974	1	0.0019613	0.200555
343	SPTF-3	CISBP	LUNA	8386	cluster_566	33	0.0021289	0.2135281
10594	RELA	JASPAR	NF-KAPPAB_(P65)	9425	cluster_341	27	0.002328	0.2296892
9782	ZF5	TRANSFAC	PROTEIN_(TRANSCRIPTION_FACTOR_E2F-4)	2202	cluster_715	7	0.0024552	0.233158
9449	E2F2	HumanTF	E2F-2	5434	cluster_434	14	0.0026541	0.233933
10409	ANTP	TRANSFAC	ANTP	10409	cluster_1041	2	0.0026595	0.233933
6886	TCF17	TRANSFAC	ZFP14	6815	cluster_788	5	0.0026881	0.233933
8370	DATI	TRANSFAC	DATI	8370	cluster_2531	1	0.0027651	0.233933
4739	IRF-3	TRANSFAC	IRF5	9716	cluster_379	29	0.003021	0.2344741
5980	C/EBPBETA	TRANSFAC	GT	3303	cluster_646	38	0.00318	0.2344741
7360	ZNF721	TRANSFAC	ZNF721	7360	cluster_1872	2	0.0032406	0.2344741
9419	CTCF	HumanTF	CTCFL	8578	cluster_533	15	0.0034981	0.2344741
8819	FREAC-7	TRANSFAC	FREAC-7	8819	cluster_922	5	0.0035637	0.2344741
10518	DDIT3::CEBPA	JASPAR	CHOP:C/EBPALPHA	8784	cluster_570	3	0.0036428	0.2344741
7846	IRF-1	TRANSFAC	IRF1	5493	cluster_338	61	0.0038585	0.2344741
6242	TLX	TRANSFAC	TLX	6242	cluster_1456	1	0.0040086	0.2344741
5949	TFII-I	TRANSFAC	TFII-I	5949	cluster_1791	1	0.0042333	0.2344741
6469	MKR2	TRANSFAC	ZNF282	3391	cluster_858	6	0.0042466	0.2344741
8497	TFIIB	TRANSFAC	TFIIB	8497	cluster_1960	1	0.0043518	0.2344741
2774	HOMEOBOX_PROTEIN_HOX-B13	3D-footprint	Homeobox_protein_Hox-A9	2348	cluster_1455	3	0.004454	0.2344741
10404	BRCA1:USF2	TRANSFAC	BRCA1:USF2	10404	cluster_1281	1	0.0044873	0.2344741
10932	BR-C_Z4	TRANSFAC	BR(VAR.4)	10514	cluster_1293	2	0.0045495	0.2344741
2508	PEROXISOME_PROLIFERATOR-ACTIVATED_RECEPTOR_GAMMA	3D-footprint	RORC	8777	cluster_619	23	0.0045848	0.2344741
6124	P300	TRANSFAC	SPIB	10572	cluster_1253	8	0.0047108	0.2344741
204	CREB3L2	CISBP	BHLHB2	9398	cluster_393	172	0.0047533	0.2344741
8492	SOX	TRANSFAC	SOX14	1188	cluster_1277	6	0.0048499	0.2344741
4401	MSX2	HT-SELEX2	GSX2	3951	cluster_725	86	0.0049043	0.2344741
7615	ZNF228	TRANSFAC	ZNF228	7615	cluster_2425	1	0.0049356	0.2344741
6767	ZNF768	TRANSFAC	ZNF768	6767	cluster_734	5	0.0049549	0.2344741
7059	ZNF267	TRANSFAC	ZNF267	7059	cluster_1631	1	0.0050532	0.2344741
6460	GATA-6	TRANSFAC	GATA-6	6460	cluster_2122	1	0.0050532	0.2344741
1232	FOXD3	TRANSFAC	Q91904	990	cluster_356	10	0.0053809	0.2344741
7543	ZNF287	TRANSFAC	ZNF79	7157	cluster_1672	2	0.0054374	0.2344741
1634	FOXO1_HOXB13	HumanTF2	FOXO1_HOXB13	1634	cluster_84	8	0.0054975	0.2344741
9309	EVE	TRANSFAC	EVE	9309	cluster_1682	1	0.0055028	0.2344741
9246	DREF	TRANSFAC	DREF	9246	cluster_1910	1	0.0055249	0.2344741
9930	POU3F4	HumanTF	POU3F2	4725	cluster_759	17	0.0056977	0.2344741
833	GMEB2	CISBP	GMEB1	836	cluster_1427	16	0.005744	0.2344741
3088	FOXC1_P79L_R1	UniPROBE	FOXC1_P79L_R1	3088	cluster_3050	1	0.0057544	0.2344741
9184	ELF5	UniPROBE	ERG	9186	cluster_365	48	0.0058159	0.2344741
1396	CUX1_TBX3	HumanTF2	CUX1_TBX3	1396	cluster_13	2	0.0059219	0.2344741
9085	OBOX1	UniPROBE	OTX2	10925	cluster_462	56	0.005944	0.2344741
3206	PBX4_REF_R1	UniPROBE	PBX4_REF_R1	3206	cluster_2664	2	0.0060341	0.2344741
1924	TEAD4_CEBPD	HumanTF2	TEAD4_CEBPD	1924	cluster_220	2	0.0061234	0.2344741
10512	BR(VAR.2)	JASPAR	BR(VAR.2)	10512	cluster_1095	3	0.0061718	0.2344741
5120	YY1	HT-SELEX2	YY1	5728	cluster_545	29	0.0062051	0.2344741
7456	ZNF764	TRANSFAC	ZNF764	7456	cluster_2661	1	0.0062412	0.2344741
10719	TP63	JASPAR	P53	1218	cluster_547	18	0.0062885	0.2344741
10460	FOXO3A	TRANSFAC	FOXP2	5436	cluster_576	59	0.0063017	0.2344741
10527	ELK1	JASPAR	ELK1	10527	cluster_944	1	0.0063224	0.2344741
2886	TCF3	UniPROBE	TCF3	5836	cluster_509	2	0.0063802	0.2344741
8422	ASH2	TRANSFAC	DLIP3	8307	cluster_2527	2	0.0064291	0.2344741
7757	ZNF236	TRANSFAC	ZNF236	7757	cluster_2819	1	0.0064653	0.2344741
1783	HOXB2_SOX15	HumanTF2	HOXB2_SOX15	1783	cluster_154	2	0.0064842	0.2344741
9166	HLH-2	UniPROBE	HLH-2	9166	cluster_1605	1	0.0066902	0.2344741
2922	ELF3	UniPROBE	ELF3	5461	cluster_656	5	0.0067034	0.2344741
3525	CEBPE	HT-SELEX2	CEBPB	5340	cluster_596	46	0.0067329	0.2344741
1508	ETV2_GSC2	HumanTF2	ETV2_GSC2	1508	cluster_47	2	0.0067928	0.2344741
658	PREP/MEIS-LIKE	CISBP	TGIF2	5059	cluster_698	13	0.0069649	0.2344741
5979	CTCF	TRANSFAC	CTCF	5979	cluster_2258	1	0.0070365	0.2344741
53	CDP_CR1	TRANSFAC	ONECUT1	4589	cluster_824	17	0.0070993	0.2344741
415	DMD-6	CISBP	DMD-3	418	cluster_2008	11	0.0071257	0.2344741
7520	ZNF184	TRANSFAC	ZFP184	6694	cluster_1292	2	0.0071444	0.2344741
10753	THAP1	JASPAR	THAP1	10753	cluster_1379	2	0.0073534	0.2380607
1701	GCM2_DLX2	HumanTF2	GCM2_DLX2	1701	cluster_118	6	0.0074387	0.2380607
5655	RXRB	HUMAN.H10MO.C	RARA	4801	cluster_541	86	0.0075692	0.2380607
10053	SOX4	HumanTF	SOX17	10103	cluster_685	25	0.0075692	0.2380607
559	ZHX1	CISBP	ZHX1	559	cluster_1111	1	0.0076298	0.2380607
9028	CART-1	TRANSFAC	ALX1	925	cluster_347	2	0.0079162	0.2380607
9275	AFP1	TRANSFAC	AFP1	9275	cluster_1941	1	0.0079371	0.2380607
657	DMBXD-PAIRED	CISBP	DMBXD-PAIRED	657	cluster_2140	2	0.0080711	0.2380607
9340	GATA-4	TRANSFAC	GATA-4	9340	cluster_2552	1	0.0080918	0.2380607
10469	DMRT4	TRANSFAC	DMRT3	1296	cluster_597	25	0.0081443	0.2380607
8893	SPDEF	UniPROBE	SPDEF	5162	cluster_435	3	0.0083691	0.2380607
2157	HNF-3BETA	TRANSFAC	HNF-3BETA	2157	cluster_2074	2	0.0084041	0.2380607
1631	FOXO1_FLI1	HumanTF2	FOXO1_ELF1	1620	cluster_81	24	0.0086295	0.2406627
9451	E2F2	HumanTF	E2F3	9453	cluster_1952	2	0.0086398	0.2406627
1556	ETV5_EOMES	HumanTF2	ETV2_EOMES	1494	cluster_43	16	0.0087716	0.2409697
8055	HOXD1	TRANSFAC	VENTX	5098	cluster_612	27	0.0088217	0.2409697
565	NANOG	CISBP	VSX1	10211	cluster_567	370	0.009031	0.2409697
10774	ZFP161_1	JASPAR	E2F2	8854	cluster_457	6	0.0091003	0.2409697
6338	ZNF580	TRANSFAC	SP1	10997	cluster_1018	9	0.0091435	0.2409697
6569	ZNF133	TRANSFAC	ZNF92	7013	cluster_642	15	0.0092257	0.2409697
1095	DISCO-R	CISBP	DISCO-R	1095	cluster_990	5	0.0092688	0.2409697
8917	FOXL1	UniPROBE	HNF3-BETA	4585	cluster_585	25	0.0092824	0.2409697
9374	ASCL2	HumanTF	BHLHA15	3492	cluster_302	84	0.0093092	0.2409697
5267	ZNF75A	HT-SELEX2	ZNF75A	10240	cluster_731	7	0.0095421	0.2456115
417	T22H9.4	CISBP	T22H9.4	417	cluster_1948	1	0.0096928	0.2478724
10352	DEAF1	TRANSFAC	DEAF1	10351	cluster_3029	2	0.0097469	0.2478808
7932	HMGIY	TRANSFAC	HMGIY	7932	cluster_1529	1	0.0097991	0.2480052
3956	HES1	HT-SELEX2	HES1	3956	cluster_1718	2	0.009944	0.2500568
2926	KLF7	UniPROBE	KLF7	5611	cluster_440	2	0.0101636	0.2508506
10960	SIX4	JASPAR	SIX4	10960	cluster_1180	3	0.0102164	0.2508506
8998	HOXC12	UniPROBE	CDX1	10805	cluster_332	53	0.0103831	0.2508506
25	SIX4	TRANSFAC	SIX4	25	cluster_3018	2	0.0105432	0.2508506
1086	LBP9_(TCFCP211)	TRANSFAC	TFCP2	5038	cluster_311	15	0.010589	0.2508506
10541	FOXD3	JASPAR	FOXC2	3842	cluster_678	13	0.0106331	0.2508506
7343	ZNF283	TRANSFAC	ZNF283	7343	cluster_2996	1	0.0107294	0.2510284
10823	BR-C_Z3	TRANSFAC	BR-C_Z3	10823	cluster_2066	1	0.0108376	0.2518365
7569	ZNF331	TRANSFAC	ZNF331	7569	cluster_1580	1	0.0110894	0.2562489
6776	ZNF408	TRANSFAC	ZNF408	6776	cluster_2226	1	0.0114773	0.2575027
232	T27F2.4	CISBP	T27F2.4	232	cluster_2295	1	0.0115149	0.2575027
10452	EVI-1	TRANSFAC	MECOM	938	cluster_344	5	0.0115717	0.2575027
1914	SOX17	HumanTF2	SOX17	1914	cluster_213	27	0.0116089	0.2575027
1990	TEAD4_HOXB13	HumanTF2	TEAD4_HOXB13	1990	cluster_251	6	0.0116089	0.2575027
7948	TORC2	TRANSFAC	TORC2	7948	cluster_1928	2	0.0116565	0.2575027
5121	YY1	HT-SELEX2	YY1	5121	cluster_2805	2	0.011792	0.2575027
9202	XVENT-1	TRANSFAC	Q91926	992	cluster_483	2	0.0118834	0.2575027
8063	DLX-3	TRANSFAC	DLX-3	8063	cluster_1284	1	0.0120575	0.2575027
6996	ZNF132	TRANSFAC	ZFP312	6378	cluster_915	2	0.0120691	0.2575027
7791	MOP7	TRANSFAC	MOP7	7791	cluster_2597	1	0.0120925	0.2575027
6166	CPBP	TRANSFAC	FUSION_OF_N-TERMINAL_17-MER_PEPTIDE_EXTENSION_TO_Z	2219	cluster_735	11	0.0121981	0.2575027
10672	GFI1B	JASPAR	CG31632	11100	cluster_591	14	0.0123663	0.260076
5870	OCT3	TRANSFAC	POU2F2	9917	cluster_639	58	0.0125832	0.2626008
8427	ABL1	TRANSFAC	ABL1	8427	cluster_1847	1	0.0134344	0.2699065
6561	MOK-2	TRANSFAC	ZFP182	7182	cluster_935	5	0.0137001	0.2725192
1205	VRI	CISBP	CEBPD	185	cluster_957	13	0.0141709	0.274174
7058	ZNF33B	TRANSFAC	ZNF33B	7058	cluster_695	5	0.014197	0.274174
10070	SOX9	HumanTF	SOX8	10062	cluster_931	3	0.0142061	0.274174
6655	ZIK1	TRANSFAC	ZIK1	6587	cluster_989	3	0.0144535	0.2774761
3087	FOXC1_L130F_R1	UniPROBE	FOXC1_L130F_R1	3087	cluster_1971	1	0.0149661	0.2779356
6038	MAFF	TRANSFAC	MAFA	4312	cluster_645	20	0.0149661	0.2779356
9769	MEF2A	HumanTF	MEF2A	5529	cluster_308	18	0.0149941	0.2779356
1892	POU2F1_GSC2	HumanTF2	POU4F3	4748	cluster_1543	16	0.0150938	0.2779356
3647	E2F2	HT-SELEX2	TCFL5	5009	cluster_1831	4	0.0151083	0.2779356
1208	CTCF	CISBP	CTCF	1208	cluster_757	2	0.0153718	0.2779356
6820	ZNF860	TRANSFAC	ZNF860	6820	cluster_1555	1	0.0153902	0.2779356
329	HMBOX1	TRANSFAC	HNF-1BETA	103	cluster_392	11	0.0154598	0.2779356
1390	CUX1_SOX15	HumanTF2	CUX1_SOX15	1390	cluster_296	2	0.0155369	0.2779356
10294	MYOD	TRANSFAC	ASCL2	8958	cluster_330	16	0.0155418	0.2779356
2440	HOMEOBOX_PROTEIN_HOX-A13	3D-footprint	HOMEOBOX_PROTEIN_HOX-A13	2440	cluster_1170	1	0.0156876	0.2779356
2009	TEAD4_SOX15	HumanTF2	TEAD4_SOX15	2009	cluster_259	2	0.015856	0.2782894
6123	OCT3	TRANSFAC	POU1F1	5610	cluster_1429	4	0.0159629	0.278309
4163	HSF5	HT-SELEX2	ZBTB12	8874	cluster_426	4	0.0162437	0.2801762
6178	ZNF536	TRANSFAC	ZNF536	6178	cluster_1830	2	0.0163398	0.2812169
9259	LHX3A	TRANSFAC	ARID3B	1287	cluster_370	19	0.0164362	0.2822583
7453	ZNF560	TRANSFAC	ZNF560	7453	cluster_1835	1	0.0165493	0.2825959
3987	HMX2	HT-SELEX2	NKX2-5	4489	cluster_529	49	0.0167573	0.2834437
326	K11D2.4	CISBP	JIGR1	1146	cluster_914	3	0.0167977	0.2834437
5437	FOXQ1	HUMAN.H10MO.C	FOXQ1	10539	cluster_648	3	0.0168801	0.2834437
3125	HOXD13_I322L_R2	UniPROBE	HOXD13_S316C_R1	3133	cluster_2418	4	0.017314	0.2879668
7794	VAX-1	TRANSFAC	CG11294	8224	cluster_562	54	0.017408	0.2879668
1108	TCF-3	TRANSFAC	TCF7	3373	cluster_546	46	0.0174168	0.2879668
5249	ZNF660	HT-SELEX2	ZNF660	5249	cluster_2726	2	0.0176002	0.2890895
1965	TEAD4_ETV7	HumanTF2	TEAD4_ELF1	1945	cluster_227	20	0.0178661	0.2905955
4853	RUNX2	HT-SELEX2	LZ	8339	cluster_574	8	0.0180911	0.2905955
1589	FLI1_DLX2	HumanTF2	ETV2_DLX3	1489	cluster_41	30	0.0182114	0.2905955
7745	ZNF585B	TRANSFAC	ZNF585B	7745	cluster_2688	1	0.0182296	0.2905955
5893	YB-1	TRANSFAC	YB-1	5893	cluster_1757	2	0.0182824	0.2905955
6487	ZNF286B	TRANSFAC	ZNF286B	6487	cluster_1560	1	0.018356	0.2905955
102	PHF21A	CISBP	AHCTF1	107	cluster_1454	4	0.0184574	0.2905955
100	PHF21A	CISBP	ENSPPYG00000004736	110	cluster_1744	6	0.0184574	0.2905955
6581	ZNF792	TRANSFAC	ZNF792	6581	cluster_3048	1	0.0186501	0.2916314
9011	NKX2-6	UniPROBE	NKX2-6	9011	cluster_345	21	0.0186739	0.2916314
2868	HNF1B	TRANSFAC	HNF1A	5469	cluster_617	15	0.0187228	0.2916314
2611	RUNT-RELATED_TRANSCRIPTION_FACTOR_1	3D-footprint	RUNT-RELATED_TRANSCRIPTION_FACTOR_1	2611	cluster_1722	12	0.0189175	0.2916314
5257	ZNF713	HT-SELEX2	ZNF713	5257	cluster_2398	2	0.0189884	0.2916314
3264	VSX2_R200P_R1	UniPROBE	VSX2_R200P_R1	3264	cluster_1972	1	0.0191341	0.2918571
7614	ZNF228	TRANSFAC	ZNF228	7614	cluster_1632	1	0.0192839	0.2918571
7036	ZNF91	TRANSFAC	ZNF813	7184	cluster_728	7	0.01935	0.2918571
1920	TEAD4_ALX4	HumanTF2	TEAD4_ALX4	1920	cluster_216	2	0.0193674	0.2918571
6447	ZNF215	TRANSFAC	ZNF215	6447	cluster_2095	1	0.0194513	0.2918571
712	MYPOP	CISBP	MYPOP	712	cluster_2323	1	0.0198105	0.2943283
10496	MIZF	TRANSFAC	CG32830	11001	cluster_355	17	0.0198117	0.2943283
9164	MDL-1	UniPROBE	MDL-1	9164	cluster_2286	1	0.0200102	0.2943283
7821	MIXL1	TRANSFAC	OTX1	9890	cluster_1105	14	0.0200692	0.2943283
9640	HMBOX1	HumanTF	HMBOX1	3980	cluster_701	4	0.020435	0.2943283
5826	IRF-7	TRANSFAC	PRDM1	4775	cluster_348	9	0.0206213	0.2943283
781	NHR-70	CISBP	NHR-70	781	cluster_1098	4	0.0206232	0.2943283
4146	HOXD9	HT-SELEX2	HOXC11	9676	cluster_550	68	0.0211768	0.2983216
10386	TRA-1	TRANSFAC	GLI	7908	cluster_691	31	0.0212839	0.2983216
5507	ZBTB33	HUMAN.H10MO.A	ZBTB33	5507	cluster_319	4	0.0213702	0.2983216
3173	OVOL2_D228E_R1	UniPROBE	OVOL2_D228E_R1	3173	cluster_2005	1	0.0215399	0.2989753
6696	ZNF690	TRANSFAC	ZNF521	6277	cluster_1445	2	0.0218562	0.302688
5146	ZBTB2	HT-SELEX2	ZBTB2	5146	cluster_917	2	0.0220288	0.3047027
7511	ZNF442	TRANSFAC	ZFP526	6386	cluster_795	5	0.0223551	0.3048438
94	ARID5A	CISBP	LIM3	591	cluster_786	7	0.0225121	0.3048438
7523	ZFP287	TRANSFAC	ZFP932	6496	cluster_1123	2	0.0226172	0.3048438
5871	OTX1	TRANSFAC	Arid3a	10623	cluster_1540	6	0.0227043	0.3048438
7839	DBP	TRANSFAC	DBP	7839	cluster_1218	2	0.022717	0.3048438
7160	MOK-2	TRANSFAC	ZNF45	7047	cluster_772	7	0.022717	0.3048438
4723	POU3F2	HT-SELEX2	POU3F2	4723	cluster_2513	1	0.0227821	0.3048438
9320	GRH	DrosophilaTF	GRH	9320	cluster_2064	1	0.0229376	0.3048438
7861	POU4F1	TRANSFAC	POU4F1	7861	cluster_2040	1	0.0229765	0.3048438
5813	TBP	TRANSFAC	TBP	5813	cluster_488	2	0.0230058	0.3048438
8112	BRK	TRANSFAC	ZNF454	5230	cluster_554	3	0.0230058	0.3048438
7532	ZNF334	TRANSFAC	ZNF334	7532	cluster_2099	1	0.0230526	0.3048438
1844	MGA_EVX1	HumanTF2	MGA_EVX1	1844	cluster_176	3	0.0232631	0.3048438
6542	ZNF133	TRANSFAC	ZNF717	7478	cluster_1295	3	0.0233218	0.3048438
6840	ZFP64	TRANSFAC	ZFP64	6840	cluster_3002	1	0.0233493	0.3048438
1424	ELK1_FOXI1	HumanTF2	ELK1_FOXI1	1424	cluster_30	8	0.0233592	0.3048438
1878	POU2F1_DLX2	HumanTF2	POU2F1_DLX2	1878	cluster_195	3	0.0234784	0.3048438
8012	SIX-3	TRANSFAC	PITX1	7856	cluster_1720	5	0.0235133	0.3048438
8066	NFATC1	TRANSFAC	NFAT5	9824	cluster_694	8	0.0235199	0.3048438
8269	PTX1	TRANSFAC	BCD	9297	cluster_969	5	0.0235988	0.3050495
9798	MTF1	HumanTF	MTF1	5539	cluster_643	7	0.0236105	0.3050495
6593	ZFP664	TRANSFAC	ZFP664	6593	cluster_1511	2	0.0244169	0.3114455
7353	ZNF114	TRANSFAC	ZNF114	7353	cluster_2738	1	0.0245877	0.3114455
878	NASONIA_NCBI_HMM584344	CISBP	TBX20	886	cluster_555	66	0.0247494	0.3114946
341	LIN-29	CISBP	NFATC2	5558	cluster_573	14	0.0248995	0.3114946
1181	SC	CISBP	CG4158	11125	cluster_316	46	0.0250392	0.3114946
7756	ZNF652	TRANSFAC	ZNF652	7756	cluster_1969	1	0.0252227	0.3127388
124	HLH-16	CISBP	HLH-16	124	cluster_2043	1	0.0252625	0.3127388
1229	HBP1	TRANSFAC	HBP1	1229	cluster_838	1	0.0254393	0.313939
8447	HOXD10	TRANSFAC	Abd-B	10418	cluster_747	19	0.0256032	0.3152975
7006	ZNF83	TRANSFAC	ZNF325	6951	cluster_760	3	0.0256416	0.3152975
6783	ZFP64	TRANSFAC	ZFP64	6783	cluster_2847	2	0.0261259	0.3179118
1787	HOXB2_SOX15	HumanTF2	HOXB2_SOX15	1787	cluster_158	2	0.0262235	0.3179118
2552	ETS-RELATED_TRANSCRIPTION_FACTOR_ELF-3	3D-footprint	ETS-RELATED_TRANSCRIPTION_FACTOR_ELF-3	2552	cluster_1590	1	0.0262316	0.3179118
1835	MEIS1_SOX2	HumanTF2	MEIS1_SOX2	1835	cluster_174	2	0.0262953	0.3179118
3182	PAX3_Y90H_R1	UniPROBE	PAX3_R56L_R1	3181	cluster_1725	7	0.0263317	0.3179118
5132	ZBTB12	HT-SELEX2	ZBTB12	5130	cluster_2453	2	0.0263411	0.3179118
9252	STAT6	TRANSFAC	STAT4	982	cluster_632	9	0.0264	0.3179118
5762	MEF2A	TRANSFAC	MEF2A	5762	cluster_3027	2	0.0266995	0.3201958
4496	BBX	TRANSFAC	BBX	4496	cluster_494	2	0.0267208	0.3201958
1853	MYBL1_FIGLA	HumanTF2	MYBL1_FIGLA	1852	cluster_182	4	0.0268878	0.3201958
311	F10B5.3	CISBP	STAT1	10610	cluster_587	30	0.0270826	0.3201958
1346	T3RALPHA	TRANSFAC	ER-BETA	5852	cluster_2081	2	0.0271728	0.3201958
11124	CG12701	FlyZincFinger	CG12701	11124	cluster_2057	1	0.0274573	0.3201958
8930	MEF-2	TRANSFAC	MEF-2	8930	cluster_2073	4	0.0277778	0.3201958
9397	BARHL1	HumanTF	BARHL1	9397	cluster_2080	4	0.0277864	0.3201958
3880	FOXP3	HT-SELEX2	FOXP3	3879	cluster_1503	2	0.0278597	0.3201958
10451	OCT-4_(POU5F1)	TRANSFAC	POU5F1	2756	cluster_202	26	0.028246	0.3204499
5642	RFX2	MOUSE.H10MO.C	RFX1	814	cluster_748	17	0.0282965	0.3204499
2625	TRANSCRIPTION_FACTOR_MAFB	3D-footprint	TRANSCRIPTION_FACTOR_MAFB	2474	cluster_2236	5	0.0285007	0.3204499
10237	ZNF713	HumanTF	ZNF713	5256	cluster_1020	3	0.0285203	0.3204499
1954	TEAD4_EOMES	HumanTF2	TEAD4_EOMES	1953	cluster_232	4	0.0286259	0.3204499
87	ARID3A	CISBP	ARID3A	87	cluster_1171	5	0.0286709	0.3204499
6407	SNAP190	TRANSFAC	SNAP190	6407	cluster_1811	1	0.0287209	0.3204499
9102	MSX1	UniPROBE	SHOX2	73	cluster_384	250	0.0289695	0.3204499
10041	SOX18	HumanTF	SOX17	10104	cluster_983	16	0.0289777	0.3204499
6183	SOX-30	TRANSFAC	SOX-30	6183	cluster_1886	1	0.0290639	0.3204499
2184	MEF2A	TRANSFAC	MEF2A	2184	cluster_2653	2	0.02907	0.3204499
9561	FOXJ2	HumanTF	FOXJ3	5431	cluster_894	4	0.0292776	0.3204499
9150	HLH-14	UniPROBE	HLH-14	9150	cluster_2056	2	0.030495	0.3243574
6206	LBX1	TRANSFAC	LBX1	6206	cluster_2239	1	0.0305329	0.3244095
1537	ETV2_SOX15	HumanTF2	ETV2_SOX15	1537	cluster_63	2	0.0307301	0.3260202
4583	OLIG3	HT-SELEX2	ATOH1	9376	cluster_553	70	0.0308681	0.3263452
6149	REF-1	TRANSFAC	BHLHB2	8906	cluster_886	12	0.0309523	0.3263452
5830	MSX-2	TRANSFAC	MSX-2	5830	cluster_2572	1	0.0309724	0.3263452
1102	DSX	CISBP	DSX	1102	cluster_2582	1	0.0310136	0.3263452
9805	MYBL2	HumanTF	MYBL1	9802	cluster_2456	2	0.0313413	0.3269852
10726	CTCF	JASPAR	CTCF	10726	cluster_1245	1	0.0317449	0.3275498
9752	LHX9	HumanTF	HESX1	9631	cluster_1268	2	0.0318032	0.3275498
2818	HOMEOBOX_PROTEIN_PAX-6	3D-footprint	HOMEOBOX_PROTEIN_PAX-6	2818	cluster_2703	1	0.0318824	0.3275498
6524	ZNF154	TRANSFAC	ZNF154	6524	cluster_881	1	0.0319269	0.3275498
8743	RELB	JASPAR	RELB	8743	cluster_1447	1	0.0319483	0.3275498
9428	CREB3L2	HumanTF	CREB3L1	9415	cluster_558	14	0.0321481	0.3287769
9586	FOXG1	HumanTF	FOXJ3	9589	cluster_2725	5	0.032321	0.3290867
7022	ZNF140	TRANSFAC	ZNF286	6779	cluster_783	4	0.03246	0.3290867
3209	PBX4_R215Q_R1	UniPROBE	HOXC4_N178S_R2	3116	cluster_803	17	0.0325333	0.3290867
7187	ZNF790	TRANSFAC	ZNF836	7284	cluster_890	3	0.0325599	0.3290867
7298	ZNF567	TRANSFAC	ZNF567	7298	cluster_1384	1	0.0326419	0.3290867
6878	ZNF729	TRANSFAC	ZNF729	6878	cluster_2850	1	0.0326662	0.3290867
7245	ZNF551	TRANSFAC	ZNF551	7245	cluster_1591	1	0.0327057	0.3290867
1159	MED	CISBP	MED	1159	cluster_2307	1	0.0330806	0.3316284
9965	RARG	HumanTF	PPARG_RXRA	3351	cluster_575	38	0.0334071	0.3334598
7782	MEOX2	TRANSFAC	MEOX2	7782	cluster_2389	1	0.033505	0.3334598
7292	ZNF283	TRANSFAC	ZNF283	7292	cluster_2714	1	0.0337357	0.335289
5620	FTZ	TRANSFAC	FTZ	5620	cluster_1285	1	0.0341439	0.3354695
7130	ZNF124	TRANSFAC	ZNF124	7130	cluster_1514	1	0.0344842	0.3354695
11047	SOX4	TRANSFAC	LEF1	5514	cluster_684	15	0.034527	0.3354695
1401	E2F1_EOMES	HumanTF2	E2F3_EOMES	1407	cluster_22	6	0.0347272	0.3356408
1031	BAB1	CISBP	BAB1	1031	cluster_1524	1	0.0349354	0.3358368
6207	NUR77	TRANSFAC	NOR1	6304	cluster_2394	4	0.0353217	0.3387051
296	ZFP161	CISBP	Y44A6D.3	181	cluster_1155	10	0.0355037	0.3396804
6615	ZNF774	TRANSFAC	ZNF774	6615	cluster_2327	1	0.0360934	0.3422823
9152	IPF1	TRANSFAC	IPF1	10780	cluster_1386	2	0.0362876	0.3431308
7742	ZNF611	TRANSFAC	ZNF611	7742	cluster_1033	1	0.0363754	0.3434241
90	ARID5B	CISBP	ARID5B	90	cluster_912	3	0.0365466	0.34455
7646	SUHW4	TRANSFAC	SUHW4	7646	cluster_1635	1	0.036556	0.34455
6475	HKR1	TRANSFAC	ZNF836	7191	cluster_1286	3	0.0367448	0.3450002
6307	GATA-5	TRANSFAC	GATA-5	6307	cluster_934	2	0.0368997	0.3450002
9737	KLF13	HumanTF	SP4	3370	cluster_615	66	0.0369123	0.3450002
1887	POU2F1_ETV1	HumanTF2	POU2F1_ETV1	1887	cluster_198	8	0.0370767	0.3450002
723	CBR-NHR-134	CISBP	NHR-232	777	cluster_1959	6	0.0371391	0.3450002
6413	ZNF784	TRANSFAC	ZNF784	6413	cluster_1240	1	0.0376292	0.3480166
7943	SIX-1	TRANSFAC	SIX1	8744	cluster_1231	5	0.0378521	0.3480166
9549	FOXC2	HumanTF	HNF-3BETA	8665	cluster_303	55	0.0382304	0.3480166
6971	ZNF806	TRANSFAC	ZNF771	7263	cluster_877	4	0.0383048	0.3480166
950	HMX3	CISBP	HMX3	950	cluster_8	2	0.0383346	0.3480166
7647	PEG3	TRANSFAC	PEG3	7647	cluster_2410	1	0.0383614	0.3480166
6007	THAP1	TRANSFAC	YY1	5986	cluster_2126	2	0.0384784	0.3480166
8359	BOWL	TRANSFAC	BOWL	8359	cluster_2589	2	0.0385156	0.3480166
8885	SOX11	UniPROBE	SOX4_1	10770	cluster_381	5	0.0385706	0.3480166
2500	ISL2	TRANSFAC	NKX2-5	5572	cluster_569	9	0.0389522	0.3480166
3387	ZKSCAN1	SMILE-seq	ZKSCAN1	3387	cluster_400	2	0.039014	0.3480166
4200	IRX5	HT-SELEX2	IRX5	4200	cluster_1184	1	0.0391358	0.3480166
7176	ZNF585A	TRANSFAC	ZNF585A	7176	cluster_2737	1	0.039267	0.3480166
10707	TTK_69K	TRANSFAC	TTK_69K	10707	cluster_1934	1	0.0393271	0.3480178
5018	SOX11	TRANSFAC	SOX-2	5915	cluster_1199	7	0.0397241	0.3494503
10524	NFIL3	JASPAR	CES-2	1329	cluster_958	3	0.0397388	0.3494503
346	ZTF-29	CISBP	ZTF-29	346	cluster_1375	4	0.0397722	0.3494503
9806	MYBL2	HumanTF	MYBL1	9801	cluster_608	10	0.0400999	0.3501303
8808	RFX1	TRANSFAC	RFX3	4827	cluster_537	10	0.0402449	0.3501303
6099	NANOG	TRANSFAC	NANOG	6099	cluster_2143	1	0.0402945	0.3501303
5522	MAF	HUMAN.H10MO.B	MAF	5522	cluster_671	12	0.0404465	0.3501303
9585	FOXG1	HumanTF	FOXG1	9554	cluster_1654	2	0.0407465	0.3501303
10099	SOX10	HumanTF	SOX18	10040	cluster_982	15	0.0408041	0.3501303
7942	POU3F2	TRANSFAC	POU3F1	7941	cluster_978	3	0.040833	0.3501303
7345	ZNF614	TRANSFAC	ZNF614	7345	cluster_3020	1	0.0409884	0.3501303
7748	ZNF585B	TRANSFAC	ZNF585B	7748	cluster_2722	1	0.0412678	0.3504472
1644	GCM1_ELK1	HumanTF2	GCM1_ELK1	1644	cluster_91	2	0.0413344	0.3504472
10183	T	HumanTF	TBX19	10119	cluster_552	10	0.0413847	0.3504472
7988	MECP-2	TRANSFAC	MECP-2	7988	cluster_2929	1	0.0415595	0.3504472
9147	HLH-10	UniPROBE	HLH-10	9147	cluster_1855	1	0.0418392	0.3504472
7852	NF-1B	TRANSFAC	TRANSCRIPTIONAL_REGULATOR_KAISO	2645	cluster_792	3	0.0418593	0.3504472
380	FBXL19	CISBP	ZFP128	303	cluster_1565	2	0.0418749	0.3504472
2712	TRANSCRIPTION_FACTOR_SOX-9	3D-footprint	TRANSCRIPTION_FACTOR_SOX-2	2237	cluster_2038	2	0.0427662	0.3531616
10424	CF1A	TRANSFAC	CF1A	10424	cluster_2528	1	0.0428305	0.3531616
8541	ZNF415	TRANSFAC	ZNF415	3392	cluster_429	2	0.0428917	0.3531616
1935	TEAD4_DLX2	HumanTF2	TEAD4_DLX3	1938	cluster_224	24	0.042895	0.3531616
10607	HINFP	JASPAR	HINFP1	9636	cluster_1127	2	0.0429241	0.3531616
7521	ZNF665	TRANSFAC	ZNF665	7502	cluster_1037	2	0.0432502	0.3551195
7654	DRRS	TRANSFAC	DRRS	7654	cluster_2867	1	0.0433189	0.3553867
8735	NEUROD1	JASPAR	TAL-1ALPHA:E47	10306	cluster_721	18	0.0434049	0.3554618
4291	LHX6	HT-SELEX2	LHX6	4288	cluster_557	6	0.0441152	0.356462
4685	GMEB-1	TRANSFAC	GMEB-1	4685	cluster_438	2	0.044277	0.3566607
10615	IK-3	TRANSFAC	IK-2	10519	cluster_708	7	0.0444277	0.357216
1238	REX1	TRANSFAC	REX1	1238	cluster_2585	3	0.0445265	0.3575716
8842	GATA-3	TRANSFAC	GATA-3	8842	cluster_2061	1	0.0445714	0.3575809
7340	ZNF433	TRANSFAC	ZNF433	7340	cluster_2400	1	0.0447725	0.3581937
5556	NFE2L1	HUMAN.H10MO.C	NFE2L1	5556	cluster_719	2	0.04497	0.358273
9675	SMAD3	TRANSFAC	SMA-4	845	cluster_414	13	0.0453222	0.358273
6070	RFX5	TRANSFAC	RFX5	6070	cluster_2968	1	0.0453345	0.358273
8605	HTF4	TRANSFAC	ESG	9315	cluster_472	67	0.0456365	0.358273
3114	HOXC4_REF_R1	UniPROBE	HOXC4_REF_R1	3114	cluster_2381	1	0.0456725	0.358273
2759	HEAT_SHOCK_FACTOR_PROTEIN_1	3D-footprint	HEAT_SHOCK_FACTOR_PROTEIN_1	2759	cluster_2101	1	0.045796	0.358273
2761	HEAT_SHOCK_FACTOR_PROTEIN_2	3D-footprint	HEAT_SHOCK_FACTOR_PROTEIN_2	2761	cluster_2599	1	0.0458603	0.358273
1749	HOXB2_ELF1	HumanTF2	HOXB2_ELF1	1747	cluster_135	4	0.0462361	0.3594161
2525	FORKHEAD_BOX_PROTEIN_M1	3D-footprint	FORKHEAD_BOX_PROTEIN_M1	2525	cluster_1217	5	0.0463041	0.3594161
2118	PBX	TRANSFAC	PBX	2118	cluster_1520	1	0.0464062	0.3594161
6796	ZNF582	TRANSFAC	ZNF582	6796	cluster_2195	1	0.0467437	0.3604325
2401	FORKHEAD_BOX_PROTEIN_K2	3D-footprint	FORKHEAD_BOX_PROTEIN_K2	2401	cluster_2076	2	0.0473179	0.3607216
5786	FOXL2	TRANSFAC	FOXL2	5786	cluster_2800	1	0.0476772	0.3630866
10356	HES1	TRANSFAC	HES1	10356	cluster_1507	1	0.0478508	0.3630866
6426	FEZF1	TRANSFAC	FEZF1	6426	cluster_2517	2	0.0479439	0.3630866
7374	ZNF596	TRANSFAC	ZNF596	7374	cluster_1403	2	0.047983	0.3630866
3883	FOXR2	HT-SELEX2	FOXR2	3883	cluster_2581	2	0.0481556	0.36311
1958	TEAD4_ERG	HumanTF2	ERF_HOXA3	1469	cluster_35	8	0.04859	0.3639724
7032	ZNF92	TRANSFAC	ZNF92	7032	cluster_1617	1	0.0488205	0.3644677
7113	ZNF260	TRANSFAC	ZFP260	6583	cluster_2392	4	0.0489616	0.3644677
4119	HOXD11	HT-SELEX2	HOXD11	4118	cluster_2417	2	0.0489643	0.3644677
6938	ZNF325	TRANSFAC	ZNF325	6938	cluster_809	3	0.048972	0.3644677
2905	IRC900814	UniPROBE	IRC900814	2905	cluster_2388	1	0.0489773	0.3644677
6541	TCF17	TRANSFAC	TCF17	6879	cluster_1139	5	0.049239	0.3648189
6571	ZFY2	TRANSFAC	ZFY2	6571	cluster_2290	1	0.0497091	0.365432
5574	NKX3-1	HUMAN.H10MO.C	NKX3-1	5574	cluster_2463	1	0.0500208	0.3658429
1445	ZFP206	TRANSFAC	ZFP206	1445	cluster_561	11	0.0502163	0.3662022
1992	TEAD4_HOXB13	HumanTF2	TEAD4_HOXA13	1983	cluster_248	6	0.0508682	0.3693122
5756	IRF	TRANSFAC	IRF	5756	cluster_3054	2	0.051043	0.3694404
10185	YY1	TRANSFAC	YY1	10185	cluster_1630	2	0.051117	0.3694404
6652	ZNF605	TRANSFAC	ZNF605	6652	cluster_948	1	0.051241	0.3694404
4931	SOX8	HT-SELEX2	SOX10	4911	cluster_1144	5	0.0514868	0.3702482
2294	C-ETS-1_PROTEIN	3D-footprint	C-ETS-1_PROTEIN	2294	cluster_2346	1	0.0518519	0.3720897
10645	IPF1	TRANSFAC	IPF1	10645	cluster_1068	1	0.0519406	0.3720897
5956	FOXN2_SECONDARY_MOTIF	TRANSFAC	CHES1L	5953	cluster_1626	2	0.0526098	0.3720897
7493	ZNF607	TRANSFAC	ZNF607	7493	cluster_1052	1	0.0527022	0.3720897
331	ELF-1	TRANSFAC	GRH	909	cluster_3	2	0.052742	0.3720897
7996	NKX6A	TRANSFAC	Homeobox_protein_DLX-5	2704	cluster_723	98	0.0528298	0.3720897
1922	TEAD4_CEBPB	HumanTF2	TEAD4_CEBPB	1922	cluster_218	4	0.0529255	0.3720897
7486	ZNF559	TRANSFAC	ZNF559	7486	cluster_1623	1	0.0530066	0.3720897
7945	SOX-10	TRANSFAC	Transcription_factor_SOX-9	2644	cluster_1028	10	0.0530399	0.3720897
6054	ZSCAN4	TRANSFAC	GM397	5536	cluster_755	4	0.0530411	0.3720897
7514	ZNF184	TRANSFAC	ZFP184	6686	cluster_992	2	0.0532365	0.3720996
1425	ELK1_FOXI1	HumanTF2	ELK1_FOXI1	1425	cluster_31	4	0.0532984	0.3720996
9350	HSF	TRANSFAC	HSF	9350	cluster_1569	1	0.0534107	0.3722034
6599	ZNF718	TRANSFAC	ZNF718	6599	cluster_1932	1	0.0535982	0.3722034
1744	HOXB13_TBX3	HumanTF2	HOXB13_TBX3	1744	cluster_133	2	0.0539044	0.3728806
10085	SPDEF	HumanTF	SPDEF	10085	cluster_2387	2	0.0539369	0.3728806
8072	PSF	TRANSFAC	PSF	8072	cluster_2237	1	0.0546945	0.3728806
8448	HOXD13	TRANSFAC	HOXD13	8448	cluster_1074	1	0.0548066	0.3728806
7053	ZFP112	TRANSFAC	ZFP112	7053	cluster_2332	2	0.0548089	0.3728806
5326	BATF	HUMAN.H10MO.A	BATF	5326	cluster_314	2	0.0548089	0.3728806
5096	VENTX	HT-SELEX2	VENTX	5096	cluster_1660	1	0.0548439	0.3728806
6811	PRDM16	TRANSFAC	PRDM16	6811	cluster_2130	1	0.0549199	0.3728806
8108	SC	TRANSFAC	TCF21	10184	cluster_688	5	0.0550907	0.3728806
371	LIN54	CISBP	LIN54	370	cluster_337	9	0.0553345	0.3728806
1777	HOXB2_PITX1	HumanTF2	HOXB2_PITX1	1777	cluster_148	2	0.0554269	0.3728806
9590	FOXJ3	HumanTF	FOXJ2	9559	cluster_2079	3	0.0554662	0.3728806
6108	EGR-1	TRANSFAC	EGR-1	6108	cluster_2209	1	0.0555098	0.3728806
3185	PAX4_REF_R3	UniPROBE	POU1F1	10939	cluster_357	26	0.0555098	0.3728806
6311	ZFP414	TRANSFAC	ZFP414	6311	cluster_2659	1	0.0555657	0.3728806
6402	BCL-11A	TRANSFAC	BCL-11A	6402	cluster_2761	1	0.0555806	0.3728806
6354	TBX22	TRANSFAC	TBX15	6305	cluster_1078	12	0.0560572	0.3745704
7989	NFE2L1	TRANSFAC	BACH2	8726	cluster_655	18	0.0563096	0.3745704
360	MEX-6	CISBP	MEX-6	360	cluster_1498	1	0.056418	0.3746448
6022	ATF-3	TRANSFAC	ATF-3	6022	cluster_2350	1	0.0566353	0.3746448
6702	ZFP768	TRANSFAC	ZFP768	6702	cluster_1611	1	0.0569125	0.3746448
7783	PBX3	TRANSFAC	PBX3	7783	cluster_2166	1	0.056955	0.3746448
6379	PHIAP3	TRANSFAC	PHIAP3	6379	cluster_1667	1	0.0571254	0.3746448
711	TERF2	CISBP	TERF2	711	cluster_2477	1	0.0572107	0.3746448
6001	OCT-2	TRANSFAC	OCT-2	6001	cluster_1457	1	0.0572242	0.3746448
7221	ZFP629	TRANSFAC	ZFP629	7221	cluster_1229	1	0.057285	0.3746448
3745	ESR1	HT-SELEX2	ER-ALPHA	8586	cluster_325	26	0.0572961	0.3746448
5300	ZSCAN9	HT-SELEX2	ZSCAN9	5300	cluster_2165	2	0.057718	0.3751663
6325	ZNF293	TRANSFAC	ZNF293	6325	cluster_2781	1	0.0579155	0.3752881
2710	T-BOX_TRANSCRIPTION_FACTOR_TBX5	3D-footprint	T-BOX_TRANSCRIPTION_FACTOR_TBX5	2710	cluster_2573	3	0.0580246	0.3752881
668	UNC-86	CISBP	UNC-86	1334	cluster_2	5	0.0580683	0.3752881
5135	ZBTB14	HT-SELEX2	ZBTB14	5134	cluster_1846	4	0.0582722	0.3752881
11058	CG9786	FlyZincFinger	CG9786	11060	cluster_1282	5	0.0583108	0.3752881
7617	ZNF490	TRANSFAC	ZNF490	7617	cluster_1087	1	0.058484	0.3756342
9296	BAB1	DrosophilaTF	BAB1	9296	cluster_2147	1	0.0599441	0.3791721
9142	ATF2	TRANSFAC	GMEB2	9615	cluster_687	2	0.0600259	0.3791721
11044	CG31666	FlyZincFinger	CG31666	11044	cluster_2419	1	0.0604544	0.3791721
10190	TCFAP2A	HumanTF	TCFAP2A	10190	cluster_530	7	0.06047	0.3791721
7564	ZNF430	TRANSFAC	ZFP192	7163	cluster_699	6	0.0604772	0.3791721
4718	HNF4-ALPHA	TRANSFAC	RXRA	4996	cluster_423	10	0.0604923	0.3791721
7278	ZNF571	TRANSFAC	ZNF571	7278	cluster_2094	2	0.0606751	0.379467
2884	RFX4	UniPROBE	RFX4	5711	cluster_474	4	0.0608582	0.3802912
6553	ZNF816A	TRANSFAC	ZNF816A	6553	cluster_1571	1	0.0609485	0.3805531
9305	BYN	DrosophilaTF	BYN	9305	cluster_1679	2	0.0610557	0.3809502
6557	ZNF235	TRANSFAC	ZNF534	7267	cluster_720	7	0.0612788	0.3819482
1361	ATF4_TEF	HumanTF2	RARA	10003	cluster_563	11	0.0614663	0.3819501
10129	TBX20	HumanTF	TBX20	4977	cluster_665	7	0.0614809	0.3819501
6270	APA1	TRANSFAC	APA1	6270	cluster_1530	1	0.0615074	0.3819501
7246	ZNF497	TRANSFAC	ZNF497	7246	cluster_1096	1	0.0617869	0.3828908
9852	NR2E1	HumanTF	NR2E1	9852	cluster_583	6	0.0618293	0.3828908
7729	ZNF658B	TRANSFAC	ZNF658B	7729	cluster_1213	2	0.0623763	0.3845061
7802	JDP2	TRANSFAC	POU3F4	4736	cluster_955	3	0.062447	0.3845061
6042	NF-KAPPAB	TRANSFAC	P50:P50	10636	cluster_986	7	0.062584	0.3847465
7260	ZNF573	TRANSFAC	ZNF573	7260	cluster_952	1	0.062941	0.3858407
10652	IPF1	TRANSFAC	IPF1	10652	cluster_1450	1	0.0629912	0.3858407
475	FOXJ1	CISBP	FOXO3	5433	cluster_604	21	0.0629926	0.3858407
7696	ZNF611	TRANSFAC	ZNF611	7696	cluster_1097	1	0.0632422	0.3870126
1137	HLHMBETA	CISBP	Ahr	10507	cluster_543	8	0.0634362	0.3872769
2687	RETINOIC_ACID_RECEPTOR_RXR-ALPHA	3D-footprint	T3RBETA	2713	cluster_658	5	0.0635223	0.3872769
9981	RHOXF1	HumanTF	OTD	8259	cluster_532	79	0.0635275	0.3872769
7021	ZNF93	TRANSFAC	ZNF93	7021	cluster_1255	1	0.063802	0.3884384
7388	ZNF502	TRANSFAC	ZNF713	6729	cluster_1871	2	0.0640527	0.3891704
6765	ZBTB20	TRANSFAC	ZFP775	6643	cluster_1050	4	0.0643072	0.3892125
7744	ZNF671	TRANSFAC	ZNF671	7744	cluster_2918	1	0.0643252	0.3892125
6838	ZNF275	TRANSFAC	ZFP90	7352	cluster_2098	3	0.0644765	0.3892125
11094	CG42277	FlyZincFinger	RN	1177	cluster_460	3	0.0645089	0.3892125
7513	ZFP3	TRANSFAC	ZNF718	6595	cluster_752	4	0.06461	0.3892125
6611	ZNF699	TRANSFAC	ZNF699	6611	cluster_1423	1	0.0646419	0.3892125
9713	IRF3	HumanTF	IRF3	4175	cluster_641	3	0.0652711	0.3905469
6634	ZNF699	TRANSFAC	ZNF699	6634	cluster_916	2	0.0653463	0.3905469
5137	ZBTB18	HT-SELEX2	ZNF238	978	cluster_9	6	0.0653552	0.3905469
4957	SREBF1	HT-SELEX2	SREBF1	10751	cluster_588	15	0.0657159	0.3913087
2739	ARYL_HYDROCARBON_RECEPTOR_NUCLEAR_TRANSLOCATOR	3D-footprint	MICROPHTHALMIA-ASSOCIATED_TRANSCRIPTION_FACTOR	2622	cluster_1024	12	0.0657475	0.3913087
892	TBX-39	CISBP	TBX-39	892	cluster_2493	2	0.0660967	0.3919731
8947	PLAGL1	UniPROBE	PLAGL1	4940	cluster_366	2	0.0663555	0.3919731
7963	HSF2	TRANSFAC	HSF1	10676	cluster_579	28	0.0664947	0.3919731
5226	ZNF449	HT-SELEX2	ZNF449	5226	cluster_2538	2	0.0665888	0.3919731
926	CDC5L	CISBP	CDC5L	926	cluster_6	2	0.0666359	0.3919731
4565	NR5A2	HT-SELEX2	NR5A2	4565	cluster_2863	2	0.06665	0.3919731
1850	MYBL1_FIGLA	HumanTF2	MYBL1_FIGLA	1850	cluster_180	2	0.0667086	0.3919731
828	TAG-347	CISBP	TAG-347	828	cluster_1739	1	0.0670604	0.3934414
2069	BRN-2	TRANSFAC	POU3F2	924	cluster_406	2	0.0674508	0.3945535
10981	CG2932	FlyZincFinger	EGR-2	8444	cluster_791	9	0.0675314	0.3945535
6934	ZNF17	TRANSFAC	ZNF17	6934	cluster_2843	1	0.0675537	0.3945535
2242	CAAT/ENHANCER_BINDING_PROTEIN_BETA	3D-footprint	CAAT/ENHANCER_BINDING_PROTEIN_BETA	2242	cluster_1714	1	0.0675823	0.3945535
6457	REX-1	TRANSFAC	REX-1	6457	cluster_1629	2	0.0676614	0.3945535
6424	OVOL1	TRANSFAC	OVOL1	6424	cluster_2807	1	0.0679156	0.3952588
7604	ZNF443	TRANSFAC	ZNF443	7604	cluster_2200	1	0.0679633	0.3952588
1386	CUX1_PITX1	HumanTF2	CUX1_PITX1	1386	cluster_292	2	0.0681228	0.3957181
2718	ETS_TRANSLOCATION_VARIANT_4	3D-footprint	ETS_TRANSLOCATION_VARIANT_4	2718	cluster_2837	2	0.0685982	0.3978918
1201	SIM	CISBP	SIMA	1200	cluster_1521	2	0.0689561	0.3986152
2369	PROTEIN_(SERUM_RESPONSE_FACTOR_(SRF))	3D-footprint	PROTEIN_(SERUM_RESPONSE_FACTOR_(SRF))	2369	cluster_2687	2	0.0691354	0.3994755
7452	TFIIIA	TRANSFAC	TFIIIA	7452	cluster_2767	3	0.069268	0.3996663
7138	ZNF742	TRANSFAC	ZNF742	7138	cluster_1489	1	0.0697506	0.3996663
6917	ZNF253	TRANSFAC	ZNF253	6917	cluster_1116	1	0.0697653	0.3996663
6997	ZNF81	TRANSFAC	ZNF175	6822	cluster_865	2	0.0698886	0.3996663
6890	ZNF208	TRANSFAC	ZNF208	6890	cluster_939	1	0.070157	0.3996663
772	NHR-66	CISBP	NHR-66	772	cluster_1283	6	0.070353	0.3996663
1781	HOXB2_RFX5	HumanTF2	HOXB2_RFX5	1781	cluster_152	2	0.0705217	0.3996663
8037	PREP-1	TRANSFAC	PREP-1	8037	cluster_1615	1	0.0706285	0.3996663
7624	ZNF107	TRANSFAC	ZNF107	7624	cluster_2901	1	0.0706285	0.3996663
8253	LBE	TRANSFAC	LBE	8253	cluster_2218	2	0.0706408	0.3996663
5324	BACH1	MOUSE.H10MO.C	JUN_FOS	3330	cluster_534	114	0.0706891	0.3996663
2923	HOXA5	TRANSFAC	HOXA5	2923	cluster_2039	1	0.0713458	0.3996663
160	OLIG3	CISBP	OLIG3	160	cluster_2359	1	0.0713912	0.3996663
205	ATF4	CISBP	Y51H4A.4	237	cluster_1342	4	0.0714166	0.3996663
6203	HKB	TRANSFAC	HKB	8382	cluster_1981	3	0.0714176	0.3996663
3770	ETV3	HT-SELEX2	ETV3	3770	cluster_2202	2	0.0714923	0.399758
8473	EGR3	TRANSFAC	EGR1	5375	cluster_525	62	0.0717487	0.4000091
5161	ZFP1	HT-SELEX2	ZFP1	8534	cluster_467	4	0.0724428	0.4012213
2455	INTERFERON_REGULATORY_FACTOR_3	3D-footprint	INTERFERON_REGULATORY_FACTOR_3	2455	cluster_3008	1	0.0728896	0.4024108
2866	FOXJ1	UniPROBE	FOXL1	5491	cluster_371	6	0.073023	0.4024108
7784	PRDM15	TRANSFAC	PRDM15	7784	cluster_1391	1	0.0730405	0.4024108
5591	NRF1	HUMAN.H10MO.A	NRF1	5591	cluster_2045	1	0.0731102	0.4024108
7105	ZNF91	TRANSFAC	ZNF553	6813	cluster_821	4	0.0737574	0.4024108
9210	IRF-7	TRANSFAC	IRF-7	9210	cluster_2163	1	0.0739932	0.4024108
1541	ETV2_SREBF2	HumanTF2	ETV2_SREBF2	1541	cluster_65	2	0.0741948	0.4024108
10407	MYOCYTE-SPECIFIC_ENHANCER_FACTOR_2A,_C4_FORM	3D-footprint	MYOCYTE-SPECIFIC_ENHANCER_FACTOR_2A,_C4_FORM	10407	cluster_2922	1	0.0742219	0.4024108
5303	AIRE	HUMAN.H10MO.C	AIRE	5303	cluster_2682	1	0.0743616	0.4024108
2675	RUNT-RELATED_TRANSCRIPTION_FACTOR_1	3D-footprint	RUNT-RELATED_TRANSCRIPTION_FACTOR_1	2601	cluster_1668	12	0.0744157	0.4024108
7285	ZNF227	TRANSFAC	ZNF227	7285	cluster_2403	1	0.0745449	0.4024108
6473	ZSCAN5C	TRANSFAC	ZSCAN5C	6473	cluster_2133	1	0.0748049	0.4026365
6328	SALL1	TRANSFAC	SALL1	6328	cluster_1768	1	0.0748568	0.4026365
8423	CG14860	TRANSFAC	CG14860	8423	cluster_1717	1	0.0748591	0.4026365
6847	ZNF711	TRANSFAC	ZNF711	6847	cluster_1803	1	0.0756406	0.4061176
7172	ZFP260	TRANSFAC	ZFP260	7172	cluster_1525	1	0.0760755	0.4065799
4630	PAX4	HT-SELEX2	PAX5	10515	cluster_620	28	0.0760908	0.4065799
6405	PLAGL2	TRANSFAC	PLAGL2	6405	cluster_1935	1	0.0760938	0.4065799
10735	DPY-27	JASPAR	DPY-27	10735	cluster_2405	1	0.0765889	0.4077162
9411	CPEB1	HumanTF	HOXC10	4078	cluster_601	76	0.0767366	0.4077162
1490	ETV2_DLX3	HumanTF2	HOXB2_ELK3	1754	cluster_138	6	0.0768257	0.4077476
5367	E2F2	HUMAN.H10MO.B	E2F1	1245	cluster_603	27	0.0768257	0.4077476
6833	ZNF586	TRANSFAC	ZNF586	6833	cluster_2948	1	0.0771095	0.4081245
7051	ZNF211	TRANSFAC	ZNF211	7051	cluster_2885	1	0.0773659	0.4084643
6303	ZNF396	TRANSFAC	ZNF396	6303	cluster_700	6	0.0775258	0.4084705
8782	UNKNOWNFH	EEADannot	FOXJ3;FOXK2;FOXO3;UNKNOWNFH;EGR1	1350		0	0.0776791	0.4084705
2501	TRANS-ACTING_T-CELL-SPECIFIC_TRANSCRIPTION_FACTOR_	3D-footprint	TRANS-ACTING_T-CELL-SPECIFIC_TRANSCRIPTION_FACTOR_	2501	cluster_2185	2	0.0779093	0.4084705
7291	ZNF557	TRANSFAC	ZNF557	7291	cluster_1297	1	0.0782166	0.4084705
5709	TBX20	MOUSE.H10MO.C	TBX20	5709	cluster_170	4	0.0782324	0.4084705
1145	HR83	CISBP	HR83	1145	cluster_1808	1	0.0784708	0.4085086
2105	SMAD4	TRANSFAC	SMAD3	8013	cluster_2407	5	0.0786003	0.4085086
7796	LUMAN	TRANSFAC	LUMAN	7796	cluster_2519	1	0.0788212	0.4086303
10333	PAX-6	TRANSFAC	PAX-6	10333	cluster_2674	1	0.0790245	0.4091179
3081	EGR2_R409W_R1	UniPROBE	EGR2_R409W_R1	3081	cluster_1508	5	0.0793077	0.4097958
6546	ZIPRO1	TRANSFAC	ZIPRO1	6546	cluster_2211	1	0.0794517	0.4097958
7914	NF-1C	TRANSFAC	NFIC	10625	cluster_727	6	0.0795374	0.4097958
8681	OLIG2	TRANSFAC	OLIG2	5594	cluster_320	2	0.0799056	0.4097958
7704	ZNF585B	TRANSFAC	ZNF585B	7704	cluster_924	1	0.0799667	0.4097958
7306	ZNF557	TRANSFAC	ZNF557	7306	cluster_1007	1	0.08004	0.4097958
6646	ZBTB24	TRANSFAC	ZBTB24	6646	cluster_1801	1	0.080225	0.4097958
6107	TAFII250	TRANSFAC	TAFII250	6107	cluster_2590	1	0.0804553	0.4097958
7272	ZNF761	TRANSFAC	ZNF761	7272	cluster_2820	1	0.0805614	0.4097958
5802	SRY	TRANSFAC	SOX17	8869	cluster_419	27	0.0806765	0.4097958
10425	KNI	TRANSFAC	KNI	10425	cluster_2833	1	0.0807866	0.4097958
3240	PROP1_R99Q_R1	UniPROBE	PROP1_R99Q_R1	3240	cluster_2331	3	0.080873	0.4099432
8328	TOY	TRANSFAC	HOXB2_PAX5	1773	cluster_146	9	0.0809304	0.4099446
6047	BCL-11A	TRANSFAC	IRF-1	10078	cluster_2266	4	0.0817577	0.4118567
2678	FORKHEAD_BOX_PROTEIN_O1	3D-footprint	FORKHEAD_BOX_PROTEIN_O1	2678	cluster_1108	3	0.0820028	0.4125058
8162	CHECKPOINT_SUPPRESSOR_HOMOLOGUE	TRANSFAC	CHECKPOINT_SUPPRESSOR_HOMOLOGUE	8162	cluster_2733	1	0.08263	0.4126713
2399	NUCLEAR_FACTOR_OF_ACTIVATED_T-CELLS,_CYTOPLASMIC_2	3D-footprint	CORE_NFATC1	2176	cluster_1299	3	0.0826453	0.4126713
8256	CG15696	TRANSFAC	CG9876	8230	cluster_635	11	0.0826573	0.4126713
3161	NKX2-5_T178M_R1	UniPROBE	NKX2-5_T178M_R1	3161	cluster_2542	1	0.0829264	0.4126713
3553	CREB3L1	HT-SELEX2	CREB3L1	3550	cluster_2111	4	0.0831045	0.4126713
1151	KNRL	CISBP	EG	1105	cluster_654	4	0.0832973	0.4126713
4461	NFATC4	HT-SELEX2	NFATC4	4464	cluster_610	10	0.0833515	0.4126713
7004	ZNF445	TRANSFAC	ZNF445	7004	cluster_1622	1	0.0834057	0.4126713
10455	ISL1	TRANSFAC	ISLET1	5935	cluster_1113	5	0.0834474	0.4126713
6994	ZNF41	TRANSFAC	ZNF41	6994	cluster_1353	1	0.0841672	0.4146916
4754	POU4F3	HT-SELEX2	POU4F3	4748	cluster_1552	16	0.0841672	0.4146916
9079	POU3F3	UniPROBE	POU3F3	6130	cluster_1364	8	0.0843103	0.4149553
9951	POU2F2	HumanTF	POU2F3	9920	cluster_605	13	0.0845919	0.4155147
5192	ZNF250	HT-SELEX2	ZNF250	5191	cluster_963	2	0.0846135	0.4155147
3876	FOXP1	HT-SELEX2	FOXP1	3876	cluster_2997	2	0.0848184	0.4155147
8192	SOX102F	TRANSFAC	YL-1	8353	cluster_2199	3	0.0850131	0.4155147
1893	POU2F1_HOXB13	HumanTF2	POU2F1_HOXB13	1893	cluster_201	2	0.0850555	0.4155147
2819	ANTENNAPEDIA_HOMEODOMAIN	3D-footprint	HOMEOTIC_PROTEIN_ANTENNAPEDIA	2728	cluster_1496	6	0.0851064	0.4155147
7216	ZNF585A	TRANSFAC	ZNF585A	7216	cluster_2785	1	0.0851526	0.4155147
8446	FOXL2	TRANSFAC	FOXL2	8446	cluster_2022	1	0.0851924	0.4155147
552	TLX2	CISBP	TLX2	552	cluster_1781	1	0.0852627	0.4155147
791	EGL-38	CISBP	EGL-38	791	cluster_2000	1	0.0853175	0.4155147
1395	CUX1_TBX21	HumanTF2	HOXD12_EOMES	1806	cluster_163	16	0.0853725	0.4155147
6759	ZFP319	TRANSFAC	ZFP319	6759	cluster_1794	2	0.0853751	0.4155147
1871	PITX1_FIGLA	HumanTF2	HOXB2_TCF3	1794	cluster_160	14	0.0857764	0.4162821
7316	ZNF283	TRANSFAC	ZNF283	7316	cluster_2289	1	0.0859351	0.4162821
10728	SU(HW)	JASPAR	SU(HW)	10728	cluster_2971	1	0.0871116	0.4183474
6316	ZBTB3	TRANSFAC	ZBTB3	6316	cluster_2595	1	0.0872705	0.418778
10765	E2F-1	TRANSFAC	E2F-1	10765	cluster_2280	1	0.0874439	0.4192264
6740	NRIF	TRANSFAC	NRIF	6740	cluster_836	1	0.0874439	0.4192264
10430	TWI	TRANSFAC	TWI	10430	cluster_2861	1	0.0875403	0.4193051
2544	TRANSCRIPTION_FACTOR_P65	3D-footprint	TRANSCRIPTION_FACTOR_P65	2544	cluster_2746	1	0.0878897	0.4202874
7151	ZNF568	TRANSFAC	ZNF568	7151	cluster_2713	1	0.0879933	0.4203764
8102	MAX	TRANSFAC	MAX_1	10766	cluster_749	20	0.088058	0.4203764
7467	ZNF479	TRANSFAC	ZNF479	7467	cluster_1697	1	0.0882243	0.4205405
257	BCL6B	CISBP	BCL6B	257	cluster_2340	1	0.0882528	0.4205405
7289	ZNF647	TRANSFAC	ZNF647	7289	cluster_2627	1	0.0883192	0.4205765
1233	STAT4	TRANSFAC	BCL6	5329	cluster_1504	4	0.0886003	0.4214293
10772	SRF_1	JASPAR	SRF_1	10772	cluster_471	17	0.0890994	0.4218675
10290	AP-1	TRANSFAC	AP-1	10290	cluster_2329	1	0.0899243	0.4243143
7978	SKN-1	TRANSFAC	SKN-1	7978	cluster_1288	1	0.0901873	0.4245871
6925	ZNF716	TRANSFAC	ZNF716	6925	cluster_1982	1	0.0910087	0.4262285
10868	SOX9	TRANSFAC	LEF1	3334	cluster_599	4	0.0927568	0.4295984
3789	ETV7	HT-SELEX2	ETV7	1580	cluster_68	19	0.0928901	0.4295984
6290	RREB-1	TRANSFAC	RREB-1	6290	cluster_1758	1	0.0935188	0.4304021
2432	INTERFERON_REGULATORY_FACTOR_2	3D-footprint	INTERFERON_REGULATORY_FACTOR_2	2432	cluster_3035	1	0.093973	0.4308147
2274	HEPATOCYTE_NUCLEAR_FACTOR_1-ALPHA	3D-footprint	HEPATOCYTE_NUCLEAR_FACTOR_1-BETA	2418	cluster_1917	3	0.0940181	0.4308147
389	MLL	CISBP	KDM2B	377	cluster_2003	8	0.0946034	0.4312458
8028	MEIS1B:HOXA9:PBX1A	TRANSFAC	PBX4_HOXA10	1867	cluster_189	22	0.0950988	0.4312458
6531	ZIPRO1	TRANSFAC	ZIPRO1	6531	cluster_2149	2	0.0957525	0.4312458
1889	POU2F1_FOXO6	HumanTF2	POU2F1_FOXO6	1889	cluster_199	5	0.0957644	0.4312458
6373	SEF-1	TRANSFAC	SEF-1	6373	cluster_2744	1	0.0957644	0.4312458
2001	TEAD4_PITX1	HumanTF2	TEAD4_DLX3	1940	cluster_225	10	0.0958831	0.4313566
1482	ETV2_BHLHA15	HumanTF2	ETV2_BHLHA15	1482	cluster_37	4	0.096337	0.4318962
7320	ZNF679	TRANSFAC	ZNF679	7320	cluster_1086	1	0.09693	0.4326554
3733	SLBO	TRANSFAC	SLBO	3733	cluster_1767	1	0.0970488	0.4328022
3047	HLH-1_L13V	UniPROBE	HLH-1_L13T	3046	cluster_1902	2	0.0972199	0.4328022
7154	ZNF678	TRANSFAC	ZNF311	6631	cluster_1561	2	0.097246	0.4328022
6523	ZNF154	TRANSFAC	ZNF251	7487	cluster_746	4	0.0974495	0.4328022
1776	HOXB2_PITX1	HumanTF2	HOXB2_PITX1	1776	cluster_147	2	0.0977039	0.4328022
10008	RARB	HumanTF	RARA::RXRG	8775	cluster_495	15	0.0979643	0.4328022
7155	ZNF569	TRANSFAC	ZFP74	6692	cluster_2842	2	0.0979979	0.4328022
5294	ZSCAN29	HT-SELEX2	ZSCAN29	5293	cluster_3059	2	0.0981671	0.4328022
1379	CUX1_FOXO6	HumanTF2	CUX1_FOXO6	1379	cluster_287	6	0.0981823	0.4328022
1082	FBGN0262582	CISBP	FBGN0262582	1082	cluster_1961	2	0.0983829	0.4328022
699	CBG08311	CISBP	ZC416.1	703	cluster_1614	3	0.098972	0.4335312
3301	GSC	SMILE-seq	GSC	3301	cluster_349	4	0.099011	0.4335312
547	HOXD13A	CISBP	HOXD13A	547	cluster_977	2	0.0993741	0.4335312
7477	ZNF696	TRANSFAC	ZNF696	7477	cluster_1195	1	0.0995783	0.4335312
5948	TEF-5	TRANSFAC	TEF-5	5948	cluster_1506	5	0.0995787	0.4335312
6931	ZNF891	TRANSFAC	ZNF891	6931	cluster_1324	2	0.0995836	0.4335312
10422	BRK	TRANSFAC	KRUEPPEL-LIKE_FACTOR_4	2468	cluster_1107	4	0.0996266	0.4335312
409	DMRTC2	CISBP	DMRTC2	409	cluster_1657	1	0.0996289	0.4335312
2368	NUCLEAR_FACTOR_OF_ACTIVATED_T-CELLS,_CYTOPLASMIC_2	3D-footprint	NUCLEAR_FACTOR_OF_ACTIVATED_T-CELLS,_CYTOPLASMIC_2	2368	cluster_2505	1	0.099728	0.4335312
8829	ZF5	TRANSFAC	ZF5	8829	cluster_2089	1	0.099746	0.4335312
9161	HLH-3	UniPROBE	HLH-3	9161	cluster_2396	1	0.0998768	0.4335312
11041	CG11491	FlyZincFinger	CG11491	11041	cluster_1927	1	0.0999142	0.4335312
407	DMRT2	CISBP	DMRT2	407	cluster_1690	1	0.1001085	0.4335312
327	M03D4.4	CISBP	M03D4.4	327	cluster_1887	2	0.1001385	0.4335312
7552	PRDM9	TRANSFAC	ZNF727	6907	cluster_796	3	0.1001385	0.4335312
1545	ETV2_TBX21	HumanTF2	ETV2_EOMES	1495	cluster_44	4	0.1001695	0.4335312
3961	HES5	HT-SELEX2	HES5	3961	cluster_2348	1	0.100594	0.4349615
10900	NEUROD	TRANSFAC	NEUROD	10900	cluster_1211	1	0.1011778	0.4353316
3656	E2F8	HT-SELEX2	E2F7	3654	cluster_527	10	0.1015568	0.4353316
3004	FOXN2	UniPROBE	CHES1L_SECONDARY_MOTIF	5954	cluster_447	5	0.1015655	0.4353316
5481	HOXA10	HUMAN.H10MO.C	HOXA10	5481	cluster_1994	1	0.1016295	0.4353316
3955	TTX-3:CEH-10	TRANSFAC	TTX-3:CEH-10	3955	cluster_2801	1	0.1016906	0.4353316
8208	ACHI	TRANSFAC	ACHI	8208	cluster_2660	1	0.1016934	0.4353316
8322	POXN	TRANSFAC	POXN	8322	cluster_2611	1	0.101737	0.4353316
8480	GCM	TRANSFAC	GCM	8802	cluster_871	5	0.1019441	0.4359429
4475	NFKB2	HT-SELEX2	NFKB1	3339	cluster_606	5	0.1020577	0.4359429
7913	C-MYB	TRANSFAC	C-MYB	7913	cluster_696	10	0.1024256	0.4363649
8435	MEL1	TRANSFAC	EVI-1	10427	cluster_1390	8	0.1029476	0.4369126
8701	PAX5	JASPAR	PAX5	8701	cluster_2001	1	0.1029476	0.4369126
3535	CREB1	HT-SELEX2	CREB1	3535	cluster_2124	1	0.1030554	0.4370816
6309	INSM2	TRANSFAC	INSM2	6309	cluster_2689	1	0.1035073	0.4376901
1450	ERF_CEBPD	HumanTF2	ETV2_CEBPD	1483	cluster_38	14	0.1036225	0.4376901
9044	POU2F3	UniPROBE	POU2F2	10941	cluster_528	8	0.1036546	0.4376901
246	MNM-2	CISBP	MNM-2	246	cluster_2352	1	0.1038429	0.4376901
3160	NKX2-5_R190C_R1	UniPROBE	NKX2-5_R190C_R1	3160	cluster_2291	1	0.1038961	0.4376901
7649	ZNF131	TRANSFAC	ZNF131	7649	cluster_3032	2	0.1039413	0.4376901
10028	SOX10	HumanTF	SOX21	10043	cluster_1125	6	0.1043545	0.4387017
7755	ZNF236	TRANSFAC	ZNF236	7754	cluster_1848	2	0.1044144	0.4388363
6675	ZBTB49	TRANSFAC	ZBTB49	6675	cluster_1469	1	0.1047734	0.4391246
6748	ZSCAN4	TRANSFAC	ZSCAN4	6748	cluster_2139	1	0.105147	0.439769
1472	ERF_NHLH1	HumanTF2	ERF_NHLH1	1472	cluster_36	4	0.1051508	0.439769
6957	KOX1	TRANSFAC	KOX1	6957	cluster_2635	1	0.1051844	0.439769
1925	TEAD4_CEBPD	HumanTF2	TEAD4_CEBPD	1925	cluster_221	2	0.1054574	0.4405176
6637	ZNF699	TRANSFAC	ZFP-37	7605	cluster_964	3	0.1054979	0.4405176
1023	AEF1	CISBP	AEF1	1023	cluster_317	2	0.1059945	0.4413525
1485	ETV2_DLX2	HumanTF2	ETV2_DLX3	1488	cluster_40	8	0.1060121	0.4413525
4798	PTF1A	HT-SELEX2	NAU	8104	cluster_744	8	0.1060739	0.4413525
2857	NFATC2	TRANSFAC	NFATc2	5793	cluster_2112	7	0.1063554	0.4417461
1900	LYF-1	TRANSFAC	LYF-1	1900	cluster_2288	3	0.1072064	0.443009
3253	VAX2_L139M_R2	UniPROBE	VSX1_Q175H_R1	3261	cluster_1428	20	0.1072382	0.443009
2191	PROTEIN_(HOMEOBOX_PROTEIN_HOX-B1)	3D-footprint	PROTEIN_(HOMEOBOX_PROTEIN_HOX-B1)	2191	cluster_692	4	0.1078881	0.4450858
6738	EZI	TRANSFAC	EZI	6738	cluster_2631	2	0.1080147	0.4451026
5302	AHR	HUMAN.H10MO.B	AHR	5302	cluster_823	2	0.1081628	0.4451026
10087	SPIB	HumanTF	SPIB	5680	cluster_766	5	0.1082233	0.4451026
1879	POU2F1_DLX2	HumanTF2	POU2F1_DLX2	1878	cluster_1542	3	0.1084804	0.4451026
2240	CAAT/ENHANCER_BINDING_PROTEIN_BETA	3D-footprint	CCAAT/ENHANCER-BINDING_PROTEIN_BETA	2411	cluster_1713	5	0.1087816	0.4461271
5749	SOX14	TRANSFAC	SOX14	5749	cluster_369	3	0.1092368	0.4469859
8487	CRX	TRANSFAC	CRX	8487	cluster_2891	1	0.1094796	0.4469859
2495	POU_DOMAIN,_CLASS_6,_TRANSCRIPTION_FACTOR_1	3D-footprint	POU_DOMAIN,_CLASS_6,_TRANSCRIPTION_FACTOR_1	2495	cluster_2205	2	0.1095388	0.4469859
1250	KLF4	JASPAR	KLF4	1250	cluster_2881	1	0.1098034	0.4469859
8018	TRPS1	TRANSFAC	TRPS1	8018	cluster_2755	1	0.1098819	0.4469859
6734	ZNF439	TRANSFAC	ZNF439	6734	cluster_2334	1	0.1099005	0.4469859
6551	ZNF235	TRANSFAC	ZNF235	6551	cluster_1849	1	0.1105021	0.4476192
1012	E2F	CISBP	E2F	1012	cluster_1603	5	0.1105712	0.4476192
4834	RFX5	HT-SELEX2	RFX5	4834	cluster_1224	2	0.1106494	0.4476192
7708	ZNF611	TRANSFAC	ZNF611	7708	cluster_2734	1	0.1107403	0.4476192
9819	MSX3	HumanTF	POU3F2	4732	cluster_1092	7	0.1112117	0.4489709
5904	HOXA9	TRANSFAC	HOXA9	5904	cluster_1942	1	0.1114434	0.4489709
3147	KLF11_REF_R1	UniPROBE	SP4	5151	cluster_1259	4	0.111676	0.4490061
1220	HMGIY	TRANSFAC	HMGIY	1220	cluster_913	1	0.1117048	0.4490061
5751	SOX17	TRANSFAC	SOX17	5751	cluster_430	4	0.111862	0.4490443
9874	NR2E1	HumanTF	NR2E1	9853	cluster_625	3	0.1119226	0.4490443
5210	ZNF343	HT-SELEX2	ZNF343	5209	cluster_2954	2	0.1119388	0.4490443
7789	SP2	TRANSFAC	FUSION_OF_N-TERMINAL_17-MER_PEPTIDE_EXTENSION_TO_Z	1212	cluster_582	6	0.1119827	0.4490443
2581	MOTHERS_AGAINST_DECAPENTAPLEGIC_HOMOLOG_4	3D-footprint	SMAD5	4894	cluster_531	14	0.1121191	0.449211
643	NK-LIKE_21	CISBP	PHA-2	607	cluster_1387	3	0.112651	0.4502706
9420	CUX1	HumanTF	CUX1	9420	cluster_2858	1	0.1126607	0.4502706
9860	HP1_SITE_FACTOR	TRANSFAC	HP1_SITE_FACTOR	9860	cluster_1949	1	0.1136708	0.452908
9856	NR2F1	HumanTF	NR2F2	4907	cluster_479	11	0.1140688	0.452908
515	D4N2R2_MELGA	CISBP	GCM2	1324	cluster_564	24	0.1145155	0.4532283
7238	ZNF765	TRANSFAC	ZNF765	7238	cluster_1328	2	0.1149332	0.4532283
5952	JUMEAU_SECONDARY_MOTIF	TRANSFAC	JUMEAU_SECONDARY_MOTIF	5952	cluster_524	2	0.1150472	0.4532283
8628	RFX2	TRANSFAC	RFX2	8550	cluster_331	30	0.1151901	0.4532283
7690	ZNF528	TRANSFAC	ZNF528	7690	cluster_1908	1	0.115406	0.4535358
6906	ZNF253	TRANSFAC	ZNF253	6906	cluster_1488	1	0.1155544	0.4535814
56	HLX	TRANSFAC	GSB	8317	cluster_572	13	0.1157654	0.4539803
2682	TRANSCRIPTION_FACTOR_ETV6	3D-footprint	TRANSCRIPTION_FACTOR_ETV6	2682	cluster_1174	2	0.116213	0.4551001
7432	ZNF479	TRANSFAC	ZNF254	6956	cluster_650	13	0.116775	0.4561885
1493	ETV2_EOMES	HumanTF2	ELK1_EOMES	1419	cluster_28	16	0.1167793	0.4561885
803	MBR-1	CISBP	PLAGL1	260	cluster_1434	2	0.116781	0.4561885
953	HOXA3	CISBP	HOXA3	953	cluster_517	2	0.1169485	0.456616
6205	GSH-1	TRANSFAC	ZNF449	7200	cluster_1138	7	0.1172091	0.457429
10513	BR(VAR.3)	JASPAR	br-Z3	9302	cluster_1221	2	0.1175753	0.4582615
8337	REL	TRANSFAC	PLAGL2	7808	cluster_736	5	0.1179744	0.4582615
7678	ZNF367	TRANSFAC	ZNF367	7678	cluster_2941	1	0.1180844	0.4582615
1843	MGA_EVX1	HumanTF2	HOXB2_TBX3	1792	cluster_159	16	0.1183076	0.4582615
9311	DL-B	DrosophilaTF	DL-B	9311	cluster_770	5	0.1185897	0.4582615
9635	HIC2	HumanTF	HIC1	289	cluster_586	8	0.118634	0.4582615
10838	HOMEZ	JASPAR	HOMEZ	119	cluster_398	4	0.1189387	0.4588728
4697	POU1F1	HT-SELEX2	POU1F1	4697	cluster_2010	10	0.1192468	0.4599035
3761	ETS2	HT-SELEX2	ETV7	3785	cluster_595	8	0.1198325	0.4605994
7572	PRDM6	TRANSFAC	ENSDARG00000078676	715	cluster_1249	4	0.1198339	0.4605994
7506	ZNF670	TRANSFAC	ZNF670	7506	cluster_844	1	0.1201933	0.4607803
5997	PU.1	TRANSFAC	EHF	10755	cluster_811	3	0.1201973	0.4607803
2862	ZFP105	UniPROBE	ZFP105	5941	cluster_455	2	0.1204198	0.4612153
2708	TATA-BOX-BINDING_PROTEIN	3D-footprint	TATA-BOX-BINDING_PROTEIN	2708	cluster_1997	1	0.1212832	0.4624948
724	CBR-NHR-184	CISBP	CBR-NHR-184	724	cluster_2213	2	0.1216685	0.4630614
7399	APAK	TRANSFAC	APAK	7399	cluster_732	4	0.1216968	0.4630614
8890	HIC1	UniPROBE	HIC-1	4707	cluster_382	2	0.1223274	0.4642113
7364	ZNF397	TRANSFAC	ZNF397	7364	cluster_984	1	0.1223392	0.4642113
8215	MEF-2	TRANSFAC	MEF-2	8114	cluster_2558	3	0.1225802	0.4642113
8821	NF-AT	TRANSFAC	NFATC3	806	cluster_396	16	0.1228336	0.4642113
7763	ZNF236	TRANSFAC	ZNF236	7763	cluster_2620	1	0.1230866	0.4642113
1230	IRF-8	TRANSFAC	B-ATF	6080	cluster_1194	3	0.1232323	0.4642113
344	Y53H1A.2	CISBP	Y53H1A.2	344	cluster_1395	1	0.1233005	0.4642113
6768	ZNF382	TRANSFAC	ZNF382	6768	cluster_3000	1	0.1233795	0.4642113
5149	ZBTB32	HT-SELEX2	ZBTB32	5148	cluster_3025	2	0.1237104	0.4642113
7085	ZNF844	TRANSFAC	ZFP516	7667	cluster_1624	3	0.1238573	0.4642113
1752	HOXB2_ELK1	HumanTF2	HOXB2_ELK1	1752	cluster_137	6	0.12403	0.4642343
1048	CG13897	CISBP	CG13897	1048	cluster_1642	1	0.1245818	0.4644229
6193	SOX-3	TRANSFAC	SOX-1	6162	cluster_1243	2	0.1246492	0.4644229
1210	RELA	CISBP	RELA	997	cluster_1250	2	0.1246769	0.4644229
6663	ZFP184	TRANSFAC	ZFP184	6663	cluster_1674	1	0.1250685	0.4651747
7121	ZNF642	TRANSFAC	ZNF642	7121	cluster_2768	1	0.1252199	0.4651747
5685	SRF	MOUSE.H10MO.A	SRF	5684	cluster_2431	2	0.1259258	0.4662391
7538	ZNF331	TRANSFAC	ZNF331	7538	cluster_2633	1	0.1259719	0.4662391
1204	VFL	CISBP	VFL	1204	cluster_342	2	0.127181	0.468665
3231	POU4F3_K277R_R1	UniPROBE	POU4F3_N316K_R1	3233	cluster_1866	3	0.1272851	0.468665
2107	YY1	TRANSFAC	YY2	1237	cluster_1497	2	0.1273609	0.468665
8452	MSX-1	TRANSFAC	MSX-1	8452	cluster_1296	1	0.1275124	0.468665
7689	ZFP-35	TRANSFAC	OSR2	6397	cluster_2593	2	0.1276258	0.468665
1923	TEAD4_CEBPD	HumanTF2	TEAD4_CEBPD	1923	cluster_219	2	0.1280474	0.4689076
2328	MYC_PROTO-ONCOGENE_PROTEIN	3D-footprint	FBGN0263112	1165	cluster_565	14	0.1281196	0.4689076
977	ZNF423	CISBP	ZNF423	977	cluster_305	2	0.1285541	0.4689076
3014	FOXR1	UniPROBE	FOXR1	5959	cluster_516	2	0.1286656	0.4689076
6710	ZFP41	TRANSFAC	ZNF787	7204	cluster_1146	4	0.1288046	0.4691078
3870	FOXN2	HT-SELEX2	FOXN2	3870	cluster_1534	1	0.1289858	0.4694653
1389	CUX1_SOX15	HumanTF2	CUX1_SOX15	1389	cluster_295	2	0.1296444	0.4708788
8788	TATA	TRANSFAC	TBP	986	cluster_449	2	0.1296556	0.4708788
8126	CNC	TRANSFAC	CNC	8126	cluster_2594	1	0.1298686	0.4712171
7062	ZNF33A	TRANSFAC	ZNF33A	7062	cluster_889	3	0.1304983	0.4720274
7385	ZNF483	TRANSFAC	ZNF483	7385	cluster_711	4	0.1305638	0.4720624
8414	DHR96	TRANSFAC	DHR96	8414	cluster_2932	1	0.1307619	0.4723798
7232	ZNF836	TRANSFAC	ZNF836	7232	cluster_2083	1	0.1308535	0.4723798
1533	ETV2_RFX5	HumanTF2	ETV2_RFX5	1533	cluster_61	2	0.1309479	0.4723798
10258	SMAD	TRANSFAC	SMAD	10258	cluster_2462	1	0.1314173	0.4723798
7882	HOXD10	TRANSFAC	HOXD10	7882	cluster_1073	1	0.1315003	0.4723798
988	TGIF1	CISBP	CBG24578	614	cluster_680	5	0.1315587	0.4723798
6952	ZNF16	TRANSFAC	ZNF16	6952	cluster_672	6	0.1316418	0.472484
2447	TRANSCRIPTION_FACTOR_P65/INTERFERON_REGULATORY_FAC	3D-footprint	TRANSCRIPTION_FACTOR_P65/INTERFERON_REGULATORY_FAC	2447	cluster_2994	1	0.1317125	0.4725221
8352	SD	TRANSFAC	TEAD2	8747	cluster_690	2	0.132076	0.4732377
6315	ZBTB26	TRANSFAC	ZBTB26	6315	cluster_3017	1	0.1321527	0.4732377
2986	BAP	UniPROBE	BAP	2986	cluster_1813	2	0.132473	0.4740824
4476	NHLH1	HT-SELEX2	NHLH1	4476	cluster_686	14	0.1327739	0.4743712
6046	HNF-3ALPHA	TRANSFAC	CG8281	1077	cluster_966	2	0.1328166	0.4743712
6871	ZNF434	TRANSFAC	ZNF434	6871	cluster_2243	1	0.1328191	0.4743712
7519	ZNF587	TRANSFAC	ZNF417	7397	cluster_930	2	0.132935	0.4743789
8052	ZFP382	TRANSFAC	ZFP382	8052	cluster_3076	1	0.1331323	0.4745629
8313	MYB	TRANSFAC	MYB	8313	cluster_1889	3	0.1334074	0.4754358
6229	OZF	TRANSFAC	OZF	6229	cluster_1159	3	0.1336775	0.47573
7471	ZFP287	TRANSFAC	ZFP287	7471	cluster_946	1	0.1345097	0.4765357
1365	CEBPG_ELF1	HumanTF2	CEBPG_ELF1	1365	cluster_282	2	0.1347036	0.4765357
254	CHE-1	CISBP	CHE-1	254	cluster_1925	1	0.1349187	0.4765357
6490	ZFP932	TRANSFAC	ZFP932	6490	cluster_2176	1	0.1349262	0.4765357
2930	RFX3	UniPROBE	RFX3	5708	cluster_415	2	0.1352057	0.4765357
3023	FOXM_SPUR	UniPROBE	FOXM1_SECONDARY_MOTIF	5968	cluster_477	4	0.1352571	0.4765357
2592	ZINC_FINGER_PROTEIN_217	3D-footprint	ZINC_FINGER_PROTEIN_217	2592	cluster_2276	2	0.1357316	0.4765357
1907	RFX3_FIGLA	HumanTF2	RFX3_FIGLA	1907	cluster_207	2	0.1359703	0.4765357
6148	HLH-2::HLH-14	TRANSFAC	HLH-2::HLH-14	6148	cluster_873	3	0.1361989	0.4765357
5520	MAFK	HUMAN.H10MO.A	MAFK	8612	cluster_326	32	0.1362008	0.4765357
6300	RREB-1	TRANSFAC	RREB-1	6300	cluster_2745	1	0.1364511	0.4767131
6848	ZNF233	TRANSFAC	ZNF471	6809	cluster_681	10	0.1364804	0.4767131
10745	NANOG	TRANSFAC	SOX7	5118	cluster_2049	2	0.1368482	0.4770615
7125	ZNF642	TRANSFAC	ZNF642	7125	cluster_1673	1	0.1369347	0.4770873
6217	ZNF692	TRANSFAC	NR4A2	9866	cluster_1612	2	0.1372532	0.4773511
2617	T-BOX_TRANSCRIPTION_FACTOR_TBX1	3D-footprint	T-BOX_TRANSCRIPTION_FACTOR_TBX3	2245	cluster_1874	3	0.137614	0.4776868
1484	ETV2_CLOCK	HumanTF2	ETV2_CLOCK	1484	cluster_39	10	0.1378843	0.4779536
5943	PROP-1	TRANSFAC	PROP-1	5943	cluster_1730	1	0.1379361	0.4779536
5486	HOXB7	HUMAN.H10MO.C	PBX1	4660	cluster_607	10	0.1381665	0.4779536
8038	RP58	TRANSFAC	RP58	8038	cluster_2385	1	0.1382288	0.4779536
8160	CHECKPOINT_SUPPRESSOR_HOMOLOGUE	TRANSFAC	CHECKPOINT_SUPPRESSOR_HOMOLOGUE	8160	cluster_2797	1	0.1383845	0.4781976
6606	ZNF630	TRANSFAC	ZNF630	6606	cluster_1275	1	0.1385674	0.4785078
6753	ZFP191	TRANSFAC	ZFP191	6753	cluster_740	3	0.1397813	0.4800413
7722	MIZF	TRANSFAC	MIZF	7722	cluster_2301	1	0.1398662	0.4801737
7305	ZNF808	TRANSFAC	ZNF808	7305	cluster_848	1	0.1404684	0.4810231
11007	CG4854	FlyZincFinger	CG4854	1067	cluster_339	2	0.14113	0.4820084
1681	GCM1_MAX	HumanTF2	GCM1_MAX	1681	cluster_107	8	0.1413233	0.4823542
1140	HNF4	CISBP	HNF4	1140	cluster_2831	1	0.1415167	0.4824907
7081	ZNF267	TRANSFAC	ZNF90	7019	cluster_801	3	0.1415681	0.4825613
6500	ZNF736	TRANSFAC	ZNF736	6500	cluster_2210	1	0.1416457	0.4825957
767	NHR-49	CISBP	NHR-46	721	cluster_1606	6	0.1419429	0.4828796
6228	HNF-4GAMMA	TRANSFAC	RXRA	9994	cluster_560	81	0.1419685	0.4828796
9865	NR4A2	HumanTF	NR4A2	9865	cluster_2852	1	0.1421719	0.4831632
7215	ZFP1	TRANSFAC	ZFP1	7215	cluster_2883	1	0.1422608	0.4831632
754	NHR-36	CISBP	NHR-36	754	cluster_1653	1	0.1426654	0.4835141
8006	HOXC-8	TRANSFAC	HOXC-8	8006	cluster_1499	1	0.1427458	0.4836407
10730	MAD	JASPAR	MAD	10730	cluster_1471	1	0.1433898	0.4852418
6489	ZNF320	TRANSFAC	ZNF320	6489	cluster_826	2	0.1434725	0.4852418
6264	ZFP445	TRANSFAC	ZFP445	6264	cluster_2497	1	0.1437612	0.4853128
6903	ZNF99	TRANSFAC	ZNF99	6903	cluster_895	1	0.1439793	0.4853128
10973	MECP2	TRANSFAC	MECP2	10973	cluster_2509	1	0.1440381	0.4853128
3893	GATA3	HT-SELEX2	GATA3	3893	cluster_1071	2	0.1440447	0.4853128
7562	ZFP	TRANSFAC	ZFP	7562	cluster_1142	1	0.144116	0.4853128
302	ZFP637	CISBP	CF2	9283	cluster_12	7	0.1441969	0.4853128
7265	ZNF493	TRANSFAC	ZNF584	6656	cluster_879	2	0.1442777	0.4853128
5404	ATF1	TRANSFAC	ATF1	5404	cluster_386	2	0.1443132	0.4853128
1582	ETV7_TBX21	HumanTF2	ETV7_TBX21	1582	cluster_70	2	0.1444142	0.485405
9276	ALX-4	TRANSFAC	ALX-4	9276	cluster_2451	1	0.1444394	0.485405
4838	RFX7	HT-SELEX2	RFX7	4837	cluster_2182	2	0.1445919	0.4855064
3940	GRHL1	HT-SELEX2	GRHL1	9619	cluster_539	7	0.1448134	0.4855064
6697	ZNF689	TRANSFAC	ZNF689	6697	cluster_1440	1	0.1448442	0.4855064
10993	CG14962	FlyZincFinger	CG14962	1049	cluster_397	3	0.1449388	0.4855064
1423	ELK1_EVX1	HumanTF2	ETV2_GSC2	1511	cluster_49	12	0.1451203	0.4858869
1664	GCM1_FIGLA	HumanTF2	GCM1_FIGLA	1658	cluster_95	6	0.1454582	0.4860851
937	EN1	CISBP	EN1	937	cluster_7	2	0.1455278	0.4860851
7664	ZNF131	TRANSFAC	ZNF131	7664	cluster_2526	2	0.145756	0.486214
1374	CLOCK_NHLH1	HumanTF2	CLOCK_NHLH1	1374	cluster_286	2	0.1459402	0.4865384
2020	TEAD4_TCF3	HumanTF2	TEAD4_TCF3	2020	cluster_262	2	0.1460141	0.4865384
3165	NR1H4_C144R_R1	UniPROBE	NR1H4_C144R_R1	3165	cluster_1865	1	0.1461371	0.4865541
7608	ZNF228	TRANSFAC	ZNF228	7608	cluster_1662	1	0.1462106	0.4865541
10582	HAND1::TCF3	JASPAR	HAND1::TCF3	10582	cluster_2019	1	0.1468198	0.487529
6961	ZNF432	TRANSFAC	ZNF432	6961	cluster_2783	1	0.1473734	0.4887069
1046	CG12605	CISBP	CES-1	316	cluster_2107	2	0.1478497	0.4897288
1993	TEAD4_HOXB13	HumanTF2	TEAD4_HOXB13	1993	cluster_252	2	0.1492071	0.4914365
645	NK-LIKE_4	CISBP	CEH-28	1019	cluster_710	3	0.1492267	0.4914365
6441	HIC2	TRANSFAC	HIC2	6441	cluster_2940	1	0.1497344	0.4923794
10974	HMGA2	TRANSFAC	HMGA2	10974	cluster_2943	1	0.1497344	0.4923794
6963	ZNF28	TRANSFAC	ZFP661	6366	cluster_856	4	0.1504793	0.4933263
7671	ZNF528	TRANSFAC	ZNF528	7671	cluster_2965	1	0.1506532	0.4934239
1090	D19A	CISBP	CG7386	1073	cluster_1355	2	0.1508398	0.4936444
5805	SNA	TRANSFAC	SNA	5805	cluster_942	1	0.1511728	0.4938183
1244	CREB1	JASPAR	ATF6	5321	cluster_1345	2	0.1515634	0.4943665
5155	ZBTB45	HT-SELEX2	DPF1	3637	cluster_2145	4	0.1531762	0.4967635
7075	ZSCAN2	TRANSFAC	ZNF544	6621	cluster_1577	4	0.1533087	0.4967635
1527	ETV2_ONECUT2	HumanTF2	ETV2_ONECUT2	1527	cluster_58	2	0.1533093	0.4967635
10219	FXR_INVERTED_REPEAT_1	TRANSFAC	NR1H4_RXRA	3342	cluster_433	21	0.1533921	0.4967635
6725	ZNF526	TRANSFAC	ZFP526	6385	cluster_2256	2	0.1535419	0.4967635
3017	FOXN1-4_MBRE	UniPROBE	FOXN1-4_MBRE	3017	cluster_2029	1	0.1540476	0.4967635
6719	ZNF491	TRANSFAC	ZNF491	6719	cluster_1664	1	0.1541106	0.4967635
5957	FOXN4	TRANSFAC	FOXN4	5957	cluster_443	2	0.1541183	0.4967635
2546	TRANSCRIPTION_FACTOR_P65	3D-footprint	TRANSCRIPTION_FACTOR_P65	2546	cluster_2485	1	0.1543941	0.4967735
4627	PAX3	HT-SELEX2	PAX7	4655	cluster_2375	8	0.1545378	0.4967735
7448	ZNF669	TRANSFAC	ZNF669	7448	cluster_2227	1	0.1545585	0.4967735
6444	ZNF18	TRANSFAC	ZKSCAN6	6443	cluster_1816	3	0.1546179	0.4967735
7598	ZBTB39	TRANSFAC	ZBTB39	7598	cluster_1175	1	0.1546427	0.4967735
5213	ZNF384	HT-SELEX2	ZNF384	5213	cluster_2982	2	0.1546451	0.4967735
6953	ZNF14	TRANSFAC	ZNF14	6953	cluster_1728	1	0.1547288	0.4969002
7355	ZFP62	TRANSFAC	ZFP62	7355	cluster_843	1	0.1547875	0.496967
7165	ZNF791	TRANSFAC	ZNF791	7165	cluster_1383	1	0.1551477	0.4972782
7262	ZNF429	TRANSFAC	ZNF429	7262	cluster_1659	1	0.1552167	0.4972782
7040	ZNF117	TRANSFAC	ZNF117	7040	cluster_1991	1	0.1555562	0.4976874
10739	SNPC-4	JASPAR	SNPC-4	10739	cluster_2639	1	0.1562395	0.4992033
6097	FRA-1	TRANSFAC	P55-C-FOS_PROTO-ONCOGENE_PROTEIN	2224	cluster_1392	3	0.1564318	0.4995945
2586	TRANSCRIPTION_FACTOR_A,_MITOCHONDRIAL	3D-footprint	TRANSCRIPTION_FACTOR_A,_MITOCHONDRIAL	2586	cluster_2979	2	0.1565771	0.4998352
2008	TEAD4_RFX5	HumanTF2	TEAD4_RFX5	2008	cluster_258	2	0.1568289	0.5004968
7124	ZNF124	TRANSFAC	ZNF124	7124	cluster_1594	1	0.1570337	0.5007642
6724	ZNF564	TRANSFAC	ZNF564	6724	cluster_1207	1	0.157144	0.5009331
5735	XBP1	HUMAN.H10MO.C	XBP1	5735	cluster_638	2	0.1573904	0.5014543
5766	SOX5	TRANSFAC	SOX5	5766	cluster_513	2	0.1576704	0.5019803
841	GSTENG00028216001	CISBP	DNMT1	383	cluster_1001	2	0.1579119	0.5020915
6223	ZBTB24	TRANSFAC	ZBTB24	6223	cluster_2710	1	0.1580957	0.5021552
6936	ZNF21	TRANSFAC	ZNF21	6936	cluster_880	2	0.158561	0.5023303
6669	ZNF546	TRANSFAC	ZNF546	6669	cluster_2906	1	0.1587066	0.5023303
3642	DUXA	HT-SELEX2	DUXA	3642	cluster_592	3	0.1599626	0.5038114
6525	ZNF37A	TRANSFAC	FLJ20557	6762	cluster_784	3	0.1604967	0.5051698
6431	ZNF426	TRANSFAC	ZNF426	6431	cluster_1671	1	0.1606052	0.5052712
3120	HOXD13_REF_R2	UniPROBE	HOXD13_N298S_R2	3126	cluster_1473	6	0.1608147	0.5053616
2767	FORKHEAD_BOX_PROTEIN_O1	3D-footprint	FORKHEAD_BOX_PROTEIN_O1	2767	cluster_2293	1	0.1608373	0.5053721
2839	NKX3-1	UniPROBE	NKX3-1	10916	cluster_374	13	0.1609971	0.5057731
1833	MEIS1_MAX	HumanTF2	MEIS1_MAX	1833	cluster_173	2	0.1612557	0.50584
5220	ZNF396	HT-SELEX2	ZNF396	5219	cluster_1554	2	0.1618072	0.50584
10472	DMRT7	TRANSFAC	DSX	9312	cluster_1359	4	0.1620745	0.50584
5076	TLX3	HT-SELEX2	TLX3	5076	cluster_2544	1	0.1620884	0.50584
1886	POU2F1_EOMES	HumanTF2	POU2F1_EOMES	1886	cluster_197	2	0.162467	0.5062336
7141	ZNF568	TRANSFAC	ZNF701	6858	cluster_835	2	0.1637747	0.5069256
7837	BRN-3B	TRANSFAC	BRN-3B	7837	cluster_1609	1	0.163943	0.5069256
6691	ZBTB24	TRANSFAC	ZNF774	6633	cluster_1326	2	0.1639633	0.5069256
10343	FOXP1	TRANSFAC	FOXP1	10343	cluster_2075	1	0.1640914	0.5069256
1929	TEAD4_CLOCK	HumanTF2	TEAD4_CLOCK	1927	cluster_222	4	0.1641018	0.5069256
7337	ZFP770	TRANSFAC	ZFP770	7337	cluster_1567	1	0.1644795	0.5069256
9825	NFATC1	HumanTF	NFATC1	9825	cluster_2816	1	0.164499	0.5069256
236	NFIL3	CISBP	NFIL3	236	cluster_1112	1	0.1645641	0.5069256
1509	ETV2_GSC2	HumanTF2	ETV2_GSC2	1509	cluster_48	2	0.1649377	0.5069256
9606	GCM1	HumanTF	GCM1	9606	cluster_742	4	0.165033	0.5069256
6810	ZNF407	TRANSFAC	ZNF407	6810	cluster_2108	1	0.1650738	0.5069256
5746	ZNF350	HUMAN.H10MO.C	ZNF350	5746	cluster_2615	1	0.1654342	0.5069256
6522	ZNF35	TRANSFAC	ZNF35	6522	cluster_911	1	0.1654458	0.5069256
9803	MYBL2	HumanTF	MYBL1	9800	cluster_1421	2	0.1655802	0.5069256
683	HSF-1	CISBP	ZBTB12	298	cluster_1101	2	0.1656058	0.5069256
1713	GCM2_HES7	HumanTF2	GCM2_HES7	1713	cluster_123	2	0.1660129	0.5075783
2450	INTERFERON_REGULATORY_FACTOR_3	3D-footprint	INTERFERON_REGULATORY_FACTOR_3	2450	cluster_1248	4	0.1660129	0.5075783
5291	ZSCAN23	HT-SELEX2	ZSCAN23	5291	cluster_2769	2	0.1666668	0.5088265
7429	ZNF845	TRANSFAC	ZNF567	7296	cluster_807	3	0.1675337	0.5100671
6026	RAD21	TRANSFAC	CTCF	6014	cluster_1979	4	0.1676942	0.5103976
6114	REST	TRANSFAC	LRF	6106	cluster_1271	4	0.1679056	0.510784
1679	GCM1_MAX	HumanTF2	GCM1_MAX	1679	cluster_106	4	0.1681134	0.5110406
6219	ZFP800	TRANSFAC	HOMEOTIC_PROTEIN_SEX_COMBS_REDUCED	2463	cluster_745	2	0.1681941	0.5110947
7203	ZFP629	TRANSFAC	ZFP629	7203	cluster_1716	1	0.1686754	0.5117124
6100	P300	TRANSFAC	Homeobox_protein_Meis2	2730	cluster_653	7	0.1697177	0.5124949
7255	ZNF329	TRANSFAC	ZNF329	7255	cluster_2880	1	0.1697923	0.5124949
1680	GCM1_MAX	HumanTF2	GCM1_MAX	1683	cluster_108	8	0.1700307	0.512687
5966	FOXN4_SECONDARY_MOTIF	TRANSFAC	FOXN4_SECONDARY_MOTIF	5966	cluster_504	2	0.1710618	0.5147499
7653	ZFP57	TRANSFAC	ZFP57	7653	cluster_1572	1	0.171325	0.5151083
10532	FOXC1	JASPAR	FOXC1	10532	cluster_2562	1	0.1717199	0.5160982
6243	ZNF826	TRANSFAC	ZNF826	6243	cluster_1531	2	0.1719912	0.5163216
630	PEML	CISBP	PEML	630	cluster_1389	3	0.1729292	0.51776
6747	ZNF561	TRANSFAC	ZNF561	6747	cluster_2047	1	0.1729374	0.51776
10411	CEBP	TRANSFAC	CEBP	10411	cluster_3070	1	0.173611	0.5184595
10432	ZBRK1	TRANSFAC	ZBRK1	10432	cluster_2616	1	0.1742371	0.5195137
3274	WT1_R394W_R1	UniPROBE	WT1_H373Y_R1	3270	cluster_2292	4	0.1747648	0.5202083
789	SMP_016180	CISBP	SMP_016180	789	cluster_1472	5	0.1748077	0.5202083
2262	OCTAMER-BINDING_TRANSCRIPTION_FACTOR_1	3D-footprint	OCTAMER-BINDING_TRANSCRIPTION_FACTOR_1	2262	cluster_1751	2	0.1749927	0.5202083
9268	GCNF	TRANSFAC	GCNF	9268	cluster_407	4	0.1751576	0.5205411
3051	VSX2	TRANSFAC	EN1	3290	cluster_614	13	0.17538	0.5209264
7627	ZNF780B	TRANSFAC	ZNF98	6869	cluster_820	3	0.1756306	0.521218
7026	ZNF445	TRANSFAC	ZNF445	7026	cluster_1958	1	0.1759866	0.5217425
10180	THRB	HumanTF	THRB	5065	cluster_577	3	0.1760666	0.5217425
7110	ZNF791	TRANSFAC	ZNF791	7110	cluster_2196	1	0.1763557	0.5217425
6888	ZNF705F	TRANSFAC	ZNF705F	6888	cluster_1066	2	0.1767265	0.5217425
7818	BMAL1	TRANSFAC	BMAL1	7818	cluster_1048	1	0.1767854	0.5217425
6614	ZNF311	TRANSFAC	ZNF311	6614	cluster_1396	1	0.1773556	0.5223746
1109	EIP93F	CISBP	EIP93F	1109	cluster_2225	1	0.177739	0.5225068
358	ZTF-11	CISBP	MYELIN_TRANSCRIPTION_FACTOR_1	10	cluster_793	2	0.1779505	0.5225068
7357	GIOT-1	TRANSFAC	ZFP30	7109	cluster_1883	2	0.17796	0.5225068
8484	MAFB	TRANSFAC	MAFB	10638	cluster_1261	2	0.178121	0.5225068
10307	CP2/LBP-1C/LSF	TRANSFAC	TFCP2	933	cluster_364	3	0.1781709	0.5225068
1854	MYBL1_FIGLA	HumanTF2	MYBL1_FIGLA	1851	cluster_181	4	0.1782498	0.5225068
9821	NEURO_D	TRANSFAC	NEURO_D	9821	cluster_2571	2	0.1783579	0.5225068
1522	ETV2_NHLH1	HumanTF2	ETV2_NHLH1	1522	cluster_53	2	0.178761	0.5225068
6758	ZFP319	TRANSFAC	ZFP319	6758	cluster_2834	1	0.1789362	0.5225068
6390	IKZF5	TRANSFAC	IKZF5	6390	cluster_2983	1	0.1790225	0.5225068
6345	ZNF542	TRANSFAC	ZNF542	6345	cluster_1766	1	0.1800054	0.5239192
6763	ZIM3	TRANSFAC	ZIM3	6763	cluster_2853	1	0.1801289	0.5240459
7458	ZNF419	TRANSFAC	ZNF419	7458	cluster_1916	1	0.1804644	0.5245368
6527	ZNF133	TRANSFAC	ZNF133	6527	cluster_1385	1	0.1809614	0.525032
5723	RXRA	TRANSFAC	RXRA	5723	cluster_506	2	0.1811537	0.52505
563	TAX/CREB	TRANSFAC	TAX/CREB	563	cluster_2007	1	0.181502	0.525749
3684	ELF3	HT-SELEX2	ELF3	3689	cluster_2423	4	0.18153	0.525749
917	TFAP4	CISBP	TFAP4	917	cluster_5	2	0.18201	0.5259023
4431	NEUROD1	HT-SELEX2	NEUROD1	4430	cluster_2570	2	0.1822698	0.526051
9149	HLH-15	UniPROBE	HLH-15	9149	cluster_1487	1	0.1824845	0.5263036
1254	MEF2A	JASPAR	MEF2	1013	cluster_714	2	0.1826974	0.5263302
4176	IRF3	HT-SELEX2	IRF3	4174	cluster_2550	2	0.1828131	0.5263302
7806	TRERF1	TRANSFAC	TRERF1	7806	cluster_2328	1	0.1829943	0.5263302
419	MAB-3	CISBP	CG11504	1042	cluster_1054	3	0.1831713	0.5263302
11035	CG10021	FlyZincFinger	OSR1	4918	cluster_333	9	0.1831713	0.5263302
6788	ZNF471	TRANSFAC	ZNF471	6788	cluster_1215	1	0.1831756	0.5263302
3200	PAX6_R26G_R1	UniPROBE	PAX6_R26G_R1	3200	cluster_2980	1	0.183487	0.5263835
927	CUX1	CISBP	NVHD076-ANTP	639	cluster_1707	3	0.1834962	0.5263835
5744	SOX12	TRANSFAC	SOX12	5744	cluster_484	2	0.184475	0.5273061
6261	ZFP445	TRANSFAC	ZFP445	6261	cluster_2989	1	0.1845381	0.5273523
1607	FOXJ2_ELF1	HumanTF2	FOXJ2_ELF1	1607	cluster_73	8	0.1847201	0.5277382
6780	ZNF556	TRANSFAC	ZNF556	6780	cluster_1687	1	0.1849244	0.528204
5474	HNF4G	MOUSE.H10MO.C	HNF4A	5471	cluster_662	17	0.1849772	0.528204
7025	ZNF81	TRANSFAC	ZNF81	7025	cluster_1951	1	0.1857226	0.5295351
2879	EBF1	TRANSFAC	EBF1	10624	cluster_774	4	0.1861386	0.5295351
7648	SALL2	TRANSFAC	SALL2	7648	cluster_2555	1	0.1862704	0.5296191
5278	ZNF787	HT-SELEX2	ZNF787	5278	cluster_2973	2	0.1866453	0.5299699
1548	ETV2_TEF	HumanTF2	ETV2_TEF	1548	cluster_67	2	0.1869106	0.5299699
7235	ZNF573	TRANSFAC	ZNF573	7235	cluster_2690	1	0.1872664	0.5304784
6450	STAF	TRANSFAC	STAF	6449	cluster_2384	2	0.1877417	0.5308795
9266	AP-1	TRANSFAC	BACH1	921	cluster_775	9	0.1878298	0.5308795
5858	TCF7L2	TRANSFAC	LEF1	5615	cluster_551	7	0.188522	0.5312844
10629	NR2E3	JASPAR	NR2E3	10629	cluster_2240	1	0.1887776	0.5314249
6608	ZNF718	TRANSFAC	ZNF718	6608	cluster_1840	2	0.1889284	0.5314249
8391	RN	TRANSFAC	HB	7180	cluster_618	4	0.1890634	0.5314249
7793	B-ATF	TRANSFAC	B-ATF	7793	cluster_2518	2	0.1894804	0.5314249
5930	CDP	TRANSFAC	CDP	5930	cluster_2700	1	0.1895281	0.5314249
10644	IPF1	TRANSFAC	IPF1	10646	cluster_1069	4	0.1895299	0.5314249
10317	AR	TRANSFAC	AR	10317	cluster_2452	1	0.1900472	0.5322256
1902	POU2F1_TBX21	HumanTF2	POU2F1_EOMES	1882	cluster_196	6	0.1906358	0.5332852
5549	MYOD1	MOUSE.H10MO.C	TCF12	5480	cluster_536	8	0.1909309	0.5334086
10489	BCL6	TRANSFAC	BCL6	10489	cluster_1102	1	0.1910563	0.5334543
4350	MEF2B	HT-SELEX2	MEF2B	4350	cluster_2284	2	0.1918806	0.5341782
6374	ZNF280B	TRANSFAC	ZNF280B	6374	cluster_2473	2	0.1920031	0.5341782
4863	RXRB	HT-SELEX2	RARB	4811	cluster_611	24	0.1923928	0.5341782
6312	ZFP654	TRANSFAC	ZFP654	6312	cluster_2777	1	0.1924313	0.5341782
5075	TLX3	HT-SELEX2	TLX3	5075	cluster_2543	1	0.1925077	0.5341782
3090	FOXC1_S82T_R1	UniPROBE	FOXC1_REF_R1	3084	cluster_893	4	0.1925358	0.5341782
851	HMG20B	CISBP	HMG20B	851	cluster_1490	1	0.1926068	0.5341782
7660	ZFP382	TRANSFAC	ZFP382	7660	cluster_2872	1	0.1927673	0.5341782
8984	AREB6	TRANSFAC	AREB6	8984	cluster_1666	1	0.1932948	0.5341782
6401	ZSCAN12	TRANSFAC	ZSCAN12	6401	cluster_2316	1	0.1934571	0.5341782
1572	ETV5_HOXA2	HumanTF2	ELK1_HOXA3	1432	cluster_703	4	0.1937068	0.5344984
7700	ZNF549	TRANSFAC	ZNF549	7700	cluster_2297	1	0.194294	0.5353628
2798	FRIEND_LEUKEMIA_INTEGRATION_1_TRANSCRIPTION_FACTOR	3D-footprint	FRIEND_LEUKEMIA_INTEGRATION_1_TRANSCRIPTION_FACTOR	2798	cluster_2950	1	0.1946238	0.5353628
1890	POU2F1_FOXO6	HumanTF2	POU2F1_FOXO6	1890	cluster_200	2	0.1948528	0.5353628
6993	ZNF45	TRANSFAC	ZNF45	6993	cluster_1162	2	0.194946	0.5353628
6333	ZASC1	TRANSFAC	ZASC1	6333	cluster_2455	1	0.194946	0.5353628
1996	TEAD4_MAX	HumanTF2	TEAD4_FIGLA	1967	cluster_237	6	0.1950097	0.5353882
3635	DMRTC2	HT-SELEX2	DMRTC2	3631	cluster_1462	3	0.1951325	0.5355757
1726	GLI3	HumanTF2	GLIS2	3931	cluster_578	9	0.1962335	0.537744
412	DMRTC2	CISBP	DMRTC2	412	cluster_1582	2	0.1962528	0.537744
6282	FOXD4L4	TRANSFAC	FOXD4L4	6282	cluster_2677	1	0.1970949	0.5392115
1630	FOXO1_ETV7	HumanTF2	FOXO1_ETV7	1630	cluster_82	2	0.1974495	0.5395111
6310	CIZ	TRANSFAC	CIZ	6310	cluster_3009	1	0.1982111	0.540329
7332	ZNF695	TRANSFAC	ZNF695	7332	cluster_2609	1	0.1983295	0.5405393
2809	WILMS_TUMOR_PROTEIN	3D-footprint	WILMS_TUMOR_PROTEIN,_ISOFORM_4/CRA_A	2702	cluster_762	27	0.1990973	0.5409071
11021	CG11924	FlyZincFinger	CG11924	11021	cluster_1752	1	0.1994422	0.5414139
6681	ZNF627	TRANSFAC	ZNF627	6681	cluster_997	1	0.1996898	0.5419002
7140	ZFP667	TRANSFAC	ZFP667	7140	cluster_2086	1	0.1997247	0.5419002
6534	ZNF816A	TRANSFAC	ZNF180	6844	cluster_705	6	0.2001131	0.542024
8247	GSC	TRANSFAC	GSC	8247	cluster_2164	1	0.2004951	0.542024
4767	POU6F1	HT-SELEX2	EMS	8238	cluster_649	6	0.2007619	0.542024
5221	ZNF410	HT-SELEX2	ZNF410	5221	cluster_818	3	0.2009507	0.542382
6618	ZNF684	TRANSFAC	ZNF684	6618	cluster_2106	1	0.201896	0.5431677
1702	GCM2_DLX3	HumanTF2	GCM2_DLX3	1702	cluster_119	6	0.2020594	0.5431677
1183	SENS-2	CISBP	SENS-2	1183	cluster_1993	1	0.2022815	0.5431677
10511	BR	JASPAR	BR-C_Z1	10776	cluster_444	4	0.2022815	0.5431677
8372	ERM	TRANSFAC	CG31670	1057	cluster_402	4	0.202662	0.5431677
9342	USP	DrosophilaTF	CF1_/_USP	437	cluster_522	8	0.202662	0.5431677
6804	CTIP-2	TRANSFAC	CTIP-2	6804	cluster_1566	1	0.2026782	0.5431677
8859	SOX14	UniPROBE	SRY	5173	cluster_367	8	0.2026837	0.5431677
9209	NKX3-1	TRANSFAC	ZNF169	7063	cluster_1953	2	0.2027157	0.5431677
1380	CUX1_HOXA13	HumanTF2	CUX1_HOXA13	1380	cluster_288	2	0.2027157	0.5431677
10267	PIT-1	TRANSFAC	PIT-1	10267	cluster_2845	1	0.2029233	0.5434347
2238	CAAT/ENHANCER_BINDING_PROTEIN_BETA	3D-footprint	CAAT/ENHANCER_BINDING_PROTEIN_BETA	2238	cluster_1694	2	0.2034979	0.543797
7145	ZNF181	TRANSFAC	ZNF181	7145	cluster_1772	2	0.2035323	0.543797
8174	SLP2	TRANSFAC	FOXJ2	3861	cluster_616	3	0.2036065	0.543797
2264	CCAAT/ENHANCER_BINDING_PROTEIN_BETA	3D-footprint	CCAAT/ENHANCER_BINDING_PROTEIN_BETA	2264	cluster_3031	3	0.2037462	0.5438351
7733	ZNF658	TRANSFAC	ZNF658B	7732	cluster_1785	2	0.2041722	0.5443323
3152	MSX2_P148H_R2	UniPROBE	MSX2_P148H_R2	3152	cluster_1117	1	0.2052775	0.545778
3707	ELK3	HT-SELEX2	TEAD4_HOXA13	1982	cluster_247	6	0.2056889	0.545778
188	D1005.3	CISBP	D1005.3	188	cluster_1919	1	0.2065505	0.5472131
11120	CG1856	FlyZincFinger	TTK	6302	cluster_1409	4	0.2066254	0.5472131
6895	ZNF276	TRANSFAC	ZNF714	6781	cluster_798	6	0.2069369	0.5475282
2003	TEAD4_PITX1	HumanTF2	GCM1_PITX1	1689	cluster_110	4	0.2071803	0.5475282
7324	HZF12	TRANSFAC	HZF12	7324	cluster_2228	1	0.2078653	0.5478445
3831	FOXA1	HT-SELEX2	FD96CA	8169	cluster_670	15	0.208299	0.547971
7375	ZNF596	TRANSFAC	ZFP62	7366	cluster_1251	2	0.2085473	0.547971
6032	PASX-5	TRANSFAC	PASX-5	6032	cluster_1522	1	0.2085648	0.547971
7454	ZNF486	TRANSFAC	ZNF486	7454	cluster_1256	2	0.2090105	0.548473
1211	MHC_CLASS_II_TRANSCRIPTION_FACTOR_HRFX1	3D-footprint	MHC_CLASS_II_TRANSCRIPTION_FACTOR_HRFX1	1211	cluster_1204	1	0.209074	0.5485298
4971	TBX19	HT-SELEX2	TBX1	10121	cluster_626	10	0.2098122	0.5491839
7488	ZNF184	TRANSFAC	ZNF184	7488	cluster_738	3	0.2098122	0.5491839
2167	AP-1_FRAGMENT_FOS	3D-footprint	FORKHEAD_BOX_PROTEIN_P2	2397	cluster_2282	3	0.2099659	0.5493053
6030	CTCFL	TRANSFAC	CTCFL	6030	cluster_1658	2	0.2105898	0.5493905
6419	ZFP579	TRANSFAC	ZFP579	6419	cluster_2042	1	0.2115467	0.5512833
10949	POU6F1_2	JASPAR	POU6F1	2936	cluster_478	6	0.211927	0.5514234
4966	SRF	HT-SELEX2	SRF	4965	cluster_1321	2	0.212033	0.5514234
7747	ZFP3	TRANSFAC	ZFP3	7747	cluster_1034	1	0.2120773	0.5514234
3937	GMEB2	HT-SELEX2	GMEB2	3938	cluster_812	4	0.2124224	0.5518969
7677	ZFP-35	TRANSFAC	ZNF18	6232	cluster_1166	2	0.2124559	0.5518969
2648	ZINC_FINGER_PROTEIN_57	3D-footprint	ZINC_FINGER_PROTEIN_57	2648	cluster_2655	1	0.2125828	0.5521515
2869	BCL6B	UniPROBE	BCL6B	5424	cluster_661	4	0.2129118	0.5524606
2623	TRANSCRIPTION_FACTOR_MAFB	3D-footprint	MAFF	4319	cluster_683	13	0.213306	0.552555
2550	E2A	TRANSFAC	MYF	10986	cluster_938	3	0.213424	0.552555
336	EGL-43	CISBP	EGL-43	336	cluster_1669	1	0.2134797	0.552555
6713	ZNF615	TRANSFAC	ZNF615	6713	cluster_2565	1	0.213686	0.552555
9158	HLH-8	UniPROBE	HLH-8	9158	cluster_1604	1	0.2142776	0.5530135
7322	HZF12	TRANSFAC	HZF12	7322	cluster_1008	1	0.2145802	0.5535385
5819	TBP	TRANSFAC	TATA_BOX_BINDING_PROTEIN	2332	cluster_765	3	0.2152255	0.5544268
11042	CG11491	FlyZincFinger	CG11491	11042	cluster_2412	1	0.215384	0.5544268
1768	HOXB2_NHLH1	HumanTF2	HOXB2_NHLH1	1768	cluster_144	2	0.2154239	0.5544268
7987	LRF	TRANSFAC	LRF	7987	cluster_1975	1	0.2154239	0.5544268
10361	IPF1	TRANSFAC	FTZ	9317	cluster_817	2	0.2154341	0.5544268
3029	CLAMP_CTERM4ZN	UniPROBE	CLAMP_CTERM4ZN	3029	cluster_2930	1	0.2158463	0.55473
797	LCORL	CISBP	ENSXETG00000014047	802	cluster_1425	9	0.2159059	0.5547381
8561	AHR:ARNT	TRANSFAC	AHR	7952	cluster_1921	2	0.2162876	0.5556071
609	CEH-90	CISBP	CEH-90	609	cluster_2401	1	0.2168216	0.5562359
1372	CLOCK_FIGLA	HumanTF2	CLOCK_FIGLA	1372	cluster_284	2	0.2168616	0.5562359
8957	RFX3	UniPROBE	RFX3	4962	cluster_388	2	0.2169769	0.5562359
5961	ZFP161	TRANSFAC	ZFP161	5961	cluster_395	2	0.2176615	0.5565526
6503	ZNF883	TRANSFAC	ZNF883	6503	cluster_1314	1	0.2179634	0.5565526
4347	MAX	HT-SELEX2	TFAP4_MAX	2051	cluster_568	12	0.2180501	0.5565526
7673	PEG3	TRANSFAC	PEG3	7673	cluster_1643	1	0.2182185	0.5565526
5546	MYC	MOUSE.H10MO.A	MYC	5546	cluster_763	9	0.2183034	0.5565526
7225	ZNF770	TRANSFAC	ZFP202	6340	cluster_2336	2	0.2184419	0.5565526
7607	ZNF225	TRANSFAC	ZFP3	7731	cluster_750	5	0.2186231	0.5565526
1970	TEAD4_FOXI1	HumanTF2	TEAD4_EOMES	1952	cluster_231	4	0.2186363	0.5565526
7884	SKN-1	TRANSFAC	SKN-1	7884	cluster_1287	1	0.2190524	0.5568785
7249	ZNF788	TRANSFAC	ZNF788	7249	cluster_3039	1	0.2192577	0.5568785
2063	PAX-5	TRANSFAC	PAX-5	2063	cluster_2909	1	0.219714	0.5574193
6752	ZNF100	TRANSFAC	ZNF100	6752	cluster_2272	1	0.2200676	0.5576818
11056	CG7672	FlyZincFinger	CG7672	11055	cluster_1645	2	0.2203007	0.5579346
2483	TRANSCRIPTION_FACTOR_MAFG	3D-footprint	TRANSCRIPTION_FACTOR_MAFG	2483	cluster_1280	1	0.2203587	0.5579346
10732	PNR	JASPAR	BEAF-32	10724	cluster_1731	2	0.2203854	0.5579346
1381	CUX1_HOXA13	HumanTF2	CUX1_HOXB13	1383	cluster_289	8	0.2206706	0.5582281
9280	ABD-B	DrosophilaTF	ABD-B	9280	cluster_949	1	0.2211117	0.5589923
8849	PAX-4	TRANSFAC	PAX-4	8849	cluster_1648	1	0.2211995	0.5589923
11104	CG7734	FlyZincFinger	CG7734	11104	cluster_1875	1	0.2221891	0.5593081
5350	NR2F2	MOUSE.H10MO.B	ESRRA	9502	cluster_548	59	0.2222255	0.5593081
1539	ETV2_SPDEF	HumanTF2	FLI1_ETV7	1592	cluster_71	14	0.2222969	0.5593081
9575	FOXO4	HumanTF	FOXO6	9579	cluster_2561	4	0.2225334	0.5593081
6286	ZFP91	TRANSFAC	ZFP91	6286	cluster_2549	1	0.2226206	0.5593081
5167	ZIC1	HT-SELEX2	ZIC1	5168	cluster_556	22	0.2226421	0.5593081
1877	POU2F1_DLX2	HumanTF2	POU2F1_DLX2	1877	cluster_194	2	0.2230524	0.5593391
8748	TFDP1	JASPAR	E2F4	10658	cluster_637	6	0.2230524	0.5593391
6568	EVI-1	TRANSFAC	EVI-1	6568	cluster_1311	1	0.2232684	0.5596808
7686	ZBTB38	TRANSFAC	ZBTB38	7686	cluster_2197	1	0.2233485	0.5596808
7259	ZNF573	TRANSFAC	ZNF573	7259	cluster_1926	1	0.2247996	0.5610342
6512	MKR2	TRANSFAC	MKR2	6512	cluster_1203	2	0.2249065	0.5610342
1002	USF2	CISBP	USF2	5731	cluster_322	17	0.2249716	0.5610342
1593	FLI1_FIGLA	HumanTF2	FLI1_FIGLA	1593	cluster_72	22	0.2251437	0.5610342
2427	SEGMENTATION_POLARITY_HOMEOBOX_PROTEIN_ENGRAILED	3D-footprint	SEGMENTATION_POLARITY_HOMEOBOX_PROTEIN_ENGRAILED	2426	cluster_1244	3	0.2251628	0.5610342
9638	HINFP1	HumanTF	HINFP1	9638	cluster_2203	1	0.2255138	0.5614817
2929	MTF1	UniPROBE	MTF1	5641	cluster_519	2	0.2260278	0.5620313
6368	PLAGL2	TRANSFAC	PLAGL2	6368	cluster_1257	1	0.2261963	0.5620313
4361	MEIS3	HT-SELEX2	ACHI	8207	cluster_559	34	0.2263134	0.5620313
5888	TBX5	TRANSFAC	TBX20	8042	cluster_799	4	0.2263778	0.5620313
2773	HOMEOBOX_PROTEIN_HOX-B13	3D-footprint	HOMEOBOX_PROTEIN_HOX-B13	2773	cluster_3055	1	0.22673	0.5624547
1786	HOXB2_SOX15	HumanTF2	HOXB2_SOX15	1786	cluster_157	2	0.2272079	0.5625297
9494	EOMES	HumanTF	EOMES	9494	cluster_2160	1	0.2272171	0.5625297
252	ZTF-3	CISBP	ZTF-3	252	cluster_1578	2	0.2273071	0.5625297
1051	FBGN0263240	CISBP	ETS98B	1116	cluster_1633	2	0.2277038	0.5630303
6761	ZNF300	TRANSFAC	ZNF300	6761	cluster_1636	1	0.2297915	0.5639171
7212	ZNF530	TRANSFAC	ZNF530	7212	cluster_866	1	0.2298911	0.5639171
1466	ERF_HES7	HumanTF2	ETV2_HES7	1513	cluster_50	6	0.2298927	0.5639171
7149	ZNF260	TRANSFAC	ZNF260	7149	cluster_2305	1	0.2300244	0.5639299
1846	MYBL1_ELF1	HumanTF2	MYBL1_ELF1	1846	cluster_177	2	0.2303914	0.5642918
2887	ARID5A	UniPROBE	ARID5A	5390	cluster_491	2	0.2303945	0.5642918
7378	ZNF563	TRANSFAC	ZFP672	6785	cluster_1003	4	0.2304386	0.5642918
10785	STAT1	TRANSFAC	STAT1	10785	cluster_1405	1	0.230809	0.5646731
5837	YB-1	TRANSFAC	YB-1	5837	cluster_2319	1	0.2308685	0.5646731
6422	ZNF772	TRANSFAC	ZNF772	6422	cluster_860	1	0.2308887	0.5646731
6638	ZFP553	TRANSFAC	ZFP553	6638	cluster_2294	1	0.2309853	0.5647369
8804	P53	TRANSFAC	P53	8804	cluster_2313	3	0.2310884	0.5647369
7817	PBX4	TRANSFAC	PBX4	7817	cluster_3058	1	0.231365	0.5648717
5767	SOX7	TRANSFAC	SOX7	5767	cluster_502	2	0.231588	0.5650634
4626	PAX3	HT-SELEX2	PAX7	3348	cluster_729	10	0.231616	0.5650634
6789	ZNF335	TRANSFAC	ZNF335	6789	cluster_2939	1	0.232188	0.5656819
1477	ERF_SREBF2	HumanTF2	ELK1_SREBF2	1442	cluster_753	4	0.2321891	0.5656819
7644	ZBTB11	TRANSFAC	ZNF257	6851	cluster_896	7	0.232771	0.566563
2965	GST-NOTCH1_FIG4	UniPROBE	GST-NOTCH1_FIG4	2965	cluster_1448	1	0.2328503	0.566563
6584	ZNF776	TRANSFAC	ZNF776	6584	cluster_2399	1	0.2333822	0.5668188
7223	ZNF773	TRANSFAC	ZNF773	7223	cluster_1220	2	0.234054	0.5668188
7162	ZNF829	TRANSFAC	ZNF345	7104	cluster_663	6	0.2344326	0.5668873
5458	EHF	TRANSFAC	EHF	5458	cluster_343	2	0.234518	0.567024
1741	HOXB13_TBX21	HumanTF2	HOXB13_TBX21	1741	cluster_131	2	0.2351968	0.5678447
7442	ZNF486	TRANSFAC	ZNF486	7442	cluster_1627	2	0.235599	0.5684492
793	NPAX-1	CISBP	NPAX-1	793	cluster_1030	1	0.2361125	0.5692689
10788	BR-C_Z2	TRANSFAC	BR-C_Z2	10788	cluster_2530	1	0.236624	0.5694151
6301	NKX2-3	TRANSFAC	NKX2-3	6301	cluster_2970	1	0.2371367	0.5699195
7280	ZFP787	TRANSFAC	ZNF553	6803	cluster_2424	3	0.2380782	0.5710667
6658	ZNF546	TRANSFAC	ZNF546	6658	cluster_2667	1	0.2394577	0.5721243
7414	ZNF501	TRANSFAC	ZNF501	7414	cluster_864	1	0.2399007	0.5725385
5754	NF-Y	TRANSFAC	NF-Y	5754	cluster_3042	2	0.2400105	0.5725385
10743	SKN-1	JASPAR	SKN-1	10743	cluster_1884	2	0.2400606	0.5725385
7347	ZFP668	TRANSFAC	ZFP668	7347	cluster_2435	2	0.2404457	0.5728314
7894	AML3	TRANSFAC	RUNX3	9991	cluster_660	29	0.2407087	0.5731595
6947	ZNF14	TRANSFAC	ZNF316	6849	cluster_1085	3	0.2407498	0.5731595
4238	KLF12	HT-SELEX2	KLF12	4238	cluster_1856	1	0.2410857	0.5735048
8564	E2F	TRANSFAC	E2F	8564	cluster_1443	1	0.2412421	0.5738074
6673	ZNF546	TRANSFAC	ZNF546	6673	cluster_2030	1	0.2413585	0.573958
7426	ZNF560	TRANSFAC	ZNF560	7426	cluster_2260	1	0.2418167	0.5743506
1666	GCM1_FOXI1	HumanTF2	GCM1_FOXI1	1670	cluster_101	6	0.2422771	0.5743506
7251	ZNF329	TRANSFAC	ZNF329	7251	cluster_1712	1	0.242406	0.5743506
7685	GLIH1	TRANSFAC	GLIH1	7685	cluster_1181	4	0.2426755	0.5747828
7445	ZNF480	TRANSFAC	ZNF480	7445	cluster_936	1	0.2427867	0.5749047
8911	HBP1	UniPROBE	HBP1	4696	cluster_408	2	0.2429504	0.5749047
5847	TCF7	TRANSFAC	TCF7	5847	cluster_497	2	0.2431205	0.5750573
6806	ZNF286	TRANSFAC	ZNF286B	6515	cluster_1338	2	0.2434281	0.5754733
5973	SRF	TRANSFAC	HLH-10	179	cluster_901	3	0.244471	0.5771598
7338	ZFP668	TRANSFAC	ZFP668	7338	cluster_1083	1	0.2453438	0.578732
10434	HOXA7	TRANSFAC	HOXA7	10434	cluster_1890	1	0.2467141	0.5805826
6623	ZNFPT1	TRANSFAC	ZNFPT1	6623	cluster_1933	1	0.2467141	0.5805826
8163	CHECKPOINT_SUPPRESSOR_HOMOLOGUE	TRANSFAC	CHECKPOINT_SUPPRESSOR_HOMOLOGUE	8163	cluster_1492	1	0.2469172	0.5808057
3070	CRX_REF_R1	UniPROBE	CRX_REF_R1	3070	cluster_959	4	0.2472919	0.5811044
1955	TEAD4_EOMES	HumanTF2	TEAD4_EOMES	1955	cluster_233	2	0.2474398	0.5811044
7571	ZNF624	TRANSFAC	ZNF624	7571	cluster_1460	1	0.2474728	0.5811044
952	HOXA5	CISBP	HOXA5	952	cluster_621	2	0.2476967	0.5813445
5119	XPA	HT-SELEX2	XPA	5117	cluster_1495	3	0.2478545	0.5813445
7580	ZFP	TRANSFAC	ZFP	7580	cluster_2041	1	0.2478845	0.5813445
1369	CLOCK_EVX1	HumanTF2	CLOCK_EVX1	1368	cluster_283	4	0.2483687	0.5813445
324	F55C5.11	CISBP	F55C5.11	324	cluster_1625	1	0.2483809	0.5813445
3690	ELF3	HT-SELEX2	ELF3	3690	cluster_1337	1	0.2492198	0.5824225
11025	ZABC1	TRANSFAC	ZABC1	11025	cluster_2051	1	0.2495958	0.5824371
7314	ZNF441	TRANSFAC	ZNF441	7314	cluster_2780	1	0.2503484	0.5832587
6281	MYNN	TRANSFAC	MYNN	6281	cluster_2355	1	0.2505006	0.5833728
1948	TEAD4_ELK1	HumanTF2	TEAD4_ELK1	1948	cluster_228	2	0.2509104	0.5839279
7461	ZNF597	TRANSFAC	ZNF362	6383	cluster_2374	2	0.2510675	0.5840663
2475	TRANSCRIPTION_FACTOR_MAFB	3D-footprint	TRANSCRIPTION_FACTOR_MAFB	2475	cluster_1279	2	0.2517297	0.5848117
7056	ZNF33A	TRANSFAC	ZNF439	6750	cluster_814	4	0.2518554	0.5848117
4892	SKOR2	HT-SELEX2	CG7745	1074	cluster_979	3	0.2519811	0.5848783
3032	GLI1	UniPROBE	GLI1	3034	cluster_2178	6	0.2521072	0.5848783
7372	ZNF675	TRANSFAC	ZNF623	6910	cluster_1500	2	0.2526816	0.5854831
6790	ZNF471	TRANSFAC	ZNF471	6790	cluster_2874	1	0.252751	0.5854831
6601	ZFP697	TRANSFAC	ZFP697	6601	cluster_965	1	0.2527774	0.5854831
10731	MTF1	TRANSFAC	MTF1	10731	cluster_1201	1	0.2530651	0.5858906
2464	HOMEOTIC_PROTEIN_SEX_COMBS_REDUCED	3D-footprint	HOMEOTIC_PROTEIN_SEX_COMBS_REDUCED	2464	cluster_1449	1	0.2538143	0.5865112
4522	NR1I3	HT-SELEX2	RXR_(PXR:RXR)	10473	cluster_629	6	0.2542506	0.586959
5070	THRB	HT-SELEX2	LXR	5828	cluster_730	17	0.2543678	0.5869963
7548	ZNF160	TRANSFAC	KOX1	6979	cluster_806	3	0.2546016	0.5870241
5255	ZNF704	HT-SELEX2	ZNF704	5254	cluster_1137	2	0.2551236	0.587556
8324	PRD	TRANSFAC	PAX3	9894	cluster_580	7	0.2551236	0.587556
6867	ZNF98	TRANSFAC	ZNF98	6867	cluster_1352	1	0.2554021	0.5876088
6985	ZNF23	TRANSFAC	ZNF23	6985	cluster_1005	1	0.2555056	0.5876088
2980	PMTBR_REP1	UniPROBE	PMTBR_REP1	2980	cluster_2830	1	0.2562637	0.5880953
8071	P54NRB	TRANSFAC	P54NRB	8071	cluster_2663	1	0.256334	0.5880953
7591	ZNF225	TRANSFAC	ZNF284	7111	cluster_1431	2	0.2563647	0.5880953
3488	BCL6	HT-SELEX2	BCL6	3486	cluster_1616	4	0.2563917	0.5880953
9336	SLBO	DrosophilaTF	SLBO	9336	cluster_1892	1	0.2564378	0.5880953
5186	ZNF174	HT-SELEX2	ZNF174	5185	cluster_3037	2	0.2564779	0.5880953
7781	CHOP-10	TRANSFAC	CHOP-10	7781	cluster_2347	1	0.2571573	0.5884361
9423	CUX2	HumanTF	CUX1	9421	cluster_613	3	0.2574551	0.5884361
6865	ZNF586	TRANSFAC	ZNF586	6865	cluster_2540	1	0.2574913	0.5884361
7630	ZNF394	TRANSFAC	ZNF394	7630	cluster_1330	1	0.2575879	0.5884361
6331	ZBTB41	TRANSFAC	ZBTB41	6331	cluster_2600	1	0.2578373	0.5884497
3035	GLI1	UniPROBE	GLI1	3035	cluster_905	1	0.258415	0.5889819
6981	ZNF17	TRANSFAC	ZNF17	6981	cluster_1683	2	0.2592612	0.5897189
10637	P50:RELA-P65	TRANSFAC	P50:RELA-P65	10637	cluster_993	1	0.2594242	0.5897189
3149	MSX2_REF_R2	UniPROBE	ISX_REF_R1	3136	cluster_790	5	0.2597615	0.5897189
5488	FOXK1	TRANSFAC	FOXK1	5488	cluster_437	8	0.2598172	0.5897189
7579	ZNF71	TRANSFAC	ZNF71	7579	cluster_1202	1	0.2603352	0.5899556
1036	BYN	CISBP	BYN	1036	cluster_1494	1	0.2603352	0.5899556
9278	C/EBPGAMMA	TRANSFAC	C/EBPGAMMA	9278	cluster_2422	1	0.260628	0.5903469
919	NR2F2	CISBP	NR2F2	919	cluster_354	2	0.2610116	0.5904814
8853	SMAD3	UniPROBE	SMAD3	5007	cluster_492	3	0.2633209	0.593421
901	PRKRIR	CISBP	C01G12.1	698	cluster_943	2	0.2635978	0.5938068
7152	ZNF404	TRANSFAC	ZNF404	7152	cluster_3014	1	0.2641022	0.5940411
9941	PRDM4	HumanTF	PRDM4	9941	cluster_1258	2	0.2642499	0.5940844
5796	P73	TRANSFAC	P73	5796	cluster_2279	1	0.264626	0.5945236
7717	ZNF224	TRANSFAC	ZNF224	7717	cluster_2457	1	0.2651924	0.5945236
6687	ZEC	TRANSFAC	ZEC	6687	cluster_1173	2	0.2652752	0.5945236
8363	CG10654	TRANSFAC	CG10654	8363	cluster_2652	1	0.2656117	0.5947175
7555	ZNF355P	TRANSFAC	ZNF355P	7555	cluster_1484	2	0.2656618	0.5947175
1921	TEAD4_ALX4	HumanTF2	TEAD4_ALX4	1921	cluster_217	2	0.2658104	0.5947175
6816	ZFP30	TRANSFAC	ZFP30	6816	cluster_859	1	0.2659248	0.5947175
2253	SERUM_RESPONSE_FACTOR	3D-footprint	SERUM_RESPONSE_FACTOR	2253	cluster_2427	2	0.2659462	0.5947175
1613	FOXJ2_PITX1	HumanTF2	FOXJ2_PITX1	1613	cluster_77	2	0.2662682	0.5950324
8111	TWI	TRANSFAC	ASCL2	3422	cluster_970	2	0.2666784	0.5955429
7561	ZNF334	TRANSFAC	ZNF334	7561	cluster_2510	1	0.2668061	0.5955913
106	SETBP1	CISBP	SETBP1	106	cluster_1938	1	0.2672736	0.5962286
7537	PRDM10	TRANSFAC	PRDM10	7537	cluster_2351	1	0.2673169	0.5962407
1832	MEIS1_HOXB13	HumanTF2	MEIS1_HOXB13	1832	cluster_172	14	0.2686576	0.5980485
6479	PRD51	TRANSFAC	PRD51	6479	cluster_888	1	0.2688697	0.5980485
108	HMGA2	CISBP	HMGA2	108	cluster_2671	1	0.2688879	0.5980485
4708	POU2F2	HT-SELEX2	POU2F2	4701	cluster_2183	2	0.2692493	0.5980485
6049	SIN3A	TRANSFAC	REST	5991	cluster_2742	2	0.2697828	0.5980485
6372	ZER6	TRANSFAC	ZER6	6372	cluster_2406	1	0.2699212	0.5980846
7695	ZNF484	TRANSFAC	ZNF484	7695	cluster_2892	1	0.2699386	0.5980846
1094	DIP3	CISBP	DIP3	1094	cluster_2865	1	0.270515	0.5990916
7688	SALL3	TRANSFAC	SALL3	7688	cluster_2630	1	0.2706284	0.5991071
8155	ETS98B	TRANSFAC	SPDEF	10084	cluster_754	3	0.2713187	0.5999861
9213	FAC1	TRANSFAC	BPTF	939	cluster_481	2	0.2716132	0.5999861
10433	RUSH-1ALPHA	TRANSFAC	RUSH-1ALPHA	10433	cluster_2174	1	0.2719251	0.6000616
6799	ZFP672	TRANSFAC	ZFP672	6799	cluster_2190	1	0.2722108	0.6000616
10423	CAD	TRANSFAC	CAD	10423	cluster_1701	2	0.2725667	0.6005649
6828	ZNF223	TRANSFAC	ZNF223	6828	cluster_869	1	0.2730803	0.6006308
9719	IRF7	HumanTF	IRF7	9719	cluster_2583	1	0.2733371	0.6006308
6540	ZNF141	TRANSFAC	ZNF141	6540	cluster_2063	2	0.2734055	0.6006308
6920	ZNF623	TRANSFAC	ZNF99	6901	cluster_674	4	0.2736029	0.6006308
794	PAX-2	CISBP	PAX3	973	cluster_351	3	0.2737561	0.600888
7600	ZNF646	TRANSFAC	ZNF646	7600	cluster_2584	1	0.2739795	0.6009561
7102	ZNF177	TRANSFAC	ZNF177	7102	cluster_1735	1	0.2745699	0.6009561
6937	ZNF26	TRANSFAC	ZNF26	6937	cluster_2508	1	0.2750082	0.6011306
9264	PPARGAMMA:RXRALPHA,_PPARGAMMA	TRANSFAC	PPARGAMMA:RXRALPHA,_PPARGAMMA	9264	cluster_2411	1	0.2752397	0.6011306
2919	TCFAP2C	UniPROBE	TCFAP2B	5240	cluster_682	11	0.2753553	0.6011306
6989	ZNF708	TRANSFAC	ZNF254	6966	cluster_825	2	0.2757714	0.6011306
3477	BATF	HT-SELEX2	BATF	3476	cluster_2014	4	0.2759481	0.6011306
6827	ZNF230	TRANSFAC	ZNF230	6827	cluster_2670	1	0.2759481	0.6011306
6406	ZFP536	TRANSFAC	ZNF536	6179	cluster_2846	2	0.2759481	0.6011306
382	MLL	CISBP	MLL	382	cluster_1000	2	0.2762802	0.6015587
1909	RFX3_HES7	HumanTF2	RFX3_HES7	1909	cluster_209	2	0.2765116	0.6018293
7039	ZNF135	TRANSFAC	ZNF135	7039	cluster_2413	1	0.2775417	0.60352
1864	PAX3	HumanTF2	HOXB2_PAX1	1770	cluster_145	13	0.2776693	0.6035706
9562	FOXJ3	HumanTF	FOXG1	9587	cluster_609	19	0.2780723	0.6035706
10416	PRD	TRANSFAC	PRD	10416	cluster_2092	1	0.2783645	0.6035706
7716	ZFP90	TRANSFAC	ZFP90	7716	cluster_2162	1	0.2789234	0.6038644
5466	HINFP	HUMAN.H10MO.C	HINFP	5466	cluster_2027	1	0.2790865	0.6038644
6502	HKR1	TRANSFAC	HKR1	6502	cluster_883	2	0.279282	0.6038644
1439	ELK1_PAX5	HumanTF2	ELK1_PAX5	1439	cluster_33	8	0.2799067	0.6044274
1972	TEAD4_FOXI1	HumanTF2	TEAD4_FOXI1	1972	cluster_240	2	0.2800299	0.6044274
2656	GLUCOCORTICOID_RECEPTOR	3D-footprint	GLUCOCORTICOID_RECEPTOR	2656	cluster_2706	1	0.2802294	0.6045332
1984	TEAD4_HOXA13	HumanTF2	TEAD4_HOXA13	1984	cluster_249	2	0.2808015	0.6055639
8698	RELA-P65	TRANSFAC	RELA	5715	cluster_329	2	0.2809084	0.6055639
7192	E4F1	TRANSFAC	E4F1	7192	cluster_2310	1	0.2809405	0.6055639
1651	GCM1_ETV4	HumanTF2	GCM1_ELK1	1646	cluster_92	18	0.2812663	0.6055639
7778	MEF-2B	TRANSFAC	MEF-2B	7778	cluster_2936	1	0.2816104	0.6055639
9104	FOXJ2	TRANSFAC	FOXJ2	9104	cluster_2229	1	0.2817151	0.6055639
1514	ETV2_HES7	HumanTF2	ETV2_HES7	1514	cluster_51	8	0.2817165	0.6055639
4868	SCRT1	HT-SELEX2	CG12605	8366	cluster_598	13	0.2820021	0.6059801
3471	BARX2	HT-SELEX2	BARX2	3470	cluster_1040	2	0.282442	0.606743
9558	FOXI1	HumanTF	FOXI1	9558	cluster_2121	1	0.2831968	0.6077667
6627	ZNF697	TRANSFAC	ZNF778	7435	cluster_781	6	0.28371	0.6081451
10348	PBX	TRANSFAC	PBX	10348	cluster_2657	1	0.2839387	0.6081451
6235	FOXD4	TRANSFAC	FOXD4L6	6216	cluster_2471	6	0.2840457	0.6081451
4778	PRDM4	HT-SELEX2	PRDM4	4778	cluster_3022	3	0.2841527	0.6081451
10601	MAFB	JASPAR	MAFB	10601	cluster_2339	1	0.2844928	0.6081451
7020	ZNF85	TRANSFAC	ZNF43	6967	cluster_1373	3	0.2846956	0.6081451
3389	ZNF167	SMILE-seq	ZNF167	3389	cluster_501	2	0.2847949	0.6082251
9169	SIX6	UniPROBE	SIX6_1	10961	cluster_432	17	0.2849549	0.608352
5143	ZBTB22	HT-SELEX2	ZBTB22	5142	cluster_2574	2	0.2860744	0.6100916
7583	ZNF226	TRANSFAC	ZNF226	7583	cluster_2658	1	0.2862759	0.6100916
1071	CG6276	CISBP	CG6276	1071	cluster_2696	1	0.2868314	0.6103022
10178	THRA	HumanTF	THRA	10178	cluster_2432	2	0.286902	0.6103022
6195	PAX-4	TRANSFAC	PAX-4A	6174	cluster_1987	3	0.2880123	0.6108163
6279	ZNF339	TRANSFAC	ZNF339	6279	cluster_2446	1	0.2880716	0.6108423
2775	HOMEOBOX_PROTEIN_HOX-B13	3D-footprint	HOMEOBOX_PROTEIN_HOX-B13	2775	cluster_2024	1	0.2887307	0.6115482
6958	ZNF254	TRANSFAC	ZNF254	6958	cluster_975	1	0.2893021	0.6120496
1602	FLI1_ONECUT2	HumanTF2	ETV2_ONECUT2	1526	cluster_57	6	0.2896328	0.612502
7651	PRDM15	TRANSFAC	PRDM15	7651	cluster_2612	1	0.28984	0.6127754
6536	ZNF200	TRANSFAC	ZNF319	7546	cluster_828	5	0.2899531	0.6129486
10671	GATA4	JASPAR	PNR	8182	cluster_542	71	0.290253	0.6132026
5231	ZNF454	HT-SELEX2	ZNF454	5231	cluster_581	3	0.2911483	0.6141728
7909	KLF8	TRANSFAC	KLF8	7909	cluster_1160	4	0.2912006	0.6141728
6924	ZNF814	TRANSFAC	ZNF814	6924	cluster_851	1	0.2926496	0.6151625
5598	IRF6	TRANSFAC	IRF4	5585	cluster_470	6	0.2927493	0.6151625
5243	ZNF580	HT-SELEX2	ZNF580	5243	cluster_2504	2	0.2929511	0.6151625
10545	IRF1	JASPAR	IRF-1	8606	cluster_335	4	0.2933982	0.6154827
3019	FOXN1	UniPROBE	FOXN1	3019	cluster_1344	1	0.293674	0.6159791
10590	ZEB1	JASPAR	ZEB1	10590	cluster_1820	1	0.2941017	0.6164486
7825	ZNF581	TRANSFAC	ZNF581	7825	cluster_2194	1	0.2944788	0.6167294
7659	ZNF592	TRANSFAC	ZNF592	7659	cluster_1634	2	0.294589	0.6168533
2827	ZIC3	UniPROBE	ZIC1	6020	cluster_413	6	0.2947262	0.6168533
7297	ZNF614	TRANSFAC	ZNF343	7175	cluster_815	3	0.29553	0.6181408
10326	YY1	TRANSFAC	YY1	10326	cluster_2125	1	0.2959804	0.6187372
2407	HEPATOCYTE_NUCLEAR_FACTOR_6	3D-footprint	HEPATOCYTE_NUCLEAR_FACTOR_6	2407	cluster_1130	3	0.2961262	0.6189268
3167	NR2E3_G56R_R1	UniPROBE	NR2E3_G56R_R1	3167	cluster_2862	1	0.2962076	0.6189818
6358	ALF	TRANSFAC	ALF	6358	cluster_2882	1	0.2964241	0.6191681
8828	WHN	TRANSFAC	WHN	8828	cluster_2246	1	0.2966865	0.619538
10702	RUNX2	JASPAR	RUNX2	10702	cluster_1901	7	0.2969552	0.619597
6160	ZBTB42	TRANSFAC	ZBTB42	6160	cluster_1702	3	0.2969655	0.619597
3005	FOXN2	UniPROBE	FOXN2	5955	cluster_627	5	0.2977361	0.6199682
2778	HISTONE-LYSINE_N-METHYLTRANSFERASE_PRDM9	3D-footprint	HISTONE-LYSINE_N-METHYLTRANSFERASE_PRDM9	2778	cluster_1957	4	0.2989663	0.6216902
2984	SPTBR_REP2	UniPROBE	TBR2	4563	cluster_743	7	0.2991338	0.6217424
6578	ZNF19	TRANSFAC	ZNF19	6578	cluster_994	1	0.3000804	0.6222298
3924	GFI1	HT-SELEX2	GFI1B	3920	cluster_2775	4	0.3001817	0.6222454
5013	TEAD2	HT-SELEX2	TEAD1	5011	cluster_689	7	0.3005454	0.6225702
7586	ZNF304	TRANSFAC	ZNF304	7586	cluster_2365	1	0.3007267	0.6226431
4495	NKX2-8	HT-SELEX2	NKX2-5	4491	cluster_1913	4	0.3007381	0.6226431
10643	(SATB1)2	TRANSFAC	(SATB1)2	10643	cluster_2204	1	0.3007409	0.6226431
1540	ETV2_SREBF2	HumanTF2	ELK1_SREBF2	1443	cluster_34	6	0.3007627	0.6226431
2261	OCTAMER-BINDING_TRANSCRIPTION_FACTOR_1	3D-footprint	OCTAMER-BINDING_TRANSCRIPTION_FACTOR_1	2261	cluster_1502	2	0.3011349	0.6230364
9695	HSFY2	HumanTF	HSFY1	4164	cluster_1276	10	0.3019596	0.6238399
1408	E2F3_FOXI1	HumanTF2	E2F3_FOXI1	1408	cluster_23	4	0.3022952	0.6238406
7746	ZNF585B	TRANSFAC	ZNF585B	7746	cluster_1992	1	0.3024137	0.6238406
10736	EFL-1	JASPAR	EFL-1	10736	cluster_1291	1	0.3025414	0.6239083
7100	ZNF267	TRANSFAC	ZNF267	7100	cluster_1684	1	0.3026116	0.6239083
2629	PROTEIN_C-ETS-2	3D-footprint	PROTEIN_C-ETS-2	2629	cluster_2754	1	0.3032352	0.6245748
6617	ZNF394	TRANSFAC	ZNF394	6617	cluster_1167	2	0.3036261	0.6245748
8090	DPN	TRANSFAC	HES5	9628	cluster_776	8	0.3038923	0.6247033
5526	MBD2	HUMAN.H10MO.B	MBD2	5526	cluster_1558	1	0.3041957	0.6249615
6445	SALL2	TRANSFAC	SALL2	6445	cluster_2718	2	0.3048691	0.6256423
6739	ZNF676	TRANSFAC	ZNF837	6737	cluster_995	2	0.3051591	0.6256828
7433	CIZ	TRANSFAC	CIZ	7433	cluster_1510	1	0.3057335	0.6263869
6440	ZNF366	TRANSFAC	ZNF366	6440	cluster_1978	1	0.305872	0.6265074
7641	BING1	TRANSFAC	BING1	7641	cluster_2357	1	0.3062086	0.6270825
4787	PROX1	HT-SELEX2	PROX1	4787	cluster_594	3	0.3064537	0.6274668
634	MEDPOST	CISBP	MEDPOST	634	cluster_1046	2	0.3077169	0.6284202
9837	GAGA_FACTOR	TRANSFAC	GAGA_FACTOR	9837	cluster_2608	2	0.308235	0.6286456
7450	ZNF524	TRANSFAC	ZNF524	7450	cluster_2460	1	0.3086258	0.6291986
6873	ZNF195	TRANSFAC	ZNF195	6873	cluster_2167	1	0.3089406	0.629399
2498	TRANS-ACTING_T-CELL-SPECIFIC_TRANSCRIPTION_FACTOR_	3D-footprint	TRANS-ACTING_T-CELL-SPECIFIC_TRANSCRIPTION_FACTOR_	2498	cluster_1825	1	0.30929	0.6298987
1855	MYBL1_HOXA13	HumanTF2	MYBL1_HOXA13	1855	cluster_183	2	0.3097695	0.6302224
7286	ZNF647	TRANSFAC	ZNF647	7286	cluster_2548	1	0.3108083	0.6312579
7830	MAFF	TRANSFAC	MAFF	7830	cluster_1575	1	0.3109274	0.6313367
3214	PHOX2B_R141G_R1	UniPROBE	PHOX2B_R100L_R1	3212	cluster_1541	2	0.3110051	0.6314129
8421	CG4956	TRANSFAC	BRN-3B	6221	cluster_1790	2	0.3117609	0.6321211
2031	TFAP2C_HOXB13	HumanTF2	TFAP2C_HOXB13	2031	cluster_270	2	0.3120613	0.6322986
9827	NFATC1	HumanTF	NUCLEAR_FACTOR_OF_ACTIVATED_T-CELLS,_CYTOPLASMIC_2	2344	cluster_1598	2	0.3128539	0.6324952
7400	ZNF483	TRANSFAC	ZNF483	7400	cluster_1451	1	0.3129524	0.6324952
1147	JIM	CISBP	JIM	1147	cluster_459	2	0.312976	0.6324952
7440	ZNF668	TRANSFAC	ZNF668	7440	cluster_1084	1	0.3133919	0.6329606
7669	ZFP516	TRANSFAC	ZFP516	7669	cluster_2668	1	0.313787	0.6334987
6348	ZNF667	TRANSFAC	ZFP667	7161	cluster_1807	3	0.3142553	0.6340663
9884	ONECUT2	HumanTF	ONECUT1	9881	cluster_544	11	0.3143835	0.6342273
1524	ETV2_ONECUT2	HumanTF2	ETV2_ONECUT2	1524	cluster_55	2	0.3147517	0.6347421
9986	RUNX2	HumanTF	RUNX3	5652	cluster_1178	3	0.3148608	0.6348482
9211	MRF-2	TRANSFAC	ARID5B	962	cluster_387	2	0.3157407	0.6358519
7190	ZNF530	TRANSFAC	ZNF530	7190	cluster_1327	1	0.3159606	0.6360057
7132	ZNF791	TRANSFAC	ZNF791	7132	cluster_1438	1	0.3165106	0.6361916
3154	MSX2_R172H_R1	UniPROBE	MSX2_R172H_R1	3154	cluster_1439	1	0.316717	0.6363442
3107	HOXB7_REF_R1	UniPROBE	HOXB7_REF_R2	3106	cluster_782	6	0.3170867	0.6363475
4494	NKX2-8	HT-SELEX2	NKX2-8	4494	cluster_1070	2	0.3173515	0.6363475
4737	POU3F4	HT-SELEX2	POU5F1	1904	cluster_204	10	0.3176164	0.6363475
7623	ZNF443	TRANSFAC	ZNF799	7441	cluster_1246	2	0.3177277	0.6363475
1769	HOXB2_NHLH1	HumanTF2	CUX1_NHLH1	1385	cluster_291	4	0.3183062	0.6364488
1718	GCM2_PITX1	HumanTF2	GCM2_PITX1	1718	cluster_126	2	0.3183256	0.6364488
776	NHR-65	CISBP	NHR-65	776	cluster_2132	1	0.3184034	0.6364488
7139	ZNF805	TRANSFAC	ZNF264	6914	cluster_1149	2	0.3184923	0.6364488
2372	INTERFERON_REGULATORY_FACTOR_3	3D-footprint	INTERFERON_REGULATORY_FACTOR_3	2372	cluster_2960	1	0.3188896	0.6364488
6980	ZNF823	TRANSFAC	ZNF823	6980	cluster_2445	1	0.3190841	0.6364488
6393	PRDM14	TRANSFAC	PRDM14	6393	cluster_2496	1	0.3190841	0.6364488
46	PAX6	TRANSFAC	PAX6	46	cluster_1104	2	0.3196042	0.6370107
2876	BHLHB2	UniPROBE	BHLHB2	5427	cluster_409	2	0.3196042	0.6370107
6955	ZNF43	TRANSFAC	ZNF43	6955	cluster_1064	2	0.3213192	0.6389898
2988	LBL	UniPROBE	ARX_P353L_R1	3059	cluster_829	21	0.321594	0.6392938
2371	PROTEIN_(NUCLEAR_FACTOR_KAPPA-B_(NF-KB))	3D-footprint	PROTEIN_(NUCLEAR_FACTOR_KAPPA-B_(NF-KB))	2371	cluster_1896	1	0.3216908	0.6393569
2719	ETS_TRANSLOCATION_VARIANT_4	3D-footprint	ETS_TRANSLOCATION_VARIANT_4	2719	cluster_1289	1	0.3223541	0.6401736
9746	LHX2	HumanTF	POU2F2	4704	cluster_805	3	0.3223905	0.6401736
6837	ZNF860	TRANSFAC	ZNF860	6837	cluster_839	1	0.3227123	0.6401736
265	ZSCAN10	CISBP	ZSCAN10	265	cluster_2187	1	0.3229022	0.6403876
5661	SMAD4	HUMAN.H10MO.C	SMAD2	5659	cluster_304	5	0.3232021	0.640438
7944	SMAR1	TRANSFAC	SMAR1	7944	cluster_1937	1	0.3241421	0.6406968
4459	NFATC3	HT-SELEX2	NFATC3	4459	cluster_1726	2	0.3242883	0.6406968
10709	BEN	TRANSFAC	BEN	10696	cluster_2721	2	0.32444	0.6406968
10123	TBX1	HumanTF	TBX21	10132	cluster_2810	3	0.3245567	0.6406968
1759	HOXB2_ETV1	HumanTF2	GABPA	3296	cluster_1393	350	0.3249169	0.6407651
7855	P53	TRANSFAC	P53	7855	cluster_2278	1	0.3251762	0.6407651
10648	ATOH1	JASPAR	HAND	1127	cluster_1090	2	0.3251839	0.6407651
2247	CCAAT/ENHANCER_BINDING_PROTEIN_BETA	3D-footprint	CCAAT/ENHANCER_BINDING_PROTEIN_BETA	2247	cluster_2854	3	0.3252771	0.6407651
8449	KLF8	TRANSFAC	KLF3	5790	cluster_741	8	0.3253247	0.6407651
1975	TEAD4_FOXI1	HumanTF2	TEAD4_FOXI1	1975	cluster_242	2	0.3256709	0.6413185
8049	CXXC1	TRANSFAC	CXXC1	8049	cluster_2841	1	0.3257576	0.6413264
5282	ZNF821	HT-SELEX2	ZNF821	5282	cluster_2735	2	0.3266218	0.6418409
9148	CND-1	UniPROBE	CND-1	9148	cluster_1486	1	0.3274612	0.6426477
6718	ZNF100	TRANSFAC	ZNF100	6718	cluster_1532	1	0.3274737	0.6426477
3687	ELF3	HT-SELEX2	ETV2_FOXI1	1505	cluster_45	15	0.327929	0.6432597
11023	CG11924	FlyZincFinger	CG11924	11023	cluster_2416	1	0.3279737	0.6432597
10720	MTF1	TRANSFAC	MTF1	10720	cluster_2740	1	0.32833	0.6433957
2413	RECOMBINING_BINDING_PROTEIN_SUPPRESSOR_OF_HAIRLESS	3D-footprint	RBP-JKAPPA	10436	cluster_640	14	0.3283867	0.6433957
1766	HOXB2_HOXB13	HumanTF2	HOXB2_HOXB13	1766	cluster_142	2	0.3291064	0.643798
5153	ZBTB37	HT-SELEX2	ZBTB37	5153	cluster_1705	1	0.3291242	0.643798
10345	FOXP3	TRANSFAC	FOXP3	10345	cluster_2915	1	0.3297352	0.6445603
10205	VENTX	HumanTF	VENTX	10205	cluster_2859	1	0.3299026	0.6445991
5878	SMAD5	TRANSFAC	SMAD5	5878	cluster_1863	1	0.3303195	0.6448113
7759	ZNF652	TRANSFAC	ZNF652	7759	cluster_2825	1	0.3305688	0.6448113
1999	TEAD4_ONECUT2	HumanTF2	TEAD4_ONECUT2	1999	cluster_255	2	0.3321033	0.6464735
10315	ER	TRANSFAC	NR1H4	3340	cluster_810	3	0.3322279	0.646476
1998	TEAD4_MAX	HumanTF2	TEAD4_MAX	1998	cluster_254	2	0.333105	0.6468222
7728	TFIIIA	TRANSFAC	TFIIIA	7728	cluster_2404	1	0.3334369	0.6471151
8417	AHR:ARNT	TRANSFAC	AHR:ARNT	8417	cluster_2541	1	0.3338371	0.6471159
5374	EGR1	HUMAN.H10MO.A	EGR1	5374	cluster_324	5	0.3340654	0.6471159
2404	PROGESTERONE_RECEPTOR	3D-footprint	Glucocorticoid_receptor	2112	cluster_1079	18	0.3340929	0.6471159
9292	STAT92E	DrosophilaTF	STAT92E	9292	cluster_667	4	0.3341039	0.6471159
6965	ZNF23	TRANSFAC	ZNF23	6965	cluster_1209	1	0.3342174	0.6471923
3042	GLI3	UniPROBE	GLI3	3042	cluster_2212	1	0.3351078	0.6476247
8846	PAX-4	TRANSFAC	PAX4	974	cluster_473	2	0.3355532	0.647682
719	NHR-154	CISBP	NHR-154	719	cluster_875	1	0.3356335	0.647682
6344	BLIMP-1	TRANSFAC	BLIMP-1	6344	cluster_2023	1	0.3357662	0.6476826
7699	ZFP93	TRANSFAC	ZFP93	7699	cluster_1315	1	0.335839	0.6476826
6387	ZAC	TRANSFAC	ZAC	6387	cluster_2774	1	0.3362872	0.6479771
1643	GCM1_ELF1	HumanTF2	GCM1_ELF1	1643	cluster_90	2	0.3363731	0.6480632
6802	ZNF553	TRANSFAC	ZFP553	6622	cluster_2172	2	0.3371003	0.6484664
2000	TEAD4_PAX5	HumanTF2	TEAD4_PAX5	2000	cluster_256	2	0.3373081	0.6484664
6380	ZER6	TRANSFAC	ZER6	6380	cluster_2877	1	0.3382433	0.6488874
1985	TEAD4_HOXA13	HumanTF2	TEAD4_HOXA13	1985	cluster_250	2	0.338377	0.6488874
6660	ZEC	TRANSFAC	ZEC	6660	cluster_1367	1	0.338775	0.6489329
5205	ZNF296	HT-SELEX2	ZNF296	5204	cluster_2127	2	0.3388948	0.6489329
7492	ZNF558	TRANSFAC	ZNF558	7492	cluster_1842	1	0.3388959	0.6489329
7430	ZNF606	TRANSFAC	ZNF606	7430	cluster_2193	1	0.3388959	0.6489329
6438	ZNF426	TRANSFAC	ZNF426	6438	cluster_1088	2	0.3391789	0.6490731
2451	INTERFERON_REGULATORY_FACTOR_3	3D-footprint	INTERFERON_REGULATORY_FACTOR_3	2451	cluster_1523	1	0.339291	0.6490731
7186	ZNF790	TRANSFAC	ZNF790	7186	cluster_3011	1	0.3397426	0.6493217
6461	ZNF691	TRANSFAC	ZNF691	6461	cluster_1419	1	0.3398345	0.6493217
5419	FOS	MOUSE.H10MO.A	NFYB	5570	cluster_622	18	0.340966	0.6499591
310	ZFX	CISBP	ZFP711	267	cluster_962	2	0.3411946	0.6499591
1050	CG15601	CISBP	CG15601	1050	cluster_2050	1	0.3416789	0.6499591
5152	ZBTB37	HT-SELEX2	ZBTB37	5152	cluster_2897	1	0.3419874	0.6502292
1640	GCM1_CEBPB	HumanTF2	GCM1_CEBPB	1640	cluster_88	2	0.3438611	0.6522934
6817	ZNF316	TRANSFAC	ZNF691	6420	cluster_968	4	0.3443967	0.6532306
2355	HSF	TRANSFAC	HSF	2355	cluster_2838	1	0.3449323	0.6539566
6720	ZNF454	TRANSFAC	ZNF454	6720	cluster_1905	1	0.3458266	0.6547455
6255	PLAGL2	TRANSFAC	PLAGL2	6255	cluster_2255	1	0.3459031	0.6547455
8278	SO	TRANSFAC	SO	8278	cluster_1826	1	0.3463336	0.6549353
2873	ZBTB7B	UniPROBE	ZBTB7B	5933	cluster_452	2	0.3467225	0.6551815
3205	PAX7_P112L_R1	UniPROBE	PAX-3	8825	cluster_718	4	0.3471332	0.6556849
10450	NANOG	TRANSFAC	NANOG	10450	cluster_1573	1	0.3475067	0.6558615
7068	ZNF273	TRANSFAC	ZNF80	6548	cluster_1308	2	0.3475808	0.6558615
7309	ZNF679	TRANSFAC	ZNF679	7309	cluster_2454	1	0.3485897	0.6572287
7556	ZNF160	TRANSFAC	ZNF160	7556	cluster_1836	1	0.3489244	0.6573629
1414	E2F3_TBX21	HumanTF2	E2F3_TBX21	1414	cluster_27	2	0.3494397	0.6578677
4612	OVOL1	HT-SELEX2	OVOL2	4615	cluster_1860	6	0.350026	0.6581296
7749	ZFP93	TRANSFAC	ZNF24	8750	cluster_785	2	0.3501976	0.658342
92	ARID5A	CISBP	ARID5A	92	cluster_668	3	0.3506464	0.6588132
6163	OVOL3	TRANSFAC	OVOL3	6163	cluster_2848	1	0.350776	0.6588132
9220	POU3F2	TRANSFAC	POU3F2	9220	cluster_2377	1	0.3509408	0.6588132
9618	GRHL1	HumanTF	GRHL1	9618	cluster_2856	1	0.3512324	0.6590112
10252	SREBP	TRANSFAC	SREBP	10484	cluster_1922	4	0.3515442	0.6591873
290	ZFP3	CISBP	ZFP3	290	cluster_1380	1	0.3517483	0.6593883
8335	DIF	TRANSFAC	DIF	8335	cluster_1727	1	0.3519736	0.6595992
6764	ZIM3	TRANSFAC	ZIM3	6764	cluster_2072	1	0.3523561	0.6601569
7250	ZNF497	TRANSFAC	ZNF497	7250	cluster_1305	1	0.3524777	0.6601569
6700	ZNF248	TRANSFAC	ZNF248	6700	cluster_940	1	0.3528426	0.6605641
7522	ZNF285	TRANSFAC	ZNF285	7522	cluster_1192	1	0.3531164	0.6605641
1761	HOXB2_ETV7	HumanTF2	HOXB2_ETV7	1761	cluster_141	2	0.3533289	0.6605641
6698	ZNF837	TRANSFAC	ZNF837	6698	cluster_1067	1	0.3535699	0.6605641
6171	SOX-11	TRANSFAC	SOX-11	6171	cluster_1885	1	0.3537905	0.6605641
7590	ZNF651	TRANSFAC	ZNF651	7590	cluster_1151	1	0.3543192	0.6606355
1778	HOXB2_PITX1	HumanTF2	HOXB2_PITX1	1778	cluster_149	4	0.3553289	0.6607935
3067	BCL6_REF_R1	UniPROBE	BCL6_REF_R1	3067	cluster_2380	2	0.3557963	0.6607935
8699	E2A	TRANSFAC	TCF3	5721	cluster_328	2	0.3559779	0.6607935
6841	ZNF711	TRANSFAC	ZNF711	6841	cluster_1832	1	0.356065	0.6607935
3033	GLI1	UniPROBE	GLI1	3033	cluster_904	2	0.3560783	0.6607935
7431	ZNF479	TRANSFAC	ZNF479	7431	cluster_1006	1	0.3566145	0.6611326
3094	GFI1_N382S_R1	UniPROBE	GFI1_N382S_R1	3094	cluster_1680	1	0.3567362	0.6611326
7148	ZFP206	TRANSFAC	ZFP206	7148	cluster_751	3	0.3570463	0.6611326
5913	REST	TRANSFAC	REST	5985	cluster_2055	3	0.3571135	0.6611326
2144	C/EBP	TRANSFAC	C/EBP	2144	cluster_1828	1	0.3571508	0.6611326
4198	IRX3	HT-SELEX2	IRX1	4196	cluster_919	2	0.3575427	0.6613198
6868	ZBTB40	TRANSFAC	ZBTB40	6868	cluster_2261	1	0.3589649	0.6628905
7008	ZNF117	TRANSFAC	ZNF714	6797	cluster_769	5	0.3593599	0.6629661
2215	OCTAMER-BINDING_TRANSCRIPTION_FACTOR_1	3D-footprint	POU_DOMAIN,_CLASS_3,_TRANSCRIPTION_FACTOR_1	2477	cluster_1278	3	0.3597817	0.6633085
6573	ZFP367	TRANSFAC	ZFP367	6573	cluster_2442	1	0.3604291	0.6642218
6793	ZNF552	TRANSFAC	ZNF552	6793	cluster_1955	1	0.3613714	0.6646264
5848	C-MAF	TRANSFAC	TJ	1202	cluster_761	2	0.3614587	0.6646264
7750	ZNF224	TRANSFAC	ZNF224	7750	cluster_2926	1	0.3617096	0.6647384
1883	POU2F1_EOMES	HumanTF2	POU2F1_TBX21	1899	cluster_203	6	0.3617323	0.6647384
1688	GCM1_ONECUT2	HumanTF2	GCM1_ONECUT2	1687	cluster_109	4	0.3622475	0.6648179
6715	ZNF615	TRANSFAC	ZNF615	6715	cluster_2871	1	0.362382	0.6648179
7574	ZNF282	TRANSFAC	ZNF282	7574	cluster_2402	1	0.3625335	0.6648179
3179	PAX3_R270C_R1	UniPROBE	PAX3_R270C_R1	3179	cluster_2702	1	0.36283	0.6648179
7684	SALL1	TRANSFAC	SALL1	6326	cluster_1334	3	0.362952	0.6648179
7089	ZNF266	TRANSFAC	ZNF266	7089	cluster_1163	1	0.3631105	0.6648179
3275	ZNF200_REF_R1	UniPROBE	ZNF200_REF_R1	3275	cluster_2961	2	0.3632733	0.6648179
6929	ZNF99	TRANSFAC	ZNF99	6929	cluster_1956	1	0.363379	0.6648179
9833	NFIX	HumanTF	NFIA	9830	cluster_602	19	0.364172	0.6650101
8641	STAT1	TRANSFAC	STAT1	5693	cluster_309	2	0.3647138	0.6654123
2863	SPDEF	UniPROBE	SPDEF	5781	cluster_427	2	0.3654761	0.6658957
338	T22C8.4	CISBP	T22C8.4	338	cluster_1485	2	0.3656457	0.6660154
10966	MECP2	TRANSFAC	MECP2	10966	cluster_2895	1	0.3660252	0.6661974
7016	ZNF83	TRANSFAC	ZNF83	7016	cluster_1226	1	0.3661416	0.6662015
3481	BCL6B	HT-SELEX2	BCL6	3485	cluster_779	6	0.3666872	0.6665386
545	BX908797.1	CISBP	BX908797.1	545	cluster_3065	1	0.3668218	0.6665386
7083	ZNF846	TRANSFAC	ZNF846	7083	cluster_1044	1	0.3675904	0.6672074
7912	MSX-1	TRANSFAC	MSX-1	7912	cluster_2641	1	0.3676492	0.6672074
7524	ZNF251	TRANSFAC	ZNF251	7524	cluster_1141	1	0.3678419	0.6672134
8739	PBX2	JASPAR	MEIS1	10688	cluster_1519	3	0.3685353	0.6677675
6053	PBX3	TRANSFAC	PBX3	6053	cluster_3015	1	0.3689548	0.6679735
7427	ZNF778	TRANSFAC	ZNF778	7427	cluster_827	1	0.369683	0.6687376
6670	ZNF627	TRANSFAC	ZNF627	6670	cluster_1770	1	0.3697961	0.6687503
3089	FOXC1_S131L_R1	UniPROBE	FOXC1_S131L_R1	3089	cluster_2958	1	0.3700687	0.6687949
6795	PRDM16	TRANSFAC	EVI-1	6567	cluster_1022	2	0.370726	0.6687949
6620	ZNFPT1	TRANSFAC	ZNFPT1	6620	cluster_2134	1	0.3708895	0.6687949
7512	ZNF599	TRANSFAC	ZNF599	7512	cluster_937	1	0.3713197	0.6687949
987	NFE2L1	CISBP	NFE2L1	987	cluster_403	2	0.3720575	0.6694753
3097	GFI1B_A204T_R2	UniPROBE	GFI1B_REF_R2	3095	cluster_2257	2	0.3722837	0.6695189
279	KLF9	CISBP	KLF9	279	cluster_1301	2	0.3725582	0.6695189
5074	TLX3	HT-SELEX2	TLX3	5074	cluster_2916	1	0.3727261	0.669667
2543	TRANSCRIPTION_FACTOR_P65	3D-footprint	TRANSCRIPTION_FACTOR_P65	2543	cluster_2764	1	0.3732125	0.6702935
8657	COE1	TRANSFAC	EBF1	9460	cluster_706	7	0.3734413	0.6702935
11038	CG11491	FlyZincFinger	CG11491	11038	cluster_2844	1	0.3738238	0.6708881
361	DANR	CISBP	DANR	361	cluster_1613	2	0.374459	0.6714152
6875	ZNF891	TRANSFAC	ZNF891	6875	cluster_2507	1	0.3745468	0.6714292
9281	ADF1	DrosophilaTF	ADF1	9281	cluster_1655	2	0.3753195	0.6714292
6709	ZNF625	TRANSFAC	ZNF625	6709	cluster_1016	1	0.375659	0.6719427
10405	ABD-A	TRANSFAC	ABD-A	10405	cluster_1242	2	0.3763583	0.6729333
7311	ZFP786	TRANSFAC	ZFP786	7311	cluster_2792	1	0.3765416	0.6731998
3201	PAX6_S119R_R1	UniPROBE	PAX6_S119R_R1	3201	cluster_3047	1	0.3773269	0.673788
7239	ZNF765	TRANSFAC	ZNF765	7239	cluster_1134	1	0.377491	0.673788
2007	TEAD4_RFX5	HumanTF2	TEAD4_RFX5	2007	cluster_257	2	0.3774947	0.673788
1259	SP1	JASPAR	SP1	1259	cluster_571	3	0.3774961	0.673788
8184	GCM	TRANSFAC	GCM	8184	cluster_2712	2	0.3776098	0.6739298
706	SRF	CISBP	SRF	706	cluster_664	7	0.3787195	0.6745783
7527	ZNF583	TRANSFAC	ZFP583	7164	cluster_2274	2	0.378944	0.6747252
6563	ZNF136	TRANSFAC	ZNF136	6563	cluster_1124	1	0.3791906	0.6749282
955	XBP1	CISBP	XBP1	955	cluster_431	2	0.3794831	0.6751493
1406	E2F3_DRGX	HumanTF2	E2F3_DRGX	1406	cluster_21	2	0.3798058	0.6751979
2584	HOMEOBOX_PROTEIN_NKX-2.5	3D-footprint	HOMEOBOX_PROTEIN_NKX-2.5	2584	cluster_2879	1	0.3805508	0.6758195
6708	ZNF710	TRANSFAC	ZNF710	6708	cluster_2868	3	0.3811005	0.6763833
6714	ZNF491	TRANSFAC	RETINOIC_ACID_RECEPTOR_RXR-ALPHA	2632	cluster_1621	4	0.3815353	0.676791
9742	LBX2	HumanTF	LBX2	9742	cluster_2557	1	0.3817295	0.6769954
3779	ETV4	HT-SELEX2	ETV4	3779	cluster_2354	3	0.3819346	0.6772217
8482	IRF4	TRANSFAC	IRF4	8482	cluster_1239	1	0.3822372	0.6772506
7803	HES7	TRANSFAC	HES7	7803	cluster_2443	1	0.3826408	0.6775138
4763	POU6F1	HT-SELEX2	POU6F1	4762	cluster_2860	2	0.3827973	0.6775138
6861	ZNF643	TRANSFAC	ZNF643	6861	cluster_1579	1	0.3828188	0.6775138
1070	CG5953	CISBP	CG5953	1070	cluster_1446	3	0.3831459	0.6775138
965	NFE2	CISBP	TRANSCRIPTION_FACTOR_MAFA	2642	cluster_1260	3	0.3842304	0.6788738
8651	ZKSCAN1	TRANSFAC	ZKSCAN1	5743	cluster_313	2	0.3843913	0.6788988
6010	REST	TRANSFAC	HLH-1	118	cluster_1394	3	0.3848571	0.6790504
1331	PAL-1	JASPAR	PAL-1	1331	cluster_1059	1	0.3856953	0.6798377
6722	ZNF565	TRANSFAC	ZNF565	6722	cluster_1537	1	0.3863581	0.6805862
6023	CTCF	TRANSFAC	CTCF	6023	cluster_2638	1	0.3867158	0.6805862
7294	ZNF547	TRANSFAC	ZNF616	7090	cluster_2267	2	0.3872943	0.6808434
6037	JUND	TRANSFAC	JUND	6037	cluster_2180	1	0.3876988	0.6811999
6977	ZNF254	TRANSFAC	ZNF254	6977	cluster_863	2	0.3877064	0.6811999
8033	HOXC13	TRANSFAC	HOXC13	8033	cluster_1551	1	0.3877847	0.6811999
1060	CG33557	CISBP	CG33557	1060	cluster_2651	1	0.3877906	0.6811999
1674	GCM1_HOXA2	HumanTF2	GCM1_HOXA2	1674	cluster_102	2	0.388275	0.681731
2042	TFAP4_DLX3	HumanTF2	TFAP4_DLX3	2042	cluster_278	2	0.3885466	0.6820249
2906	FOXA2	UniPROBE	ZFP105	5313	cluster_490	4	0.3886072	0.6820249
9216	STAT5A_(HOMOTETRAMER)	TRANSFAC	STAT5A_(HOMOTETRAMER)	9216	cluster_3040	1	0.3893547	0.6827818
6695	ZEC	TRANSFAC	ZID	6252	cluster_1230	2	0.3899136	0.6832046
1870	PITX1_EOMES	HumanTF2	PITX1_EOMES	1870	cluster_191	2	0.3899915	0.6832497
7302	ZN451	TRANSFAC	TET1	386	cluster_758	5	0.3901938	0.6833149
11087	CG17743	FlyZincFinger	PHO	1172	cluster_11	2	0.3907272	0.683808
7663	ZFP532	TRANSFAC	ZFP532	7663	cluster_1303	1	0.3909993	0.683808
6745	ZNF454	TRANSFAC	ZNF454	6745	cluster_1640	1	0.3910771	0.683808
11139	PAX-6	TRANSFAC	PAX-6	11139	cluster_1986	1	0.3912119	0.683808
7701	ZNF484	TRANSFAC	MZF1	10481	cluster_2119	2	0.3912682	0.683808
6336	ZASC1	TRANSFAC	ZASC1	6336	cluster_2913	1	0.3914816	0.683808
1785	HOXB2_SOX15	HumanTF2	HOXB2_SOX15	1785	cluster_156	2	0.3915607	0.683808
6072	MAX	TRANSFAC	MAX	6072	cluster_2613	2	0.3922505	0.6839276
2180	HOMEOTIC_PROTEIN_ANTENNAPEDIA	3D-footprint	HOMEOTIC_PROTEIN_ANTENNAPEDIA	2180	cluster_2747	1	0.3928299	0.6839276
10494	ZID	TRANSFAC	ZBTB6	996	cluster_380	2	0.3929243	0.6839276
7156	ZNF568	TRANSFAC	ZNF568	7156	cluster_2985	1	0.3929647	0.6839276
1784	HOXB2_SOX15	HumanTF2	HOXB2_SOX15	1784	cluster_155	2	0.393038	0.6839276
8903	ZBTB7B	UniPROBE	ZBTB7B	5305	cluster_416	2	0.3931332	0.6839276
2254	SERUM_RESPONSE_FACTOR	3D-footprint	SERUM_RESPONSE_FACTOR	2254	cluster_2287	1	0.3931648	0.6839276
7507	ZNF426	TRANSFAC	ZNF426	7507	cluster_2905	1	0.3931758	0.6839276
1782	HOXB2_RFX5	HumanTF2	HOXB2_RFX5	1782	cluster_153	2	0.3936388	0.6842279
11039	CG11491	FlyZincFinger	CG11491	11039	cluster_2699	2	0.3937742	0.6842665
6699	ZNF615	TRANSFAC	ZNF615	6699	cluster_1061	1	0.3944375	0.6844155
7096	ZNF345	TRANSFAC	CT53	7028	cluster_2006	2	0.3946519	0.6844155
1546	ETV2_TCF3	HumanTF2	ETV2_TCF3	1546	cluster_66	4	0.3952652	0.684526
6589	ZNF390	TRANSFAC	ZSCAN12	6389	cluster_2409	2	0.3956332	0.6845924
1156	LOLA	CISBP	LOLA	1156	cluster_1583	2	0.3959308	0.6846783
6360	PHIAP3	TRANSFAC	PHIAP3	6360	cluster_1264	2	0.396492	0.6848155
4201	IRX5	HT-SELEX2	IRX5	4201	cluster_1185	1	0.3965993	0.6848155
2918	IRF3	UniPROBE	IRF3	5578	cluster_464	2	0.3970835	0.6852773
7351	ZFP62	TRANSFAC	ZFP62	7351	cluster_2759	1	0.3976834	0.6859363
256	ZSCAN4	CISBP	ZSCAN4	256	cluster_1493	2	0.3983817	0.6867189
7829	ZNF236	TRANSFAC	ZNF236	7829	cluster_855	1	0.3990641	0.6872926
1980	TEAD4_HES7	HumanTF2	TEAD4_HES7	1980	cluster_245	2	0.3994358	0.6875713
6905	ZNF814	TRANSFAC	ZNF814	6905	cluster_1929	1	0.3995607	0.6876659
8416	KNRL	TRANSFAC	KNRL	8416	cluster_2250	1	0.4006567	0.6884489
7206	ZNF626	TRANSFAC	ZNF626	7206	cluster_2704	1	0.4006567	0.6884489
7494	ZNF665	TRANSFAC	ZNF665	7494	cluster_1172	1	0.4007837	0.6884971
1297	DUX	JASPAR	LHX6	551	cluster_628	5	0.4025041	0.6898229
7368	ZNF527	TRANSFAC	ZNF527	7368	cluster_1931	1	0.4028054	0.6898831
7403	ZNF418	TRANSFAC	ZNF418	7403	cluster_2656	1	0.4033631	0.690459
6335	AEBP2	TRANSFAC	AEBP2	6335	cluster_3012	1	0.4034792	0.6904656
5932	HLTF	TRANSFAC	HLTF	5932	cluster_2937	1	0.404672	0.6914382
5584	NR2E3	HUMAN.H10MO.C	NR2E3	5584	cluster_1809	1	0.4050998	0.691751
7007	ZNF92	TRANSFAC	ZNF99	6904	cluster_1357	2	0.4052068	0.691751
7626	ZNF443	TRANSFAC	ZNF443	7626	cluster_1868	1	0.405572	0.6918674
6857	ZNF175	TRANSFAC	ZNF175	6857	cluster_1158	2	0.4071171	0.6918674
7867	STAT6	TRANSFAC	STAT6	5699	cluster_780	5	0.4071435	0.6918674
769	NHR-204	CISBP	NHR-204	769	cluster_876	1	0.4071435	0.6918674
1842	MGA_DLX3	HumanTF2	MGA_DLX2	1840	cluster_175	4	0.4071673	0.6918674
8280	SO	TRANSFAC	SO	8280	cluster_2723	1	0.4079196	0.6924638
1942	AML2	TRANSFAC	AML2	1942	cluster_2429	2	0.4084173	0.6929041
7878	FOXC1	TRANSFAC	FOXC1	7878	cluster_2314	1	0.4086301	0.6929041
1356	ARNTL_BHLHA15	HumanTF2	ARNTL_BHLHA15	1356	cluster_280	2	0.4087372	0.6929041
2113	ANCSR2_DNA_BINDING_DOMAIN	3D-footprint	GLUCOCORTICOID_RECEPTOR	2657	cluster_2707	2	0.4088683	0.6929919
7415	ZNF775	TRANSFAC	ZNF775	7415	cluster_1708	1	0.4095811	0.6932885
7423	ZNF594	TRANSFAC	ZNF594	7423	cluster_1100	1	0.4098859	0.693439
11051	CG3758	FlyZincFinger	CG3758	11051	cluster_797	2	0.4098859	0.693439
6990	ZNF16	TRANSFAC	ZNF16	6990	cluster_1377	1	0.4098993	0.693439
7720	ZFP82	TRANSFAC	ZFP82	7720	cluster_2489	1	0.4106191	0.6937165
2374	TRANSCRIPTION_FACTOR_IIIA	3D-footprint	TRANSCRIPTION_FACTOR_IIIA	2374	cluster_2152	1	0.4107704	0.6937294
7609	ZNF629	TRANSFAC	ZNF629	7609	cluster_1930	1	0.4108104	0.6937294
9610	ETF	TRANSFAC	ETF	9610	cluster_1312	2	0.411094	0.6937476
4873	MYBL1	TRANSFAC	C-MYB	4862	cluster_549	4	0.4111443	0.6937691
2982	PMTBR_REP2	UniPROBE	PMTBR_REP2	2982	cluster_2017	1	0.4114697	0.6942139
2108	C/EBPBETA	TRANSFAC	C/EBPBETA	2108	cluster_2741	2	0.4126891	0.6944565
1686	GCM1_NHLH1	HumanTF2	GCM1_FIGLA	1659	cluster_96	6	0.4128089	0.6944565
3276	ZNF200_H322Y_R1	UniPROBE	ZNF200_H322Y_R1	3276	cluster_2535	1	0.4129863	0.6944565
7112	ZNF805	TRANSFAC	ZNF805	7112	cluster_2539	1	0.4130871	0.6944565
7279	ZNF571	TRANSFAC	ZNF700	6791	cluster_1599	2	0.4132394	0.6944565
7496	ZNF442	TRANSFAC	ZNF442	7496	cluster_1216	1	0.4135811	0.6948689
2843	ZFP281	UniPROBE	ZFP281	5976	cluster_436	2	0.4139747	0.6952759
6716	ZNF709	TRANSFAC	ZNF709	6716	cluster_1779	1	0.4140886	0.6952759
6058	RELA-P65	TRANSFAC	RELA-P65	6058	cluster_1897	1	0.4142842	0.6954113
4160	HSF5	HT-SELEX2	HSF5	4160	cluster_3053	2	0.4150794	0.6964934
7544	ZNF226	TRANSFAC	ZNF226	7544	cluster_900	1	0.4151596	0.6964942
8398	SOB	TRANSFAC	BOWL	8358	cluster_2588	2	0.416811	0.6979836
6283	RREB-1	TRANSFAC	RREB-1	6283	cluster_2686	1	0.4168729	0.6979836
6294	TCF-4	TRANSFAC	TCF-4	6294	cluster_2155	2	0.4171058	0.6981952
6988	ZNF708	TRANSFAC	ZNF708	6988	cluster_840	1	0.4180183	0.6991422
10397	PLZF	TRANSFAC	PLZF	10397	cluster_3056	1	0.4182098	0.6992132
8321	POXN	TRANSFAC	POXN	8320	cluster_2795	2	0.4183941	0.6992132
5707	TBP	HUMAN.H10MO.C	TBP	5707	cluster_1691	1	0.4184253	0.6992132
300	ZKSCAN5	CISBP	ZKSCAN5	300	cluster_2459	1	0.4186935	0.6993344
1642	GCM1_ELF1	HumanTF2	GCM1_ELF1	1642	cluster_89	2	0.4186935	0.6993344
6564	ZFX	TRANSFAC	ZFY	6499	cluster_2993	2	0.4193136	0.6998725
2375	PROTEIN_(TRANSCRIPTION_FACTOR_IIIA)	3D-footprint	PROTEIN_(TRANSCRIPTION_FACTOR_IIIA)	2375	cluster_2766	1	0.4196684	0.6998725
7923	SP5	TRANSFAC	SP5	7923	cluster_2546	1	0.4198716	0.6998725
2033	TFAP2C_MAX	HumanTF2	TFAP2C_MAX	2032	cluster_271	4	0.42001	0.6998725
8375	ZIPIC	TRANSFAC	ZIPIC	8375	cluster_2796	1	0.4204597	0.700306
7661	ZFP382	TRANSFAC	ZFP382	7661	cluster_2338	1	0.4208459	0.7004643
1103	TGO	CISBP	TGO	1103	cluster_1805	1	0.4209686	0.7005601
4912	SOX10	HT-SELEX2	SOX10	4910	cluster_2987	2	0.4211532	0.7006676
2019	TEAD4_TBX21	HumanTF2	TEAD4_EOMES	1956	cluster_234	4	0.4212626	0.7006676
6964	ZNF23	TRANSFAC	ZNF23	6964	cluster_1093	1	0.4213806	0.7006676
6485	ZNF785	TRANSFAC	ZNF785	6485	cluster_3004	1	0.421787	0.700943
5196	ZNF274	HT-SELEX2	ZNF274	5196	cluster_2490	2	0.4222568	0.7012014
750	AR	CISBP	NR3C2	728	cluster_816	3	0.4222875	0.7012014
5188	ZNF177	HT-SELEX2	ZNF177	5187	cluster_3066	2	0.4231311	0.7017529
2596	ERYTHROID_TRANSCRIPTION_FACTOR	3D-footprint	ERYTHROID_TRANSCRIPTION_FACTOR	2595	cluster_2048	3	0.4239374	0.7027994
7120	ZNF284	TRANSFAC	ZNF57	6605	cluster_1341	2	0.4241228	0.7027994
9313	EMS	DrosophilaTF	EMS	9313	cluster_2320	1	0.4241464	0.7027994
7776	MAFF	TRANSFAC	MAFF	7776	cluster_1574	1	0.4246001	0.703403
2382	HNF-3/FORK_HEAD_DNA-RECOGNITION_MOTIF	3D-footprint	HNF-3/FORK_HEAD_DNA-RECOGNITION_MOTIF	2382	cluster_2096	2	0.4247436	0.7035369
2820	SMAD3	UniPROBE	SMAD3	5736	cluster_405	2	0.4250388	0.7038332
6056	USF2	TRANSFAC	USF2	6056	cluster_1723	1	0.4255964	0.7043384
7582	ZNF226	TRANSFAC	ZNF226	7582	cluster_2789	1	0.4259526	0.7043384
7348	ZFP46	TRANSFAC	KLF8	6408	cluster_2444	2	0.4267584	0.7046832
1662	GCM1_FIGLA	HumanTF2	GCM1_FIGLA	1662	cluster_98	4	0.4269951	0.7046832
2772	HOMEOBOX_PROTEIN_HOX-B13	3D-footprint	HOMEOBOX_PROTEIN_HOX-B13	2772	cluster_2206	1	0.4272955	0.7050165
306	ZIC3	CISBP	ZIC3	306	cluster_874	6	0.4280128	0.7055761
7773	SMAD6	TRANSFAC	SMAD6	7770	cluster_2117	2	0.4280761	0.7055761
6902	ZNF99	TRANSFAC	ZNF99	6902	cluster_1546	1	0.4280923	0.7055761
6167	REST	TRANSFAC	REST	6167	cluster_2938	1	0.4281941	0.70559
3077	EGR2_D383Y_R1	UniPROBE	EGR2_D383Y_R1	3077	cluster_2818	1	0.4282353	0.70559
7010	ZNF121	TRANSFAC	ZNF121	7010	cluster_1442	1	0.4286306	0.705709
1676	GCM1_HOXB13	HumanTF2	GCM1_HOXB13	1676	cluster_104	2	0.4291207	0.7061463
8543	ZNF777	TRANSFAC	ZNF777	3394	cluster_352	2	0.4293092	0.7061609
5215	ZNF385D	HT-SELEX2	ZBED1	5126	cluster_631	6	0.4295425	0.7064412
7881	HOXA10	TRANSFAC	FOXL1	10533	cluster_1177	3	0.4307853	0.7076859
4835	RFX5	HT-SELEX2	RFX5	4833	cluster_2367	2	0.4318155	0.7089932
10227	ZNF232	HumanTF	ZNF232	10227	cluster_2470	1	0.4325502	0.7092229
10977	CG5683	FlyZincFinger	CG4360	11006	cluster_808	4	0.4331597	0.7092229
10778	TCFAP2A_2	JASPAR	TFAP2A	1003	cluster_469	19	0.4332161	0.7092229
6263	ZFP508	TRANSFAC	ZFP508	6263	cluster_1568	1	0.4333299	0.7092229
7043	ZNF81	TRANSFAC	ZNF81	7043	cluster_2728	1	0.4338095	0.7092229
6359	ZBTB8B	TRANSFAC	ZBTB46	6382	cluster_1319	3	0.4338314	0.7092229
2154	HES1	TRANSFAC	HES-1	7843	cluster_1481	2	0.433897	0.709227
5865	NKX3A	TRANSFAC	NKX3A	5865	cluster_2173	1	0.434111	0.7094588
1214	GATA-1	TRANSFAC	GATA-1	1214	cluster_1719	1	0.434563	0.7099171
4973	RFX4	TRANSFAC	RFX4	4973	cluster_391	5	0.4349988	0.7100073
1911	RFX3_SRF	HumanTF2	RFX3_SRF	1911	cluster_211	2	0.4352103	0.7100073
8613	MAZ	TRANSFAC	MAZ	5525	cluster_307	2	0.4354285	0.7100073
11061	CG4694	FlyZincFinger	HER	1128	cluster_424	3	0.4358803	0.7104309
663	PAX2	CISBP	PAX2	663	cluster_1652	1	0.4361003	0.7107011
2436	WILMS_TUMOR_1	3D-footprint	WILMS_TUMOR_1	2435	cluster_1844	4	0.436345	0.7107316
8166	FD102C	TRANSFAC	FD102C	8166	cluster_2242	1	0.4368222	0.7114057
5981	KAISO	TRANSFAC	KAISO	5981	cluster_2391	2	0.4372524	0.7118496
8291	ZEN-2	TRANSFAC	ZEN-2	8291	cluster_2917	1	0.4374696	0.7118998
1950	TEAD4_ELK3	HumanTF2	TEAD4_ELK3	1950	cluster_229	2	0.4388269	0.7132082
1859	MYBL1_ONECUT2	HumanTF2	MYBL1_ONECUT2	1859	cluster_187	2	0.438882	0.713217
7205	ZNF562	TRANSFAC	ZNF562	7205	cluster_1888	1	0.4402237	0.7133553
1436	ELK1_ONECUT2	HumanTF2	ELK1_ONECUT2	1436	cluster_32	4	0.4408834	0.7138733
1779	HOXB2_PITX1	HumanTF2	HOXB2_PITX1	1779	cluster_150	2	0.4416372	0.7142475
10342	CHURCHILL	TRANSFAC	CPBP	5770	cluster_909	2	0.4419352	0.7144934
10487	ETS_TRANSLOCATION_VARIANT_4	3D-footprint	ETS_TRANSLOCATION_VARIANT_4	10487	cluster_1290	1	0.4425838	0.7148668
6400	SNAP190	TRANSFAC	SNAP190	6400	cluster_2779	1	0.4426862	0.7149588
7009	ZNF93	TRANSFAC	ZNF93	7009	cluster_1254	1	0.4428409	0.7151352
8926	SOX1	UniPROBE	SOX1	5084	cluster_425	2	0.4435656	0.7157323
7535	RBAK	TRANSFAC	RBAK	7535	cluster_1232	1	0.4438872	0.7159178
11026	CG10270	FlyZincFinger	D19B	1091	cluster_673	2	0.4440441	0.7160342
1834	MEIS1_ONECUT2	HumanTF2	MEIS1_EVX1	1830	cluster_171	8	0.4445787	0.7165187
7189	ZNF841	TRANSFAC	ZNF841	7189	cluster_1042	1	0.4455765	0.7166241
2856	GATA3	UniPROBE	GATA3	5505	cluster_445	2	0.4459876	0.7167723
8176	GATAE	TRANSFAC	GATA1	3887	cluster_954	6	0.4464528	0.7172121
2829	SIX6	UniPROBE	SIX6	5732	cluster_489	2	0.4469797	0.7174137
7387	ZNF502	TRANSFAC	ZNF502	7387	cluster_1665	1	0.4472014	0.7174365
1908	RFX3_FIGLA	HumanTF2	RFX3_FIGLA	1908	cluster_208	2	0.4479308	0.7177058
7559	RBAK	TRANSFAC	RBAK	7559	cluster_1371	1	0.4486887	0.7184702
1397	E2F1_ELK1	HumanTF2	E2F1_ELK1	1397	cluster_14	2	0.4497332	0.7194951
6439	ZNF793	TRANSFAC	ZNF793	6439	cluster_3052	1	0.4497496	0.7194951
6009	ZFP740	TRANSFAC	ZFP740	6009	cluster_463	2	0.4500309	0.7196131
1608	FOXJ2_HOXB13	HumanTF2	FOXJ2_HOXB13	1608	cluster_74	2	0.4500705	0.7196131
6984	ZNF647	TRANSFAC	ZNF647	6984	cluster_2013	1	0.4502749	0.7197058
7480	ZSCAN5	TRANSFAC	ZSCAN5	7480	cluster_2811	1	0.4504815	0.7198763
2057	HOXD9	TRANSFAC	HOXD9	2057	cluster_981	1	0.4505189	0.7198763
2791	TATA-BOX-BINDING_PROTEIN	3D-footprint	TATA-BOX-BINDING_PROTEIN	2791	cluster_3078	1	0.45108	0.7204947
6492	ZNF189	TRANSFAC	ZNF189	6492	cluster_1265	1	0.4524237	0.7213697
10447	KAISO	TRANSFAC	ZBTB33	5508	cluster_1032	2	0.4526507	0.7215087
7490	ZNF583	TRANSFAC	ZNF583	7490	cluster_2955	1	0.4529577	0.7218078
7369	ZNF721	TRANSFAC	ZNF721	7369	cluster_1601	1	0.4530796	0.7218997
3016	FOXN1-4_MBRE	UniPROBE	FOXN1-4_MBRE	3016	cluster_1940	1	0.4534721	0.7222324
9219	DL	TRANSFAC	DL	10521	cluster_677	5	0.454052	0.7228041
6237	ZKSCAN1	TRANSFAC	ZKSCAN1	6237	cluster_2762	1	0.4541852	0.7228041
5198	ZNF276	HT-SELEX2	ZNF276	5198	cluster_3072	2	0.4543685	0.7228041
7459	ZNF514	TRANSFAC	ZNF514	7459	cluster_1378	1	0.4551512	0.7233098
6733	ZNF709	TRANSFAC	ZNF709	6733	cluster_1780	1	0.4557132	0.7235449
7398	APAK	TRANSFAC	APAK	7398	cluster_1407	1	0.4561824	0.7236256
7237	ZNF836	TRANSFAC	ZNF836	7237	cluster_822	4	0.4563935	0.7236256
6394	ZNF513	TRANSFAC	ZSCAN4F	6343	cluster_1815	2	0.4575129	0.7246135
6921	ZNF749	TRANSFAC	ZNF749	6921	cluster_1796	1	0.457914	0.7246135
8545	CTCF	TRANSFAC	CTCF	3288	cluster_520	2	0.4586751	0.7246135
6798	ZNF700	TRANSFAC	ZNF700	6798	cluster_1516	1	0.458993	0.7249466
6254	ZFP276	TRANSFAC	ZFP276	6254	cluster_2309	1	0.4591689	0.7251079
914	AHR	CISBP	AHR	914	cluster_372	2	0.4592416	0.7251499
10882	IRX3_2	JASPAR	IRX5	10884	cluster_362	18	0.4596556	0.7253375
1534	ETV2_RFX5	HumanTF2	ETV2_RFX5	1534	cluster_62	2	0.4597772	0.7253984
5942	PLZF	TRANSFAC	PLZF	5942	cluster_2618	1	0.4605523	0.726148
5269	ZNF76	HT-SELEX2	ZNF76	5269	cluster_454	8	0.4605571	0.726148
6429	ZNF213	TRANSFAC	ZNF213	6429	cluster_1743	1	0.4623863	0.7274315
7393	ZNF675	TRANSFAC	ZNF675	7393	cluster_739	3	0.4624879	0.7274315
1523	ETV2_ONECUT2	HumanTF2	ETV2_ONECUT2	1523	cluster_54	2	0.4627144	0.7275654
1611	FOXJ2_HOXB13	HumanTF2	FOXJ2_HOXB13	1611	cluster_75	2	0.463077	0.7278736
1997	TEAD4_MAX	HumanTF2	TEAD4_MAX	1997	cluster_253	2	0.4632262	0.7280353
295	OSR1	CISBP	OSR1	4602	cluster_669	12	0.4636675	0.7282338
6814	ZNF175	TRANSFAC	ZNF175	6814	cluster_1912	1	0.4649215	0.7287688
6430	ZFP92	TRANSFAC	ZFP92	6430	cluster_1135	1	0.4649507	0.7287688
7650	ZFP-35	TRANSFAC	ZFP-35	7650	cluster_928	1	0.4652406	0.7287688
722	NHR-168	CISBP	NHR-168	722	cluster_1183	1	0.4657321	0.7291541
292	ZFP691	CISBP	ZFP263	263	cluster_921	4	0.4657462	0.7291541
7271	ZNF227	TRANSFAC	ZNF227	7271	cluster_1776	1	0.4660096	0.7293487
3156	NKX2-5_K183E_R1	UniPROBE	NKX2-8_REF_R1	3162	cluster_1812	4	0.4666739	0.729772
6168	ZNF536	TRANSFAC	ZNF536	6168	cluster_2158	1	0.4667348	0.729772
273	MZF1	CISBP	MZF1	273	cluster_709	2	0.4670362	0.730011
8888	ZFP410	UniPROBE	ZFP410	5336	cluster_360	2	0.4673754	0.7302487
312	ZTF-2	CISBP	ZTF-2	312	cluster_1029	1	0.4678012	0.7302777
7462	ZNF594	TRANSFAC	ZNF594	7462	cluster_2325	1	0.4682805	0.7305038
7261	ZNF429	TRANSFAC	ZNF43	6973	cluster_1441	2	0.4684216	0.7306225
7550	PRDM9	TRANSFAC	PRDM9	7550	cluster_1891	1	0.469956	0.7316936
7196	ZNF449	TRANSFAC	ZNF449	7196	cluster_1695	1	0.4699841	0.7316936
4881	SIX2	HT-SELEX2	SIX1	4877	cluster_800	17	0.4703232	0.7318321
6749	ZNF454	TRANSFAC	ZNF454	6749	cluster_2849	1	0.4705132	0.7320553
6619	ZNF667	TRANSFAC	ZNF667	6619	cluster_2390	1	0.4716744	0.7327601
2200	PROTEIN_(TATA_BINDING_PROTEIN_(TBP))	3D-footprint	TATA	6575	cluster_1197	4	0.4723538	0.7332516
2293	PAIRED_BOX_PROTEIN_PAX5	3D-footprint	PAIRED_BOX_PROTEIN_PAX-5	2317	cluster_3028	3	0.4727026	0.7333479
1392	CUX1_SRF	HumanTF2	CUX1_SRF	1392	cluster_298	2	0.4727974	0.7333479
5128	ZBTB12	HT-SELEX2	ZBTB12	5128	cluster_2537	2	0.4736853	0.7338795
6313	ZNF541	TRANSFAC	ZNF541	6313	cluster_1065	1	0.4738126	0.7338795
2058	TATA_BOX_ZINC_FINGER_PROTEIN	3D-footprint	TATA_BOX_ZINC_FINGER_PROTEIN	2058	cluster_1740	2	0.4739797	0.7338795
10310	AR	TRANSFAC	AR	1242	cluster_1538	6	0.4739802	0.7338795
6505	ZNF44	TRANSFAC	ZNF44	6505	cluster_1644	1	0.4743455	0.7338795
5080	T	HT-SELEX2	BYN	8344	cluster_652	7	0.4745706	0.7338836
1721	GCM2_SOX15	HumanTF2	GCM2_SOX15	1721	cluster_127	2	0.474701	0.7339003
10243	ZSCAN4	HumanTF	ZSCAN4	3395	cluster_378	7	0.4761297	0.7344586
6923	ZNF197	TRANSFAC	ZNF197	6923	cluster_2680	1	0.4761524	0.7344586
2026	TFAP2C_ELK1	HumanTF2	TFAP2C_ELK1	2026	cluster_268	4	0.4761808	0.7344586
7380	ZNF555	TRANSFAC	ZNF91	7078	cluster_789	5	0.4764277	0.7344586
8572	BCL-11A	TRANSFAC	BCL11A	5328	cluster_704	15	0.4765038	0.7344586
6404	ZAC	TRANSFAC	ZAC	6404	cluster_1895	1	0.4766316	0.734526
104	PHF21A	CISBP	PHF21A	104	cluster_2373	1	0.4770428	0.7350157
3170	NR2E3_R76W_R1	UniPROBE	NR2E3_R76W_R1	3170	cluster_2791	1	0.4776434	0.7354635
3944	MAB-3	TRANSFAC	MAB-3	3944	cluster_2208	1	0.478547	0.7360946
7645	PRDM15	TRANSFAC	PRDM15	7645	cluster_2886	1	0.4785884	0.7360946
1638	GCM1_CEBPB	HumanTF2	GCM1_CEBPB	1638	cluster_86	4	0.4788293	0.7360946
8165	FD102C	TRANSFAC	FD102C	8165	cluster_2241	1	0.4788477	0.7360946
10830	HDX	JASPAR	HDX	10830	cluster_456	2	0.4797512	0.7370613
5314	ARID5B	HUMAN.H10MO.C	ARID5B	5314	cluster_2495	1	0.4798978	0.7370613
5158	ZBTB7B	HT-SELEX2	ZBTB7B	5158	cluster_589	9	0.4803807	0.7374853
1790	HOXB2_TBX21	HumanTF2	ALX4_EOMES	1353	cluster_279	6	0.4806726	0.7375725
6547	ZNF30	TRANSFAC	ZNF30	6547	cluster_1110	1	0.4810555	0.7375725
7315	ZNF441	TRANSFAC	ZNF441	7315	cluster_1923	1	0.4812254	0.7375725
11005	CG3407	FlyZincFinger	CG3407	11005	cluster_2927	1	0.4827112	0.7390719
2860	HIC1	UniPROBE	HIC1	5552	cluster_439	2	0.4835655	0.7400053
7472	ZNF558	TRANSFAC	ZNF558	7472	cluster_1698	1	0.484141	0.7400507
755	DAF-12	CISBP	DAF-12	755	cluster_1273	2	0.4847346	0.7404743
10429	SD	TRANSFAC	PROS	9331	cluster_1452	4	0.4847477	0.7404743
8485	MYB	TRANSFAC	MYB	5541	cluster_697	3	0.484842	0.7405244
2312	NUCLEAR_FACTOR_NF-KAPPA-B_P65_SUBUNIT	3D-footprint	C-REL_PROTO-ONCOGENE_PROTEIN	2232	cluster_1911	3	0.4856666	0.7409999
6481	ZNF780A	TRANSFAC	ZNF780A	6481	cluster_2254	1	0.4860827	0.7413327
9945	SMAD4	TRANSFAC	SMAD4	9945	cluster_2752	1	0.4864114	0.741562
6942	ZNF432	TRANSFAC	ZNF432	6942	cluster_2626	1	0.4864877	0.741562
6684	ZNF620	TRANSFAC	ZNF620	6684	cluster_1316	1	0.4866342	0.7416559
11158	CDP	TRANSFAC	CUX1	6098	cluster_2281	2	0.4872202	0.7419755
10265	AP-2	TRANSFAC	AP-2	10265	cluster_1234	1	0.4879911	0.7429179
1815	HOXD12_TBX21	HumanTF2	HOXD12_TBX21	1815	cluster_166	2	0.4883915	0.7433257
7820	ZNF541	TRANSFAC	ZNF541	7820	cluster_2579	1	0.4888425	0.7434653
7128	ZNF678	TRANSFAC	ZNF678	7128	cluster_1310	1	0.4893379	0.7439002
6545	ZNF31	TRANSFAC	ZNF107	7611	cluster_819	4	0.4894142	0.7439002
2566	THYROID_HORMONE_RECEPTOR_BETA	3D-footprint	THYROID_HORMONE_RECEPTOR_BETA	2563	cluster_787	3	0.4896545	0.7440298
7381	ZNF540	TRANSFAC	ZNF540	7381	cluster_2988	1	0.4898949	0.7440298
6731	ZNF676	TRANSFAC	ZNF676	6731	cluster_1347	1	0.4902553	0.7442826
7076	ZNF273	TRANSFAC	ZNF273	7076	cluster_1156	1	0.4903466	0.7442826
7329	ZNF683	TRANSFAC	ZNF683	7329	cluster_2771	1	0.4914563	0.7448812
4	STEROIDOGENIC_FACTOR_1	3D-footprint	NUCLEAR_RECEPTOR_SUBFAMILY_6_GROUP_A_MEMBER_1	2814	cluster_1410	5	0.4916914	0.7448812
737	HNF4A	CISBP	HNF4A	737	cluster_1272	1	0.4916964	0.7448812
6602	ZNF470	TRANSFAC	ZNF470	6602	cluster_2110	1	0.491824	0.7449884
9409	CENPB	HumanTF	CENPB	9409	cluster_2876	1	0.4925799	0.7455416
10415	MAD	TRANSFAC	MAD	10415	cluster_2967	1	0.4929191	0.7455416
7889	P300	TRANSFAC	P300	7889	cluster_2084	1	0.492928	0.7455416
10557	PAX2	JASPAR	PAX2	10557	cluster_1824	1	0.4932132	0.7455416
5208	ZNF32	HT-SELEX2	ZNF32	5207	cluster_2184	2	0.4932132	0.7455416
6364	ZNF392	TRANSFAC	ZNF392	6364	cluster_1053	2	0.4936538	0.7461262
1858	MYBL1_MAX	HumanTF2	MYBL1_MAX	1858	cluster_186	2	0.4938561	0.7461262
7694	ZNF600	TRANSFAC	ZNF600	7694	cluster_3010	1	0.493976	0.7461353
7482	ZNF599	TRANSFAC	ZNF599	7482	cluster_2750	1	0.4944583	0.7465913
7734	ZFP90	TRANSFAC	ZFP90	7734	cluster_1562	1	0.494671	0.7467404
7011	ZNF157	TRANSFAC	ZNF157	7011	cluster_3024	1	0.494829	0.7468929
6853	ZSCAN11	TRANSFAC	ZSCAN11	6853	cluster_899	1	0.4949383	0.7468935
2567	PROTEIN_C-ETS-1	3D-footprint	C-ETS-1_PROTEIN	2445	cluster_2070	2	0.4952537	0.7470645
5077	TLX3	HT-SELEX2	TLX3	5077	cluster_2857	1	0.495545	0.7471991
6093	CHD2	TRANSFAC	CHD2	6093	cluster_2252	2	0.4956287	0.7472823
9521	ETV6	HumanTF	ETV6	9521	cluster_1869	3	0.4963922	0.7479854
5239	ZNF524	HT-SELEX2	ZNF524	5238	cluster_1406	3	0.4970003	0.748733
7133	ZNF829	TRANSFAC	ZNF829	7133	cluster_2720	1	0.4973305	0.74913
7185	ZNF425	TRANSFAC	ZNF425	7185	cluster_2953	1	0.4976983	0.7495309
6818	ZFP30	TRANSFAC	ZFP30	6818	cluster_1638	2	0.4981803	0.7499073
8050	CXXC1	TRANSFAC	CXXC1	8050	cluster_2500	1	0.4990352	0.7502176
6332	DRRS	TRANSFAC	DRRS	6332	cluster_2536	1	0.4992971	0.750454
1409	E2F3_FOXO6	HumanTF2	E2F3_FOXO6	1409	cluster_24	2	0.5007481	0.7518526
6943	ZFP37	TRANSFAC	ZFP37	6943	cluster_1036	2	0.5012148	0.7518526
6051	PBX3	TRANSFAC	PBX3	6051	cluster_2078	1	0.5014256	0.7518526
7540	ZNF160	TRANSFAC	ZNF160	7540	cluster_1841	1	0.5015019	0.7518526
2260	PROTEIN_(ENGRAILED_HOMEODOMAIN)	3D-footprint	PROTEIN_(ENGRAILED_HOMEODOMAIN)	2260	cluster_1715	2	0.5016468	0.7518526
10395	HIC1	TRANSFAC	HIC1	10395	cluster_2345	2	0.5018634	0.7518526
7003	ZNF75	TRANSFAC	ZNF75	7003	cluster_1833	1	0.5020374	0.7518526
7103	ZNF616	TRANSFAC	ZNF616	7103	cluster_2903	1	0.502105	0.7518526
7632	ZBTB12	TRANSFAC	AIOLOS	6455	cluster_2151	2	0.5025121	0.7518526
11080	CG6824	FlyZincFinger	CG6824	11080	cluster_1526	2	0.5025418	0.7518526
6063	C-ETS-1	TRANSFAC	C-ETS-1	6063	cluster_2469	3	0.5027553	0.7520252
2322	MYOCYTE-SPECIFIC_ENHANCER_FACTOR_2B	3D-footprint	MYOCYTE-SPECIFIC_ENHANCER_FACTOR_2A	2579	cluster_1436	10	0.5034607	0.752812
1072	CG7368	CISBP	CG7368	1072	cluster_1432	1	0.5043498	0.7533028
6711	ZNF548	TRANSFAC	ZNF73	6476	cluster_1060	2	0.5049748	0.7534267
6579	ZIPRO1	TRANSFAC	ZIPRO1	6579	cluster_2802	2	0.5049763	0.7534267
6175	ZNF688	TRANSFAC	ZNF688	6175	cluster_1754	1	0.5049782	0.7534267
510	MED-2	CISBP	MED-2	510	cluster_831	1	0.5057303	0.7537474
6856	ZBTB40	TRANSFAC	ZBTB40	6856	cluster_1829	1	0.5058979	0.7537474
5769	TFIIB	TRANSFAC	TFIIB	5769	cluster_1962	1	0.5064041	0.7538303
1345	SATB1	TRANSFAC	SATB1	1345	cluster_1939	1	0.5070518	0.7545447
287	ZFP410	CISBP	ZFP410	287	cluster_2370	1	0.5072874	0.7547023
1814	HOXD12_HOXA3	HumanTF2	HOXD12_HOXA3	1814	cluster_165	2	0.5074317	0.7548599
6213	ZNF293	TRANSFAC	ZNF293	6213	cluster_2628	1	0.5076534	0.754904
6296	ZIC5	TRANSFAC	ZIC4	6274	cluster_1182	2	0.508153	0.7552042
8387	ODD	TRANSFAC	ODD	8387	cluster_2650	1	0.508153	0.7552042
6616	ZFP260	TRANSFAC	ZFP260	6616	cluster_1179	2	0.5083463	0.7553345
1614	FOXJ2_PITX1	HumanTF2	FOXJ2_PITX1	1614	cluster_78	2	0.508605	0.755623
1872	PITX1_HES7	HumanTF2	PITX1_HES7	1872	cluster_192	2	0.5095942	0.7560601
6690	ZNF550	TRANSFAC	ZNF550	6690	cluster_2114	1	0.5097441	0.7561826
5361	CUX1	HUMAN.H10MO.C	CUX1	5361	cluster_2312	1	0.509911	0.7563874
2871	MAFB	UniPROBE	MAFB	5621	cluster_340	2	0.5107637	0.7574236
8884	TBP	UniPROBE	TBP	5184	cluster_385	2	0.5117065	0.7582414
6565	ZNF37A	TRANSFAC	ZNF37A	6565	cluster_918	1	0.5124112	0.758825
8424	CG14860	TRANSFAC	CG14860	8424	cluster_2567	1	0.5129105	0.7590755
6754	ZNF564	TRANSFAC	ZNF564	6754	cluster_1115	1	0.5133836	0.7594965
5567	C/EBP	TRANSFAC	C/EBP	5567	cluster_3077	2	0.5135125	0.7594965
7330	ZNF808	TRANSFAC	ZNF808	7330	cluster_849	1	0.513562	0.7594965
10600	ZNF423	JASPAR	ZNF423	10600	cluster_1365	1	0.5137703	0.7597167
6293	ZSCAN18	TRANSFAC	ZSCAN18	6293	cluster_2729	1	0.5147686	0.7603047
8041	TAL_LIKE	TRANSFAC	TAL_LIKE	8041	cluster_1483	1	0.5153952	0.7603047
6071	SMC-3	TRANSFAC	ING4	1456	cluster_1900	5	0.5157136	0.7603047
3031	LMD	UniPROBE	LMD	3031	cluster_2177	1	0.5158182	0.7603047
7277	ZNF788	TRANSFAC	ZNF788	7277	cluster_2368	1	0.5159598	0.7603047
7616	ZNF780B	TRANSFAC	ZNF780B	7616	cluster_2790	1	0.5160669	0.7603047
5139	ZBTB20	HT-SELEX2	ZBTB20	5139	cluster_2153	2	0.516202	0.7603047
7044	ZNF84	TRANSFAC	ZNF84	7044	cluster_2875	1	0.5162171	0.7603047
10579	GAF	TRANSFAC	GAF	10579	cluster_2012	1	0.5163458	0.7603047
5919	TTF-1	TRANSFAC	TTF-1	5919	cluster_1618	1	0.5163986	0.7603047
7029	ZNF132	TRANSFAC	ZNF132	7029	cluster_1368	1	0.5166555	0.7603047
707	MECP2	CISBP	MECP2	707	cluster_2277	1	0.5167316	0.7603047
2037	TFAP2C_ONECUT2	HumanTF2	TFAP2C_ONECUT2	2037	cluster_274	2	0.5167749	0.7603047
7758	ZNF652	TRANSFAC	ZNF652	7758	cluster_2123	1	0.5169682	0.7603047
6392	SZF1	TRANSFAC	SZF1	6392	cluster_2580	1	0.5171786	0.7603122
4186	IRF6	HT-SELEX2	IRF6	4184	cluster_2995	2	0.5175585	0.7603282
7864	SP1	TRANSFAC	SP2	1663	cluster_1370	19	0.5176564	0.7603282
8312	CG7818	TRANSFAC	CG8319	8378	cluster_2751	3	0.5179633	0.7603282
11161	CDP	TRANSFAC	CUX1	6109	cluster_2782	2	0.5180628	0.7603282
7668	ZBTB11	TRANSFAC	ZBTB11	7668	cluster_2793	1	0.5181843	0.7603282
1394	CUX1_TBX21	HumanTF2	CUX1_TBX21	1394	cluster_299	2	0.5183488	0.7603282
268	ZFP202	CISBP	ZFP202	268	cluster_847	2	0.5185625	0.7603282
7526	ZNF436	TRANSFAC	ZNF436	7526	cluster_1294	1	0.5194504	0.7612326
7	DOBOX4	TRANSFAC	DOBOX4	7	cluster_417	2	0.5210624	0.7628805
11008	CG4854	FlyZincFinger	CG4854	11008	cluster_2928	1	0.5213388	0.7628805
1812	HOXD12_FIGLA	HumanTF2	HOXD12_FIGLA	1812	cluster_164	2	0.5214568	0.7628805
4258	KLF3	HT-SELEX2	KLF3	4258	cluster_1786	3	0.5214965	0.7628805
7108	ZNF211	TRANSFAC	ZNF211	7108	cluster_1748	1	0.5221226	0.7632284
7092	ZNF177	TRANSFAC	ZNF177	7092	cluster_2437	1	0.5224889	0.7633257
7371	ZNF555	TRANSFAC	ZNF555	7371	cluster_2026	1	0.5226357	0.7633257
7693	ZNF528	TRANSFAC	ZNF528	7693	cluster_1784	1	0.5231469	0.7636424
6363	ZFP661	TRANSFAC	ZFP661	6363	cluster_2691	1	0.5233426	0.7636424
7639	PRDM15	TRANSFAC	RELA-P65	6074	cluster_1898	2	0.524054	0.7636555
6635	ZNF324B	TRANSFAC	ZNF324B	6635	cluster_834	2	0.5260123	0.764944
8305	BTBVII	TRANSFAC	BTBVII	8305	cluster_2931	1	0.5260492	0.764944
8812	TCF11:MAFG	TRANSFAC	TCF11:MAFG	8812	cluster_2383	1	0.5266369	0.764968
9321	H	DrosophilaTF	MAX	2888	cluster_394	4	0.5273214	0.764968
7599	FOG	TRANSFAC	FOG	7599	cluster_1089	2	0.5275513	0.764968
7443	ZNF775	TRANSFAC	ZNF775	7443	cluster_1804	1	0.5276187	0.764968
3186	PAX4_R183C_R1	UniPROBE	PAX4_R183C_R1	3186	cluster_1823	1	0.5281722	0.7653703
7798	TFEA	TRANSFAC	HLH-27	9151	cluster_512	5	0.5284269	0.7653854
3383	ZFP14	SMILE-seq	ZFP14	3383	cluster_390	2	0.5286486	0.7653978
7481	ZNF607	TRANSFAC	ZNF607	7481	cluster_2461	1	0.5295303	0.7657453
6448	FIZ1	TRANSFAC	FIZ1	6448	cluster_2321	1	0.5295717	0.7657453
6482	ZNF320	TRANSFAC	ZNF320	6482	cluster_2907	1	0.5295886	0.7657453
7117	ZNF569	TRANSFAC	ZNF569	7117	cluster_887	1	0.5297986	0.7657453
1813	HOXD12_HOXA3	HumanTF2	BARHL1	9397	cluster_1269	4	0.5298717	0.7657453
1916	SOX6_TBX21	HumanTF2	SOX6_TBX21	1916	cluster_214	2	0.5298953	0.7657453
6668	ZFP184	TRANSFAC	ZFP184	6668	cluster_1915	2	0.5299123	0.7657453
9694	HSFY2	HumanTF	TF3C-BETA	6090	cluster_1336	5	0.5299623	0.7657453
1677	GCM1_HOXB13	HumanTF2	GCM1_HOXB13	1677	cluster_105	2	0.5310574	0.7659131
8736	NR1H4	JASPAR	NR1H4	8736	cluster_1002	1	0.5312124	0.7659131
7199	ZNF782	TRANSFAC	ZNF782	7199	cluster_2502	1	0.5312448	0.7659131
8952	KLF7	UniPROBE	ASCL2	5398	cluster_514	3	0.5316801	0.7659516
6432	ZFP92	TRANSFAC	ZFP92	6432	cluster_2016	1	0.5327096	0.7666126
1757	HOXB2_ESRRB	HumanTF2	HOXB2_ESRRB	1757	cluster_139	2	0.5334359	0.7669628
3934	GLIS2	HT-SELEX2	GLIS2	3931	cluster_804	9	0.5338367	0.7672192
3222	PITX2_R130W_R1	UniPROBE	PITX2_R130W_R1	3222	cluster_1118	1	0.5341087	0.7672192
11011	CG7368	FlyZincFinger	ZFP281	5331	cluster_334	8	0.5342259	0.7672192
2234	OCTAMER-BINDING_TRANSCRIPTION_FACTOR_1	3D-footprint	OCTAMER-BINDING_TRANSCRIPTION_FACTOR_1	2234	cluster_2198	1	0.5343906	0.7672405
345	SLR-2	CISBP	SLR-2	345	cluster_2439	1	0.5354222	0.7679092
6395	ZNF777	TRANSFAC	ZNF777	6395	cluster_845	1	0.536321	0.7683306
1691	GCM1_PITX1	HumanTF2	GCM1_PITX1	1691	cluster_112	2	0.5367347	0.7683306
621	SNAPOD2T00005194001	CISBP	SNAPOD2T00005194001	621	cluster_1012	1	0.5367522	0.7683306
3025	CLAMP_CTERM6ZN	UniPROBE	CLAMP_CTERM6ZN	3025	cluster_2956	2	0.5368903	0.7683306
581	ENSTNIG00000018555	CISBP	ENSTNIG00000018555	581	cluster_2097	2	0.5368934	0.7683306
6863	ZNF729	TRANSFAC	ZNF729	6863	cluster_1596	1	0.5378717	0.7690238
2233	PROTEIN_(GLUCOCORTICOID_RECEPTOR)	3D-footprint	PROTEIN_(GLUCOCORTICOID_RECEPTOR)	2233	cluster_773	3	0.5386871	0.7697986
6881	ZNF878	TRANSFAC	ZNF878	6881	cluster_1188	1	0.5390365	0.7699612
7560	ZNF331	TRANSFAC	ZNF331	7560	cluster_1329	1	0.5398005	0.7705539
1032	BIN	CISBP	BIN	1032	cluster_2524	1	0.5419445	0.7722384
7760	ZNF256	TRANSFAC	ZNF256	7760	cluster_1750	1	0.5423489	0.7722384
6728	ZNF100	TRANSFAC	ZNF436	7503	cluster_1198	3	0.5423591	0.7722384
6510	ZNF705G	TRANSFAC	ZNF705G	6510	cluster_2605	1	0.5431047	0.7728801
2469	HSF	TRANSFAC	HSF	2469	cluster_2648	1	0.5432298	0.7729463
11033	CG4807	FlyZincFinger	AB	1021	cluster_1	3	0.5441612	0.7736835
9217	OVO	TRANSFAC	OVO	9217	cluster_1861	1	0.5443358	0.773708
1387	CUX1_RFX5	HumanTF2	CUX1_RFX5	1387	cluster_293	2	0.5446258	0.7737639
2386	VITAMIN_D3_RECEPTOR	3D-footprint	VITAMIN_D3_RECEPTOR	2301	cluster_1984	3	0.544917	0.7737639
10232	ZNF306	HumanTF	ZNF306	10232	cluster_2408	1	0.545323	0.7737639
6240	ZNF574	TRANSFAC	ZNF574	6240	cluster_2760	1	0.5453412	0.7737639
320	LSY-2	CISBP	LSY-2	320	cluster_2360	3	0.5460024	0.7737639
7715	ZNF224	TRANSFAC	ZNF224	7715	cluster_1709	1	0.5461104	0.7737639
7177	ZFP182	TRANSFAC	ZFP182	7177	cluster_1165	4	0.5463456	0.7737639
6349	EGR-4	TRANSFAC	EGR-4	6349	cluster_1857	1	0.5466742	0.7737639
4252	KLF17	HT-SELEX2	KLF17	4252	cluster_2715	2	0.5467399	0.7737639
255	SCRT-1	CISBP	SCRT-1	255	cluster_1477	1	0.5471971	0.7738583
6120	DUXBL	TRANSFAC	DUXBL	6120	cluster_361	3	0.5478532	0.7741597
7219	ZNF322A	TRANSFAC	ZNF322A	7219	cluster_923	2	0.548602	0.7746368
7301	ZNF695	TRANSFAC	ZNF695	7301	cluster_2308	1	0.5489778	0.7746368
147	SOHLH2	CISBP	SOHLH2	147	cluster_1417	1	0.549357	0.7750034
7995	BRN-3B	TRANSFAC	BRN-3B	7995	cluster_980	1	0.5511598	0.7766271
[truncated: 989 more rows]

## Sheet: GO Process
No GO enrichment found

## Sheet: GO Function
No GO enrichment found

## Sheet: GO Component
No GO enrichment found
