# Supplementary material for: Photoperiodic history modulates the response of the saccus vasculosus transcriptome to seawater exposure in Atlantic salmon
Source: J Comp Physiol A Neuroethol Sens Neural Behav Physiol. 2025 Nov 6;212(1):69–78. doi: 10.1007/s00359-025-01779-w (PMC13038667; doi:10.1007/s00359-025-01779-w)
Supplement: Supplementary file 8 — Supplementary file8 (XLSX 10 KB) [file 359_2025_1779_MOESM8_ESM.xlsx]

## Sheet: Sheet1
	Reads (millions)	Excluded
SP-hold_FW1	22.5
SP-hold_FW2	32.5
SP-hold_FW3	29.1
SP-hold_FW4	31.5
SP-hold_SW1	30.6
SP-hold_SW2	35.8
SP-hold_SW3	35.8
SP-hold_SW4	0.8	x
SPLL_FW1	28.7
SPLL_FW2	31.2
SPLL_FW3	0.2	x
SPLL_FW4	0.2	x
SPLL_SW1	32.7
SPLL_SW2	33.6
SPLL_SW3	30.2
SPLL_SW4	31.7
