# Supplementary material for: Photoperiodic history modulates the response of the saccus vasculosus transcriptome to seawater exposure in Atlantic salmon
Source: J Comp Physiol A Neuroethol Sens Neural Behav Physiol. 2025 Nov 6;212(1):69–78. doi: 10.1007/s00359-025-01779-w (PMC13038667; doi:10.1007/s00359-025-01779-w)
Supplement: Supplementary file 9 — Supplementary file9 (XLSX 14 KB) [file 359_2025_1779_MOESM9_ESM.xlsx]

## Sheet: Opsins_plus
Atlantic.Salmon.Gene.ID	Atlantic.Salmon.Transcript.ID	Abbreviated_Gene_Name	Atlantic.Salmon.Gene.Name	Mouse.Gene.ID	Mouse.Gene.Name	Zebrafish.Gene.ID	Zebrafish.Gene.Name	Gene.description	Chromosome...Scaffold	Gene.start	Gene.end	Transcript.Length	logFC.SPHold.FWvsSPHold.SW	logFC.SPHold.FWvsSPLL.FW	logFC.SPHold.FWvsSPLL.SW	logFC.SPHold.SWvsSPLL.FW	logFC.SPHold.SWvsSPLL.SW	logFC.SPLL.FWvsSPLL.SW	Mean.TPM	F	PValue	FDR	SP.hold_FW1	SP.hold_FW2	SP.hold_FW3	SP.hold_FW4	SP.hold_SW1	SP.hold_SW2	SP.hold_SW3	SPLL_FW1	SPLL_FW2	SPLL_SW1	SPLL_SW2	SPLL_SW3	SPLL_SW4
ENSSSAG00000064521	ENSSSAT00000107235	Dio2a	dio2	ENSMUSG00000007682	Dio2	ENSDARG00000094857	dio2	iodothyronine deiodinase 2 [Source:ZFIN;Acc:ZDB-GENE-030327-4]	1	45721089	45729046	1354	0.655859	1.05186	-0.508647	0.396004	-1.16451	-1.56051	2.68	7.30581	0.00276368	0.0414064	1.78	1.74	3.46	1.82	5.52	2.86	4.08	4.25	3.35	1.5	1.69	0.75	2
ENSSSAG00000003055	ENSSSAT00000006528	Dio2b	dio2	ENSMUSG00000007682	Dio2	ENSDARG00000094857	dio2	iodothyronine deiodinase 2 [Source:ZFIN;Acc:ZDB-GENE-030327-4]	9	42088611	42095393	1337	1.42042	0.00623629	0.463607	-1.41419	-0.956816	0.457371	2.27	3.03511	0.0603611	0.202939	0.88	1.26	1.94	1.56	8.9	2.4	2.86	1.47	0.92	0.42	2.4	1.72	2.74
ENSSSAG00000043679	ENSSSAT00000064682	Dio3a2		ENSMUSG00000075707	Dio3				6	77333545	77334345	801	0.830551	1.09944	1.11725	0.268891	0.286696	0.0178055	12.66	4.41711	0.0195515	0.110122	9.68	10.33	8.56	3	19.3	11.35	17.7	13.67	13.36	12.69	12.36	17.67	14.85
ENSSSAG00000090786	ENSSSAT00000219932	Gsu	gpha2	ENSMUSG00000024784	Gpha2	ENSDARG00000075403	gpha2	glycoprotein hormone subunit alpha 2 [Source:ZFIN;Acc:ZDB-GENE-091029-1]	18	78634061	78639970	1140	-0.268991	-3.77413	-0.442219	-3.50514	-0.173228	3.33191	1.47	4.5225	0.0180452	0.105505	0.56	2.91	2.17	2.03	1.41	1.33	2.92	0.22	0	2.12	1.99	0.35	1.16
ENSSSAG00000074073	ENSSSAT00000203112	Opn8a1				ENSDARG00000086186	opn8a		15	55462479	55513534	1594	0.209445	-0.0276543	-0.556226	-0.237099	-0.76567	-0.528571	3.79	1.85849	0.178163	0.368286	3.9	6.59	2.66	3.05	8.12	3.34	5.02	3.85	2.58	3.14	3.89	1.34	1.85
ENSSSAG00000101895	ENSSSAT00000159972	Opn8b	opn8b			ENSDARG00000079045	opn8b	opsin 8. group member b [Source:ZFIN;Acc:ZDB-GENE-070705-120]	6	73627700	73695131	2199	0.0749594	-0.850694	-0.682573	-0.925653	-0.757533	0.168121	5.13	3.75132	0.0330455	0.145878	7.77	6.71	4.76	5.08	9.52	5.15	7.53	3.08	2.35	4.08	5.39	0.77	4.52
ENSSSAG00000120288	ENSSSAT00000200844	Rgrb1	rgrb	ENSMUSG00000021804	Rgr	ENSDARG00000098724	rgrb	retinal G protein coupled receptor b [Source:ZFIN;Acc:ZDB-GENE-050522-447]	19	42325765	42333004	3141	0.0332902	0.136443	0.157135	0.103153	0.123845	0.0206918	47.32	1.09565	0.380166	0.570397	44.62	50.64	44.38	42.56	56.85	42.65	62.09	42.72	38.71	46.79	57.53	28.6	56.99
ENSSSAG00000078574	ENSSSAT00000146876	Rgrb2	rgrb	ENSMUSG00000021804	Rgr	ENSDARG00000098724	rgrb	retinal G protein coupled receptor b [Source:ZFIN;Acc:ZDB-GENE-050522-447]	28	36617030	36621875	2026	-0.470897	-0.342934	-0.151921	0.127963	0.318976	0.191013	5.32	0.662413	0.587376	0.730655	5.04	7.22	6.54	5.45	4.65	4.17	6.31	3.45	4.31	4.73	8.68	1.03	7.53
ENSSSAG00000111843	ENSSSAT00000183598	Tmtopsin3a				ENSDARG00000103674			3	9186330	9246708	1918	0.87838	0.316684	-0.113751	-0.561696	-0.992131	-0.430436	4.49	5.0331	0.0123663	0.0872769	4.6	3.57	2.74	3.73	9.21	5.99	8.02	4.68	2.73	2.69	4.87	1.04	4.51
